# Supplementary material for: Betrixaban activates cGAS and ERVs to promote dual nucleic-sensing antiviral immunity
Source: EMBO Mol Med. 2026 Mar 23;18(5):1563–91. doi: 10.1038/s44321-025-00356-7 (PMC13179341; doi:10.1038/s44321-025-00356-7)
Supplement: Supplementary file 1 — Table EV1 [file 44321_2025_356_MOESM1_ESM.xlsx]

## Sheet: Sheet1
Table EV1. Primer sequences used for RT-qPCR.
Forward and reverse primer sequences (5'→3') for all genes analyzed in this study.
hHDAC1-F	GACGGACCGACTGACGGTAG
hHDAC1-R	AGTCATGCGGATTCGGTGAG
hHDAC2-F	CCTTCCCCGCGGGACTATC
hHDAC2-R	CTTCATGGGATGACCCTGTCC
hHDAC3-F	CTCACGCCAGTATCTGGACC
hHDAC3-R	CCTGCTCCCAGACCTGCTAT
hHDAC4-F	CTTGTGGGTTACCTGGCTCA
hHDAC4-R	CTTGTGGGTTACCTGGCTCA
hHDAC5-F	TCCCGTCCGTCTCTCTGTTA
hHDAC5-R	CCGACCTGACATCCCATCTG
hHDAC6-F	TCGCGGGGAAAAGGTCG
hHDAC6-R	GGGGGTTCTGCCTACTTCTT
hIFNB-F	GCTTGGATTCCTACAAAGAAGCA
hIFNB-R	ATAGATGGTCAATGCGGCGTC
mIl1b-F	AGTTGACGGACCCCAAA
mIl1b-R	TCTTGTTGATGTGCTGCTG
mIl6-F	CTGCAAGAGACTTCCATCCAG
mIl6-R	AGTGGTATAGACAGGTCTGTTGG
mTnf-F	CGCTGAGGTCAATCTGC
mTnf-R	GGCTGGGTAGAGAATGGA
mIfnb-F	TCCGAGCAGAGATCTTCAGGAA
mIfnb-R	TGCAACCACCACTCATTCTGAG
hACTB-F	CCTGGCACCCAGCACAAT
hACTB-R	GCCGATCCACACGGAGTACT
mActb-F	GGCTGTATTCCCCTCCATCG
mActb-R	CCAGTTGGTAACAATGCCATGT
hOAS2_F	TCAGCTTTGAGCCTCCCAAG
hOAS2_R	CCTGGTTTTCTGCAACTGGC
mOas2-F	TTGAAGAGGAATACATGCGGAAG
mOas2-R	GGGTCTGCATTACTGGCACTT
MHV_F	GAAAGGGACCCAAGCAGTCA
MHV_R	CAGGTGCAGACCTTCCAGAG
IAV_F	GGTGGTCCCAAGAGGGAAG
IAV_R	TATGCTGATTTGGCCCGCA
VSV_F	CAAGTCAAAATGCCCAAGAGTCACA
VSV_R	TTTCCTTGCATTGTTCTACAGATGG
HSV_F	CCATACCGACCACACCGACGA
HSV_R	CATACCGGAACGCACCACAC
EMCV_F	TGGCGGGTGCAAGTTCAGTG
EMCV_R	GGAGGAAGTGGGGGCTATGTTTAC
