# Supplementary material for: Betrixaban activates cGAS and ERVs to promote dual nucleic-sensing antiviral immunity
Source: EMBO Mol Med. 2026 Mar 23;18(5):1563–91. doi: 10.1038/s44321-025-00356-7 (PMC13179341; doi:10.1038/s44321-025-00356-7)
Supplement: Supplementary file 2 — Table EV2 [file 44321_2025_356_MOESM2_ESM.xlsx]

## Sheet: Sheet1
Table EV2. DeepAVC prediction model to screen for binding affinity across pattern recognition receptors.
Pattern recognition receptors (PRRs)	Affinity score
cGAS/MB21D1	0.877728
IFI16	0.056036204
DDX41	0.01907726
ZBP1/DAI	0.001739983
AIM2	0.1111173
TLR9	0.00013376141
RIG-I/DDX58	0.00181131
MDA5/IFIH1	0.00729256
TLR3	0.0000000001
TLR7	4.3e-08
TLR8	0.0000000014486324
STING/TMEM173	0.00565503
MAVS	0.0000006077
MYD88	0.0000000021504223
TRIF/TICAM1	0.107440084
