# Supplementary material for: Betrixaban activates cGAS and ERVs to promote dual nucleic-sensing antiviral immunity
Source: EMBO Mol Med. 2026 Mar 23;18(5):1563–91. doi: 10.1038/s44321-025-00356-7 (PMC13179341; doi:10.1038/s44321-025-00356-7)
Supplement: Supplementary file 5 — Source data Fig. 1 [file 44321_2025_356_MOESM5_ESM.zip]

Archive with 58 entries (46 files):
- Figure1/
- __MACOSX/._Figure1
- Figure1/.DS_Store
- __MACOSX/Figure1/._.DS_Store
- Figure1/1H/
- __MACOSX/Figure1/._1H
- Figure1/1F/
- __MACOSX/Figure1/._1F
- Figure1/1A/
- __MACOSX/Figure1/._1A
- Figure1/1G/
- __MACOSX/Figure1/._1G
- Figure1/1I/
- __MACOSX/Figure1/._1I
- Figure1/1K/
- __MACOSX/Figure1/._1K
- Figure1/1B/
- __MACOSX/Figure1/._1B
- Figure1/1E/
- __MACOSX/Figure1/._1E
- Figure1/1D/
- __MACOSX/Figure1/._1D
- Figure1/1C/
- __MACOSX/Figure1/._1C
- Figure1/1J/
- __MACOSX/Figure1/._1J
- Figure1/1H/1H_VSV qPCR.xlsx
- __MACOSX/Figure1/1H/._1H_VSV qPCR.xlsx
- Figure1/1H/1H_VSV Survival Analysis.xlsx
- __MACOSX/Figure1/1H/._1H_VSV Survival Analysis.xlsx
- Figure1/1F/1F_HT1080.xlsx
- __MACOSX/Figure1/1F/._1F_HT1080.xlsx
- Figure1/1A/1A_anti-vsvgfp.wsp
- __MACOSX/Figure1/1A/._1A_anti-vsvgfp.wsp
- Figure1/1G/1G_MHV qPCR.xlsx
- __MACOSX/Figure1/1G/._1G_MHV qPCR.xlsx
- Figure1/1G/1G_MHV Survival Analysis.xlsx
- __MACOSX/Figure1/1G/._1G_MHV Survival Analysis.xlsx
- Figure1/1I/1I_HSV qPCR.xlsx
- __MACOSX/Figure1/1I/._1I_HSV qPCR.xlsx
- Figure1/1I/1I_HSV Survival Analysis.xlsx
- __MACOSX/Figure1/1I/._1I_HSV Survival Analysis.xlsx
- Figure1/1K/1K_EMCV qPCR.xlsx
- __MACOSX/Figure1/1K/._1K_EMCV qPCR.xlsx
- Figure1/1K/1K_EMCV Survival Analysis.xlsx
- __MACOSX/Figure1/1K/._1K_EMCV Survival Analysis.xlsx
- Figure1/1B/1B_raw264.7 antiviral.wsp
- __MACOSX/Figure1/1B/._1B_raw264.7 antiviral.wsp
- Figure1/1E/1E_PBMC.xlsx
- __MACOSX/Figure1/1E/._1E_PBMC.xlsx
- Figure1/1D/1D_raw264.7.xlsx
- __MACOSX/Figure1/1D/._1D_raw264.7.xlsx
- Figure1/1C/1C_WB picture.pptx
- __MACOSX/Figure1/1C/._1C_WB picture.pptx
- Figure1/1J/1J_IAV qPCR.xlsx
- __MACOSX/Figure1/1J/._1J_IAV qPCR.xlsx
- Figure1/1J/1J_IAV Survival Analysis.xlsx
- __MACOSX/Figure1/1J/._1J_IAV Survival Analysis.xlsx
