# Supplementary material for: Betrixaban activates cGAS and ERVs to promote dual nucleic-sensing antiviral immunity
Source: EMBO Mol Med. 2026 Mar 23;18(5):1563–91. doi: 10.1038/s44321-025-00356-7 (PMC13179341; doi:10.1038/s44321-025-00356-7)
Supplement: Supplementary file 5 — Source data Fig. 1 [file 44321_2025_356_MOESM5_ESM.zip › Figure1/1H/1H_VSV qPCR.xlsx]

## Sheet: Sheet1
VSV-Blood	Con	BT		VSV-Liver	Con	BT
	404.132	2.7653			7.2868	0.00125795
	430.147	1.03152			7.13684	1.14495
VSV mRNA	306.275	0.00354177		VSV mRNA	2.89846	0.000660244
	337.486	0.00620946			1.73542	0.001705
	4.31298	2.23845			29.9667	0.003201
	0.539122	0.00216515			47.6791	5.2476
VSV-Blood	Con	BT		VSV-Liver	Con	BT
	17.1942	0.497873			16.4865	0.142488
	60.2901	0.379941			12.4704	5.70293
Il6 mRNA	191.852	0.274304		Il6 mRNA	0.335228	0.111657
	37.8927	2.28762			0.306342	0.0118679
	144.392	0.212252			12.3224	0.0484692
	10.9575	2.36829			3.60652	0.0069115
