# Supplementary material for: Betrixaban activates cGAS and ERVs to promote dual nucleic-sensing antiviral immunity
Source: EMBO Mol Med. 2026 Mar 23;18(5):1563–91. doi: 10.1038/s44321-025-00356-7 (PMC13179341; doi:10.1038/s44321-025-00356-7)
Supplement: Supplementary file 5 — Source data Fig. 1 [file 44321_2025_356_MOESM5_ESM.zip › Figure1/1H/1H_VSV Survival Analysis.xlsx]

## Sheet: Sheet1
Hours	Con	BT
25		1
41		1
51		1
68		1
75		1
90		1
120		0
120		0
120		0
120		0
120		0
120		0
20	1
25	1
28	1
32	1
40	1
45	1
50	1
62	1
70	1
73	1
89	1
118	1
