# Supplementary material for: Betrixaban activates cGAS and ERVs to promote dual nucleic-sensing antiviral immunity
Source: EMBO Mol Med. 2026 Mar 23;18(5):1563–91. doi: 10.1038/s44321-025-00356-7 (PMC13179341; doi:10.1038/s44321-025-00356-7)
Supplement: Supplementary file 5 — Source data Fig. 1 [file 44321_2025_356_MOESM5_ESM.zip › Figure1/1F/1F_HT1080.xlsx]

## Sheet: Sheet1
	Con			BT
EMCV	11.0374	9.51219	10.2648	0.975745	1.02426	0.99102
HSV	58.0057	74.7494	65.4218	0.00280069	0.00306478	1.2526e-05
IAV	74.7219	87.5498	84.1359	0.906697	1.0933	1.00193
VSV	348.978	288.184	332.082	0.954976	1.04502	1.23015
	Con			BT
BA.2.86	3025	3499	3622	86	99	279
D614G	3700	4076	4478	104	104	115
BA.2	4525	4901	4950	65	247	348
BA.1	4671	5208	5867	101	103	112
Delta	5691	5783	6218	87	143	293
