# Supplementary material for: Betrixaban activates cGAS and ERVs to promote dual nucleic-sensing antiviral immunity
Source: EMBO Mol Med. 2026 Mar 23;18(5):1563–91. doi: 10.1038/s44321-025-00356-7 (PMC13179341; doi:10.1038/s44321-025-00356-7)
Supplement: Supplementary file 5 — Source data Fig. 1 [file 44321_2025_356_MOESM5_ESM.zip › Figure1/1A/1A_anti-vsvgfp.wsp]

<?xml version="1.0" encoding="UTF-8"?>
 <Workspace version="20.0"  modDate="Thu Jul 10 22:57:11 CST 2025"  clientTimestamp="1752159431395"  flowJoVersion="10.6.2"  drawRowBorders="1"  drawColumnBorders="1"  hideCompNodes="1"  curGroup="All Samples"  groupPaneHeight="-1"  xmlns:xsi="http://www.w3.org/2001/XMLSchema-instance"  xmlns:gating="http://www.isac-net.org/std/Gating-ML/v2.0/gating"  xmlns:transforms="http://www.isac-net.org/std/Gating-ML/v2.0/transformations"  xmlns:data-type="http://www.isac-net.org/std/Gating-ML/v2.0/datatypes"  xsi:schemaLocation="http://www.isac-net.org/std/Gating-ML/v2.0/gating http://www.isac-net.org/std/Gating-ML/v2.0/gating/Gating-ML.v2.0.xsd http://www.isac-net.org/std/Gating-ML/v2.0/transformations http://www.isac-net.org/std/Gating-ML/v2.0/gating/Transformations.v2.0.xsd http://www.isac-net.org/std/Gating-ML/v2.0/datatypes http://www.isac-net.org/std/Gating-ML/v2.0/gating/DataTypes.v2.0.xsd "  nonAutoSaveFileName="file:/D:/BT%20raw%20data/Figure1/1A/1A_anti-vsvgfp.wsp" >
   <WindowPosition x="-7"  y="-7"  width="1722"  height="1034"  displayed="1"  panelState="" />
   <TextTraits font="SansSerif"  size="11"  name=""  style="plain"  color="#000000"  background="#00ffffff"  just="left" />
   <Columns>
     <TColumn width="674" >
       <Property key="fj.appnode.prop.name" />
     </TColumn>
     <TColumn width="514" >
       <Property key="fj.appnode.prop.statistic" />
     </TColumn>
     <TColumn width="514" >
       <Property key="fj.appnode.prop.ncells" />
     </TColumn>
   </Columns>
   <Matrices/>
   <Cytometers>
     <Cytometer name="DIVA"  cyt="BD FACSVerse"  useFCS3="1"  extraNegs="0"  widthBasis="-100"  linMin="0"  logMin="3"  linMax="262144"  logMax="262144"  linearRescale="1"  logRescale="1"  linFromKW="1"  logFromKW="1"  useGain="0"  useTransform="1"  transformType="BIEX"  manufacturer=""  serialnumber=""  homepage="workspaces-and-samples/flowjo-and-your-cytometer/ws-cytometer-bd/"  icon="bd.PNG" >
       <LinParams>
         <Param>time</Param>
       </LinParams>
       <LogParams/>
       <FilterParams/>
       <TransformStore/>
     </Cytometer>
   </Cytometers>
   <Groups>
     <GroupNode name="All Samples"  annotation=""  owningGroup="All Samples"  expanded="1"  sortPriority="10"  count="-1" >
       <Graph smoothing="0"  backColor="#ffffff"  foreColor="#000000"  type="Pseudocolor"  fast="1" >
         <Axis dimension="x"  name=""  label=""  auto="auto" />
         <Axis dimension="y"  name=""  label=""  auto="auto" />
         <GraphSettings level="5%"  smoothingHighResolution="1"  contourHighResolution="1"  histogramSmoothingCount="0"  graphResolution="256"  showOutliers="0"  drawLargeDots="0"  dotsToDraw="8000"  tint="le.chartfill.tinted.40"  lineWeight="le.lineweight.normal"  lineStyle="le.linestyle.solid" />
         <GraphEnvironment showGrid="0"  showAxes="tnlTNL"  showGates="1"  showFreqOnPlots="1"  showGateNameOnPlots="1"  showMedians="0"  showUncomped="0"  addEventParam="0"  lastYAxisName="" >
           <TextTraits font="SansSerif"  size="11"  name="Labels"  style="plain"  color="#000000"  background="#00ffffff"  just="left" />
           <TextTraits font="SansSerif"  size="11"  name="LayoutGates"  style="plain"  color="#000000"  background="#00ffffff"  just="left" />
           <TextTraits font="SansSerif"  size="9"  name="Numbers"  style="plain"  color="#000000"  background="#00ffffff"  just="left" />
           <TextTraits font="SansSerif"  size="9"  name="Legend"  style="plain"  color="#000000"  background="#00ffffff"  just="left" />
         </GraphEnvironment>
       </Graph>
       <Group name="All Samples"  live="1"  role="ws.group.dlog.test"  key=""  synchronized="0"  foreground="#000000"  fontStyle="bold" >
         <Criteria/>
         <SampleRefs>
           <SampleRef sampleID="1" />
           <SampleRef sampleID="7" />
           <SampleRef sampleID="2" />
           <SampleRef sampleID="8" />
           <SampleRef sampleID="5" />
           <SampleRef sampleID="6" />
           <SampleRef sampleID="3" />
           <SampleRef sampleID="4" />
         </SampleRefs>
         <Keywords/>
       </Group>
     </GroupNode>
     <GroupNode name="Compensation"  annotation=""  owningGroup="Compensation"  expanded="1"  sortPriority="10"  count="-1" >
       <Graph smoothing="0"  backColor="#ffffff"  foreColor="#000000"  type="Pseudocolor"  fast="1" >
         <Axis dimension="x"  name=""  label=""  auto="auto" />
         <Axis dimension="y"  name=""  label=""  auto="auto" />
         <GraphSettings level="5%"  smoothingHighResolution="1"  contourHighResolution="1"  histogramSmoothingCount="0"  graphResolution="256"  showOutliers="0"  drawLargeDots="0"  dotsToDraw="8000"  tint="le.chartfill.tinted.40"  lineWeight="le.lineweight.normal"  lineStyle="le.linestyle.solid" />
         <GraphEnvironment showGrid="0"  showAxes="tnlTNL"  showGates="1"  showFreqOnPlots="1"  showGateNameOnPlots="1"  showMedians="0"  showUncomped="0"  addEventParam="0"  lastYAxisName="" >
           <TextTraits font="SansSerif"  size="11"  name="Labels"  style="plain"  color="#000000"  background="#00ffffff"  just="left" />
           <TextTraits font="SansSerif"  size="11"  name="LayoutGates"  style="plain"  color="#000000"  background="#00ffffff"  just="left" />
           <TextTraits font="SansSerif"  size="9"  name="Numbers"  style="plain"  color="#000000"  background="#00ffffff"  just="left" />
           <TextTraits font="SansSerif"  size="9"  name="Legend"  style="plain"  color="#000000"  background="#00ffffff"  just="left" />
         </GraphEnvironment>
       </Graph>
       <Group name="Compensation"  live="1"  role="ws.group.dlog.compensation"  key=""  synchronized="0"  foreground="#bc1900"  fontStyle="bold" >
         <Criteria>
           <Criterion connector="And"  keyword="$FIL"  function="Contains"  value="comp" />
           <Criterion connector="Or"  keyword="$FIL"  function="Contains"  value="unstained" />
         </Criteria>
         <Keywords/>
       </Group>
     </GroupNode>
   </Groups>
   <SampleList>
     <Sample>
       <DataSet uri="file:/D:/BT%20raw%20data/Figure1/1A/cell%20line%20antiviral/bmdm_bt_vsv-gfp.fcs"  sampleID="1" />
       <Transformations>
         <transforms:linear transforms:minRange="0"  transforms:maxRange="262144"  gain="1" >
           <data-type:parameter data-type:name="FSC-A" />
         </transforms:linear>
         <transforms:linear transforms:minRange="0"  transforms:maxRange="262144"  gain="1" >
           <data-type:parameter data-type:name="FSC-H" />
         </transforms:linear>
         <transforms:linear transforms:minRange="0"  transforms:maxRange="262144"  gain="1" >
           <data-type:parameter data-type:name="SSC-A" />
         </transforms:linear>
         <transforms:biex transforms:length="256"  transforms:maxRange="262144"  transforms:neg="0"  transforms:width="-100"  transforms:pos="4.418539922" >
           <data-type:parameter data-type:name="FITC-A" />
         </transforms:biex>
         <transforms:biex transforms:length="256"  transforms:maxRange="262144"  transforms:neg="0"  transforms:width="-100"  transforms:pos="4.418539922" >
           <data-type:parameter data-type:name="PE-A" />
         </transforms:biex>
         <transforms:biex transforms:length="256"  transforms:maxRange="262144"  transforms:neg="0"  transforms:width="-100"  transforms:pos="4.418539922" >
           <data-type:parameter data-type:name="PerCP-Cy5.5-A" />
         </transforms:biex>
         <transforms:biex transforms:length="256"  transforms:maxRange="262144"  transforms:neg="0"  transforms:width="-100"  transforms:pos="4.418539922" >
           <data-type:parameter data-type:name="PE-Cy7-A" />
         </transforms:biex>
         <transforms:biex transforms:length="256"  transforms:maxRange="262144"  transforms:neg="0"  transforms:width="-100"  transforms:pos="4.418539922" >
           <data-type:parameter data-type:name="APC-A" />
         </transforms:biex>
         <transforms:biex transforms:length="256"  transforms:maxRange="262144"  transforms:neg="0"  transforms:width="-100"  transforms:pos="4.418539922" >
           <data-type:parameter data-type:name="APC-Cy7-A" />
         </transforms:biex>
         <transforms:linear transforms:minRange="0"  transforms:maxRange="17"  gain="0.0012128995" >
           <data-type:parameter data-type:name="Time" />
         </transforms:linear>
       </Transformations>
       <Keywords>
         <Keyword name="FJ_FCS_VERSION"  value="3" />
         <Keyword name="$BEGINDATA"  value="2776        " />
         <Keyword name="$ENDDATA"  value="402775      " />
         <Keyword name="$BEGINANALYSIS"  value="0" />
         <Keyword name="$ENDANALYSIS"  value="0" />
         <Keyword name="$BEGINSTEXT"  value="0" />
         <Keyword name="$ENDSTEXT"  value="0" />
         <Keyword name="$MODE"  value="L" />
         <Keyword name="$BYTEORD"  value="1,2,3,4" />
         <Keyword name="$DATATYPE"  value="F" />
         <Keyword name="$PAR"  value="10" />
         <Keyword name="$TOT"  value="10000" />
         <Keyword name="$NEXTDATA"  value="0" />
         <Keyword name="$TIMESTEP"  value="0.001" />
         <Keyword name="$P1B"  value="32" />
         <Keyword name="$P1E"  value="0,0" />
         <Keyword name="$P1N"  value="FSC-A" />
         <Keyword name="$P1V"  value="157" />
         <Keyword name="$P1R"  value="262144" />
         <Keyword name="P1MS"  value="0000000" />
         <Keyword name="P1DISPLAY"  value="LIN" />
         <Keyword name="$P2B"  value="32" />
         <Keyword name="$P2E"  value="0,0" />
         <Keyword name="$P2N"  value="FSC-H" />
         <Keyword name="$P2V"  value="157" />
         <Keyword name="$P2R"  value="262144" />
         <Keyword name="P2MS"  value="0000000" />
         <Keyword name="P2DISPLAY"  value="LIN" />
         <Keyword name="$P3B"  value="32" />
         <Keyword name="$P3E"  value="0,0" />
         <Keyword name="$P3N"  value="SSC-A" />
         <Keyword name="$P3V"  value="356" />
         <Keyword name="$P3R"  value="262144" />
         <Keyword name="P3MS"  value="0000000" />
         <Keyword name="P3DISPLAY"  value="LIN" />
         <Keyword name="$P4B"  value="32" />
         <Keyword name="$P4E"  value="0,0" />
         <Keyword name="$P4N"  value="FITC-A" />
         <Keyword name="$P4V"  value="215" />
         <Keyword name="$P4S"  value="FITC-A" />
         <Keyword name="$P4R"  value="262144" />
         <Keyword name="P4BS"  value="0000117" />
         <Keyword name="P4MS"  value="0000000" />
         <Keyword name="P4DISPLAY"  value="LOG" />
         <Keyword name="$P5B"  value="32" />
         <Keyword name="$P5E"  value="0,0" />
         <Keyword name="$P5N"  value="PE-A" />
         <Keyword name="$P5V"  value="414" />
         <Keyword name="$P5S"  value="PE-A" />
         <Keyword name="$P5R"  value="262144" />
         <Keyword name="P5MS"  value="0000000" />
         <Keyword name="P5DISPLAY"  value="LOG" />
         <Keyword name="$P6B"  value="32" />
         <Keyword name="$P6E"  value="0,0" />
         <Keyword name="$P6N"  value="PerCP-Cy5.5-A" />
         <Keyword name="$P6V"  value="582" />
         <Keyword name="$P6S"  value="PerCP-Cy5.5-A" />
         <Keyword name="$P6R"  value="262144" />
         <Keyword name="P6MS"  value="0000000" />
         <Keyword name="P6DISPLAY"  value="LOG" />
         <Keyword name="$P7B"  value="32" />
         <Keyword name="$P7E"  value="0,0" />
         <Keyword name="$P7N"  value="PE-Cy7-A" />
         <Keyword name="$P7V"  value="677" />
         <Keyword name="$P7S"  value="PE-Cy7-A" />
         <Keyword name="$P7R"  value="262144" />
         <Keyword name="P7MS"  value="0000000" />
         <Keyword name="P7DISPLAY"  value="LOG" />
         <Keyword name="$P8B"  value="32" />
         <Keyword name="$P8E"  value="0,0" />
         <Keyword name="$P8N"  value="APC-A" />
         <Keyword name="$P8V"  value="525" />
         <Keyword name="$P8S"  value="APC-A" />
         <Keyword name="$P8R"  value="262144" />
         <Keyword name="P8MS"  value="0000000" />
         <Keyword name="P8DISPLAY"  value="LOG" />
         <Keyword name="$P9B"  value="32" />
         <Keyword name="$P9E"  value="0,0" />
         <Keyword name="$P9N"  value="APC-Cy7-A" />
         <Keyword name="$P9V"  value="582" />
         <Keyword name="$P9S"  value="APC-Cy7-A" />
         <Keyword name="$P9R"  value="262144" />
         <Keyword name="P9MS"  value="0000000" />
         <Keyword name="P9DISPLAY"  value="LOG" />
         <Keyword name="$P10B"  value="32" />
         <Keyword name="$P10E"  value="0,0" />
         <Keyword name="$P10N"  value="Time" />
         <Keyword name="$P10R"  value="262144" />
         <Keyword name="P10MS"  value="0000000" />
         <Keyword name="P10DISPLAY"  value="LIN" />
         <Keyword name="SPILL"  value="6,FITC-A,PE-A,PerCP-Cy5.5-A,PE-Cy7-A,APC-A,APC-Cy7-A,1,0,0,0,0,0,0,1,0,0,0,0,0,0,1,0,0,0,0,0,0,1,0,0,0,0,0,0,1,0,0,0,0,0,0,1" />
         <Keyword name="APPLY COMPENSATION"  value="TRUE" />
         <Keyword name="FLUIDICS MODE"  value="Normal" />
         <Keyword name="LASER1NAME"  value="Blue" />
         <Keyword name="LASER1DELAY"  value="0" />
         <Keyword name="LASER1ASF"  value="0.9407822" />
         <Keyword name="LASER2NAME"  value="Red" />
         <Keyword name="LASER2DELAY"  value="34.92882" />
         <Keyword name="LASER2ASF"  value="0.7541966" />
         <Keyword name="WINDOW EXTENSION"  value="3" />
         <Keyword name="THRESHOLD"  value="FSC,10000" />
         <Keyword name="FSC ASF"  value="0.9624772" />
         <Keyword name="CHARSET"  value="Windows-1252" />
         <Keyword name="GUID"  value="540b6208-391c-4266-b11e-5ea135affa2c" />
         <Keyword name="$OP"  value="Admin User" />
         <Keyword name="$INST"  value="None" />
         <Keyword name="OPERATOR EMAIL"  value="admin@bd.com" />
         <Keyword name="$EXP"  value="Admin User" />
         <Keyword name="CYTOMETER CONFIGURATION NAME"  value="4-Blue 2-Red (RUO)" />
         <Keyword name="CYTOMETER CONFIGURATION DATE CREATED"  value="25-Apr-2012-02:42:31" />
         <Keyword name="CYTOMETER CONFIGURATION DATE MODIFIED"  value="01-Dec-2017-02:02:00" />
         <Keyword name="CYTOMETER CONFIGURATION REGULATORY STATUS"  value="RUO" />
         <Keyword name="CST BEAD LOT ID"  value="63437" />
         <Keyword name="CST BEAD LOT EXPIRATION DATE"  value="31-Jan-2019-00:00:00" />
         <Keyword name="CST BEAD LOT REGULATORY STATUS"  value="RUO" />
         <Keyword name="CHARACTERIZATION QC DATE"  value="20-Jul-2020-13:05:08" />
         <Keyword name="PERFORMANCE QC DATE"  value="20-Mar-2025-16:13:49" />
         <Keyword name="PERFORMANCE QC STATUS"  value="Pass" />
         <Keyword name="PERFORMANCE QC WARNING MESSAGE1"  value="CS+T Bead Lot (Lot ID 63437) has expired" />
         <Keyword name="PERFORMANCE QC WARNING MESSAGE2"  value="Blue Laser alignment check failed" />
         <Keyword name="$BTIM"  value="22:08:14" />
         <Keyword name="$DATE"  value="20-Mar-2025" />
         <Keyword name="$ETIM"  value="22:08:31" />
         <Keyword name="$SYS"  value="Microsoft Windows NT 6.1.7601 Service Pack 1" />
         <Keyword name="$FIL"  value="293T VSV BT-2_2.fcs" />
         <Keyword name="CREATOR"  value="BD FACSuite v1.0.5" />
         <Keyword name="$CYT"  value="BD FACSVerse" />
         <Keyword name="CYTNUM"  value="Z6511540192" />
         <Keyword name="$CYTSN"  value="Z6511540192" />
         <Keyword name="TUBE NAME"  value="293T VSV BT-2.2" />
         <Keyword name="$PROJ"  value="Experiment_004" />
         <Keyword name="AUTOBS"  value="TRUE" />
         <Keyword name="EXPORT USER NAME"  value="BDAdministrator" />
         <Keyword name="EXPORT TIME"  value="20-Mar-2025-22:10:31" />
         <Keyword name="QCMESSAGE1"  value="All Events gate does not contain requested 10,000 events [3_20_2025 10:10:31 PM]" />
         <Keyword name="$P1S"  value="" />
         <Keyword name="$P2S"  value="" />
         <Keyword name="$P3S"  value="" />
         <Keyword name="$P10S"  value="" />
       </Keywords>
       <SampleNode name="bmdm_bt_vsv-gfp.fcs"  annotation=""  owningGroup=""  expanded="1"  sortPriority="10"  count="10000"  sampleID="1" >
         <Graph smoothing="0"  backColor="#ffffff"  foreColor="#000000"  type="Pseudocolor"  fast="1" >
           <Axis dimension="x"  name="FSC-A"  label=""  auto="auto" />
           <Axis dimension="y"  name="SSC-A"  label=""  auto="auto" />
           <GraphSettings level="5%"  smoothingHighResolution="1"  contourHighResolution="1"  histogramSmoothingCount="0"  graphResolution="256"  showOutliers="0"  drawLargeDots="0"  dotsToDraw="8000"  tint="le.chartfill.tinted.40"  lineWeight="le.lineweight.normal"  lineStyle="le.linestyle.solid" />
           <GraphEnvironment showGrid="0"  showAxes="tnlTNL"  showGates="1"  showFreqOnPlots="1"  showGateNameOnPlots="1"  showMedians="0"  showUncomped="0"  addEventParam="0"  lastYAxisName="" >
             <TextTraits font="SansSerif"  size="11"  name="Labels"  style="plain"  color="#000000"  background="#00ffffff"  just="left" />
             <TextTraits font="SansSerif"  size="11"  name="LayoutGates"  style="plain"  color="#000000"  background="#00ffffff"  just="left" />
             <TextTraits font="SansSerif"  size="9"  name="Numbers"  style="plain"  color="#000000"  background="#00ffffff"  just="left" />
             <TextTraits font="SansSerif"  size="9"  name="Legend"  style="plain"  color="#000000"  background="#00ffffff"  just="left" />
           </GraphEnvironment>
         </Graph>
         <Subpopulations/>
       </SampleNode>
     </Sample>
     <Sample>
       <DataSet uri="file:/D:/BT%20raw%20data/Figure1/1A/cell%20line%20antiviral/bmdm_con_vsv-gfp.fcs"  sampleID="2" />
       <Transformations>
         <transforms:linear transforms:minRange="0"  transforms:maxRange="262144"  gain="1" >
           <data-type:parameter data-type:name="FSC-A" />
         </transforms:linear>
         <transforms:linear transforms:minRange="0"  transforms:maxRange="262144"  gain="1" >
           <data-type:parameter data-type:name="FSC-H" />
         </transforms:linear>
         <transforms:linear transforms:minRange="0"  transforms:maxRange="262144"  gain="1" >
           <data-type:parameter data-type:name="SSC-A" />
         </transforms:linear>
         <transforms:biex transforms:length="256"  transforms:maxRange="262144"  transforms:neg="0"  transforms:width="-100"  transforms:pos="4.418539922" >
           <data-type:parameter data-type:name="FITC-A" />
         </transforms:biex>
         <transforms:biex transforms:length="256"  transforms:maxRange="262144"  transforms:neg="0"  transforms:width="-100"  transforms:pos="4.418539922" >
           <data-type:parameter data-type:name="PE-A" />
         </transforms:biex>
         <transforms:biex transforms:length="256"  transforms:maxRange="262144"  transforms:neg="0"  transforms:width="-100"  transforms:pos="4.418539922" >
           <data-type:parameter data-type:name="PerCP-Cy5.5-A" />
         </transforms:biex>
         <transforms:biex transforms:length="256"  transforms:maxRange="262144"  transforms:neg="0"  transforms:width="-100"  transforms:pos="4.418539922" >
           <data-type:parameter data-type:name="PE-Cy7-A" />
         </transforms:biex>
         <transforms:biex transforms:length="256"  transforms:maxRange="262144"  transforms:neg="0"  transforms:width="-100"  transforms:pos="4.418539922" >
           <data-type:parameter data-type:name="APC-A" />
         </transforms:biex>
         <transforms:biex transforms:length="256"  transforms:maxRange="262144"  transforms:neg="0"  transforms:width="-100"  transforms:pos="4.418539922" >
           <data-type:parameter data-type:name="APC-Cy7-A" />
         </transforms:biex>
         <transforms:linear transforms:minRange="0.0028153763"  transforms:maxRange="13"  gain="0.0014076881" >
           <data-type:parameter data-type:name="Time" />
         </transforms:linear>
       </Transformations>
       <Keywords>
         <Keyword name="FJ_FCS_VERSION"  value="3" />
         <Keyword name="$BEGINDATA"  value="2764        " />
         <Keyword name="$ENDDATA"  value="402763      " />
         <Keyword name="$BEGINANALYSIS"  value="0" />
         <Keyword name="$ENDANALYSIS"  value="0" />
         <Keyword name="$BEGINSTEXT"  value="0" />
         <Keyword name="$ENDSTEXT"  value="0" />
         <Keyword name="$MODE"  value="L" />
         <Keyword name="$BYTEORD"  value="1,2,3,4" />
         <Keyword name="$DATATYPE"  value="F" />
         <Keyword name="$PAR"  value="10" />
         <Keyword name="$TOT"  value="10000" />
         <Keyword name="$NEXTDATA"  value="0" />
         <Keyword name="$TIMESTEP"  value="0.001" />
         <Keyword name="$P1B"  value="32" />
         <Keyword name="$P1E"  value="0,0" />
         <Keyword name="$P1N"  value="FSC-A" />
         <Keyword name="$P1V"  value="157" />
         <Keyword name="$P1R"  value="262144" />
         <Keyword name="P1MS"  value="0000000" />
         <Keyword name="P1DISPLAY"  value="LIN" />
         <Keyword name="$P2B"  value="32" />
         <Keyword name="$P2E"  value="0,0" />
         <Keyword name="$P2N"  value="FSC-H" />
         <Keyword name="$P2V"  value="157" />
         <Keyword name="$P2R"  value="262144" />
         <Keyword name="P2MS"  value="0000000" />
         <Keyword name="P2DISPLAY"  value="LIN" />
         <Keyword name="$P3B"  value="32" />
         <Keyword name="$P3E"  value="0,0" />
         <Keyword name="$P3N"  value="SSC-A" />
         <Keyword name="$P3V"  value="356" />
         <Keyword name="$P3R"  value="262144" />
         <Keyword name="P3MS"  value="0000000" />
         <Keyword name="P3DISPLAY"  value="LIN" />
         <Keyword name="$P4B"  value="32" />
         <Keyword name="$P4E"  value="0,0" />
         <Keyword name="$P4N"  value="FITC-A" />
         <Keyword name="$P4V"  value="215" />
         <Keyword name="$P4S"  value="FITC-A" />
         <Keyword name="$P4R"  value="262144" />
         <Keyword name="P4BS"  value="0000077" />
         <Keyword name="P4MS"  value="0000000" />
         <Keyword name="P4DISPLAY"  value="LOG" />
         <Keyword name="$P5B"  value="32" />
         <Keyword name="$P5E"  value="0,0" />
         <Keyword name="$P5N"  value="PE-A" />
         <Keyword name="$P5V"  value="414" />
         <Keyword name="$P5S"  value="PE-A" />
         <Keyword name="$P5R"  value="262144" />
         <Keyword name="P5MS"  value="0000000" />
         <Keyword name="P5DISPLAY"  value="LOG" />
         <Keyword name="$P6B"  value="32" />
         <Keyword name="$P6E"  value="0,0" />
         <Keyword name="$P6N"  value="PerCP-Cy5.5-A" />
         <Keyword name="$P6V"  value="582" />
         <Keyword name="$P6S"  value="PerCP-Cy5.5-A" />
         <Keyword name="$P6R"  value="262144" />
         <Keyword name="P6MS"  value="0000000" />
         <Keyword name="P6DISPLAY"  value="LOG" />
         <Keyword name="$P7B"  value="32" />
         <Keyword name="$P7E"  value="0,0" />
         <Keyword name="$P7N"  value="PE-Cy7-A" />
         <Keyword name="$P7V"  value="677" />
         <Keyword name="$P7S"  value="PE-Cy7-A" />
         <Keyword name="$P7R"  value="262144" />
         <Keyword name="P7MS"  value="0000000" />
         <Keyword name="P7DISPLAY"  value="LOG" />
         <Keyword name="$P8B"  value="32" />
         <Keyword name="$P8E"  value="0,0" />
         <Keyword name="$P8N"  value="APC-A" />
         <Keyword name="$P8V"  value="525" />
         <Keyword name="$P8S"  value="APC-A" />
         <Keyword name="$P8R"  value="262144" />
         <Keyword name="P8MS"  value="0000000" />
         <Keyword name="P8DISPLAY"  value="LOG" />
         <Keyword name="$P9B"  value="32" />
         <Keyword name="$P9E"  value="0,0" />
         <Keyword name="$P9N"  value="APC-Cy7-A" />
         <Keyword name="$P9V"  value="582" />
         <Keyword name="$P9S"  value="APC-Cy7-A" />
         <Keyword name="$P9R"  value="262144" />
         <Keyword name="P9MS"  value="0000000" />
         <Keyword name="P9DISPLAY"  value="LOG" />
         <Keyword name="$P10B"  value="32" />
         <Keyword name="$P10E"  value="0,0" />
         <Keyword name="$P10N"  value="Time" />
         <Keyword name="$P10R"  value="262144" />
         <Keyword name="P10MS"  value="0000000" />
         <Keyword name="P10DISPLAY"  value="LIN" />
         <Keyword name="SPILL"  value="6,FITC-A,PE-A,PerCP-Cy5.5-A,PE-Cy7-A,APC-A,APC-Cy7-A,1,0,0,0,0,0,0,1,0,0,0,0,0,0,1,0,0,0,0,0,0,1,0,0,0,0,0,0,1,0,0,0,0,0,0,1" />
         <Keyword name="APPLY COMPENSATION"  value="TRUE" />
         <Keyword name="FLUIDICS MODE"  value="Normal" />
         <Keyword name="LASER1NAME"  value="Blue" />
         <Keyword name="LASER1DELAY"  value="0" />
         <Keyword name="LASER1ASF"  value="0.9407822" />
         <Keyword name="LASER2NAME"  value="Red" />
         <Keyword name="LASER2DELAY"  value="34.92882" />
         <Keyword name="LASER2ASF"  value="0.7541966" />
         <Keyword name="WINDOW EXTENSION"  value="3" />
         <Keyword name="THRESHOLD"  value="FSC,10000" />
         <Keyword name="FSC ASF"  value="0.9624772" />
         <Keyword name="CHARSET"  value="Windows-1252" />
         <Keyword name="GUID"  value="2a917a17-5ce5-4ec4-9c15-c97464e0fdc1" />
         <Keyword name="$OP"  value="Admin User" />
         <Keyword name="$INST"  value="None" />
         <Keyword name="OPERATOR EMAIL"  value="admin@bd.com" />
         <Keyword name="$EXP"  value="Admin User" />
         <Keyword name="CYTOMETER CONFIGURATION NAME"  value="4-Blue 2-Red (RUO)" />
         <Keyword name="CYTOMETER CONFIGURATION DATE CREATED"  value="25-Apr-2012-02:42:31" />
         <Keyword name="CYTOMETER CONFIGURATION DATE MODIFIED"  value="01-Dec-2017-02:02:00" />
         <Keyword name="CYTOMETER CONFIGURATION REGULATORY STATUS"  value="RUO" />
         <Keyword name="CST BEAD LOT ID"  value="63437" />
         <Keyword name="CST BEAD LOT EXPIRATION DATE"  value="31-Jan-2019-00:00:00" />
         <Keyword name="CST BEAD LOT REGULATORY STATUS"  value="RUO" />
         <Keyword name="CHARACTERIZATION QC DATE"  value="20-Jul-2020-13:05:08" />
         <Keyword name="PERFORMANCE QC DATE"  value="20-Mar-2025-16:13:49" />
         <Keyword name="PERFORMANCE QC STATUS"  value="Pass" />
         <Keyword name="PERFORMANCE QC WARNING MESSAGE1"  value="CS+T Bead Lot (Lot ID 63437) has expired" />
         <Keyword name="PERFORMANCE QC WARNING MESSAGE2"  value="Blue Laser alignment check failed" />
         <Keyword name="$BTIM"  value="22:04:59" />
         <Keyword name="$DATE"  value="20-Mar-2025" />
         <Keyword name="$ETIM"  value="22:05:12" />
         <Keyword name="$SYS"  value="Microsoft Windows NT 6.1.7601 Service Pack 1" />
         <Keyword name="$FIL"  value="293T VSV.fcs" />
         <Keyword name="CREATOR"  value="BD FACSuite v1.0.5" />
         <Keyword name="$CYT"  value="BD FACSVerse" />
         <Keyword name="CYTNUM"  value="Z6511540192" />
         <Keyword name="$CYTSN"  value="Z6511540192" />
         <Keyword name="TUBE NAME"  value="293T VSV" />
         <Keyword name="$PROJ"  value="Experiment_004" />
         <Keyword name="AUTOBS"  value="TRUE" />
         <Keyword name="EXPORT USER NAME"  value="BDAdministrator" />
         <Keyword name="EXPORT TIME"  value="20-Mar-2025-22:10:31" />
         <Keyword name="QCMESSAGE1"  value="All Events gate does not contain requested 10,000 events [3_20_2025 10:10:31 PM]" />
         <Keyword name="$P1S"  value="" />
         <Keyword name="$P2S"  value="" />
         <Keyword name="$P3S"  value="" />
         <Keyword name="$P10S"  value="" />
       </Keywords>
       <SampleNode name="bmdm_con_vsv-gfp.fcs"  annotation=""  owningGroup=""  expanded="1"  sortPriority="10"  count="10000"  sampleID="2" >
         <Graph smoothing="0"  backColor="#ffffff"  foreColor="#000000"  type="Pseudocolor"  fast="1" >
           <Axis dimension="x"  name="FSC-A"  label=""  auto="auto" />
           <Axis dimension="y"  name="SSC-A"  label=""  auto="auto" />
           <GraphSettings level="5%"  smoothingHighResolution="1"  contourHighResolution="1"  histogramSmoothingCount="0"  graphResolution="256"  showOutliers="0"  drawLargeDots="0"  dotsToDraw="8000"  tint="le.chartfill.tinted.40"  lineWeight="le.lineweight.normal"  lineStyle="le.linestyle.solid" />
           <GraphEnvironment showGrid="0"  showAxes="tnlTNL"  showGates="1"  showFreqOnPlots="1"  showGateNameOnPlots="1"  showMedians="0"  showUncomped="0"  addEventParam="0"  lastYAxisName="" >
             <TextTraits font="SansSerif"  size="11"  name="Labels"  style="plain"  color="#000000"  background="#00ffffff"  just="left" />
             <TextTraits font="SansSerif"  size="11"  name="LayoutGates"  style="plain"  color="#000000"  background="#00ffffff"  just="left" />
             <TextTraits font="SansSerif"  size="9"  name="Numbers"  style="plain"  color="#000000"  background="#00ffffff"  just="left" />
             <TextTraits font="SansSerif"  size="9"  name="Legend"  style="plain"  color="#000000"  background="#00ffffff"  just="left" />
           </GraphEnvironment>
         </Graph>
         <Subpopulations/>
       </SampleNode>
     </Sample>
     <Sample>
       <DataSet uri="file:/D:/BT%20raw%20data/Figure1/1A/cell%20line%20antiviral/hela_bt_vsv-gfp.fcs"  sampleID="3" />
       <Transformations>
         <transforms:linear transforms:minRange="0"  transforms:maxRange="262144"  gain="1" >
           <data-type:parameter data-type:name="FSC-A" />
         </transforms:linear>
         <transforms:linear transforms:minRange="0"  transforms:maxRange="262144"  gain="1" >
           <data-type:parameter data-type:name="FSC-H" />
         </transforms:linear>
         <transforms:linear transforms:minRange="0"  transforms:maxRange="262144"  gain="1" >
           <data-type:parameter data-type:name="SSC-A" />
         </transforms:linear>
         <transforms:biex transforms:length="256"  transforms:maxRange="262144"  transforms:neg="0"  transforms:width="-100"  transforms:pos="4.418539922" >
           <data-type:parameter data-type:name="FITC-A" />
         </transforms:biex>
         <transforms:biex transforms:length="256"  transforms:maxRange="262144"  transforms:neg="0"  transforms:width="-100"  transforms:pos="4.418539922" >
           <data-type:parameter data-type:name="PE-A" />
         </transforms:biex>
         <transforms:biex transforms:length="256"  transforms:maxRange="262144"  transforms:neg="0"  transforms:width="-100"  transforms:pos="4.418539922" >
           <data-type:parameter data-type:name="PerCP-Cy5.5-A" />
         </transforms:biex>
         <transforms:biex transforms:length="256"  transforms:maxRange="262144"  transforms:neg="0"  transforms:width="-100"  transforms:pos="4.418539922" >
           <data-type:parameter data-type:name="PE-Cy7-A" />
         </transforms:biex>
         <transforms:biex transforms:length="256"  transforms:maxRange="262144"  transforms:neg="0"  transforms:width="-100"  transforms:pos="4.418539922" >
           <data-type:parameter data-type:name="APC-A" />
         </transforms:biex>
         <transforms:biex transforms:length="256"  transforms:maxRange="262144"  transforms:neg="0"  transforms:width="-100"  transforms:pos="4.418539922" >
           <data-type:parameter data-type:name="APC-Cy7-A" />
         </transforms:biex>
         <transforms:linear transforms:minRange="0"  transforms:maxRange="6"  gain="0.0030991736" >
           <data-type:parameter data-type:name="Time" />
         </transforms:linear>
       </Transformations>
       <Keywords>
         <Keyword name="FJ_FCS_VERSION"  value="3" />
         <Keyword name="$BEGINDATA"  value="2764        " />
         <Keyword name="$ENDDATA"  value="402763      " />
         <Keyword name="$BEGINANALYSIS"  value="0" />
         <Keyword name="$ENDANALYSIS"  value="0" />
         <Keyword name="$BEGINSTEXT"  value="0" />
         <Keyword name="$ENDSTEXT"  value="0" />
         <Keyword name="$MODE"  value="L" />
         <Keyword name="$BYTEORD"  value="1,2,3,4" />
         <Keyword name="$DATATYPE"  value="F" />
         <Keyword name="$PAR"  value="10" />
         <Keyword name="$TOT"  value="10000" />
         <Keyword name="$NEXTDATA"  value="0" />
         <Keyword name="$TIMESTEP"  value="0.001" />
         <Keyword name="$P1B"  value="32" />
         <Keyword name="$P1E"  value="0,0" />
         <Keyword name="$P1N"  value="FSC-A" />
         <Keyword name="$P1V"  value="260" />
         <Keyword name="$P1R"  value="262144" />
         <Keyword name="P1MS"  value="0000000" />
         <Keyword name="P1DISPLAY"  value="LIN" />
         <Keyword name="$P2B"  value="32" />
         <Keyword name="$P2E"  value="0,0" />
         <Keyword name="$P2N"  value="FSC-H" />
         <Keyword name="$P2V"  value="260" />
         <Keyword name="$P2R"  value="262144" />
         <Keyword name="P2MS"  value="0000000" />
         <Keyword name="P2DISPLAY"  value="LIN" />
         <Keyword name="$P3B"  value="32" />
         <Keyword name="$P3E"  value="0,0" />
         <Keyword name="$P3N"  value="SSC-A" />
         <Keyword name="$P3V"  value="377" />
         <Keyword name="$P3R"  value="262144" />
         <Keyword name="P3MS"  value="0000000" />
         <Keyword name="P3DISPLAY"  value="LIN" />
         <Keyword name="$P4B"  value="32" />
         <Keyword name="$P4E"  value="0,0" />
         <Keyword name="$P4N"  value="FITC-A" />
         <Keyword name="$P4V"  value="273" />
         <Keyword name="$P4S"  value="FITC-A" />
         <Keyword name="$P4R"  value="262144" />
         <Keyword name="P4BS"  value="0000072" />
         <Keyword name="P4MS"  value="0000000" />
         <Keyword name="P4DISPLAY"  value="LOG" />
         <Keyword name="$P5B"  value="32" />
         <Keyword name="$P5E"  value="0,0" />
         <Keyword name="$P5N"  value="PE-A" />
         <Keyword name="$P5V"  value="415" />
         <Keyword name="$P5S"  value="PE-A" />
         <Keyword name="$P5R"  value="262144" />
         <Keyword name="P5MS"  value="0000000" />
         <Keyword name="P5DISPLAY"  value="LOG" />
         <Keyword name="$P6B"  value="32" />
         <Keyword name="$P6E"  value="0,0" />
         <Keyword name="$P6N"  value="PerCP-Cy5.5-A" />
         <Keyword name="$P6V"  value="583" />
         <Keyword name="$P6S"  value="PerCP-Cy5.5-A" />
         <Keyword name="$P6R"  value="262144" />
         <Keyword name="P6MS"  value="0000000" />
         <Keyword name="P6DISPLAY"  value="LOG" />
         <Keyword name="$P7B"  value="32" />
         <Keyword name="$P7E"  value="0,0" />
         <Keyword name="$P7N"  value="PE-Cy7-A" />
         <Keyword name="$P7V"  value="678" />
         <Keyword name="$P7S"  value="PE-Cy7-A" />
         <Keyword name="$P7R"  value="262144" />
         <Keyword name="P7MS"  value="0000000" />
         <Keyword name="P7DISPLAY"  value="LOG" />
         <Keyword name="$P8B"  value="32" />
         <Keyword name="$P8E"  value="0,0" />
         <Keyword name="$P8N"  value="APC-A" />
         <Keyword name="$P8V"  value="524" />
         <Keyword name="$P8S"  value="APC-A" />
         <Keyword name="$P8R"  value="262144" />
         <Keyword name="P8MS"  value="0000000" />
         <Keyword name="P8DISPLAY"  value="LOG" />
         <Keyword name="$P9B"  value="32" />
         <Keyword name="$P9E"  value="0,0" />
         <Keyword name="$P9N"  value="APC-Cy7-A" />
         <Keyword name="$P9V"  value="580" />
         <Keyword name="$P9S"  value="APC-Cy7-A" />
         <Keyword name="$P9R"  value="262144" />
         <Keyword name="P9MS"  value="0000000" />
         <Keyword name="P9DISPLAY"  value="LOG" />
         <Keyword name="$P10B"  value="32" />
         <Keyword name="$P10E"  value="0,0" />
         <Keyword name="$P10N"  value="Time" />
         <Keyword name="$P10R"  value="262144" />
         <Keyword name="P10MS"  value="0000000" />
         <Keyword name="P10DISPLAY"  value="LIN" />
         <Keyword name="SPILL"  value="6,FITC-A,PE-A,PerCP-Cy5.5-A,PE-Cy7-A,APC-A,APC-Cy7-A,1,0,0,0,0,0,0,1,0,0,0,0,0,0,1,0,0,0,0,0,0,1,0,0,0,0,0,0,1,0,0,0,0,0,0,1" />
         <Keyword name="APPLY COMPENSATION"  value="TRUE" />
         <Keyword name="FLUIDICS MODE"  value="Normal" />
         <Keyword name="LASER1NAME"  value="Blue" />
         <Keyword name="LASER1DELAY"  value="0" />
         <Keyword name="LASER1ASF"  value="0.9198558" />
         <Keyword name="LASER2NAME"  value="Red" />
         <Keyword name="LASER2DELAY"  value="34.6638" />
         <Keyword name="LASER2ASF"  value="0.7557991" />
         <Keyword name="WINDOW EXTENSION"  value="3" />
         <Keyword name="THRESHOLD"  value="FSC,10000" />
         <Keyword name="FSC ASF"  value="0.940311" />
         <Keyword name="CHARSET"  value="Windows-1252" />
         <Keyword name="GUID"  value="6e8eaab2-3ce2-4124-a164-0ebf3443eb8a" />
         <Keyword name="$OP"  value="Admin User" />
         <Keyword name="$INST"  value="None" />
         <Keyword name="OPERATOR EMAIL"  value="admin@bd.com" />
         <Keyword name="$EXP"  value="Admin User" />
         <Keyword name="CYTOMETER CONFIGURATION NAME"  value="4-Blue 2-Red (RUO)" />
         <Keyword name="CYTOMETER CONFIGURATION DATE CREATED"  value="25-Apr-2012-02:42:31" />
         <Keyword name="CYTOMETER CONFIGURATION DATE MODIFIED"  value="01-Dec-2017-02:02:00" />
         <Keyword name="CYTOMETER CONFIGURATION REGULATORY STATUS"  value="RUO" />
         <Keyword name="CST BEAD LOT ID"  value="63437" />
         <Keyword name="CST BEAD LOT EXPIRATION DATE"  value="31-Jan-2019-00:00:00" />
         <Keyword name="CST BEAD LOT REGULATORY STATUS"  value="RUO" />
         <Keyword name="CHARACTERIZATION QC DATE"  value="20-Jul-2020-13:05:08" />
         <Keyword name="PERFORMANCE QC DATE"  value="10-Jan-2025-14:52:42" />
         <Keyword name="PERFORMANCE QC STATUS"  value="Pass" />
         <Keyword name="PERFORMANCE QC WARNING MESSAGE1"  value="CS+T Bead Lot (Lot ID 63437) has expired" />
         <Keyword name="PERFORMANCE QC WARNING MESSAGE2"  value="Blue Laser alignment check failed" />
         <Keyword name="$BTIM"  value="13:47:00" />
         <Keyword name="$DATE"  value="07-Mar-2025" />
         <Keyword name="$ETIM"  value="13:47:06" />
         <Keyword name="$SYS"  value="Microsoft Windows NT 6.1.7601 Service Pack 1" />
         <Keyword name="$FIL"  value="WT VACV 68.fcs" />
         <Keyword name="CREATOR"  value="BD FACSuite v1.0.5" />
         <Keyword name="$CYT"  value="BD FACSVerse" />
         <Keyword name="CYTNUM"  value="Z6511540192" />
         <Keyword name="$CYTSN"  value="Z6511540192" />
         <Keyword name="TUBE NAME"  value="WT VACV 68" />
         <Keyword name="$PROJ"  value="Experiment_001" />
         <Keyword name="AUTOBS"  value="TRUE" />
         <Keyword name="EXPORT USER NAME"  value="BDAdministrator" />
         <Keyword name="EXPORT TIME"  value="07-Mar-2025-13:56:11" />
         <Keyword name="QCMESSAGE1"  value="All Events gate does not contain requested 10,000 events [3_7_2025 1:56:11 PM]" />
         <Keyword name="$P1S"  value="" />
         <Keyword name="$P2S"  value="" />
         <Keyword name="$P3S"  value="" />
         <Keyword name="$P10S"  value="" />
       </Keywords>
       <SampleNode name="hela_bt_vsv-gfp.fcs"  annotation=""  owningGroup=""  expanded="1"  sortPriority="10"  count="10000"  sampleID="3" >
         <Graph smoothing="0"  backColor="#ffffff"  foreColor="#000000"  type="Pseudocolor"  fast="1" >
           <Axis dimension="x"  name="FSC-A"  label=""  auto="auto" />
           <Axis dimension="y"  name="SSC-A"  label=""  auto="auto" />
           <GraphSettings level="5%"  smoothingHighResolution="1"  contourHighResolution="1"  histogramSmoothingCount="0"  graphResolution="256"  showOutliers="0"  drawLargeDots="0"  dotsToDraw="8000"  tint="le.chartfill.tinted.40"  lineWeight="le.lineweight.normal"  lineStyle="le.linestyle.solid" />
           <GraphEnvironment showGrid="0"  showAxes="tnlTNL"  showGates="1"  showFreqOnPlots="1"  showGateNameOnPlots="1"  showMedians="0"  showUncomped="0"  addEventParam="0"  lastYAxisName="" >
             <TextTraits font="SansSerif"  size="11"  name="Labels"  style="plain"  color="#000000"  background="#00ffffff"  just="left" />
             <TextTraits font="SansSerif"  size="11"  name="LayoutGates"  style="plain"  color="#000000"  background="#00ffffff"  just="left" />
             <TextTraits font="SansSerif"  size="9"  name="Numbers"  style="plain"  color="#000000"  background="#00ffffff"  just="left" />
             <TextTraits font="SansSerif"  size="9"  name="Legend"  style="plain"  color="#000000"  background="#00ffffff"  just="left" />
           </GraphEnvironment>
         </Graph>
         <Subpopulations/>
       </SampleNode>
     </Sample>
     <Sample>
       <DataSet uri="file:/D:/BT%20raw%20data/Figure1/1A/cell%20line%20antiviral/hela_con_vsv-gfp.fcs"  sampleID="4" />
       <Transformations>
         <transforms:linear transforms:minRange="0"  transforms:maxRange="262144"  gain="1" >
           <data-type:parameter data-type:name="FSC-A" />
         </transforms:linear>
         <transforms:linear transforms:minRange="0"  transforms:maxRange="262144"  gain="1" >
           <data-type:parameter data-type:name="FSC-H" />
         </transforms:linear>
         <transforms:linear transforms:minRange="0"  transforms:maxRange="262144"  gain="1" >
           <data-type:parameter data-type:name="SSC-A" />
         </transforms:linear>
         <transforms:biex transforms:length="256"  transforms:maxRange="262144"  transforms:neg="0"  transforms:width="-100"  transforms:pos="4.418539922" >
           <data-type:parameter data-type:name="FITC-A" />
         </transforms:biex>
         <transforms:biex transforms:length="256"  transforms:maxRange="262144"  transforms:neg="0"  transforms:width="-100"  transforms:pos="4.418539922" >
           <data-type:parameter data-type:name="PE-A" />
         </transforms:biex>
         <transforms:biex transforms:length="256"  transforms:maxRange="262144"  transforms:neg="0"  transforms:width="-100"  transforms:pos="4.418539922" >
           <data-type:parameter data-type:name="PerCP-Cy5.5-A" />
         </transforms:biex>
         <transforms:biex transforms:length="256"  transforms:maxRange="262144"  transforms:neg="0"  transforms:width="-100"  transforms:pos="4.418539922" >
           <data-type:parameter data-type:name="PE-Cy7-A" />
         </transforms:biex>
         <transforms:biex transforms:length="256"  transforms:maxRange="262144"  transforms:neg="0"  transforms:width="-100"  transforms:pos="4.418539922" >
           <data-type:parameter data-type:name="APC-A" />
         </transforms:biex>
         <transforms:biex transforms:length="256"  transforms:maxRange="262144"  transforms:neg="0"  transforms:width="-100"  transforms:pos="4.418539922" >
           <data-type:parameter data-type:name="APC-Cy7-A" />
         </transforms:biex>
         <transforms:linear transforms:minRange="0"  transforms:maxRange="6"  gain="0.002548853" >
           <data-type:parameter data-type:name="Time" />
         </transforms:linear>
       </Transformations>
       <Keywords>
         <Keyword name="FJ_FCS_VERSION"  value="3" />
         <Keyword name="$BEGINDATA"  value="2760        " />
         <Keyword name="$ENDDATA"  value="402759      " />
         <Keyword name="$BEGINANALYSIS"  value="0" />
         <Keyword name="$ENDANALYSIS"  value="0" />
         <Keyword name="$BEGINSTEXT"  value="0" />
         <Keyword name="$ENDSTEXT"  value="0" />
         <Keyword name="$MODE"  value="L" />
         <Keyword name="$BYTEORD"  value="1,2,3,4" />
         <Keyword name="$DATATYPE"  value="F" />
         <Keyword name="$PAR"  value="10" />
         <Keyword name="$TOT"  value="10000" />
         <Keyword name="$NEXTDATA"  value="0" />
         <Keyword name="$TIMESTEP"  value="0.001" />
         <Keyword name="$P1B"  value="32" />
         <Keyword name="$P1E"  value="0,0" />
         <Keyword name="$P1N"  value="FSC-A" />
         <Keyword name="$P1V"  value="260" />
         <Keyword name="$P1R"  value="262144" />
         <Keyword name="P1MS"  value="0000000" />
         <Keyword name="P1DISPLAY"  value="LIN" />
         <Keyword name="$P2B"  value="32" />
         <Keyword name="$P2E"  value="0,0" />
         <Keyword name="$P2N"  value="FSC-H" />
         <Keyword name="$P2V"  value="260" />
         <Keyword name="$P2R"  value="262144" />
         <Keyword name="P2MS"  value="0000000" />
         <Keyword name="P2DISPLAY"  value="LIN" />
         <Keyword name="$P3B"  value="32" />
         <Keyword name="$P3E"  value="0,0" />
         <Keyword name="$P3N"  value="SSC-A" />
         <Keyword name="$P3V"  value="377" />
         <Keyword name="$P3R"  value="262144" />
         <Keyword name="P3MS"  value="0000000" />
         <Keyword name="P3DISPLAY"  value="LIN" />
         <Keyword name="$P4B"  value="32" />
         <Keyword name="$P4E"  value="0,0" />
         <Keyword name="$P4N"  value="FITC-A" />
         <Keyword name="$P4V"  value="273" />
         <Keyword name="$P4S"  value="FITC-A" />
         <Keyword name="$P4R"  value="262144" />
         <Keyword name="P4BS"  value="0000021" />
         <Keyword name="P4MS"  value="0000000" />
         <Keyword name="P4DISPLAY"  value="LOG" />
         <Keyword name="$P5B"  value="32" />
         <Keyword name="$P5E"  value="0,0" />
         <Keyword name="$P5N"  value="PE-A" />
         <Keyword name="$P5V"  value="415" />
         <Keyword name="$P5S"  value="PE-A" />
         <Keyword name="$P5R"  value="262144" />
         <Keyword name="P5MS"  value="0000000" />
         <Keyword name="P5DISPLAY"  value="LOG" />
         <Keyword name="$P6B"  value="32" />
         <Keyword name="$P6E"  value="0,0" />
         <Keyword name="$P6N"  value="PerCP-Cy5.5-A" />
         <Keyword name="$P6V"  value="583" />
         <Keyword name="$P6S"  value="PerCP-Cy5.5-A" />
         <Keyword name="$P6R"  value="262144" />
         <Keyword name="P6MS"  value="0000000" />
         <Keyword name="P6DISPLAY"  value="LOG" />
         <Keyword name="$P7B"  value="32" />
         <Keyword name="$P7E"  value="0,0" />
         <Keyword name="$P7N"  value="PE-Cy7-A" />
         <Keyword name="$P7V"  value="678" />
         <Keyword name="$P7S"  value="PE-Cy7-A" />
         <Keyword name="$P7R"  value="262144" />
         <Keyword name="P7MS"  value="0000000" />
         <Keyword name="P7DISPLAY"  value="LOG" />
         <Keyword name="$P8B"  value="32" />
         <Keyword name="$P8E"  value="0,0" />
         <Keyword name="$P8N"  value="APC-A" />
         <Keyword name="$P8V"  value="524" />
         <Keyword name="$P8S"  value="APC-A" />
         <Keyword name="$P8R"  value="262144" />
         <Keyword name="P8MS"  value="0000000" />
         <Keyword name="P8DISPLAY"  value="LOG" />
         <Keyword name="$P9B"  value="32" />
         <Keyword name="$P9E"  value="0,0" />
         <Keyword name="$P9N"  value="APC-Cy7-A" />
         <Keyword name="$P9V"  value="580" />
         <Keyword name="$P9S"  value="APC-Cy7-A" />
         <Keyword name="$P9R"  value="262144" />
         <Keyword name="P9MS"  value="0000000" />
         <Keyword name="P9DISPLAY"  value="LOG" />
         <Keyword name="$P10B"  value="32" />
         <Keyword name="$P10E"  value="0,0" />
         <Keyword name="$P10N"  value="Time" />
         <Keyword name="$P10R"  value="262144" />
         <Keyword name="P10MS"  value="0000000" />
         <Keyword name="P10DISPLAY"  value="LIN" />
         <Keyword name="SPILL"  value="6,FITC-A,PE-A,PerCP-Cy5.5-A,PE-Cy7-A,APC-A,APC-Cy7-A,1,0,0,0,0,0,0,1,0,0,0,0,0,0,1,0,0,0,0,0,0,1,0,0,0,0,0,0,1,0,0,0,0,0,0,1" />
         <Keyword name="APPLY COMPENSATION"  value="TRUE" />
         <Keyword name="FLUIDICS MODE"  value="Normal" />
         <Keyword name="LASER1NAME"  value="Blue" />
         <Keyword name="LASER1DELAY"  value="0" />
         <Keyword name="LASER1ASF"  value="0.9198558" />
         <Keyword name="LASER2NAME"  value="Red" />
         <Keyword name="LASER2DELAY"  value="34.6638" />
         <Keyword name="LASER2ASF"  value="0.7557991" />
         <Keyword name="WINDOW EXTENSION"  value="3" />
         <Keyword name="THRESHOLD"  value="FSC,10000" />
         <Keyword name="FSC ASF"  value="0.940311" />
         <Keyword name="CHARSET"  value="Windows-1252" />
         <Keyword name="GUID"  value="aae0bde1-4266-4666-b561-dc54fb20130b" />
         <Keyword name="$OP"  value="Admin User" />
         <Keyword name="$INST"  value="None" />
         <Keyword name="OPERATOR EMAIL"  value="admin@bd.com" />
         <Keyword name="$EXP"  value="Admin User" />
         <Keyword name="CYTOMETER CONFIGURATION NAME"  value="4-Blue 2-Red (RUO)" />
         <Keyword name="CYTOMETER CONFIGURATION DATE CREATED"  value="25-Apr-2012-02:42:31" />
         <Keyword name="CYTOMETER CONFIGURATION DATE MODIFIED"  value="01-Dec-2017-02:02:00" />
         <Keyword name="CYTOMETER CONFIGURATION REGULATORY STATUS"  value="RUO" />
         <Keyword name="CST BEAD LOT ID"  value="63437" />
         <Keyword name="CST BEAD LOT EXPIRATION DATE"  value="31-Jan-2019-00:00:00" />
         <Keyword name="CST BEAD LOT REGULATORY STATUS"  value="RUO" />
         <Keyword name="CHARACTERIZATION QC DATE"  value="20-Jul-2020-13:05:08" />
         <Keyword name="PERFORMANCE QC DATE"  value="10-Jan-2025-14:52:42" />
         <Keyword name="PERFORMANCE QC STATUS"  value="Pass" />
         <Keyword name="PERFORMANCE QC WARNING MESSAGE1"  value="CS+T Bead Lot (Lot ID 63437) has expired" />
         <Keyword name="PERFORMANCE QC WARNING MESSAGE2"  value="Blue Laser alignment check failed" />
         <Keyword name="$BTIM"  value="13:52:01" />
         <Keyword name="$DATE"  value="07-Mar-2025" />
         <Keyword name="$ETIM"  value="13:52:07" />
         <Keyword name="$SYS"  value="Microsoft Windows NT 6.1.7601 Service Pack 1" />
         <Keyword name="$FIL"  value="cGas VSV.fcs" />
         <Keyword name="CREATOR"  value="BD FACSuite v1.0.5" />
         <Keyword name="$CYT"  value="BD FACSVerse" />
         <Keyword name="CYTNUM"  value="Z6511540192" />
         <Keyword name="$CYTSN"  value="Z6511540192" />
         <Keyword name="TUBE NAME"  value="cGas VSV" />
         <Keyword name="$PROJ"  value="Experiment_001" />
         <Keyword name="AUTOBS"  value="TRUE" />
         <Keyword name="EXPORT USER NAME"  value="BDAdministrator" />
         <Keyword name="EXPORT TIME"  value="07-Mar-2025-13:56:11" />
         <Keyword name="QCMESSAGE1"  value="All Events gate does not contain requested 10,000 events [3_7_2025 1:56:11 PM]" />
         <Keyword name="$P1S"  value="" />
         <Keyword name="$P2S"  value="" />
         <Keyword name="$P3S"  value="" />
         <Keyword name="$P10S"  value="" />
       </Keywords>
       <SampleNode name="hela_con_vsv-gfp.fcs"  annotation=""  owningGroup=""  expanded="1"  sortPriority="10"  count="10000"  sampleID="4" >
         <Graph smoothing="0"  backColor="#ffffff"  foreColor="#000000"  type="Pseudocolor"  fast="1" >
           <Axis dimension="x"  name="FSC-A"  label=""  auto="auto" />
           <Axis dimension="y"  name="SSC-A"  label=""  auto="auto" />
           <GraphSettings level="5%"  smoothingHighResolution="1"  contourHighResolution="1"  histogramSmoothingCount="0"  graphResolution="256"  showOutliers="0"  drawLargeDots="0"  dotsToDraw="8000"  tint="le.chartfill.tinted.40"  lineWeight="le.lineweight.normal"  lineStyle="le.linestyle.solid" />
           <GraphEnvironment showGrid="0"  showAxes="tnlTNL"  showGates="1"  showFreqOnPlots="1"  showGateNameOnPlots="1"  showMedians="0"  showUncomped="0"  addEventParam="0"  lastYAxisName="" >
             <TextTraits font="SansSerif"  size="11"  name="Labels"  style="plain"  color="#000000"  background="#00ffffff"  just="left" />
             <TextTraits font="SansSerif"  size="11"  name="LayoutGates"  style="plain"  color="#000000"  background="#00ffffff"  just="left" />
             <TextTraits font="SansSerif"  size="9"  name="Numbers"  style="plain"  color="#000000"  background="#00ffffff"  just="left" />
             <TextTraits font="SansSerif"  size="9"  name="Legend"  style="plain"  color="#000000"  background="#00ffffff"  just="left" />
           </GraphEnvironment>
         </Graph>
         <Subpopulations/>
       </SampleNode>
     </Sample>
     <Sample>
       <DataSet uri="file:/D:/BT%20raw%20data/Figure1/1A/cell%20line%20antiviral/ht1080_bt_vsv-gfp.fcs"  sampleID="5" />
       <Transformations>
         <transforms:linear transforms:minRange="0"  transforms:maxRange="262144"  gain="1" >
           <data-type:parameter data-type:name="FSC-A" />
         </transforms:linear>
         <transforms:linear transforms:minRange="0"  transforms:maxRange="262144"  gain="1" >
           <data-type:parameter data-type:name="FSC-H" />
         </transforms:linear>
         <transforms:linear transforms:minRange="0"  transforms:maxRange="262144"  gain="1" >
           <data-type:parameter data-type:name="SSC-A" />
         </transforms:linear>
         <transforms:biex transforms:length="256"  transforms:maxRange="262144"  transforms:neg="0"  transforms:width="-100"  transforms:pos="4.418539922" >
           <data-type:parameter data-type:name="FITC-A" />
         </transforms:biex>
         <transforms:biex transforms:length="256"  transforms:maxRange="262144"  transforms:neg="0"  transforms:width="-100"  transforms:pos="4.418539922" >
           <data-type:parameter data-type:name="PE-A" />
         </transforms:biex>
         <transforms:biex transforms:length="256"  transforms:maxRange="262144"  transforms:neg="0"  transforms:width="-100"  transforms:pos="4.418539922" >
           <data-type:parameter data-type:name="PerCP-Cy5.5-A" />
         </transforms:biex>
         <transforms:biex transforms:length="256"  transforms:maxRange="262144"  transforms:neg="0"  transforms:width="-100"  transforms:pos="4.418539922" >
           <data-type:parameter data-type:name="PE-Cy7-A" />
         </transforms:biex>
         <transforms:biex transforms:length="256"  transforms:maxRange="262144"  transforms:neg="0"  transforms:width="-100"  transforms:pos="4.418539922" >
           <data-type:parameter data-type:name="APC-A" />
         </transforms:biex>
         <transforms:biex transforms:length="256"  transforms:maxRange="262144"  transforms:neg="0"  transforms:width="-100"  transforms:pos="4.418539922" >
           <data-type:parameter data-type:name="APC-Cy7-A" />
         </transforms:biex>
         <transforms:linear transforms:minRange="0"  transforms:maxRange="9"  gain="0.0017455392" >
           <data-type:parameter data-type:name="Time" />
         </transforms:linear>
       </Transformations>
       <Keywords>
         <Keyword name="FJ_FCS_VERSION"  value="3" />
         <Keyword name="$BEGINDATA"  value="2764        " />
         <Keyword name="$ENDDATA"  value="402763      " />
         <Keyword name="$BEGINANALYSIS"  value="0" />
         <Keyword name="$ENDANALYSIS"  value="0" />
         <Keyword name="$BEGINSTEXT"  value="0" />
         <Keyword name="$ENDSTEXT"  value="0" />
         <Keyword name="$MODE"  value="L" />
         <Keyword name="$BYTEORD"  value="1,2,3,4" />
         <Keyword name="$DATATYPE"  value="F" />
         <Keyword name="$PAR"  value="10" />
         <Keyword name="$TOT"  value="10000" />
         <Keyword name="$NEXTDATA"  value="0" />
         <Keyword name="$TIMESTEP"  value="0.001" />
         <Keyword name="$P1B"  value="32" />
         <Keyword name="$P1E"  value="0,0" />
         <Keyword name="$P1N"  value="FSC-A" />
         <Keyword name="$P1V"  value="179" />
         <Keyword name="$P1R"  value="262144" />
         <Keyword name="P1MS"  value="0000000" />
         <Keyword name="P1DISPLAY"  value="LIN" />
         <Keyword name="$P2B"  value="32" />
         <Keyword name="$P2E"  value="0,0" />
         <Keyword name="$P2N"  value="FSC-H" />
         <Keyword name="$P2V"  value="179" />
         <Keyword name="$P2R"  value="262144" />
         <Keyword name="P2MS"  value="0000000" />
         <Keyword name="P2DISPLAY"  value="LIN" />
         <Keyword name="$P3B"  value="32" />
         <Keyword name="$P3E"  value="0,0" />
         <Keyword name="$P3N"  value="SSC-A" />
         <Keyword name="$P3V"  value="367" />
         <Keyword name="$P3R"  value="262144" />
         <Keyword name="P3MS"  value="0000000" />
         <Keyword name="P3DISPLAY"  value="LIN" />
         <Keyword name="$P4B"  value="32" />
         <Keyword name="$P4E"  value="0,0" />
         <Keyword name="$P4N"  value="FITC-A" />
         <Keyword name="$P4V"  value="249" />
         <Keyword name="$P4S"  value="FITC-A" />
         <Keyword name="$P4R"  value="262144" />
         <Keyword name="P4BS"  value="0000074" />
         <Keyword name="P4MS"  value="0000000" />
         <Keyword name="P4DISPLAY"  value="LOG" />
         <Keyword name="$P5B"  value="32" />
         <Keyword name="$P5E"  value="0,0" />
         <Keyword name="$P5N"  value="PE-A" />
         <Keyword name="$P5V"  value="414" />
         <Keyword name="$P5S"  value="PE-A" />
         <Keyword name="$P5R"  value="262144" />
         <Keyword name="P5MS"  value="0000000" />
         <Keyword name="P5DISPLAY"  value="LOG" />
         <Keyword name="$P6B"  value="32" />
         <Keyword name="$P6E"  value="0,0" />
         <Keyword name="$P6N"  value="PerCP-Cy5.5-A" />
         <Keyword name="$P6V"  value="582" />
         <Keyword name="$P6S"  value="PerCP-Cy5.5-A" />
         <Keyword name="$P6R"  value="262144" />
         <Keyword name="P6MS"  value="0000000" />
         <Keyword name="P6DISPLAY"  value="LOG" />
         <Keyword name="$P7B"  value="32" />
         <Keyword name="$P7E"  value="0,0" />
         <Keyword name="$P7N"  value="PE-Cy7-A" />
         <Keyword name="$P7V"  value="677" />
         <Keyword name="$P7S"  value="PE-Cy7-A" />
         <Keyword name="$P7R"  value="262144" />
         <Keyword name="P7MS"  value="0000000" />
         <Keyword name="P7DISPLAY"  value="LOG" />
         <Keyword name="$P8B"  value="32" />
         <Keyword name="$P8E"  value="0,0" />
         <Keyword name="$P8N"  value="APC-A" />
         <Keyword name="$P8V"  value="525" />
         <Keyword name="$P8S"  value="APC-A" />
         <Keyword name="$P8R"  value="262144" />
         <Keyword name="P8MS"  value="0000000" />
         <Keyword name="P8DISPLAY"  value="LOG" />
         <Keyword name="$P9B"  value="32" />
         <Keyword name="$P9E"  value="0,0" />
         <Keyword name="$P9N"  value="APC-Cy7-A" />
         <Keyword name="$P9V"  value="582" />
         <Keyword name="$P9S"  value="APC-Cy7-A" />
         <Keyword name="$P9R"  value="262144" />
         <Keyword name="P9MS"  value="0000000" />
         <Keyword name="P9DISPLAY"  value="LOG" />
         <Keyword name="$P10B"  value="32" />
         <Keyword name="$P10E"  value="0,0" />
         <Keyword name="$P10N"  value="Time" />
         <Keyword name="$P10R"  value="262144" />
         <Keyword name="P10MS"  value="0000000" />
         <Keyword name="P10DISPLAY"  value="LIN" />
         <Keyword name="SPILL"  value="6,FITC-A,PE-A,PerCP-Cy5.5-A,PE-Cy7-A,APC-A,APC-Cy7-A,1,0,0,0,0,0,0,1,0,0,0,0,0,0,1,0,0,0,0,0,0,1,0,0,0,0,0,0,1,0,0,0,0,0,0,1" />
         <Keyword name="APPLY COMPENSATION"  value="TRUE" />
         <Keyword name="FLUIDICS MODE"  value="Normal" />
         <Keyword name="LASER1NAME"  value="Blue" />
         <Keyword name="LASER1DELAY"  value="0" />
         <Keyword name="LASER1ASF"  value="0.9407822" />
         <Keyword name="LASER2NAME"  value="Red" />
         <Keyword name="LASER2DELAY"  value="34.92882" />
         <Keyword name="LASER2ASF"  value="0.7541966" />
         <Keyword name="WINDOW EXTENSION"  value="3" />
         <Keyword name="THRESHOLD"  value="FSC,10000" />
         <Keyword name="FSC ASF"  value="0.56" />
         <Keyword name="CHARSET"  value="Windows-1252" />
         <Keyword name="GUID"  value="5b85ed42-83ce-48d5-8598-67ac778b7a05" />
         <Keyword name="$OP"  value="Admin User" />
         <Keyword name="$INST"  value="None" />
         <Keyword name="OPERATOR EMAIL"  value="admin@bd.com" />
         <Keyword name="$EXP"  value="Admin User" />
         <Keyword name="CYTOMETER CONFIGURATION NAME"  value="4-Blue 2-Red (RUO)" />
         <Keyword name="CYTOMETER CONFIGURATION DATE CREATED"  value="25-Apr-2012-02:42:31" />
         <Keyword name="CYTOMETER CONFIGURATION DATE MODIFIED"  value="01-Dec-2017-02:02:00" />
         <Keyword name="CYTOMETER CONFIGURATION REGULATORY STATUS"  value="RUO" />
         <Keyword name="CST BEAD LOT ID"  value="63437" />
         <Keyword name="CST BEAD LOT EXPIRATION DATE"  value="31-Jan-2019-00:00:00" />
         <Keyword name="CST BEAD LOT REGULATORY STATUS"  value="RUO" />
         <Keyword name="CHARACTERIZATION QC DATE"  value="20-Jul-2020-13:05:08" />
         <Keyword name="PERFORMANCE QC DATE"  value="20-Mar-2025-16:13:49" />
         <Keyword name="PERFORMANCE QC STATUS"  value="Pass" />
         <Keyword name="PERFORMANCE QC WARNING MESSAGE1"  value="CS+T Bead Lot (Lot ID 63437) has expired" />
         <Keyword name="PERFORMANCE QC WARNING MESSAGE2"  value="Blue Laser alignment check failed" />
         <Keyword name="$BTIM"  value="09:43:41" />
         <Keyword name="$DATE"  value="14-Apr-2025" />
         <Keyword name="$ETIM"  value="09:43:50" />
         <Keyword name="$SYS"  value="Microsoft Windows NT 6.1.7601 Service Pack 1" />
         <Keyword name="$FIL"  value="VSVg BT1-2.fcs" />
         <Keyword name="CREATOR"  value="BD FACSuite v1.0.5" />
         <Keyword name="$CYT"  value="BD FACSVerse" />
         <Keyword name="CYTNUM"  value="Z6511540192" />
         <Keyword name="$CYTSN"  value="Z6511540192" />
         <Keyword name="TUBE NAME"  value="VSVg BT1-2" />
         <Keyword name="$PROJ"  value="Experiment_001" />
         <Keyword name="AUTOBS"  value="TRUE" />
         <Keyword name="EXPORT USER NAME"  value="BDAdministrator" />
         <Keyword name="EXPORT TIME"  value="14-Apr-2025-10:02:15" />
         <Keyword name="QCMESSAGE1"  value="All Events gate does not contain requested 10,000 events [4_14_2025 10:02:15 AM]" />
         <Keyword name="$P1S"  value="" />
         <Keyword name="$P2S"  value="" />
         <Keyword name="$P3S"  value="" />
         <Keyword name="$P10S"  value="" />
       </Keywords>
       <SampleNode name="ht1080_bt_vsv-gfp.fcs"  annotation=""  owningGroup=""  expanded="1"  sortPriority="10"  count="10000"  sampleID="5" >
         <Graph smoothing="0"  backColor="#ffffff"  foreColor="#000000"  type="Pseudocolor"  fast="1" >
           <Axis dimension="x"  name="FSC-A"  label=""  auto="auto" />
           <Axis dimension="y"  name="SSC-A"  label=""  auto="auto" />
           <GraphSettings level="5%"  smoothingHighResolution="1"  contourHighResolution="1"  histogramSmoothingCount="0"  graphResolution="256"  showOutliers="0"  drawLargeDots="0"  dotsToDraw="8000"  tint="le.chartfill.tinted.40"  lineWeight="le.lineweight.normal"  lineStyle="le.linestyle.solid" />
           <GraphEnvironment showGrid="0"  showAxes="tnlTNL"  showGates="1"  showFreqOnPlots="1"  showGateNameOnPlots="1"  showMedians="0"  showUncomped="0"  addEventParam="0"  lastYAxisName="" >
             <TextTraits font="SansSerif"  size="11"  name="Labels"  style="plain"  color="#000000"  background="#00ffffff"  just="left" />
             <TextTraits font="SansSerif"  size="11"  name="LayoutGates"  style="plain"  color="#000000"  background="#00ffffff"  just="left" />
             <TextTraits font="SansSerif"  size="9"  name="Numbers"  style="plain"  color="#000000"  background="#00ffffff"  just="left" />
             <TextTraits font="SansSerif"  size="9"  name="Legend"  style="plain"  color="#000000"  background="#00ffffff"  just="left" />
           </GraphEnvironment>
         </Graph>
         <Subpopulations/>
       </SampleNode>
     </Sample>
     <Sample>
       <DataSet uri="file:/D:/BT%20raw%20data/Figure1/1A/cell%20line%20antiviral/ht1080_con_vsv-gfp.fcs"  sampleID="6" />
       <Transformations>
         <transforms:linear transforms:minRange="0"  transforms:maxRange="262144"  gain="1" >
           <data-type:parameter data-type:name="FSC-A" />
         </transforms:linear>
         <transforms:linear transforms:minRange="0"  transforms:maxRange="262144"  gain="1" >
           <data-type:parameter data-type:name="FSC-H" />
         </transforms:linear>
         <transforms:linear transforms:minRange="0"  transforms:maxRange="262144"  gain="1" >
           <data-type:parameter data-type:name="SSC-A" />
         </transforms:linear>
         <transforms:biex transforms:length="256"  transforms:maxRange="262144"  transforms:neg="0"  transforms:width="-100"  transforms:pos="4.418539922" >
           <data-type:parameter data-type:name="FITC-A" />
         </transforms:biex>
         <transforms:biex transforms:length="256"  transforms:maxRange="262144"  transforms:neg="0"  transforms:width="-100"  transforms:pos="4.418539922" >
           <data-type:parameter data-type:name="PE-A" />
         </transforms:biex>
         <transforms:biex transforms:length="256"  transforms:maxRange="262144"  transforms:neg="0"  transforms:width="-100"  transforms:pos="4.418539922" >
           <data-type:parameter data-type:name="PerCP-Cy5.5-A" />
         </transforms:biex>
         <transforms:biex transforms:length="256"  transforms:maxRange="262144"  transforms:neg="0"  transforms:width="-100"  transforms:pos="4.418539922" >
           <data-type:parameter data-type:name="PE-Cy7-A" />
         </transforms:biex>
         <transforms:biex transforms:length="256"  transforms:maxRange="262144"  transforms:neg="0"  transforms:width="-100"  transforms:pos="4.418539922" >
           <data-type:parameter data-type:name="APC-A" />
         </transforms:biex>
         <transforms:biex transforms:length="256"  transforms:maxRange="262144"  transforms:neg="0"  transforms:width="-100"  transforms:pos="4.418539922" >
           <data-type:parameter data-type:name="APC-Cy7-A" />
         </transforms:biex>
         <transforms:linear transforms:minRange="0"  transforms:maxRange="9"  gain="0.0019425858" >
           <data-type:parameter data-type:name="Time" />
         </transforms:linear>
       </Transformations>
       <Keywords>
         <Keyword name="FJ_FCS_VERSION"  value="3" />
         <Keyword name="$BEGINDATA"  value="2760        " />
         <Keyword name="$ENDDATA"  value="402759      " />
         <Keyword name="$BEGINANALYSIS"  value="0" />
         <Keyword name="$ENDANALYSIS"  value="0" />
         <Keyword name="$BEGINSTEXT"  value="0" />
         <Keyword name="$ENDSTEXT"  value="0" />
         <Keyword name="$MODE"  value="L" />
         <Keyword name="$BYTEORD"  value="1,2,3,4" />
         <Keyword name="$DATATYPE"  value="F" />
         <Keyword name="$PAR"  value="10" />
         <Keyword name="$TOT"  value="10000" />
         <Keyword name="$NEXTDATA"  value="0" />
         <Keyword name="$TIMESTEP"  value="0.001" />
         <Keyword name="$P1B"  value="32" />
         <Keyword name="$P1E"  value="0,0" />
         <Keyword name="$P1N"  value="FSC-A" />
         <Keyword name="$P1V"  value="179" />
         <Keyword name="$P1R"  value="262144" />
         <Keyword name="P1MS"  value="0000000" />
         <Keyword name="P1DISPLAY"  value="LIN" />
         <Keyword name="$P2B"  value="32" />
         <Keyword name="$P2E"  value="0,0" />
         <Keyword name="$P2N"  value="FSC-H" />
         <Keyword name="$P2V"  value="179" />
         <Keyword name="$P2R"  value="262144" />
         <Keyword name="P2MS"  value="0000000" />
         <Keyword name="P2DISPLAY"  value="LIN" />
         <Keyword name="$P3B"  value="32" />
         <Keyword name="$P3E"  value="0,0" />
         <Keyword name="$P3N"  value="SSC-A" />
         <Keyword name="$P3V"  value="367" />
         <Keyword name="$P3R"  value="262144" />
         <Keyword name="P3MS"  value="0000000" />
         <Keyword name="P3DISPLAY"  value="LIN" />
         <Keyword name="$P4B"  value="32" />
         <Keyword name="$P4E"  value="0,0" />
         <Keyword name="$P4N"  value="FITC-A" />
         <Keyword name="$P4V"  value="249" />
         <Keyword name="$P4S"  value="FITC-A" />
         <Keyword name="$P4R"  value="262144" />
         <Keyword name="P4BS"  value="0000011" />
         <Keyword name="P4MS"  value="0000000" />
         <Keyword name="P4DISPLAY"  value="LOG" />
         <Keyword name="$P5B"  value="32" />
         <Keyword name="$P5E"  value="0,0" />
         <Keyword name="$P5N"  value="PE-A" />
         <Keyword name="$P5V"  value="414" />
         <Keyword name="$P5S"  value="PE-A" />
         <Keyword name="$P5R"  value="262144" />
         <Keyword name="P5MS"  value="0000000" />
         <Keyword name="P5DISPLAY"  value="LOG" />
         <Keyword name="$P6B"  value="32" />
         <Keyword name="$P6E"  value="0,0" />
         <Keyword name="$P6N"  value="PerCP-Cy5.5-A" />
         <Keyword name="$P6V"  value="582" />
         <Keyword name="$P6S"  value="PerCP-Cy5.5-A" />
         <Keyword name="$P6R"  value="262144" />
         <Keyword name="P6MS"  value="0000000" />
         <Keyword name="P6DISPLAY"  value="LOG" />
         <Keyword name="$P7B"  value="32" />
         <Keyword name="$P7E"  value="0,0" />
         <Keyword name="$P7N"  value="PE-Cy7-A" />
         <Keyword name="$P7V"  value="677" />
         <Keyword name="$P7S"  value="PE-Cy7-A" />
         <Keyword name="$P7R"  value="262144" />
         <Keyword name="P7MS"  value="0000000" />
         <Keyword name="P7DISPLAY"  value="LOG" />
         <Keyword name="$P8B"  value="32" />
         <Keyword name="$P8E"  value="0,0" />
         <Keyword name="$P8N"  value="APC-A" />
         <Keyword name="$P8V"  value="525" />
         <Keyword name="$P8S"  value="APC-A" />
         <Keyword name="$P8R"  value="262144" />
         <Keyword name="P8MS"  value="0000000" />
         <Keyword name="P8DISPLAY"  value="LOG" />
         <Keyword name="$P9B"  value="32" />
         <Keyword name="$P9E"  value="0,0" />
         <Keyword name="$P9N"  value="APC-Cy7-A" />
         <Keyword name="$P9V"  value="582" />
         <Keyword name="$P9S"  value="APC-Cy7-A" />
         <Keyword name="$P9R"  value="262144" />
         <Keyword name="P9MS"  value="0000000" />
         <Keyword name="P9DISPLAY"  value="LOG" />
         <Keyword name="$P10B"  value="32" />
         <Keyword name="$P10E"  value="0,0" />
         <Keyword name="$P10N"  value="Time" />
         <Keyword name="$P10R"  value="262144" />
         <Keyword name="P10MS"  value="0000000" />
         <Keyword name="P10DISPLAY"  value="LIN" />
         <Keyword name="SPILL"  value="6,FITC-A,PE-A,PerCP-Cy5.5-A,PE-Cy7-A,APC-A,APC-Cy7-A,1,0,0,0,0,0,0,1,0,0,0,0,0,0,1,0,0,0,0,0,0,1,0,0,0,0,0,0,1,0,0,0,0,0,0,1" />
         <Keyword name="APPLY COMPENSATION"  value="TRUE" />
         <Keyword name="FLUIDICS MODE"  value="Normal" />
         <Keyword name="LASER1NAME"  value="Blue" />
         <Keyword name="LASER1DELAY"  value="0" />
         <Keyword name="LASER1ASF"  value="0.9407822" />
         <Keyword name="LASER2NAME"  value="Red" />
         <Keyword name="LASER2DELAY"  value="34.92882" />
         <Keyword name="LASER2ASF"  value="0.7541966" />
         <Keyword name="WINDOW EXTENSION"  value="3" />
         <Keyword name="THRESHOLD"  value="FSC,10000" />
         <Keyword name="FSC ASF"  value="0.56" />
         <Keyword name="CHARSET"  value="Windows-1252" />
         <Keyword name="GUID"  value="4c91952a-51f3-43f0-911b-cbc05d6b4080" />
         <Keyword name="$OP"  value="Admin User" />
         <Keyword name="$INST"  value="None" />
         <Keyword name="OPERATOR EMAIL"  value="admin@bd.com" />
         <Keyword name="$EXP"  value="Admin User" />
         <Keyword name="CYTOMETER CONFIGURATION NAME"  value="4-Blue 2-Red (RUO)" />
         <Keyword name="CYTOMETER CONFIGURATION DATE CREATED"  value="25-Apr-2012-02:42:31" />
         <Keyword name="CYTOMETER CONFIGURATION DATE MODIFIED"  value="01-Dec-2017-02:02:00" />
         <Keyword name="CYTOMETER CONFIGURATION REGULATORY STATUS"  value="RUO" />
         <Keyword name="CST BEAD LOT ID"  value="63437" />
         <Keyword name="CST BEAD LOT EXPIRATION DATE"  value="31-Jan-2019-00:00:00" />
         <Keyword name="CST BEAD LOT REGULATORY STATUS"  value="RUO" />
         <Keyword name="CHARACTERIZATION QC DATE"  value="20-Jul-2020-13:05:08" />
         <Keyword name="PERFORMANCE QC DATE"  value="20-Mar-2025-16:13:49" />
         <Keyword name="PERFORMANCE QC STATUS"  value="Pass" />
         <Keyword name="PERFORMANCE QC WARNING MESSAGE1"  value="CS+T Bead Lot (Lot ID 63437) has expired" />
         <Keyword name="PERFORMANCE QC WARNING MESSAGE2"  value="Blue Laser alignment check failed" />
         <Keyword name="$BTIM"  value="09:42:28" />
         <Keyword name="$DATE"  value="14-Apr-2025" />
         <Keyword name="$ETIM"  value="09:42:37" />
         <Keyword name="$SYS"  value="Microsoft Windows NT 6.1.7601 Service Pack 1" />
         <Keyword name="$FIL"  value="VSVg 2-3.fcs" />
         <Keyword name="CREATOR"  value="BD FACSuite v1.0.5" />
         <Keyword name="$CYT"  value="BD FACSVerse" />
         <Keyword name="CYTNUM"  value="Z6511540192" />
         <Keyword name="$CYTSN"  value="Z6511540192" />
         <Keyword name="TUBE NAME"  value="VSVg 2-3" />
         <Keyword name="$PROJ"  value="Experiment_001" />
         <Keyword name="AUTOBS"  value="TRUE" />
         <Keyword name="EXPORT USER NAME"  value="BDAdministrator" />
         <Keyword name="EXPORT TIME"  value="14-Apr-2025-10:02:15" />
         <Keyword name="QCMESSAGE1"  value="All Events gate does not contain requested 10,000 events [4_14_2025 10:02:15 AM]" />
         <Keyword name="$P1S"  value="" />
         <Keyword name="$P2S"  value="" />
         <Keyword name="$P3S"  value="" />
         <Keyword name="$P10S"  value="" />
       </Keywords>
       <SampleNode name="ht1080_con_vsv-gfp.fcs"  annotation=""  owningGroup=""  expanded="1"  sortPriority="10"  count="10000"  sampleID="6" >
         <Graph smoothing="0"  backColor="#ffffff"  foreColor="#000000"  type="Pseudocolor"  fast="1" >
           <Axis dimension="x"  name="FSC-A"  label=""  auto="auto" />
           <Axis dimension="y"  name="SSC-A"  label=""  auto="auto" />
           <GraphSettings level="5%"  smoothingHighResolution="1"  contourHighResolution="1"  histogramSmoothingCount="0"  graphResolution="256"  showOutliers="0"  drawLargeDots="0"  dotsToDraw="8000"  tint="le.chartfill.tinted.40"  lineWeight="le.lineweight.normal"  lineStyle="le.linestyle.solid" />
           <GraphEnvironment showGrid="0"  showAxes="tnlTNL"  showGates="1"  showFreqOnPlots="1"  showGateNameOnPlots="1"  showMedians="0"  showUncomped="0"  addEventParam="0"  lastYAxisName="" >
             <TextTraits font="SansSerif"  size="11"  name="Labels"  style="plain"  color="#000000"  background="#00ffffff"  just="left" />
             <TextTraits font="SansSerif"  size="11"  name="LayoutGates"  style="plain"  color="#000000"  background="#00ffffff"  just="left" />
             <TextTraits font="SansSerif"  size="9"  name="Numbers"  style="plain"  color="#000000"  background="#00ffffff"  just="left" />
             <TextTraits font="SansSerif"  size="9"  name="Legend"  style="plain"  color="#000000"  background="#00ffffff"  just="left" />
           </GraphEnvironment>
         </Graph>
         <Subpopulations/>
       </SampleNode>
     </Sample>
     <Sample>
       <DataSet uri="file:/D:/BT%20raw%20data/Figure1/1A/cell%20line%20antiviral/raw264.7_bt_vsv-gfp.fcs"  sampleID="7" />
       <Transformations>
         <transforms:linear transforms:minRange="0"  transforms:maxRange="262144"  gain="1" >
           <data-type:parameter data-type:name="FSC-A" />
         </transforms:linear>
         <transforms:linear transforms:minRange="0"  transforms:maxRange="262144"  gain="1" >
           <data-type:parameter data-type:name="FSC-H" />
         </transforms:linear>
         <transforms:linear transforms:minRange="0"  transforms:maxRange="262144"  gain="1" >
           <data-type:parameter data-type:name="SSC-A" />
         </transforms:linear>
         <transforms:biex transforms:length="256"  transforms:maxRange="262144"  transforms:neg="0"  transforms:width="-100"  transforms:pos="4.418539922" >
           <data-type:parameter data-type:name="FITC-A" />
         </transforms:biex>
         <transforms:biex transforms:length="256"  transforms:maxRange="262144"  transforms:neg="0"  transforms:width="-100"  transforms:pos="4.418539922" >
           <data-type:parameter data-type:name="PE-A" />
         </transforms:biex>
         <transforms:biex transforms:length="256"  transforms:maxRange="262144"  transforms:neg="0"  transforms:width="-100"  transforms:pos="4.418539922" >
           <data-type:parameter data-type:name="PerCP-Cy5.5-A" />
         </transforms:biex>
         <transforms:biex transforms:length="256"  transforms:maxRange="262144"  transforms:neg="0"  transforms:width="-100"  transforms:pos="4.418539922" >
           <data-type:parameter data-type:name="PE-Cy7-A" />
         </transforms:biex>
         <transforms:biex transforms:length="256"  transforms:maxRange="262144"  transforms:neg="0"  transforms:width="-100"  transforms:pos="4.418539922" >
           <data-type:parameter data-type:name="APC-A" />
         </transforms:biex>
         <transforms:biex transforms:length="256"  transforms:maxRange="262144"  transforms:neg="0"  transforms:width="-100"  transforms:pos="4.418539922" >
           <data-type:parameter data-type:name="APC-Cy7-A" />
         </transforms:biex>
         <transforms:linear transforms:minRange="0.0039653036"  transforms:maxRange="16"  gain="0.0013217679" >
           <data-type:parameter data-type:name="Time" />
         </transforms:linear>
       </Transformations>
       <Keywords>
         <Keyword name="FJ_FCS_VERSION"  value="3" />
         <Keyword name="$BEGINDATA"  value="2772        " />
         <Keyword name="$ENDDATA"  value="402771      " />
         <Keyword name="$BEGINANALYSIS"  value="0" />
         <Keyword name="$ENDANALYSIS"  value="0" />
         <Keyword name="$BEGINSTEXT"  value="0" />
         <Keyword name="$ENDSTEXT"  value="0" />
         <Keyword name="$MODE"  value="L" />
         <Keyword name="$BYTEORD"  value="1,2,3,4" />
         <Keyword name="$DATATYPE"  value="F" />
         <Keyword name="$PAR"  value="10" />
         <Keyword name="$TOT"  value="10000" />
         <Keyword name="$NEXTDATA"  value="0" />
         <Keyword name="$TIMESTEP"  value="0.001" />
         <Keyword name="$P1B"  value="32" />
         <Keyword name="$P1E"  value="0,0" />
         <Keyword name="$P1N"  value="FSC-A" />
         <Keyword name="$P1V"  value="157" />
         <Keyword name="$P1R"  value="262144" />
         <Keyword name="P1MS"  value="0000000" />
         <Keyword name="P1DISPLAY"  value="LIN" />
         <Keyword name="$P2B"  value="32" />
         <Keyword name="$P2E"  value="0,0" />
         <Keyword name="$P2N"  value="FSC-H" />
         <Keyword name="$P2V"  value="157" />
         <Keyword name="$P2R"  value="262144" />
         <Keyword name="P2MS"  value="0000000" />
         <Keyword name="P2DISPLAY"  value="LIN" />
         <Keyword name="$P3B"  value="32" />
         <Keyword name="$P3E"  value="0,0" />
         <Keyword name="$P3N"  value="SSC-A" />
         <Keyword name="$P3V"  value="356" />
         <Keyword name="$P3R"  value="262144" />
         <Keyword name="P3MS"  value="0000000" />
         <Keyword name="P3DISPLAY"  value="LIN" />
         <Keyword name="$P4B"  value="32" />
         <Keyword name="$P4E"  value="0,0" />
         <Keyword name="$P4N"  value="FITC-A" />
         <Keyword name="$P4V"  value="215" />
         <Keyword name="$P4S"  value="FITC-A" />
         <Keyword name="$P4R"  value="262144" />
         <Keyword name="P4BS"  value="0000118" />
         <Keyword name="P4MS"  value="0000000" />
         <Keyword name="P4DISPLAY"  value="LOG" />
         <Keyword name="$P5B"  value="32" />
         <Keyword name="$P5E"  value="0,0" />
         <Keyword name="$P5N"  value="PE-A" />
         <Keyword name="$P5V"  value="414" />
         <Keyword name="$P5S"  value="PE-A" />
         <Keyword name="$P5R"  value="262144" />
         <Keyword name="P5MS"  value="0000000" />
         <Keyword name="P5DISPLAY"  value="LOG" />
         <Keyword name="$P6B"  value="32" />
         <Keyword name="$P6E"  value="0,0" />
         <Keyword name="$P6N"  value="PerCP-Cy5.5-A" />
         <Keyword name="$P6V"  value="582" />
         <Keyword name="$P6S"  value="PerCP-Cy5.5-A" />
         <Keyword name="$P6R"  value="262144" />
         <Keyword name="P6MS"  value="0000000" />
         <Keyword name="P6DISPLAY"  value="LOG" />
         <Keyword name="$P7B"  value="32" />
         <Keyword name="$P7E"  value="0,0" />
         <Keyword name="$P7N"  value="PE-Cy7-A" />
         <Keyword name="$P7V"  value="677" />
         <Keyword name="$P7S"  value="PE-Cy7-A" />
         <Keyword name="$P7R"  value="262144" />
         <Keyword name="P7MS"  value="0000000" />
         <Keyword name="P7DISPLAY"  value="LOG" />
         <Keyword name="$P8B"  value="32" />
         <Keyword name="$P8E"  value="0,0" />
         <Keyword name="$P8N"  value="APC-A" />
         <Keyword name="$P8V"  value="525" />
         <Keyword name="$P8S"  value="APC-A" />
         <Keyword name="$P8R"  value="262144" />
         <Keyword name="P8MS"  value="0000000" />
         <Keyword name="P8DISPLAY"  value="LOG" />
         <Keyword name="$P9B"  value="32" />
         <Keyword name="$P9E"  value="0,0" />
         <Keyword name="$P9N"  value="APC-Cy7-A" />
         <Keyword name="$P9V"  value="582" />
         <Keyword name="$P9S"  value="APC-Cy7-A" />
         <Keyword name="$P9R"  value="262144" />
         <Keyword name="P9MS"  value="0000000" />
         <Keyword name="P9DISPLAY"  value="LOG" />
         <Keyword name="$P10B"  value="32" />
         <Keyword name="$P10E"  value="0,0" />
         <Keyword name="$P10N"  value="Time" />
         <Keyword name="$P10R"  value="262144" />
         <Keyword name="P10MS"  value="0000000" />
         <Keyword name="P10DISPLAY"  value="LIN" />
         <Keyword name="SPILL"  value="6,FITC-A,PE-A,PerCP-Cy5.5-A,PE-Cy7-A,APC-A,APC-Cy7-A,1,0,0,0,0,0,0,1,0,0,0,0,0,0,1,0,0,0,0,0,0,1,0,0,0,0,0,0,1,0,0,0,0,0,0,1" />
         <Keyword name="APPLY COMPENSATION"  value="TRUE" />
         <Keyword name="FLUIDICS MODE"  value="Normal" />
         <Keyword name="LASER1NAME"  value="Blue" />
         <Keyword name="LASER1DELAY"  value="0" />
         <Keyword name="LASER1ASF"  value="0.9407822" />
         <Keyword name="LASER2NAME"  value="Red" />
         <Keyword name="LASER2DELAY"  value="34.92882" />
         <Keyword name="LASER2ASF"  value="0.7541966" />
         <Keyword name="WINDOW EXTENSION"  value="3" />
         <Keyword name="THRESHOLD"  value="FSC,10000" />
         <Keyword name="FSC ASF"  value="0.9624772" />
         <Keyword name="CHARSET"  value="Windows-1252" />
         <Keyword name="GUID"  value="922a156c-498d-4b99-b9d2-2e60d39b454f" />
         <Keyword name="$OP"  value="Admin User" />
         <Keyword name="$INST"  value="None" />
         <Keyword name="OPERATOR EMAIL"  value="admin@bd.com" />
         <Keyword name="$EXP"  value="Admin User" />
         <Keyword name="CYTOMETER CONFIGURATION NAME"  value="4-Blue 2-Red (RUO)" />
         <Keyword name="CYTOMETER CONFIGURATION DATE CREATED"  value="25-Apr-2012-02:42:31" />
         <Keyword name="CYTOMETER CONFIGURATION DATE MODIFIED"  value="01-Dec-2017-02:02:00" />
         <Keyword name="CYTOMETER CONFIGURATION REGULATORY STATUS"  value="RUO" />
         <Keyword name="CST BEAD LOT ID"  value="63437" />
         <Keyword name="CST BEAD LOT EXPIRATION DATE"  value="31-Jan-2019-00:00:00" />
         <Keyword name="CST BEAD LOT REGULATORY STATUS"  value="RUO" />
         <Keyword name="CHARACTERIZATION QC DATE"  value="20-Jul-2020-13:05:08" />
         <Keyword name="PERFORMANCE QC DATE"  value="20-Mar-2025-16:13:49" />
         <Keyword name="PERFORMANCE QC STATUS"  value="Pass" />
         <Keyword name="PERFORMANCE QC WARNING MESSAGE1"  value="CS+T Bead Lot (Lot ID 63437) has expired" />
         <Keyword name="PERFORMANCE QC WARNING MESSAGE2"  value="Blue Laser alignment check failed" />
         <Keyword name="$BTIM"  value="22:07:28" />
         <Keyword name="$DATE"  value="20-Mar-2025" />
         <Keyword name="$ETIM"  value="22:07:44" />
         <Keyword name="$SYS"  value="Microsoft Windows NT 6.1.7601 Service Pack 1" />
         <Keyword name="$FIL"  value="293T VSV BT-2.fcs" />
         <Keyword name="CREATOR"  value="BD FACSuite v1.0.5" />
         <Keyword name="$CYT"  value="BD FACSVerse" />
         <Keyword name="CYTNUM"  value="Z6511540192" />
         <Keyword name="$CYTSN"  value="Z6511540192" />
         <Keyword name="TUBE NAME"  value="293T VSV BT-2" />
         <Keyword name="$PROJ"  value="Experiment_004" />
         <Keyword name="AUTOBS"  value="TRUE" />
         <Keyword name="EXPORT USER NAME"  value="BDAdministrator" />
         <Keyword name="EXPORT TIME"  value="20-Mar-2025-22:10:31" />
         <Keyword name="QCMESSAGE1"  value="All Events gate does not contain requested 10,000 events [3_20_2025 10:10:31 PM]" />
         <Keyword name="$P1S"  value="" />
         <Keyword name="$P2S"  value="" />
         <Keyword name="$P3S"  value="" />
         <Keyword name="$P10S"  value="" />
       </Keywords>
       <SampleNode name="raw264.7_bt_vsv-gfp.fcs"  annotation=""  owningGroup=""  expanded="1"  sortPriority="10"  count="10000"  sampleID="7" >
         <Graph smoothing="0"  backColor="#ffffff"  foreColor="#000000"  type="Pseudocolor"  fast="1" >
           <Axis dimension="x"  name="FSC-A"  label=""  auto="auto" />
           <Axis dimension="y"  name="SSC-A"  label=""  auto="auto" />
           <GraphSettings level="5%"  smoothingHighResolution="1"  contourHighResolution="1"  histogramSmoothingCount="0"  graphResolution="256"  showOutliers="0"  drawLargeDots="0"  dotsToDraw="8000"  tint="le.chartfill.tinted.40"  lineWeight="le.lineweight.normal"  lineStyle="le.linestyle.solid" />
           <GraphEnvironment showGrid="0"  showAxes="tnlTNL"  showGates="1"  showFreqOnPlots="1"  showGateNameOnPlots="1"  showMedians="0"  showUncomped="0"  addEventParam="0"  lastYAxisName="" >
             <TextTraits font="SansSerif"  size="11"  name="Labels"  style="plain"  color="#000000"  background="#00ffffff"  just="left" />
             <TextTraits font="SansSerif"  size="11"  name="LayoutGates"  style="plain"  color="#000000"  background="#00ffffff"  just="left" />
             <TextTraits font="SansSerif"  size="9"  name="Numbers"  style="plain"  color="#000000"  background="#00ffffff"  just="left" />
             <TextTraits font="SansSerif"  size="9"  name="Legend"  style="plain"  color="#000000"  background="#00ffffff"  just="left" />
           </GraphEnvironment>
         </Graph>
         <Subpopulations/>
       </SampleNode>
     </Sample>
     <Sample>
       <DataSet uri="file:/D:/BT%20raw%20data/Figure1/1A/cell%20line%20antiviral/raw264.7_con_vsv-gfp.fcs"  sampleID="8" />
       <Transformations>
         <transforms:linear transforms:minRange="0"  transforms:maxRange="262144"  gain="1" >
           <data-type:parameter data-type:name="FSC-A" />
         </transforms:linear>
         <transforms:linear transforms:minRange="0"  transforms:maxRange="262144"  gain="1" >
           <data-type:parameter data-type:name="FSC-H" />
         </transforms:linear>
         <transforms:linear transforms:minRange="0"  transforms:maxRange="262144"  gain="1" >
           <data-type:parameter data-type:name="SSC-A" />
         </transforms:linear>
         <transforms:biex transforms:length="256"  transforms:maxRange="262144"  transforms:neg="0"  transforms:width="-100"  transforms:pos="4.418539922" >
           <data-type:parameter data-type:name="FITC-A" />
         </transforms:biex>
         <transforms:biex transforms:length="256"  transforms:maxRange="262144"  transforms:neg="0"  transforms:width="-100"  transforms:pos="4.418539922" >
           <data-type:parameter data-type:name="PE-A" />
         </transforms:biex>
         <transforms:biex transforms:length="256"  transforms:maxRange="262144"  transforms:neg="0"  transforms:width="-100"  transforms:pos="4.418539922" >
           <data-type:parameter data-type:name="PerCP-Cy5.5-A" />
         </transforms:biex>
         <transforms:biex transforms:length="256"  transforms:maxRange="262144"  transforms:neg="0"  transforms:width="-100"  transforms:pos="4.418539922" >
           <data-type:parameter data-type:name="PE-Cy7-A" />
         </transforms:biex>
         <transforms:biex transforms:length="256"  transforms:maxRange="262144"  transforms:neg="0"  transforms:width="-100"  transforms:pos="4.418539922" >
           <data-type:parameter data-type:name="APC-A" />
         </transforms:biex>
         <transforms:biex transforms:length="256"  transforms:maxRange="262144"  transforms:neg="0"  transforms:width="-100"  transforms:pos="4.418539922" >
           <data-type:parameter data-type:name="APC-Cy7-A" />
         </transforms:biex>
         <transforms:linear transforms:minRange="0.0269269606"  transforms:maxRange="12"  gain="0.001346348" >
           <data-type:parameter data-type:name="Time" />
         </transforms:linear>
       </Transformations>
       <Keywords>
         <Keyword name="FJ_FCS_VERSION"  value="3" />
         <Keyword name="$BEGINDATA"  value="2760        " />
         <Keyword name="$ENDDATA"  value="402759      " />
         <Keyword name="$BEGINANALYSIS"  value="0" />
         <Keyword name="$ENDANALYSIS"  value="0" />
         <Keyword name="$BEGINSTEXT"  value="0" />
         <Keyword name="$ENDSTEXT"  value="0" />
         <Keyword name="$MODE"  value="L" />
         <Keyword name="$BYTEORD"  value="1,2,3,4" />
         <Keyword name="$DATATYPE"  value="F" />
         <Keyword name="$PAR"  value="10" />
         <Keyword name="$TOT"  value="10000" />
         <Keyword name="$NEXTDATA"  value="0" />
         <Keyword name="$TIMESTEP"  value="0.001" />
         <Keyword name="$P1B"  value="32" />
         <Keyword name="$P1E"  value="0,0" />
         <Keyword name="$P1N"  value="FSC-A" />
         <Keyword name="$P1V"  value="155" />
         <Keyword name="$P1R"  value="262144" />
         <Keyword name="P1MS"  value="0000000" />
         <Keyword name="P1DISPLAY"  value="LIN" />
         <Keyword name="$P2B"  value="32" />
         <Keyword name="$P2E"  value="0,0" />
         <Keyword name="$P2N"  value="FSC-H" />
         <Keyword name="$P2V"  value="155" />
         <Keyword name="$P2R"  value="262144" />
         <Keyword name="P2MS"  value="0000000" />
         <Keyword name="P2DISPLAY"  value="LIN" />
         <Keyword name="$P3B"  value="32" />
         <Keyword name="$P3E"  value="0,0" />
         <Keyword name="$P3N"  value="SSC-A" />
         <Keyword name="$P3V"  value="377" />
         <Keyword name="$P3R"  value="262144" />
         <Keyword name="P3MS"  value="0000000" />
         <Keyword name="P3DISPLAY"  value="LIN" />
         <Keyword name="$P4B"  value="32" />
         <Keyword name="$P4E"  value="0,0" />
         <Keyword name="$P4N"  value="FITC-A" />
         <Keyword name="$P4V"  value="273" />
         <Keyword name="$P4S"  value="FITC-A" />
         <Keyword name="$P4R"  value="262144" />
         <Keyword name="P4BS"  value="0000014" />
         <Keyword name="P4MS"  value="0000000" />
         <Keyword name="P4DISPLAY"  value="LOG" />
         <Keyword name="$P5B"  value="32" />
         <Keyword name="$P5E"  value="0,0" />
         <Keyword name="$P5N"  value="PE-A" />
         <Keyword name="$P5V"  value="415" />
         <Keyword name="$P5S"  value="PE-A" />
         <Keyword name="$P5R"  value="262144" />
         <Keyword name="P5MS"  value="0000000" />
         <Keyword name="P5DISPLAY"  value="LOG" />
         <Keyword name="$P6B"  value="32" />
         <Keyword name="$P6E"  value="0,0" />
         <Keyword name="$P6N"  value="PerCP-Cy5.5-A" />
         <Keyword name="$P6V"  value="583" />
         <Keyword name="$P6S"  value="PerCP-Cy5.5-A" />
         <Keyword name="$P6R"  value="262144" />
         <Keyword name="P6MS"  value="0000000" />
         <Keyword name="P6DISPLAY"  value="LOG" />
         <Keyword name="$P7B"  value="32" />
         <Keyword name="$P7E"  value="0,0" />
         <Keyword name="$P7N"  value="PE-Cy7-A" />
         <Keyword name="$P7V"  value="678" />
         <Keyword name="$P7S"  value="PE-Cy7-A" />
         <Keyword name="$P7R"  value="262144" />
         <Keyword name="P7MS"  value="0000000" />
         <Keyword name="P7DISPLAY"  value="LOG" />
         <Keyword name="$P8B"  value="32" />
         <Keyword name="$P8E"  value="0,0" />
         <Keyword name="$P8N"  value="APC-A" />
         <Keyword name="$P8V"  value="524" />
         <Keyword name="$P8S"  value="APC-A" />
         <Keyword name="$P8R"  value="262144" />
         <Keyword name="P8MS"  value="0000000" />
         <Keyword name="P8DISPLAY"  value="LOG" />
         <Keyword name="$P9B"  value="32" />
         <Keyword name="$P9E"  value="0,0" />
         <Keyword name="$P9N"  value="APC-Cy7-A" />
         <Keyword name="$P9V"  value="580" />
         <Keyword name="$P9S"  value="APC-Cy7-A" />
         <Keyword name="$P9R"  value="262144" />
         <Keyword name="P9MS"  value="0000000" />
         <Keyword name="P9DISPLAY"  value="LOG" />
         <Keyword name="$P10B"  value="32" />
         <Keyword name="$P10E"  value="0,0" />
         <Keyword name="$P10N"  value="Time" />
         <Keyword name="$P10R"  value="262144" />
         <Keyword name="P10MS"  value="0000000" />
         <Keyword name="P10DISPLAY"  value="LIN" />
         <Keyword name="SPILL"  value="6,FITC-A,PE-A,PerCP-Cy5.5-A,PE-Cy7-A,APC-A,APC-Cy7-A,1,0,0,0,0,0,0,1,0,0,0,0,0,0,1,0,0,0,0,0,0,1,0,0,0,0,0,0,1,0,0,0,0,0,0,1" />
         <Keyword name="APPLY COMPENSATION"  value="TRUE" />
         <Keyword name="FLUIDICS MODE"  value="Normal" />
         <Keyword name="LASER1NAME"  value="Blue" />
         <Keyword name="LASER1DELAY"  value="0" />
         <Keyword name="LASER1ASF"  value="0.9198558" />
         <Keyword name="LASER2NAME"  value="Red" />
         <Keyword name="LASER2DELAY"  value="34.6638" />
         <Keyword name="LASER2ASF"  value="0.7557991" />
         <Keyword name="WINDOW EXTENSION"  value="3" />
         <Keyword name="THRESHOLD"  value="FSC,10000" />
         <Keyword name="FSC ASF"  value="0.940311" />
         <Keyword name="CHARSET"  value="Windows-1252" />
         <Keyword name="GUID"  value="79b81245-023d-47ac-bdb3-2892a35d5b82" />
         <Keyword name="$OP"  value="Admin User" />
         <Keyword name="$INST"  value="None" />
         <Keyword name="OPERATOR EMAIL"  value="admin@bd.com" />
         <Keyword name="$EXP"  value="Admin User" />
         <Keyword name="CYTOMETER CONFIGURATION NAME"  value="4-Blue 2-Red (RUO)" />
         <Keyword name="CYTOMETER CONFIGURATION DATE CREATED"  value="25-Apr-2012-02:42:31" />
         <Keyword name="CYTOMETER CONFIGURATION DATE MODIFIED"  value="01-Dec-2017-02:02:00" />
         <Keyword name="CYTOMETER CONFIGURATION REGULATORY STATUS"  value="RUO" />
         <Keyword name="CST BEAD LOT ID"  value="63437" />
         <Keyword name="CST BEAD LOT EXPIRATION DATE"  value="31-Jan-2019-00:00:00" />
         <Keyword name="CST BEAD LOT REGULATORY STATUS"  value="RUO" />
         <Keyword name="CHARACTERIZATION QC DATE"  value="20-Jul-2020-13:05:08" />
         <Keyword name="PERFORMANCE QC DATE"  value="10-Jan-2025-14:52:42" />
         <Keyword name="PERFORMANCE QC STATUS"  value="Pass" />
         <Keyword name="PERFORMANCE QC WARNING MESSAGE1"  value="CS+T Bead Lot (Lot ID 63437) has expired" />
         <Keyword name="PERFORMANCE QC WARNING MESSAGE2"  value="Blue Laser alignment check failed" />
         <Keyword name="$BTIM"  value="22:01:08" />
         <Keyword name="$DATE"  value="18-Mar-2025" />
         <Keyword name="$ETIM"  value="22:01:20" />
         <Keyword name="$SYS"  value="Microsoft Windows NT 6.1.7601 Service Pack 1" />
         <Keyword name="$FIL"  value="293T VSV.fcs" />
         <Keyword name="CREATOR"  value="BD FACSuite v1.0.5" />
         <Keyword name="$CYT"  value="BD FACSVerse" />
         <Keyword name="CYTNUM"  value="Z6511540192" />
         <Keyword name="$CYTSN"  value="Z6511540192" />
         <Keyword name="TUBE NAME"  value="293T VSV" />
         <Keyword name="$PROJ"  value="Experiment_003" />
         <Keyword name="AUTOBS"  value="TRUE" />
         <Keyword name="EXPORT USER NAME"  value="BDAdministrator" />
         <Keyword name="EXPORT TIME"  value="18-Mar-2025-22:03:45" />
         <Keyword name="QCMESSAGE1"  value="All Events gate does not contain requested 10,000 events [3_18_2025 10:03:45 PM]" />
         <Keyword name="$P1S"  value="" />
         <Keyword name="$P2S"  value="" />
         <Keyword name="$P3S"  value="" />
         <Keyword name="$P10S"  value="" />
       </Keywords>
       <SampleNode name="raw264.7_con_vsv-gfp.fcs"  annotation=""  owningGroup=""  expanded="1"  sortPriority="10"  count="10000"  sampleID="8" >
         <Graph smoothing="0"  backColor="#ffffff"  foreColor="#000000"  type="Pseudocolor"  fast="1" >
           <Axis dimension="x"  name="FSC-A"  label=""  auto="auto" />
           <Axis dimension="y"  name="SSC-A"  label=""  auto="auto" />
           <GraphSettings level="5%"  smoothingHighResolution="1"  contourHighResolution="1"  histogramSmoothingCount="0"  graphResolution="256"  showOutliers="0"  drawLargeDots="0"  dotsToDraw="8000"  tint="le.chartfill.tinted.40"  lineWeight="le.lineweight.normal"  lineStyle="le.linestyle.solid" />
           <GraphEnvironment showGrid="0"  showAxes="tnlTNL"  showGates="1"  showFreqOnPlots="1"  showGateNameOnPlots="1"  showMedians="0"  showUncomped="0"  addEventParam="0"  lastYAxisName="" >
             <TextTraits font="SansSerif"  size="11"  name="Labels"  style="plain"  color="#000000"  background="#00ffffff"  just="left" />
             <TextTraits font="SansSerif"  size="11"  name="LayoutGates"  style="plain"  color="#000000"  background="#00ffffff"  just="left" />
             <TextTraits font="SansSerif"  size="9"  name="Numbers"  style="plain"  color="#000000"  background="#00ffffff"  just="left" />
             <TextTraits font="SansSerif"  size="9"  name="Legend"  style="plain"  color="#000000"  background="#00ffffff"  just="left" />
           </GraphEnvironment>
         </Graph>
         <Subpopulations/>
       </SampleNode>
     </Sample>
   </SampleList>
   <TableEditor title="FlowJo Tables: 1A_anti-vsvgfp.wsp"  current="Table" >
     <Table name="Table"  outputFile="file:/E:/OneDrive/文档/Table"  color="#00ffffff"  isBatch="0"  quickclose="0"  destination="toDisplay"  outputFormat="fj.document.type.table" >
       <PrintLayout flipPattern0="0"  rows="1"  columns="1"  padding="36"  header=""  footer=""  headerActive="0"  footerActive="0"  scalingMode="fj.print.scale.none"  scaling="1"  orientation="1"  width="595.2744"  height="841.8888"  imageableX="72"  imageableY="72"  imageableWidth="451.2744"  imageableHeight="697.8888" />
       <PageSection sectionName="header" >&lt;table width=&quot;100%&quot;&gt;&lt;tr&gt;&lt;td align=&quot;left&quot; valign=&quot;top&quot;&gt;&amp;NBSP&amp;NBSP&amp;NBSP&amp;NBSP&lt;IMG SRC=&quot;file:/C:/Program%20Files/FlowJo%2010.6.2/images/fj_icon.png&quot;&gt;&lt;/IMG&gt;&lt;br/&gt;FlowJo, LLC&lt;/td&gt;&lt;td align=&quot;right&quot; valign=&quot;top&quot;&gt;Page &lt;PageNumber/&gt;&lt;/td&gt;&lt;/tr&gt;&lt;/table&gt;</PageSection>
       <PageSection sectionName="footer" >&lt;table width=&quot;100%&quot;&gt;&lt;tr&gt;&lt;td align=&quot;left&quot;  valign=&quot;bottom&quot;&gt;&lt;LongDate/&gt;&lt;/td&gt;&lt;td align=&quot;right&quot; valign=&quot;bottom&quot;&gt;&lt;Version/&gt;&lt;/td&gt;&lt;/tr&gt;&lt;/table&gt;</PageSection>
       <Iteration iterationType="SAMPLE"  iterationValue=""  iterationKeyword=""  discriminator=""  panelSize="1"  groupName="workspaceSelection" />
     </Table>
   </TableEditor>
   <LayoutEditor title="FlowJo Layouts: 1A_anti-vsvgfp.wsp"  current="Layout"  showGrid="0"  showPageBreaks="0"  showGuides="0"  showDebugOutput="0" >
     <Layout name="Layout"  outputFile="file:/E:/OneDrive/文档/Layout"  color="#00ffffff"  isBatch="0"  showGrid="0"  showRulers="1"  showDebugOutput="0"  showGuides="0"  showPageBreaks="1"  scale="1" >
       <PrintLayout flipPattern0="0"  rows="1"  columns="1"  padding="36"  header=""  footer=""  headerActive="0"  footerActive="0"  scalingMode="fj.print.scale.none"  scaling="1"  orientation="1"  width="595.2744"  height="841.8888"  imageableX="72"  imageableY="72"  imageableWidth="451.2744"  imageableHeight="697.8888" />
       <PageSection sectionName="header" >&lt;table width=&quot;100%&quot;&gt;&lt;tr&gt;&lt;td align=&quot;left&quot; valign=&quot;top&quot;&gt;&amp;NBSP&amp;NBSP&amp;NBSP&amp;NBSP&lt;IMG SRC=&quot;file:/C:/Program%20Files/FlowJo%2010.6.2/images/fj_icon.png&quot;&gt;&lt;/IMG&gt;&lt;br/&gt;FlowJo, LLC&lt;/td&gt;&lt;td align=&quot;right&quot; valign=&quot;top&quot;&gt;Page &lt;PageNumber/&gt;&lt;/td&gt;&lt;/tr&gt;&lt;/table&gt;</PageSection>
       <PageSection sectionName="footer" >&lt;table width=&quot;100%&quot;&gt;&lt;tr&gt;&lt;td align=&quot;left&quot;  valign=&quot;bottom&quot;&gt;&lt;LongDate/&gt;&lt;/td&gt;&lt;td align=&quot;right&quot; valign=&quot;bottom&quot;&gt;&lt;Version/&gt;&lt;/td&gt;&lt;/tr&gt;&lt;/table&gt;</PageSection>
       <Iteration iterationType="OFF"  iterationValue=""  iterationKeyword=""  discriminator=""  panelSize="1"  groupName="workspaceSelection" />
       <BatchSettings useCurrentGroup="1"  length="3"  name=""  order="ACROSS"  direction="COLUMNS"  append="0"  destination="toLayout"  separatePages="0"  launchApp="1"  header="0"  footer="0"  commandLineBatch="0" />
       <FigList/>
     </Layout>
     <WindowPosition x="0"  y="0"  width="900"  height="600" />
   </LayoutEditor>
   <Scripts>
     <Script lang="text/javascript"  name="New Script 		 " />
   </Scripts>
   <Exports/>
   <SOPS/>
   <experiment/>
   <weights/>
 </Workspace>
