# Supplementary material for: Betrixaban activates cGAS and ERVs to promote dual nucleic-sensing antiviral immunity
Source: EMBO Mol Med. 2026 Mar 23;18(5):1563–91. doi: 10.1038/s44321-025-00356-7 (PMC13179341; doi:10.1038/s44321-025-00356-7)
Supplement: Supplementary file 5 — Source data Fig. 1 [file 44321_2025_356_MOESM5_ESM.zip › Figure1/1G/1G_MHV qPCR.xlsx]

## Sheet: Sheet1
MHV-Blood	Con	BT		MHV-Liver	Con	BT
	4.76189	0.0861035			14.3009	1.35476
	11.0548	2.85113			185.856	1.17124
MHV mRNA	25.7777	0.438769		MHV mRNA	141.832	0.577558
	6.52378	0.201875			49.4548	0.900026
	12.4045	0.0221206			60.886	0.524145
	13.3045	2.48566			16.7727	1.47227
MHV-Blood	Con	BT		MHV-Liver	Con	BT
	2.78858	1.90465			2.74906	0.91316
	8.46182	1.48301			1.53575	1.17197
Il6 mRNA	2.05556	0.617635		Il6 mRNA	5.42243	0.817301
	1.75264	0.452326			12.5441	1.0345
	7.40646	0.04238			10.4754	0.938832
	2.09301	1.50022			1.02026	1.12423
