# Supplementary material for: Betrixaban activates cGAS and ERVs to promote dual nucleic-sensing antiviral immunity
Source: EMBO Mol Med. 2026 Mar 23;18(5):1563–91. doi: 10.1038/s44321-025-00356-7 (PMC13179341; doi:10.1038/s44321-025-00356-7)
Supplement: Supplementary file 5 — Source data Fig. 1 [file 44321_2025_356_MOESM5_ESM.zip › Figure1/1G/1G_MHV Survival Analysis.xlsx]

## Sheet: Sheet1
Hours	Con	BT
26		1
48		1
70		1
88		1
96		1
110		1
118		1
120		0
120		0
120		0
12	1
23	1
25	1
28	1
40	1
49	1
60	1
68	1
75	1
88	1
