# Supplementary material for: Betrixaban activates cGAS and ERVs to promote dual nucleic-sensing antiviral immunity
Source: EMBO Mol Med. 2026 Mar 23;18(5):1563–91. doi: 10.1038/s44321-025-00356-7 (PMC13179341; doi:10.1038/s44321-025-00356-7)
Supplement: Supplementary file 5 — Source data Fig. 1 [file 44321_2025_356_MOESM5_ESM.zip › Figure1/1I/1I_HSV qPCR.xlsx]

## Sheet: Sheet1
HSV-Blood	Con	BT		HSV-Liver	Con	BT
	2.82458	4.24854			0.343827	0.577649
	0.434361	0.000136101			9.05218	0.000282055
HSV mRNA	9.11021	0.918256		HSV mRNA	6.84827	3.20043
	13.6962	0.239313			6.53535	0.900167
	5.8847	0.357736			5.35637	0.475746
	8.4157	0.236018			17.2796	0.845728
HSV-Blood	Con	BT		HSV-Liver	Con	BT
	3.02582	0.336185			2.18483	1.06993
	2.94308	0.383508			0.308145	0.929454
Il6 mRNA	12.0197	0.893368		Il6 mRNA	3.04728	0.820988
	12.2722	0.83934			2.86299	1.02717
	3.0894	2.02417			6.90443	1.08099
	2.02417	1.52343			7.69287	1.16242
