# Supplementary material for: Betrixaban activates cGAS and ERVs to promote dual nucleic-sensing antiviral immunity
Source: EMBO Mol Med. 2026 Mar 23;18(5):1563–91. doi: 10.1038/s44321-025-00356-7 (PMC13179341; doi:10.1038/s44321-025-00356-7)
Supplement: Supplementary file 5 — Source data Fig. 1 [file 44321_2025_356_MOESM5_ESM.zip › Figure1/1I/1I_HSV Survival Analysis.xlsx]

## Sheet: Sheet1
Hours	Con	BT
39		1
58		1
82		1
96		1
105		1
23		1
142		1
144		0
144		0
144		0
144		0
20	1
27	1
28	1
49	1
60	1
62	1
79	1
86	1
92	1
100	1
105	1
