# Supplementary material for: Betrixaban activates cGAS and ERVs to promote dual nucleic-sensing antiviral immunity
Source: EMBO Mol Med. 2026 Mar 23;18(5):1563–91. doi: 10.1038/s44321-025-00356-7 (PMC13179341; doi:10.1038/s44321-025-00356-7)
Supplement: Supplementary file 5 — Source data Fig. 1 [file 44321_2025_356_MOESM5_ESM.zip › Figure1/1K/1K_EMCV qPCR.xlsx]

## Sheet: Sheet1
EMCV-Blood	Con	BT		EMCV-Liver	Con	BT
	3.1838	0.108368			1.29965	0.223424
	9.69547	0.207907			0.221935	0.139453
EMCV mRNA	2.3522	1.03098		EMCV mRNA	16.7991	2.17024
	13.0841	3.82116			12.9029	0.36802
	4.32679	0.723974			2.1029	1.98323
	5.3307	0.107619			10.5089	1.11563
EMCV-Blood	Con	BT		EMCV-Liver	Con	BT
	0.759726	0.891033			0.380651	1.50164
	7.99413	1.80694			3.02922	1.3255
Il6 mRNA	2.04858	0.0150254		Il6 mRNA	0.0988027	0.0202848
	7.95091	0.819918			0.25763	1.62061
	1.99835	2.45131			0.186537	1.51209
	4.36836	0.0157725			1.16461	0.0198673
