# Supplementary material for: Betrixaban activates cGAS and ERVs to promote dual nucleic-sensing antiviral immunity
Source: EMBO Mol Med. 2026 Mar 23;18(5):1563–91. doi: 10.1038/s44321-025-00356-7 (PMC13179341; doi:10.1038/s44321-025-00356-7)
Supplement: Supplementary file 5 — Source data Fig. 1 [file 44321_2025_356_MOESM5_ESM.zip › Figure1/1K/1K_EMCV Survival Analysis.xlsx]

## Sheet: Sheet1
Hours	Con	BT
18	1
23	1
30	1
35	1
48	1
55	1
69	1
74	1
95	1
99	1
168	0
168	0
168	0
30		1
59		1
94		1
97		1
99		1
126		1
149		1
168		0
168		0
168		0
168		0
168		0
168		0
