# Supplementary material for: Betrixaban activates cGAS and ERVs to promote dual nucleic-sensing antiviral immunity
Source: EMBO Mol Med. 2026 Mar 23;18(5):1563–91. doi: 10.1038/s44321-025-00356-7 (PMC13179341; doi:10.1038/s44321-025-00356-7)
Supplement: Supplementary file 5 — Source data Fig. 1 [file 44321_2025_356_MOESM5_ESM.zip › Figure1/1E/1E_PBMC.xlsx]

## Sheet: Sheet1
	Con			BT
EMCV	29.94	22.5637	26.2519	1.14454	0.855459	1.02327
HSV	40.0382	54.5089	47.0971	1.00511	0.994887	1.00002
IAV	208.393	162.711	180.562	0.896401	1.1036	1.01256
VSV	84.5775	96.4765	91.3625	0.739298	1.2607	0.856424
	Con			BT
BA.2.86	2165	2125	2490	155	129	109
D614G	3620	2566	3887	166	177	173
BA.2	3677	3293	4586	159	131	153
BA.1	2767	3883	3126	126	137	148
Delta	3428	4868	3670	147	367	153
