# Supplementary material for: Betrixaban activates cGAS and ERVs to promote dual nucleic-sensing antiviral immunity
Source: EMBO Mol Med. 2026 Mar 23;18(5):1563–91. doi: 10.1038/s44321-025-00356-7 (PMC13179341; doi:10.1038/s44321-025-00356-7)
Supplement: Supplementary file 5 — Source data Fig. 1 [file 44321_2025_356_MOESM5_ESM.zip › Figure1/1D/1D_raw264.7.xlsx]

## Sheet: Sheet1
	Con			BT
EMCV	3.66005	4.03302	3.84663	0.865653	1.13435	0.95679
HSV	11.3892	11.5482	11.4687	1.08643	0.913573	1.00036
IAV	3.95162	6.31926	4.72584	0.982673	1.01733	0.999321
MHV	545.905	682.434	590.176	0.979209	1.02079	0.985623
VSV	260.814	367.605	310.209	0.875877	1.12412	0.975126
	Con			BT
BA.2.86	3025	3499	3622	216	260	386
D614G	3700	4076	4478	273	275	316
BA.2	4525	4901	4950	171	249	457
BA.1	4671	5208	5867	302	332	340
Delta	5691	5783	6218	215	335	415
