# Supplementary material for: Betrixaban activates cGAS and ERVs to promote dual nucleic-sensing antiviral immunity
Source: EMBO Mol Med. 2026 Mar 23;18(5):1563–91. doi: 10.1038/s44321-025-00356-7 (PMC13179341; doi:10.1038/s44321-025-00356-7)
Supplement: Supplementary file 5 — Source data Fig. 1 [file 44321_2025_356_MOESM5_ESM.zip › Figure1/1J/1J_IAV qPCR.xlsx]

## Sheet: Sheet1
IAV-Blood	Con	BT		IAV-Lung	Con	BT
	15.2499	1.11785			183.833	0.25743
	18.9054	1.14134			231.08	0.306137
IAV mRNA	19.8453	0.774173		IAV mRNA	57.7701	0.87191
	17.8856	1.00746			75.7016	0.728121
	92.4581	1.11785			22.8204	2.03109
	123.702	0.841321			21.7396	1.80532
IAV-Blood	Con	BT		IAV-Lung	Con	BT
	54.1459	0.444045			49.0272	0.0538657
	77.1064	0.434907			54.3991	0.0416803
Il6 mRNA	32.6448	0.569899		Il6 mRNA	11.5956	0.990007
	25.7907	0.721354			12.3421	0.867846
	10.4743	2.58252			6.47783	1.77216
	14.4078	1.24727			10.3067	2.27444
