# Supplementary material for: Betrixaban activates cGAS and ERVs to promote dual nucleic-sensing antiviral immunity
Source: EMBO Mol Med. 2026 Mar 23;18(5):1563–91. doi: 10.1038/s44321-025-00356-7 (PMC13179341; doi:10.1038/s44321-025-00356-7)
Supplement: Supplementary file 5 — Source data Fig. 1 [file 44321_2025_356_MOESM5_ESM.zip › Figure1/1J/1J_IAV Survival Analysis.xlsx]

## Sheet: Sheet1
Hours	Con	BT
60		1
82		1
91		1
105		1
111		1
150		1
156		1
160		1
182		1
178		1
189		0
189		0
189		0
20	1
49	1
55	1
72	1
86	1
90	1
102	1
118	1
140	1
148	1
153	1
165	1
189	1
