# Supplementary material for: Betrixaban activates cGAS and ERVs to promote dual nucleic-sensing antiviral immunity
Source: EMBO Mol Med. 2026 Mar 23;18(5):1563–91. doi: 10.1038/s44321-025-00356-7 (PMC13179341; doi:10.1038/s44321-025-00356-7)
Supplement: Supplementary file 6 — Source data Fig. 2 [file 44321_2025_356_MOESM6_ESM.zip]

Archive with 21 entries (13 files):
- Figure2/2D/
- Figure2/2D/2E_HeLa WB picture.pptx
- Figure2/2D/2E_HT1080 WB picture.pptx
- Figure2/2D/2E_HT29 WB picture.pptx
- Figure2/2D/2E_qPCR.xlsx
- Figure2/2D/2E_RAW264.7 WB picture.pptx
- Figure2/2E/
- Figure2/2E/2D_BMDMs.xlsx
- Figure2/2F/
- Figure2/2F/2F.xlsx
- Figure2/2G/
- Figure2/2G/2G.xlsx
- Figure2/2H/
- Figure2/2H/2H_qPCR.xlsx
- Figure2/2H/2H_WB picture.pptx
- Figure2/2I/
- Figure2/2I/2I.wsp
- Figure2/2J/
- Figure2/2J/2J.xlsx
- Figure2/2K/
- Figure2/2K/2K.xlsx
