# Supplementary material for: Betrixaban activates cGAS and ERVs to promote dual nucleic-sensing antiviral immunity
Source: EMBO Mol Med. 2026 Mar 23;18(5):1563–91. doi: 10.1038/s44321-025-00356-7 (PMC13179341; doi:10.1038/s44321-025-00356-7)
Supplement: Supplementary file 6 — Source data Fig. 2 [file 44321_2025_356_MOESM6_ESM.zip › Figure2/2D/2E_qPCR.xlsx]

## Sheet: Sheet1
RAW 264.7	DMSO	50μM	75μM	100μM
	1.03361	147.997	345.176	1294.9
Ifnb1 mRNA	0.987342	115.324	477.808	1071.07
	0.979485	125.642	491.636	1045.82
HT1080	DMSO	50μM	75μM	100μM
	0.856231	10.0741	38.327	106.451
IFNB1 mRNA	1.06343	7.16928	37.9642	122.999
	1.08035	10.8417	37.5066	109.472
HT29	DMSO	50μM	75μM	100μM
	1.22264	46.9937	66.6222	180.754
IFNB1 mRNA	1.33793	35.0418	87.2817	100.642
	0.645224	44.7178	79.9849	139.498
HeLa	DMSO	50μM	75μM	100μM
	0.926946	29.0518	95.5075	452.119
IFNB1 mRNA	0.90787	17.2743	82.5698	494.751
	1.16518	31.3536	84.3193	407.472
