# Supplementary material for: Betrixaban activates cGAS and ERVs to promote dual nucleic-sensing antiviral immunity
Source: EMBO Mol Med. 2026 Mar 23;18(5):1563–91. doi: 10.1038/s44321-025-00356-7 (PMC13179341; doi:10.1038/s44321-025-00356-7)
Supplement: Supplementary file 6 — Source data Fig. 2 [file 44321_2025_356_MOESM6_ESM.zip › Figure2/2E/2D_BMDMs.xlsx]

## Sheet: Sheet1
Ifnb1 mRNA	DMSO	50μM	75μM	100μM
	0.993069	6.72701	81.7768	685.572
	1.00693	6.14306	50.1209	628.052
	1.00027	6.93145	78.5479	671.812
Isg15 mRNA	DMSO	50μM	75μM	100μM
	1.1023	1.30785	19.0968	53.5617
	0.937698	1.3163	17.0435	30.4619
	0.949252	1.32678	21.0701	43.5118
