# Supplementary material for: Betrixaban activates cGAS and ERVs to promote dual nucleic-sensing antiviral immunity
Source: EMBO Mol Med. 2026 Mar 23;18(5):1563–91. doi: 10.1038/s44321-025-00356-7 (PMC13179341; doi:10.1038/s44321-025-00356-7)
Supplement: Supplementary file 6 — Source data Fig. 2 [file 44321_2025_356_MOESM6_ESM.zip › Figure2/2F/2F.xlsx]

## Sheet: Sheet1
PBMC	Con	50μM	75μM	100μM
	0.821708	8.2061	18.4647	146.449
IFNB1 mRNA	1.17829	5.30259	23.3718	190.683
	0.895309	7.28306	23.8565	182.566
	1.0742	8.19714	21.6502	150.547
PBMC	Con	50μM	75μM	100μM
	1.02079	4.85055	14.7889	74.094
OAS2 mRNA	0.979209	5.19033	12.2259	62.7861
	0.923901	5.52444	15.0074	78.9401
	1.0761	4.5004	14.2075	67.9002
