# Supplementary material for: Betrixaban activates cGAS and ERVs to promote dual nucleic-sensing antiviral immunity
Source: EMBO Mol Med. 2026 Mar 23;18(5):1563–91. doi: 10.1038/s44321-025-00356-7 (PMC13179341; doi:10.1038/s44321-025-00356-7)
Supplement: Supplementary file 6 — Source data Fig. 2 [file 44321_2025_356_MOESM6_ESM.zip › Figure2/2G/2G.xlsx]

## Sheet: Sheet1
		Con			BT
	Blood	0.934071	1.05177	1.01417	3.5127	3.55693	3.54452
	Heart	0.312935	1.52358	1.16348	3.1262	2.6095	3.09285
Ifnb1 mRNA	Liver	1.1821	0.598739	1.21917	2.11866	2.11624	2.12044
	Spleen	0.985133	0.915847	1.09903	60.0934	70.8085	60.6515
	Lung	1.01651	0.981853	1.00164	4.57162	4.30399	4.25781
	Kidney	1.01732	0.899621	1.08305	7.27273	8.68265	7.22709
		Con			BT
	Blood	0.971659	1.01324	1.01511	2.23349	3.60422	3.66586
	Heart	1.02047	0.875868	1.10366	2.01	2.04735	2.10068
Oas2 mRNA	Liver	0.982423	1.00322	1.01436	1.39886	1.35924	1.45706
	Spleen	0.99999	0.99996	1.0001	8.11168	7.47611	8.09089
	Lung	0.268818	3.27848	2.07365	0.430182	2.78681	2.06015
	Kidney	1.01719	0.968675	1.01414	2.0355	1.77499	2.20075
