# Supplementary material for: Betrixaban activates cGAS and ERVs to promote dual nucleic-sensing antiviral immunity
Source: EMBO Mol Med. 2026 Mar 23;18(5):1563–91. doi: 10.1038/s44321-025-00356-7 (PMC13179341; doi:10.1038/s44321-025-00356-7)
Supplement: Supplementary file 6 — Source data Fig. 2 [file 44321_2025_356_MOESM6_ESM.zip › Figure2/2H/2H_qPCR.xlsx]

## Sheet: Sheet1
RAW 264.7		DMSO			50μM			75μM			100μM
	WT	1.01772	1.00346	0.979257	143.692	165.088	151.486	425.781	440.722	401.193	1145.22	1283.21	1175.21
Ifnb1 mRNA	TBK1-/-	0.049676	0.070741	0.094521	0.602145	0.297984	0.100277	0.345964	0.203022	0.445727	0.149549	0.187985	0.202344
