# Supplementary material for: Betrixaban activates cGAS and ERVs to promote dual nucleic-sensing antiviral immunity
Source: EMBO Mol Med. 2026 Mar 23;18(5):1563–91. doi: 10.1038/s44321-025-00356-7 (PMC13179341; doi:10.1038/s44321-025-00356-7)
Supplement: Supplementary file 6 — Source data Fig. 2 [file 44321_2025_356_MOESM6_ESM.zip › Figure2/2J/2J.xlsx]

## Sheet: Sheet1
RAW 264.7		DMSO			50μM			75μM			100μM
	WT	1.15301	1.2683	0.578683	60.4881	52.2942	36.4106	368.632	392.361	306.851	1313.32	1467.36	1050.25
Ifnb1 mRNA	IRF3-/-	0.806761	0.993239	1.52154	0.713144	1.48686	0.907572	1.3435	1.23627	2.8496	0.993496	2.81961	2.47168
RAW 264.7		DMSO			50μM			75μM			100μM
	WT	18.64	16.79	18.58	56.73	59.42	66.12	100.3	119.14	116.74	254.9	266.1	256.99
Type I IFN (pg/mL)	IRF3-/-	16.27	14.81	12.65	21.55	19.29	18.6	27.88	16.86	15.09	18.01	24.31	29.77
