# Supplementary material for: Betrixaban activates cGAS and ERVs to promote dual nucleic-sensing antiviral immunity
Source: EMBO Mol Med. 2026 Mar 23;18(5):1563–91. doi: 10.1038/s44321-025-00356-7 (PMC13179341; doi:10.1038/s44321-025-00356-7)
Supplement: Supplementary file 6 — Source data Fig. 2 [file 44321_2025_356_MOESM6_ESM.zip › Figure2/2K/2K.xlsx]

## Sheet: Sheet1
RAW 264.7		DMSO			50μM			75μM			100μM
	WT	94.5	91.2	90.8	39.7	40.5	37.9	15.2	17.4	19.1	2.98	1.78	1.47
GFP positive cells (%)	IRF3-/-	89.8	94.2	93.9	90.2	89.2	90.7	89.9	88.4	90.2	87.3	90.8	88.9
