# Supplementary material for: Betrixaban activates cGAS and ERVs to promote dual nucleic-sensing antiviral immunity
Source: EMBO Mol Med. 2026 Mar 23;18(5):1563–91. doi: 10.1038/s44321-025-00356-7 (PMC13179341; doi:10.1038/s44321-025-00356-7)
Supplement: Supplementary file 7 — Source data Fig. 3 [file 44321_2025_356_MOESM7_ESM.zip]

Archive with 24 entries (13 files):
- Figure3/3A/
- Figure3/3A/3A.xlsx
- Figure3/3B/
- Figure3/3B/3B.xlsx
- Figure3/3C/
- Figure3/3C/3C.xlsx
- Figure3/3D/
- Figure3/3D/3D.xlsx
- Figure3/3E/
- Figure3/3E/3E.xlsx
- Figure3/3F/
- Figure3/3F/3F_WB picture.pptx
- Figure3/3G/
- Figure3/3G/3G.xlsx
- Figure3/3H/
- Figure3/3H/3H_qPCR.xlsx
- Figure3/3H/3H_VSV Survival Analysis.xlsx
- Figure3/3I/
- Figure3/3I/3I_HSV Survival Analysis.xlsx
- Figure3/3I/3I_qPCR.xlsx
- Figure3/3J/
- Figure3/3J/3J_Quantitation.xlsx
- Figure3/3N/
- Figure3/3N/3N.xlsx
