# Supplementary material for: Betrixaban activates cGAS and ERVs to promote dual nucleic-sensing antiviral immunity
Source: EMBO Mol Med. 2026 Mar 23;18(5):1563–91. doi: 10.1038/s44321-025-00356-7 (PMC13179341; doi:10.1038/s44321-025-00356-7)
Supplement: Supplementary file 7 — Source data Fig. 3 [file 44321_2025_356_MOESM7_ESM.zip › Figure3/3A/3A.xlsx]

## Sheet: Sheet1
Affinity score	cGAS	STING	RIG-I	MDA5	MAVS	TLR3	TLR7
	0.877728	0.00565503	0.00181131	0.00729256	6.077e-07	1e-10	4.3e-08
