# Supplementary material for: Betrixaban activates cGAS and ERVs to promote dual nucleic-sensing antiviral immunity
Source: EMBO Mol Med. 2026 Mar 23;18(5):1563–91. doi: 10.1038/s44321-025-00356-7 (PMC13179341; doi:10.1038/s44321-025-00356-7)
Supplement: Supplementary file 7 — Source data Fig. 3 [file 44321_2025_356_MOESM7_ESM.zip › Figure3/3B/3B.xlsx]

## Sheet: Sheet1
	0.1954 μM	0.3907 μM	0.7813 μM	1.5625 μM	3.125 μM	6.25 μM	12.5 μM	25 μM	50 μM	100 μM	200 μM
-10	-0.28	-0.21	-0.38	-0.34	-0.48	-0.62	-0.62	-0.65	-0.75	-0.88	-0.98
-9	-0.28	-0.19	-0.31	-0.46	-0.47	-0.48	-0.57	-0.76	-0.8	-0.92	-0.98
-8	-0.15	-0.06	-0.2	-0.3	-0.4	-0.31	-0.45	-0.48	-0.66	-0.71	-0.89
-7	-0.19	-0.07	-0.26	-0.24	-0.22	-0.27	-0.38	-0.31	-0.67	-0.68	-0.71
-6	-0.22	-0.37	-0.44	-0.47	-0.53	-0.46	-0.62	-0.43	-0.8	-0.82	-0.96
-5	-0.16	-0.27	-0.28	-0.48	-0.65	-0.44	-0.65	-0.65	-0.66	-0.73	-0.89
-4	-0.21	-0.11	-0.31	-0.35	-0.46	-0.33	-0.49	-0.42	-0.66	-0.66	-0.66
-3	-0.17	-0.16	-0.27	-0.36	-0.29	-0.35	-0.41	-0.34	-0.59	-0.69	-0.67
-2	-0.12	-0.15	-0.26	-0.35	-0.44	-0.46	-0.47	-0.47	-0.59	-0.71	-0.83
-1	-0.15	-0.36	-0.26	-0.6	-0.61	-0.58	-0.63	-0.76	-0.4	-0.59	-1.03
0	-0.07	-0.14	-0.4	-0.2	-0.41	-0.36	-0.48	-0.93	-1.02	-0.9	-1.17
1	-2.4	0.09	-1.55	-1.4	-0.85	-1.05	-0.25	1.63	14.76	26.14	2.16
2	-0.72	-1.24	3.11	1.41	-0.19	4.43	7.38	6.77	30.6	56.01	62.28
3	0.51	1.99	4.71	4.63	3.35	7.42	10.71	16.88	32.65	60.32	104.45
4	0.94	2.92	5.1	5.34	4.31	8.14	11.64	19.27	32.91	61.16	111.41
5	1.06	3.1	5.16	5.55	4.56	8.22	11.77	19.91	33.17	61.4	113.12
6	1.08	3.12	5.27	5.59	4.68	8.2	11.8	20.14	33.33	61.61	113.71
7	1.01	3.14	5.12	5.53	4.63	8.02	11.77	20.15	33.31	61.75	113.97
8	1.13	2.96	5.12	5.53	4.49	8	11.76	20.05	33.32	61.69	113.99
9	0.96	2.81	5.06	5.41	4.37	7.94	11.66	19.99	33.19	61.72	114.23
10	0.88	2.9	4.99	5.43	4.4	7.92	11.66	20.04	33.36	61.75	114.35
11	0.9	2.84	4.82	5.42	4.26	7.9	11.68	20.08	33.33	61.81	114.48
12	0.73	2.72	4.77	5.18	4.19	7.79	11.46	19.99	33.27	61.69	114.52
13	0.66	2.77	4.83	5.12	4.22	7.81	11.5	20.02	33.19	61.72	114.67
14	0.61	2.76	4.62	5.16	4.07	7.86	11.46	20.09	33.14	61.7	114.59
15	0.66	2.72	4.62	5.04	4.06	7.69	11.43	19.95	33.11	61.77	114.7
16	0.67	2.63	4.61	5.13	4.16	7.75	11.51	19.94	33.19	61.76	114.67
17	0.56	2.62	4.67	5.08	4.15	7.81	11.53	19.86	33.21	61.89	114.71
18	0.57	2.54	4.62	5	4.08	7.82	11.51	19.86	33.25	61.83	114.86
19	0.64	2.63	4.72	5.15	4.14	7.81	11.59	19.92	33.38	61.97	114.96
20	0.73	2.65	4.85	5.22	4.1	7.93	11.57	20.01	33.4	61.88	115.06
21	0.68	2.64	4.81	5.14	4.11	7.87	11.42	20	33.43	62.03	115.16
22	0.65	2.55	4.87	5.18	4.07	7.93	11.56	19.95	33.39	62.18	115.19
23	0.68	2.58	4.88	5.35	4.2	7.92	11.62	20.02	33.41	62.11	115.25
24	0.75	2.64	4.91	5.28	4.17	8	11.66	20.11	33.53	62.17	115.36
25	0.67	2.6	4.79	5.28	4.11	7.94	11.55	20.1	33.43	62.21	115.31
26	0.64	2.64	4.86	5.25	4.1	7.97	11.66	20.09	33.48	62.28	115.45
27	0.75	2.64	4.86	5.28	4.15	8	11.62	20.27	33.56	62.31	115.49
28	0.65	2.61	4.9	5.25	4.13	7.97	11.68	20.18	33.54	62.21	115.53
29	0.65	2.64	4.92	5.33	4.21	8.01	11.77	20.26	33.49	62.23	115.79
30	0.56	2.66	4.88	5.38	4.1	8.03	11.69	20.33	33.68	62.27	115.72
31	0.62	2.58	4.92	5.35	4.1	8.08	11.74	20.37	33.71	62.29	115.68
32	0.66	2.6	5.05	5.43	4.17	8.08	11.7	20.35	33.7	62.37	115.74
33	0.71	2.6	5.02	5.52	4.2	8.09	11.7	20.28	33.77	62.34	115.82
34	0.76	2.65	5.05	5.52	4.2	8.03	11.8	20.24	33.72	62.42	115.76
35	0.7	2.62	5.07	5.5	4.15	8.16	11.91	20.35	33.71	62.33	115.88
36	0.69	2.58	5.05	5.52	4.28	8.2	11.86	20.4	33.8	62.4	115.88
37	0.72	2.63	5.13	5.58	4.14	8.08	11.79	20.33	33.75	62.38	115.91
38	0.76	2.65	5.16	5.57	4.28	8.18	11.87	20.45	33.82	62.4	115.97
39	0.75	2.65	5.17	5.59	4.22	8.25	11.87	20.53	33.9	62.49	116.02
40	0.63	2.61	5.17	5.64	4.17	8.18	11.93	20.42	33.91	62.52	116.04
41	0.77	2.65	5.24	5.6	4.21	8.25	12.03	20.51	33.94	62.59	116.04
42	0.8	2.69	5.44	5.72	4.33	8.25	11.94	20.46	33.96	62.64	116.09
43	0.9	2.67	5.34	5.74	4.29	8.18	12	20.52	34.05	62.67	116.09
44	0.75	2.74	5.3	5.66	4.28	8.23	12.01	20.63	33.99	62.59	116.18
45	0.79	2.77	5.43	5.77	4.25	8.32	12.06	20.69	34.16	62.72	116.22
46	0.88	2.76	5.48	5.84	4.26	8.43	12.1	20.66	34.2	62.66	116.33
47	0.85	2.79	5.52	5.86	4.4	8.44	12.15	20.73	34.08	62.63	116.35
48	0.8	2.76	5.51	5.89	4.27	8.29	12.24	20.71	34.08	62.69	116.34
49	0.88	2.8	5.44	5.87	4.29	8.3	12.13	20.68	34.05	62.61	116.43
50	0.93	2.66	5.46	5.86	4.32	8.45	12.15	20.72	34.07	62.6	116.44
51	0.81	2.77	5.56	5.92	4.44	8.4	12.25	20.82	34.15	62.55	116.5
52	0.73	2.75	5.41	5.91	4.39	8.43	12.08	20.92	34.02	62.53	116.41
53	0.76	2.66	5.53	5.92	4.39	8.31	12.04	20.79	34.05	62.57	116.36
54	0.79	2.68	5.53	5.96	4.3	8.38	12.11	20.82	34.12	62.41	116.35
55	0.84	2.64	5.52	5.99	4.36	8.37	12.12	20.78	34.13	62.43	116.28
56	0.75	2.66	5.41	5.83	4.31	8.26	12.04	20.79	33.9	62.38	116.2
57	0.72	2.62	5.29	5.89	4.13	8.27	11.95	20.67	33.9	62.41	116.11
58	0.62	2.58	5.23	5.86	4.12	8.38	12.11	20.58	34.07	62.31	116.02
59	0.72	2.18	5.49	5.49	3.82	8.08	11.79	19.93	33.82	61.39	115.47
60	3.07	3.75	6.41	8.06	6.11	9.37	11.26	19.81	12.23	22.11	110.06
61	1.49	3.46	2.53	4.05	3.78	3.59	3.99	10.56	2.92	3.65	30.67
62	0.59	0.93	1.87	2.16	1.35	1.77	1.81	3.45	2.12	1.93	5.75
63	0.47	0.25	1.49	1.7	0.84	1.34	1.48	2.12	1.77	1.47	2.66
64	0.41	0.27	1.46	1.61	0.55	1.2	1.26	1.91	1.77	1.5	2.13
65	0.33	0.27	1.47	1.56	0.54	1.32	1.37	1.8	1.62	1.35	1.99
66	0.27	0.17	1.16	1.44	0.51	1.15	1.27	1.68	1.54	1.12	1.8
67	0.13	0.22	1.17	1.3	0.43	0.99	1.18	1.62	1.32	1.09	1.83
68	0.05	0.05	1.14	1.26	0.31	0.92	1.03	1.49	1.02	1.06	1.57
69	-0.02	0.07	0.93	1.17	0.25	0.87	1.02	1.26	1.09	1.04	1.54
70	0.01	-0.08	0.93	1.18	0.21	0.78	1.03	1.22	1.13	0.95	1.56
71	-0.03	-0.1	1.03	1.16	0.25	0.88	0.99	1.21	1.02	0.92	1.42
72	0.01	0.11	0.95	1.05	0.2	0.79	0.93	1.1	1.05	0.91	1.25
73	-0.04	0.02	0.92	1.1	0.14	0.74	0.98	1.22	1.02	0.73	1.31
74	0.02	0.03	0.83	1.18	0.21	0.8	0.92	1.13	0.93	0.79	1.18
75	-0.08	-0.06	0.92	1.07	0.1	0.75	0.73	1.08	0.73	0.67	1.13
76	-0.05	-0.09	0.84	1.04	0.13	0.68	0.72	1.04	0.58	0.57	1.09
77	-0.1	-0.1	0.8	0.94	0.06	0.7	0.73	1.02	0.76	0.55	1.04
78	-0.14	-0.13	0.71	1	0.07	0.49	0.74	0.94	0.65	0.46	0.98
79	-0.15	-0.14	0.67	0.89	0.05	0.48	0.72	1.05	0.74	0.53	0.9
80	-0.09	-0.07	0.77	0.92	0.02	0.48	0.77	0.92	0.72	0.46	0.98
81	-0.08	-0.12	0.73	1.08	0.09	0.59	0.8	0.93	0.71	0.43	1.03
82	-0.06	-0.21	0.57	0.89	0.1	0.49	0.77	0.9	0.6	0.37	0.81
83	-0.08	-0.05	0.63	0.91	0.09	0.65	0.77	0.91	0.57	0.51	0.75
84	-0.12	-0.21	0.61	0.97	-0.03	0.51	0.64	0.79	0.48	0.4	0.71
85	-0.11	-0.17	0.62	0.89	0	0.41	0.58	0.8	0.49	0.37	0.73
86	-0.29	-0.1	0.65	0.82	-0.02	0.39	0.59	0.73	0.46	0.43	0.79
87	-0.07	-0.11	0.58	0.96	0.06	0.48	0.73	0.86	0.45	0.38	0.63
88	-0.09	-0.04	0.66	0.8	0.07	0.45	0.65	0.78	0.55	0.4	0.68
89	-0.13	-0.05	0.64	0.85	0	0.36	0.63	0.67	0.42	0.25	0.65
90	-0.07	-0.03	0.69	0.91	0.03	0.48	0.64	0.73	0.45	0.29	0.68
91	-0.1	-0.05	0.71	0.84	-0.01	0.38	0.56	0.76	0.47	0.35	0.56
92	-0.13	-0.08	0.56	0.9	0.01	0.43	0.6	0.8	0.47	0.27	0.62
93	-0.06	-0.07	0.58	0.87	0.03	0.45	0.54	0.79	0.39	0.25	0.57
94	-0.12	-0.22	0.53	0.71	-0.11	0.28	0.51	0.56	0.31	0.29	0.48
95	-0.18	-0.14	0.49	0.79	-0.05	0.37	0.55	0.72	0.28	0.24	0.46
96	-0.1	-0.11	0.61	0.74	-0.07	0.41	0.57	0.71	0.42	0.23	0.58
97	-0.18	-0.15	0.56	0.79	-0.03	0.43	0.59	0.71	0.35	0.21	0.56
98	-0.18	-0.12	0.56	0.86	-0.02	0.42	0.55	0.57	0.32	0.24	0.46
99	-0.2	-0.09	0.66	0.81	-0.04	0.44	0.6	0.66	0.3	0.27	0.46
100	-0.1	-0.05	0.61	1.01	-0.02	0.43	0.64	0.66	0.32	0.08	0.58
101	-0.18	-0.19	0.49	0.77	-0.01	0.31	0.56	0.73	0.3	0.11	0.44
102	-0.18	-0.2	0.59	0.72	-0.05	0.38	0.5	0.66	0.21	0.22	0.35
103	-0.13	-0.13	0.51	0.89	-0.02	0.33	0.54	0.72	0.27	0.18	0.43
104	-0.18	-0.14	0.55	0.72	-0.04	0.39	0.53	0.53	0.34	0.16	0.35
105	-0.15	-0.17	0.56	0.72	-0.03	0.39	0.59	0.56	0.31	0.11	0.46
106	-0.05	-0.1	0.58	0.87	0.01	0.4	0.58	0.61	0.39	0.16	0.35
107	-0.04	0	0.56	0.72	-0.05	0.42	0.56	0.59	0.3	0.06	0.37
108	-0.19	-0.17	0.47	0.88	0.02	0.34	0.62	0.75	0.24	0.12	0.42
109	-0.19	-0.26	0.5	0.82	-0.03	0.33	0.66	0.73	0.33	0.12	0.33
110	-0.26	-0.19	0.51	0.77	-0.05	0.33	0.5	0.59	0.22	0.03	0.32
111	-0.17	-0.26	0.4	0.77	-0.14	0.29	0.47	0.68	0.23	0.02	0.34
112	-0.08	-0.1	0.5	0.74	-0.14	0.33	0.52	0.64	0.29	0.22	0.34
113	-0.22	-0.19	0.47	0.67	-0.04	0.39	0.49	0.72	0.2	0.03	0.35
114	-0.06	-0.22	0.52	0.86	-0.11	0.34	0.48	0.69	0.33	0.04	0.35
115	-0.11	-0.16	0.58	0.8	-0.16	0.32	0.41	0.59	0.22	0.03	0.37
116	-0.16	-0.13	0.52	0.76	0	0.43	0.57	0.58	0.18	0.06	0.31
117	-0.14	-0.13	0.5	0.8	0	0.38	0.54	0.5	0.29	0.01	0.19
118	-0.22	-0.17	0.38	0.72	-0.05	0.43	0.52	0.53	0.25	-0.09	0.23
119	-0.19	-0.25	0.41	0.68	-0.08	0.41	0.45	0.64	0.26	-0.02	0.18
120	-0.19	-0.18	0.51	0.71	-0.14	0.35	0.4	0.56	0.29	0.09	0.14
121	-0.23	-0.19	0.5	0.72	-0.1	0.2	0.39	0.63	0.19	0.03	0.26
122	-0.1	-0.11	0.57	0.75	-0.05	0.25	0.57	0.62	0.23	-0.01	0.26
123	-0.16	-0.06	0.54	0.77	-0.15	0.3	0.55	0.55	0.12	0.03	0.27
124	-0.19	-0.15	0.49	0.72	-0.13	0.32	0.54	0.62	0.11	-0.03	0.17
125	-0.13	-0.18	0.55	0.66	-0.14	0.29	0.54	0.49	0.14	0.05	0.1
126	-0.15	-0.25	0.36	0.64	-0.12	0.24	0.45	0.52	0.03	-0.09	0.24
127	-0.2	-0.27	0.43	0.55	-0.04	0.26	0.4	0.56	0.2	-0.12	0.16
128	-0.17	-0.26	0.5	0.64	-0.09	0.24	0.34	0.58	0.23	0.03	0.23
129	-0.27	-0.15	0.42	0.59	-0.11	0.24	0.37	0.54	0.06	-0.08	0.2
130	-0.11	-0.14	0.56	0.73	-0.05	0.33	0.49	0.47	0.21	0.08	0.29
131	-0.17	-0.02	0.52	0.71	-0.03	0.37	0.4	0.53	0.27	0.05	0.16
132	-0.27	-0.12	0.48	0.71	-0.12	0.31	0.46	0.58	0.17	0.02	0.22
133	-0.18	-0.26	0.47	0.64	-0.06	0.28	0.4	0.57	0.28	0.12	0.14
134	-0.28	-0.26	0.43	0.61	0	0.27	0.38	0.51	0.13	0.01	0.07
135	-0.15	-0.26	0.34	0.66	-0.03	0.35	0.48	0.69	0.11	-0.04	0.19
136	-0.2	-0.14	0.49	0.68	-0.12	0.2	0.41	0.51	0.14	-0.07	0.22
137	-0.18	-0.19	0.43	0.63	-0.04	0.27	0.39	0.62	0.1	0.04	0.1
138	-0.07	-0.2	0.52	0.68	0.03	0.3	0.49	0.68	0.23	0	0.14
139	-0.13	-0.17	0.47	0.58	-0.12	0.29	0.5	0.5	0.12	-0.01	0.12
140	-0.17	-0.19	0.49	0.72	0.02	0.35	0.49	0.59	0.1	-0.05	0.08
141	-0.12	-0.16	0.48	0.69	-0.06	0.29	0.47	0.55	0.23	0.02	0.11
142	-0.21	-0.18	0.43	0.63	0	0.29	0.38	0.47	0.09	0	0.09
143	-0.11	-0.26	0.46	0.69	-0.05	0.32	0.54	0.62	0.2	-0.05	-0.02
144	-0.17	-0.26	0.5	0.67	-0.08	0.37	0.4	0.56	0.08	-0.07	0.13
145	-0.39	-0.24	0.36	0.61	-0.07	0.29	0.42	0.39	0.01	-0.09	0.04
146	-0.26	-0.3	0.46	0.63	-0.08	0.29	0.48	0.53	0.2	-0.05	0.13
147	-0.14	-0.21	0.44	0.5	-0.05	0.3	0.37	0.44	0.14	-0.08	0.09
148	-0.25	-0.25	0.39	0.65	-0.1	0.33	0.37	0.49	0.01	-0.06	0.15
149	-0.23	-0.18	0.48	0.69	0.01	0.24	0.28	0.47	0.15	-0.07	0.08
