# Supplementary material for: Betrixaban activates cGAS and ERVs to promote dual nucleic-sensing antiviral immunity
Source: EMBO Mol Med. 2026 Mar 23;18(5):1563–91. doi: 10.1038/s44321-025-00356-7 (PMC13179341; doi:10.1038/s44321-025-00356-7)
Supplement: Supplementary file 7 — Source data Fig. 3 [file 44321_2025_356_MOESM7_ESM.zip › Figure3/3C/3C.xlsx]

## Sheet: Sheet1
X	Y	Req vs C X	Req vs C Y
1.954E-07	0.786	1.954E-07	2.22
3.907E-07	2.7	2.193E-06	5.053
7.813E-07	5.51	4.191E-06	7.751
1.563E-06	5.94	6.19E-06	10.32
3.125E-06	4.376	8.188E-06	12.78
6.25E-06	8.378	1.019E-05	15.13
1.25E-05	12.12	1.218E-05	17.37
2.5E-05	20.83	1.418E-05	19.52
5E-05	34.09	1.618E-05	21.58
0.0001	62.5	1.818E-05	23.55
0.0002	116.4	2.018E-05	25.45
		2.217E-05	27.27
		2.417E-05	29.03
		2.617E-05	30.71
		2.817E-05	32.33
		3.017E-05	33.9
		3.216E-05	35.41
		3.416E-05	36.86
		3.616E-05	38.27
		3.816E-05	39.63
		4.016E-05	40.94
		4.215E-05	42.21
		4.415E-05	43.44
		4.615E-05	44.63
		4.815E-05	45.78
		5.015E-05	46.9
		5.214E-05	47.98
		5.414E-05	49.03
		5.614E-05	50.05
		5.814E-05	51.04
		6.014E-05	52.01
		6.213E-05	52.94
		6.413E-05	53.85
		6.613E-05	54.74
		6.813E-05	55.6
		7.013E-05	56.43
		7.213E-05	57.25
		7.412E-05	58.04
		7.612E-05	58.82
		7.812E-05	59.57
		8.012E-05	60.31
		8.212E-05	61.02
		8.411E-05	61.72
		8.611E-05	62.41
		8.811E-05	63.07
		9.011E-05	63.73
		9.211E-05	64.36
		9.41E-05	64.98
		9.61E-05	65.59
		9.81E-05	66.18
		0.0001001	66.76
		0.0001021	67.33
		0.0001041	67.89
		0.0001061	68.43
		0.0001081	68.96
		0.0001101	69.48
		0.0001121	69.99
		0.0001141	70.49
		0.0001161	70.98
		0.0001181	71.46
		0.0001201	71.93
		0.0001221	72.39
		0.0001241	72.84
		0.0001261	73.28
		0.0001281	73.72
		0.0001301	74.14
		0.0001321	74.56
		0.0001341	74.97
		0.0001361	75.37
		0.0001381	75.77
		0.0001401	76.16
		0.0001421	76.54
		0.0001441	76.91
		0.0001461	77.28
		0.0001481	77.64
		0.00015	77.99
		0.000152	78.34
		0.000154	78.69
		0.000156	79.02
		0.000158	79.35
		0.00016	79.68
		0.000162	80
		0.000164	80.31
		0.000166	80.62
		0.000168	80.93
		0.00017	81.23
		0.000172	81.52
		0.000174	81.81
		0.000176	82.1
		0.000178	82.38
		0.00018	82.66
		0.000182	82.93
		0.000184	83.2
		0.000186	83.47
		0.000188	83.73
		0.00019	83.98
		0.000192	84.24
		0.000194	84.49
		0.000196	84.73
		0.000198	84.98
		0.0002	85.21
