# Supplementary material for: Betrixaban activates cGAS and ERVs to promote dual nucleic-sensing antiviral immunity
Source: EMBO Mol Med. 2026 Mar 23;18(5):1563–91. doi: 10.1038/s44321-025-00356-7 (PMC13179341; doi:10.1038/s44321-025-00356-7)
Supplement: Supplementary file 7 — Source data Fig. 3 [file 44321_2025_356_MOESM7_ESM.zip › Figure3/3D/3D.xlsx]

## Sheet: Sheet1
		DMSO			50μM			75μM			100μM
HT1080	WT	1.15471	0.645294	1.20021	55.6198	50.256	55.9379	613.043	401.801	501.422	364.958	705.988	580.474
	cGAS-/-	1.93524	1.97464	1.62493	7.1	8.71081	7.60542	76.0865	41.2707	43.9636	52.256	58.9884	52.3221
IFNB1 mRNA	STING-/-	1.71052	2.24509	1.64781	2.73617	6.35338	6.36578	8.07735	13.064	12.7006	14.0116	18.8477	17.9597
