# Supplementary material for: Betrixaban activates cGAS and ERVs to promote dual nucleic-sensing antiviral immunity
Source: EMBO Mol Med. 2026 Mar 23;18(5):1563–91. doi: 10.1038/s44321-025-00356-7 (PMC13179341; doi:10.1038/s44321-025-00356-7)
Supplement: Supplementary file 7 — Source data Fig. 3 [file 44321_2025_356_MOESM7_ESM.zip › Figure3/3E/3E.xlsx]

## Sheet: Sheet1
HT1080		DMSO			50μM			75μM			100μM
	WT	15.38	19.7	19.79	95.9	97.12	97.56	149.36	155.42	155.69	212.8	206.3	212.85
	cGAS-/-	26.64	10.59	15.92	28.83	53.69	36.91	52.73	59.39	57.86	96.58	61.35	62.77
Type I IFN (pg/mL)	STING-/-	26.79	8.3	14.85	47.48	31.68	45.88	75.77	37.07	65.72	78.84	78.05	78.75
