# Supplementary material for: Betrixaban activates cGAS and ERVs to promote dual nucleic-sensing antiviral immunity
Source: EMBO Mol Med. 2026 Mar 23;18(5):1563–91. doi: 10.1038/s44321-025-00356-7 (PMC13179341; doi:10.1038/s44321-025-00356-7)
Supplement: Supplementary file 7 — Source data Fig. 3 [file 44321_2025_356_MOESM7_ESM.zip › Figure3/3G/3G.xlsx]

## Sheet: Sheet1
HT1080		DMSO			50μM			75μM			100μM
	WT	37.4	42.26	37.58	12	7.53	11.9	6.38	5.86	6.42	1.51	1.26	1.54
	cGAS-/-	37.4	31.6	37.5	13.9	25.85	13.88	12	19.02	12.21	6.91	17.8	7.11
GFP positive cells (%)	STING-/-	36.2	31.92	36.01	19.9	19.74	23.52	10.4	16.67	10.24	9.89	15.86	9.73
