# Supplementary material for: Betrixaban activates cGAS and ERVs to promote dual nucleic-sensing antiviral immunity
Source: EMBO Mol Med. 2026 Mar 23;18(5):1563–91. doi: 10.1038/s44321-025-00356-7 (PMC13179341; doi:10.1038/s44321-025-00356-7)
Supplement: Supplementary file 7 — Source data Fig. 3 [file 44321_2025_356_MOESM7_ESM.zip › Figure3/3H/3H_qPCR.xlsx]

## Sheet: Sheet1
Liver		WT					cGAS-/-
	Con	55.8205	23.6233	55.15	186.982	29.0483	34.5498	136.576	265.232	68.3808	33.8408
VSV mRNA	BT	1.11775	1.07222	0.883067	0.92697	1	19.1451	29.6277	277.297	71.9452	43.2597
