# Supplementary material for: Betrixaban activates cGAS and ERVs to promote dual nucleic-sensing antiviral immunity
Source: EMBO Mol Med. 2026 Mar 23;18(5):1563–91. doi: 10.1038/s44321-025-00356-7 (PMC13179341; doi:10.1038/s44321-025-00356-7)
Supplement: Supplementary file 7 — Source data Fig. 3 [file 44321_2025_356_MOESM7_ESM.zip › Figure3/3H/3H_VSV Survival Analysis.xlsx]

## Sheet: Sheet1
Hours	WT-Con	WT-BT	cGAS-/--Con	cGAS-/--BT
18	1
24	1
26	1
42	1
48	1
62	1
69	1
79	1
92	1
117	1
26		1
45		1
58		1
60		1
70		1
120		0
120		0
120		0
120		0
120		0
14			1
18			1
20			1
28			1
39			1
59			1
70			1
72			1
88			1
106			1
14				1
26				1
32				1
39				1
40				1
58				1
79				1
88				1
100				1
120				0
