# Supplementary material for: Betrixaban activates cGAS and ERVs to promote dual nucleic-sensing antiviral immunity
Source: EMBO Mol Med. 2026 Mar 23;18(5):1563–91. doi: 10.1038/s44321-025-00356-7 (PMC13179341; doi:10.1038/s44321-025-00356-7)
Supplement: Supplementary file 7 — Source data Fig. 3 [file 44321_2025_356_MOESM7_ESM.zip › Figure3/3I/3I_HSV Survival Analysis.xlsx]

## Sheet: Sheet1
Hours	WT-Con	WT-BT	cGAS-/--Con	cGAS-/--BT
18	1
24	1
31	1
42	1
55	1
60	1
73	1
73	1
96	1
120	1
20		1
22		1
60		1
74		1
83		1
99		1
120		0
120		0
120		0
120		0
14			1
18			1
24			1
28			1
30			1
38			1
43			1
58			1
82			1
96			1
14				1
20				1
22				1
39				1
32				1
35				1
50				1
50				1
69				1
102				1
