# Supplementary material for: Betrixaban activates cGAS and ERVs to promote dual nucleic-sensing antiviral immunity
Source: EMBO Mol Med. 2026 Mar 23;18(5):1563–91. doi: 10.1038/s44321-025-00356-7 (PMC13179341; doi:10.1038/s44321-025-00356-7)
Supplement: Supplementary file 7 — Source data Fig. 3 [file 44321_2025_356_MOESM7_ESM.zip › Figure3/3I/3I_qPCR.xlsx]

## Sheet: Sheet1
Liver		WT					cGAS-/-
	Con	35.3191	23.8436	114.217	166.208	48.9895	152.884	196.456	206.647	19.1451	89.6277
HSV mRNA	BT	0.57861	0.607377	1.51641	1.47495	1	124.118	189.391	113.497	16.8773	156.203
