# Supplementary material for: Betrixaban activates cGAS and ERVs to promote dual nucleic-sensing antiviral immunity
Source: EMBO Mol Med. 2026 Mar 23;18(5):1563–91. doi: 10.1038/s44321-025-00356-7 (PMC13179341; doi:10.1038/s44321-025-00356-7)
Supplement: Supplementary file 7 — Source data Fig. 3 [file 44321_2025_356_MOESM7_ESM.zip › Figure3/3N/3N.xlsx]

## Sheet: column diagram
cGAMP	Mock	cGAS	BT 25μM + cGAS	BT 100μM + cGAS	Con	dsDNA	BT 25μM + dsDNA	BT 100μM + dsDNA
	8.294	31.455	611.339	1725.68	35.442	8175.08	8674662	14390097
Relative peak (% of total)	6.91	38.833	447.84	1876.82	41.257	8731.71	9226943	14880003
	9.122	38.019	469.615	1869.65	32.531	7510.01	9778814	14135511

## Sheet: peak diagram
	Mock	cGAS	BT 25μM + cGAS	BT 100μM + cGAS	Con	dsDNA	BT 25μM + dsDNA	BT 100μM + dsDNA
0.00333	10.1856	10.6934	10.9144	10.7215	10.0561	10.6345	10.063	10.8643
0.16278	10.1856	10.6934	10.9144	10.7215	10.0561	10.6345	10.063	10.8643
0.32223	10.1856	10.6934	10.9144	10.7215	10.0561	10.6345	10.063	10.8643
0.48168	10.1856	10.6934	10.9144	10.7215	10.0561	10.6345	10.063	10.8643
0.64114	10.1856	10.6934	10.9144	10.7215	10.0561	10.6345	10.063	10.8643
0.80059	10.1856	10.6934	10.9144	10.7215	10.0561	10.6345	10.063	10.8643
0.96004	10.1856	10.6934	10.9144	10.7215	10.0561	10.6345	10.063	10.8643
1.11949	10.1859	10.6934	10.9144	10.7215	10.0561	10.6345	10.063	10.8643
1.27894	10.3785	10.6934	10.9144	10.7215	10.0561	10.6345	10.063	10.8643
1.43839	10.5068	10.6934	10.9144	10.7215	10.0561	10.6345	10.063	10.8643
1.44587	10.9985	10.6934	10.9144	10.7215	10.0561	10.6345	10.063	10.8643
1.46025	12.0253	10.6934	10.9144	10.7215	10.0561	10.6345	10.063	10.8643
1.47389	13.9505	10.6934	10.9144	10.7215	10.0561	10.6345	10.063	10.8643
1.48681	17.2234	10.6934	10.9144	10.7215	10.0561	10.6345	10.063	10.8643
1.49904	22.3166	10.6934	10.9144	10.7215	10.0561	10.6345	10.063	10.8695
1.51058	29.6341	10.6934	10.9144	10.7215	10.0561	10.6345	10.063	11.1746
1.52147	39.4168	10.6934	10.9144	10.7215	10.0561	10.6345	10.0646	21.4761
1.53172	51.6747	10.6934	10.9146	10.7215	10.0561	10.6345	10.2089	231.756
1.54134	66.1646	10.6934	10.9195	10.7215	10.0561	10.6345	16.7577	2975.01
1.55037	82.4199	10.6936	11.0078	10.7223	10.0561	10.6346	183.791	27030.6
1.55881	99.8188	10.6942	11.9997	10.748	10.0561	10.636	2745.12	175462
1.56669	117.672	10.6962	19.4626	11.2277	10.0561	10.7005	27841.1	847230
1.57403	135.311	10.7033	58.9604	16.6987	10.0561	12.1819	193817	3162540
1.58084	152.151	10.7255	212.626	57.226	10.0561	31.9276	972241	9449360
1.58715	167.739	10.7916	669.84	263.458	10.0561	195.875	3678601	23314860
1.59297	181.769	10.9756	1747.85	1021.43	10.0561	1099.55	10936311	48841460
1.59833	194.076	11.4573	3826.81	3125.45	10.0561	4598.8	26491511	89037160
1.60324	204.618	12.6404	7199.66	7715.37	10.0561	14608.5	53988311	144000000
1.60773	213.448	15.3665	11918.3	15865.5	10.0561	36721.9	95205911	212000000
1.61181	220.69	21.2552	17735.2	28013.2	10.0561	75954.9	149000000	287000000
1.6155	226.509	33.1721	24172.8	43624	10.0583	133793	211000000	364000000
1.61882	231.092	55.7445	30671.2	61322.8	10.128	206757	276000000	437000000
1.62179	234.628	95.7175	36734.8	79373.9	11.0632	287525	338000000	501000000
1.62443	237.301	161.799	42022.2	96206.6	17.2606	367644	393000000	555000000
1.62676	239.277	263.576	46368.2	110748	40.4633	440101	439000000	598000000
1.6288	240.704	409.224	49757.4	122504	95.4131	500670	475000000	632000000
1.63057	241.709	602.125	52276.2	131469	185.856	547963	502000000	656000000
1.63209	242.395	837.207	54064.3	137948	297.62	582707	521000000	673000000
1.63337	242.849	1098.36	55277.4	142396	407.912	606826	535000000	684000000
1.63444	243.138	1358.56	56062.2	145296	499.048	622665	543000000	692000000
1.63532	243.314	1583.58	56544.2	147086	564.299	632485	548000000	696000000
1.63602	243.415	1739.11	56823.1	148125	605.67	638199	551000000	699000000
1.63656	243.469	1799.25	56973.4	148685	629.127	641286	553000000	700000000
1.63698	243.496	1753.54	57047.3	148961	640.988	642808	554000000	701000000
1.63727	243.507	1609.95	57079.7	149082	646.244	643475	554000000	701000000
1.63747	243.512	1392.59	57091.7	149127	648.208	643723	554000000	701000000
1.63759	243.513	1135.14	57095.2	149140	648.782	643795	554000000	701000000
1.63765	243.513	872.285	57095.9	149143	648.896	643809	554000000	701000000
1.63767	243.513	632.373	57096	149143	648.907	643811	554000000	701000000
1.63767	243.513	433.103	57096	149143	648.907	643811	554000000	701000000
1.63768	243.513	280.966	57096	149143	648.907	643811	554000000	701000000
1.63771	243.513	173.538	57095.9	149143	648.889	643808	554000000	701000000
1.63778	243.513	103.088	57094.8	149139	648.704	643786	554000000	701000000
1.63793	243.511	60.0585	57089.2	149119	647.767	643669	554000000	701000000
1.63818	243.506	35.5302	57070.2	149052	644.568	643272	554000000	701000000
1.63855	243.492	22.4606	57018.9	148870	636.038	642203	554000000	701000000
1.63907	243.459	15.9433	56901.9	148456	616.952	639764	552000000	700000000
1.63976	243.392	12.899	56664.5	147618	579.885	634828	550000000	697000000
1.64064	243.268	11.566	56224.7	146067	516.736	625731	545000000	693000000
1.64174	243.053	11.0184	55467.5	143408	423.084	610212	537000000	687000000
1.64309	242.698	10.8074	54242.9	139134	305.062	585491	524000000	675000000
1.6447	242.141	10.731	52369.9	132663	183.754	548594	504000000	658000000
1.64661	241.3	10.7051	49653.4	123425	87.879	497051	475000000	633000000
1.64884	240.07	10.6968	45918.4	111013	33.998	430019	436000000	597000000
1.65141	238.324	10.6943	41064.7	95416.1	14.5003	349632	385000000	550000000
1.65434	235.91	10.6936	35138.5	77248.8	10.4802	261954	324000000	490000000
1.65767	232.653	10.6934	28399	57883.5	10.0732	176563	256000000	419000000
1.6614	228.357	10.6934	21342.4	39301.9	10.0563	104005	187000000	340000000
1.66558	222.814	10.6934	14639.4	23578.2	10.0561	51724.8	123000000	257000000
1.67023	215.814	10.6934	8966.67	12132.3	10.0561	20853.1	71535311	179000000
1.67536	207.163	10.6934	4780.96	5173.12	10.0561	6501.06	35650311	113000000
1.681	196.71	10.6934	2155.99	1758.76	10.0561	1487.96	14734911	62461560
1.68718	184.373	10.6934	797.688	459.786	10.0561	241.175	4861561	29823460
1.69393	170.173	10.6934	237.137	93.6712	10.0561	33.5551	1225541	11901060
1.70125	154.265	10.6934	59.6564	21.085	10.0561	11.9699	224566	3839210
1.70919	136.967	10.6934	18.3916	11.5386	10.0561	10.676	28273.3	964200
1.71777	118.761	10.6934	11.6853	10.7591	10.0561	10.6351	2302.71	180683
1.727	100.284	10.6934	10.9644	10.7224	10.0561	10.6345	121.648	24094.4
1.73692	82.2753	10.6934	10.9163	10.7215	10.0561	10.6345	13.0712	2176.1
1.74754	65.4963	10.6934	10.9144	10.7215	10.0561	10.6345	10.1041	134.598
1.7589	50.6324	10.6934	10.9144	10.7215	10.0561	10.6345	10.0632	15.0726
1.77101	38.1867	10.6934	10.9144	10.7215	10.0561	10.6345	10.063	10.9435
1.78391	28.402	10.6934	10.9144	10.7215	10.0561	10.6345	10.063	10.8651
1.79761	21.2318	10.6934	10.9144	10.7215	10.0561	10.6345	10.063	10.8643
1.81214	16.3737	10.6934	10.9144	10.7215	10.0561	10.6345	10.063	10.8643
1.82752	13.357	10.6934	10.9144	10.7215	10.0561	10.6345	10.063	10.8643
1.84379	11.6569	10.6934	10.9144	10.7215	10.0561	10.6345	10.063	10.8643
1.86095	10.7964	10.6934	10.9144	10.7215	10.0561	10.6345	10.063	10.8643
1.87905	10.4097	10.6934	10.9144	10.7215	10.0561	10.6345	10.063	10.8643
1.88845	10.2573	10.6934	10.9144	10.7215	10.0561	10.6345	10.063	10.8643
2.0994	10.2239	10.6934	10.9144	10.7215	10.0561	10.6345	10.063	10.8643
2.31036	10.1856	10.6934	10.9144	10.7215	10.0561	10.6345	10.063	10.8643
2.52131	10.1856	10.6934	10.9144	10.7215	10.0561	10.6345	10.063	10.8643
2.73226	10.1856	10.6934	10.9144	10.7215	10.0561	10.6345	10.063	10.8643
2.94321	10.1856	10.6934	10.9144	10.7215	10.0561	10.6345	10.063	10.8643
3.15416	10.1856	10.6934	10.9144	10.7215	10.0561	10.6345	10.063	10.8643
3.36511	10.1856	10.6934	10.9144	10.7215	10.0561	10.6345	10.063	10.8643
3.57607	10.1856	10.6934	10.9144	10.7215	10.0561	10.6345	10.063	10.8643
3.78702	10.1856	10.6934	10.9144	10.7215	10.0561	10.6345	10.063	10.8643
3.99797	10.1856	10.6934	10.9144	10.7215	10.0561	10.6345	10.063	10.8643
