# Supplementary material for: Betrixaban activates cGAS and ERVs to promote dual nucleic-sensing antiviral immunity
Source: EMBO Mol Med. 2026 Mar 23;18(5):1563–91. doi: 10.1038/s44321-025-00356-7 (PMC13179341; doi:10.1038/s44321-025-00356-7)
Supplement: Supplementary file 8 — Source data Fig. 4 [file 44321_2025_356_MOESM8_ESM.zip]

Archive with 20 entries (15 files):
- Figure4/
- __MACOSX/._Figure4
- Figure4/.DS_Store
- __MACOSX/Figure4/._.DS_Store
- Figure4/4B/
- __MACOSX/Figure4/._4B
- Figure4/4J/
- __MACOSX/Figure4/._4J
- Figure4/4C/
- __MACOSX/Figure4/._4C
- Figure4/4A/
- __MACOSX/Figure4/._4A
- Figure4/4B/4B.xlsx
- __MACOSX/Figure4/4B/._4B.xlsx
- Figure4/4J/4J.xlsx
- __MACOSX/Figure4/4J/._4J.xlsx
- Figure4/4C/4C_WB picture.pptx
- __MACOSX/Figure4/4C/._4C_WB picture.pptx
- Figure4/4A/4A.xlsx
- __MACOSX/Figure4/4A/._4A.xlsx
