# Supplementary material for: Betrixaban activates cGAS and ERVs to promote dual nucleic-sensing antiviral immunity
Source: EMBO Mol Med. 2026 Mar 23;18(5):1563–91. doi: 10.1038/s44321-025-00356-7 (PMC13179341; doi:10.1038/s44321-025-00356-7)
Supplement: Supplementary file 8 — Source data Fig. 4 [file 44321_2025_356_MOESM8_ESM.zip › Figure4/4B/4B.xlsx]

## Sheet: Sheet1
	Con	50 μM	75 μM	100 μM	TSA
	102	93	80	78	45
	100	90	74	69	60
HDAC activity (% of control)	98	83	79	60	56
