# Supplementary material for: Betrixaban activates cGAS and ERVs to promote dual nucleic-sensing antiviral immunity
Source: EMBO Mol Med. 2026 Mar 23;18(5):1563–91. doi: 10.1038/s44321-025-00356-7 (PMC13179341; doi:10.1038/s44321-025-00356-7)
Supplement: Supplementary file 8 — Source data Fig. 4 [file 44321_2025_356_MOESM8_ESM.zip › Figure4/4J/4J.xlsx]

## Sheet: Sheet1
H3K27ac CUT&Tag
Time (h)	0	4	8	12
	0.960628	1.34451	5.39858	14.9731
	1.02299	2.56989	7.20902	19.634
OAS3	1.01639	1.70224	6.00387	15.5035
H3K27ac CUT&Tag
Time (h)	0	4	8	12
	1.0528	5.60893	10.5126	39.3634
	0.912461	3.6018	12.2179	27.8172
IFI44	1.03475	5.20536	12.0552	35.9906
Trim28 CUT&Tag
Time (h)	0	4	8	12
	0.553848	0.194973	0.0245234	0.00501124
	1.14665	0.235866	0.0125283	0.00501272
OAS3	1.30949	0.240021	0.0231759	0.00546048
Trim28 CUT&Tag
Time (h)	0	4	8	12
	0.684992	0.320171	0.209697	0.0546131
	1.19867	0.340021	0.243183	0.100395
IFI44	1.11635	0.350015	0.230942	0.100004
