# Supplementary material for: Betrixaban activates cGAS and ERVs to promote dual nucleic-sensing antiviral immunity
Source: EMBO Mol Med. 2026 Mar 23;18(5):1563–91. doi: 10.1038/s44321-025-00356-7 (PMC13179341; doi:10.1038/s44321-025-00356-7)
Supplement: Supplementary file 8 — Source data Fig. 4 [file 44321_2025_356_MOESM8_ESM.zip › Figure4/4A/4A.xlsx]

## Sheet: Sheet1
HT1080		Con			BT
	HDAC1	0.908638	1.0056	1.08577	0.657131	0.55444	0.688286
	HDAC2	0.959118	0.976922	1.06397	0.403067	0.582797	0.402782
	HDAC3	0.976688	0.973612	1.04971	0.240697	0.382118	0.350409
	HDAC4	0.989887	0.918093	1.09202	0.21194	0.296079	0.26001
	HDAC5	0.997649	0.947311	1.05504	0.593024	0.440589	0.605308
	HDAC6	1.0014	0.866098	1.13251	0.23455	0.0901713	0.110361
