# Supplementary material for: Betrixaban activates cGAS and ERVs to promote dual nucleic-sensing antiviral immunity
Source: EMBO Mol Med. 2026 Mar 23;18(5):1563–91. doi: 10.1038/s44321-025-00356-7 (PMC13179341; doi:10.1038/s44321-025-00356-7)
Supplement: Supplementary file 9 — Source data Fig. 5 [file 44321_2025_356_MOESM9_ESM.zip]

Archive with 46 entries (36 files):
- Figure5/
- __MACOSX/._Figure5
- Figure5/5I/
- __MACOSX/Figure5/._5I
- Figure5/5G/
- __MACOSX/Figure5/._5G
- Figure5/5F/
- __MACOSX/Figure5/._5F
- Figure5/5H/
- __MACOSX/Figure5/._5H
- Figure5/.DS_Store
- __MACOSX/Figure5/._.DS_Store
- Figure5/5M/
- __MACOSX/Figure5/._5M
- Figure5/5J/
- __MACOSX/Figure5/._5J
- Figure5/5E/
- __MACOSX/Figure5/._5E
- Figure5/5K/
- __MACOSX/Figure5/._5K
- Figure5/5L/
- __MACOSX/Figure5/._5L
- Figure5/5I/5I_VSV Survival Analysis.xlsx
- __MACOSX/Figure5/5I/._5I_VSV Survival Analysis.xlsx
- Figure5/5I/5I_qPCR.xlsx
- __MACOSX/Figure5/5I/._5I_qPCR.xlsx
- Figure5/5G/5G_WB picture.pptx
- __MACOSX/Figure5/5G/._5G_WB picture.pptx
- Figure5/5F/5F.xlsx
- __MACOSX/Figure5/5F/._5F.xlsx
- Figure5/5H/5H.xlsx
- __MACOSX/Figure5/5H/._5H.xlsx
- Figure5/5M/5M.wsp
- __MACOSX/Figure5/5M/._5M.wsp
- Figure5/5M/5M.xlsx
- __MACOSX/Figure5/5M/._5M.xlsx
- Figure5/5J/5J_qPCR.xlsx
- __MACOSX/Figure5/5J/._5J_qPCR.xlsx
- Figure5/5J/5J_HSV Survival Analysis.xlsx
- __MACOSX/Figure5/5J/._5J_HSV Survival Analysis.xlsx
- Figure5/5E/5E.xlsx
- __MACOSX/Figure5/5E/._5E.xlsx
- Figure5/5K/5K.xlsx
- __MACOSX/Figure5/5K/._5K.xlsx
- Figure5/5L/5L.xlsx
- __MACOSX/Figure5/5L/._5L.xlsx
