# Supplementary material for: Betrixaban activates cGAS and ERVs to promote dual nucleic-sensing antiviral immunity
Source: EMBO Mol Med. 2026 Mar 23;18(5):1563–91. doi: 10.1038/s44321-025-00356-7 (PMC13179341; doi:10.1038/s44321-025-00356-7)
Supplement: Supplementary file 9 — Source data Fig. 5 [file 44321_2025_356_MOESM9_ESM.zip › Figure5/5I/5I_VSV Survival Analysis.xlsx]

## Sheet: Sheet1
Hours	WT-Con	WT-BT	MAVS-/--Con	MAVS-/--BT
18	1
24	1
26	1
42	1
48	1
62	1
69	1
79	1
92	1
117	1
26		1
45		1
58		1
60		1
70		1
120		0
120		0
120		0
120		0
120		0
16			1
20			1
24			1
28			1
30			1
30			1
45			1
48			1
68			1
96			1
17				1
18				1
22				1
26				1
34				1
36				1
41				1
52				1
78				1
94				1
