# Supplementary material for: Betrixaban activates cGAS and ERVs to promote dual nucleic-sensing antiviral immunity
Source: EMBO Mol Med. 2026 Mar 23;18(5):1563–91. doi: 10.1038/s44321-025-00356-7 (PMC13179341; doi:10.1038/s44321-025-00356-7)
Supplement: Supplementary file 9 — Source data Fig. 5 [file 44321_2025_356_MOESM9_ESM.zip › Figure5/5I/5I_qPCR.xlsx]

## Sheet: Sheet1
Liver		WT					MAVS-/-
	Con	55.8205	23.6233	55.15	186.982	29.0483	236.233	133.077	41.7155	233.479	125.453
VSV mRNA	BT	1.11775	1.07222	0.883067	0.92697	1	69.3796	158.463	90.957	108.18	212.323
