# Supplementary material for: Betrixaban activates cGAS and ERVs to promote dual nucleic-sensing antiviral immunity
Source: EMBO Mol Med. 2026 Mar 23;18(5):1563–91. doi: 10.1038/s44321-025-00356-7 (PMC13179341; doi:10.1038/s44321-025-00356-7)
Supplement: Supplementary file 9 — Source data Fig. 5 [file 44321_2025_356_MOESM9_ESM.zip › Figure5/5F/5F.xlsx]

## Sheet: Sheet1
HeLa		DMSO			50μM			75μM			100μM
	WT	13.08	13.53	13.46	80.25	81.54	81.5	154.24	157.76	156.75	339.2	347.17	346.94
	MDA5-/-	7.92	17.13	16.28	12.03	18.91	15.77	36.44	20.38	33.51	64.01	39.3	54.36
	RIG-I-/-	15.15	17.85	16.8	27.73	16.08	22.06	38.84	26.27	32.86	63	27.57	45.69
Type I IFN (pg/mL)	MAVS-/-	15.29	14.57	15.23	20.75	16.86	19.56	52.08	26.05	37.87	76.35	28.2	59.03
