# Supplementary material for: Betrixaban activates cGAS and ERVs to promote dual nucleic-sensing antiviral immunity
Source: EMBO Mol Med. 2026 Mar 23;18(5):1563–91. doi: 10.1038/s44321-025-00356-7 (PMC13179341; doi:10.1038/s44321-025-00356-7)
Supplement: Supplementary file 9 — Source data Fig. 5 [file 44321_2025_356_MOESM9_ESM.zip › Figure5/5H/5H.xlsx]

## Sheet: Sheet1
HeLa		DMSO			50μM			75μM			100μM
	WT	61.5	61.88	67.72	23.7	22.16	23.53	5.38	6.24	5.66	2.58	2.07	2.33
	MDA5-/-	65.4	55.51	65	48.1	57.14	47.97	26.5	31.4	26.55	10	14.2	21.1
	RIG-I-/-	71	65.1	65.05	62.3	58.9	58.95	32.6	40.83	32.82	31.9	42.42	31.61
GFP positive cells (%)	MAVS-/-	51.3	43.88	51.44	39.8	46.53	39.72	14.3	17.49	9	7.6	16.89	13.7
