# Supplementary material for: Betrixaban activates cGAS and ERVs to promote dual nucleic-sensing antiviral immunity
Source: EMBO Mol Med. 2026 Mar 23;18(5):1563–91. doi: 10.1038/s44321-025-00356-7 (PMC13179341; doi:10.1038/s44321-025-00356-7)
Supplement: Supplementary file 9 — Source data Fig. 5 [file 44321_2025_356_MOESM9_ESM.zip › Figure5/5M/5M.xlsx]

## Sheet: Sheet1
HT1080		DMSO			50μM			75μM			100μM
	WT	92.4	89.1	92.3	69.1	68	68.9	12.3	14.5	12.3	4.4	3.6	4.15
GFP positive (%)	MAVS/cGAS-/-	83.8	95.8	84.7	87.1	84.2	86.8	84.9	85.8	85.3	85.9	87	86.3
