# Supplementary material for: Betrixaban activates cGAS and ERVs to promote dual nucleic-sensing antiviral immunity
Source: EMBO Mol Med. 2026 Mar 23;18(5):1563–91. doi: 10.1038/s44321-025-00356-7 (PMC13179341; doi:10.1038/s44321-025-00356-7)
Supplement: Supplementary file 9 — Source data Fig. 5 [file 44321_2025_356_MOESM9_ESM.zip › Figure5/5J/5J_qPCR.xlsx]

## Sheet: Sheet1
Liver		WT					MAVS-/-
	Con	35.3191	23.8436	114.217	166.208	48.9895	64.9573	102.652	38.1992	264.994	54.9103
HSV mRNA	BT	0.57861	0.607377	1.51641	1.47495	1	35.2465	44.1636	32.2685	288.568	108.18
