# Supplementary material for: Betrixaban activates cGAS and ERVs to promote dual nucleic-sensing antiviral immunity
Source: EMBO Mol Med. 2026 Mar 23;18(5):1563–91. doi: 10.1038/s44321-025-00356-7 (PMC13179341; doi:10.1038/s44321-025-00356-7)
Supplement: Supplementary file 9 — Source data Fig. 5 [file 44321_2025_356_MOESM9_ESM.zip › Figure5/5J/5J_HSV Survival Analysis.xlsx]

## Sheet: Sheet1
Hours	WT-Con	WT-BT	MAVS-/--Con	MAVS-/--BT
18	1
24	1
31	1
42	1
55	1
60	1
73	1
73	1
96	1
120	1
20		1
22		1
60		1
74		1
83		1
99		1
120		0
120		0
120		0
120		0
16			1
20			1
20			1
25			1
38			1
49			1
67			1
85			1
94			1
103			1
18				1
22				1
24				1
30				1
30				1
46				1
60				1
89				1
100				1
112				1
