# Supplementary material for: Betrixaban activates cGAS and ERVs to promote dual nucleic-sensing antiviral immunity
Source: EMBO Mol Med. 2026 Mar 23;18(5):1563–91. doi: 10.1038/s44321-025-00356-7 (PMC13179341; doi:10.1038/s44321-025-00356-7)
Supplement: Supplementary file 9 — Source data Fig. 5 [file 44321_2025_356_MOESM9_ESM.zip › Figure5/5E/5E.xlsx]

## Sheet: Sheet1
HeLa		DMSO			50μM			75μM			100μM
	WT	0.940455	1.05124	1.0083	33.2222	26.2031	31.8127	60.4471	80.0836	73.4004	246.888	293.655	270.071
	MDA5-/-	1.12214	1.14694	1.14804	1.0024	0.782379	0.909891	7.6094	6.56661	7.10601	14.8233	19.4366	19.5455
IFNB1 mRNA	RIG-I-/-	0.501406	0.455943	0.586674	7.85123	4.62464	7.08543	6.03162	11.3508	9.00923	12.3183	11.9146	12.4464
	MAVS-/-	2.43466	2.40366	2.43566	4.55605	4.37332	4.64469	16.1011	17.2411	16.9861	16.0865	15.1212	16.0689
