# Supplementary material for: Betrixaban activates cGAS and ERVs to promote dual nucleic-sensing antiviral immunity
Source: EMBO Mol Med. 2026 Mar 23;18(5):1563–91. doi: 10.1038/s44321-025-00356-7 (PMC13179341; doi:10.1038/s44321-025-00356-7)
Supplement: Supplementary file 9 — Source data Fig. 5 [file 44321_2025_356_MOESM9_ESM.zip › Figure5/5K/5K.xlsx]

## Sheet: Sheet1
RIGI-IP-qPCR
	Con	BT
	0.49	5.1
	0.36	1.7
HERVK14-int mRNA (% of control)	0.53	4.6
MDA5-IP-qPCR
	Con	BT
	0.12	1.5
	0.22	2.3
HERVK14-int mRNA (% of control)	0.47	2.9
