# Supplementary material for: Betrixaban activates cGAS and ERVs to promote dual nucleic-sensing antiviral immunity
Source: EMBO Mol Med. 2026 Mar 23;18(5):1563–91. doi: 10.1038/s44321-025-00356-7 (PMC13179341; doi:10.1038/s44321-025-00356-7)
Supplement: Supplementary file 9 — Source data Fig. 5 [file 44321_2025_356_MOESM9_ESM.zip › Figure5/5L/5L.xlsx]

## Sheet: Sheet1
HT1080		DMSO			50μM			75μM			100μM
	WT	15.9	17.34	16.92	108.28	80.98	99.88	153.14	139.21	146.78	282.49	299.36	297.83
Type I IFN (pg/mL)	MAVS/cGAS-/-	15.53	13.36	14.75	13.69	15.15	14.87	11.28	12.35	11.52	12.74	10.54	11.04
HT1080		DMSO			50μM			75μM			100μM
	WT	0.948624	0.983277	1.0681	29.3432	40.4354	36.9983	94.5642	74.4912	87.8577	222.006	252.233	238.95
IFNB1 mRNA	MAVS/cGAS-/-	1.00005	0.916925	1.08301	1.41421	1.30134	1.36548	0.570123	1.2735	1.15639	0.896401	1.1036	0.985471
