# Supplementary material for: Betrixaban activates cGAS and ERVs to promote dual nucleic-sensing antiviral immunity
Source: EMBO Mol Med. 2026 Mar 23;18(5):1563–91. doi: 10.1038/s44321-025-00356-7 (PMC13179341; doi:10.1038/s44321-025-00356-7)
Supplement: Supplementary file 10 — Sequencing Data [file 44321_2025_356_MOESM10_ESM.zip]

Archive with 26 entries (22 files):
- Sequencing data/
- __MACOSX/._Sequencing data
- Sequencing data/Bulk/
- __MACOSX/Sequencing data/._Bulk
- Sequencing data/.DS_Store
- __MACOSX/Sequencing data/._.DS_Store
- Sequencing data/Erv/
- __MACOSX/Sequencing data/._Erv
- Sequencing data/Cuttag/
- __MACOSX/Sequencing data/._Cuttag
- Sequencing data/Bulk/raw_count_matrix.csv
- __MACOSX/Sequencing data/Bulk/._raw_count_matrix.csv
- Sequencing data/Bulk/DEG.csv
- __MACOSX/Sequencing data/Bulk/._DEG.csv
- Sequencing data/Erv/erv_ATAC_BT3_DMSO2_peaks_fpkm.csv
- __MACOSX/Sequencing data/Erv/._erv_ATAC_BT3_DMSO2_peaks_fpkm.csv
- Sequencing data/Erv/erv_cuttag_T_BT3_DMSO2_peaks_fpkm.csv
- __MACOSX/Sequencing data/Erv/._erv_cuttag_T_BT3_DMSO2_peaks_fpkm.csv
- Sequencing data/Erv/erv_cuttag_H_BT3_DMSO2_peaks_fpkm.csv
- __MACOSX/Sequencing data/Erv/._erv_cuttag_H_BT3_DMSO2_peaks_fpkm.csv
- Sequencing data/Cuttag/annotated_peaks_with_raw_count.csv
- __MACOSX/Sequencing data/Cuttag/._annotated_peaks_with_raw_count.csv
- Sequencing data/Cuttag/differential_peaks.csv
- __MACOSX/Sequencing data/Cuttag/._differential_peaks.csv
- Sequencing data/Cuttag/differential_annot_peaks.csv
- __MACOSX/Sequencing data/Cuttag/._differential_annot_peaks.csv
