# Supplementary material for: Betrixaban activates cGAS and ERVs to promote dual nucleic-sensing antiviral immunity
Source: EMBO Mol Med. 2026 Mar 23;18(5):1563–91. doi: 10.1038/s44321-025-00356-7 (PMC13179341; doi:10.1038/s44321-025-00356-7)
Supplement: Supplementary file 10 — Sequencing Data [file 44321_2025_356_MOESM10_ESM.zip › Sequencing data/Bulk/raw_count_matrix.csv]

gene_id	GeneSymbol	BM_count_1	BM_count_2	DMSO_count_1	DMSO_count_2
ENSG00000000003	TSPAN6	600	682	738	756
ENSG00000000005	TNMD	0	0	0	0
ENSG00000000419	DPM1	2753	2827	1527	1576
ENSG00000000457	SCYL3	192	195	206	148
ENSG00000000460	C1orf112	472	484	672	645
ENSG00000000938	FGR	0	0	0	1
ENSG00000000971	CFH	0	0	0	0
ENSG00000001036	FUCA2	10	17	1	1
ENSG00000001084	GCLC	1794	1721	639	588
ENSG00000001167	NFYA	650	627	1134	994
ENSG00000001460	STPG1	180	197	251	262
ENSG00000001461	NIPAL3	1105	1025	1518	1454
ENSG00000001497	LAS1L	898	853	1334	1344
ENSG00000001561	ENPP4	0	0	0	0
ENSG00000001617	SEMA3F	344	288	1110	1063
ENSG00000001626	CFTR	4	2	0	4
ENSG00000001629	ANKIB1	1309	1315	1622	1402
ENSG00000001630	CYP51A1	150	140	236	165
ENSG00000001631	KRIT1	481	471	194	165
ENSG00000002016	RAD52	346	289	252	237
ENSG00000002079	MYH16	721	666	2287	2158
ENSG00000002330	BAD	454	428	629	622
ENSG00000002549	LAP3	1291	1181	1110	1134
ENSG00000002586	CD99	1403	1442	2271	2463
ENSG00000002587	HS3ST1	0	1	0	0
ENSG00000002726	AOC1	0	0	0	0
ENSG00000002745	WNT16	39	28	0	2
ENSG00000002746	HECW1	46	38	32	28
ENSG00000002822	MAD1L1	194	173	356	363
ENSG00000002834	LASP1	4631	4565	7037	7192
ENSG00000002919	SNX11	387	370	263	303
ENSG00000002933	TMEM176A	0	0	0	0
ENSG00000003056	M6PR	4230	4171	4093	3714
ENSG00000003096	KLHL13	79	89	31	34
ENSG00000003137	CYP26B1	11	11	43	39
ENSG00000003147	ICA1	1	2	0	2
ENSG00000003249	DBNDD1	122	89	472	383
ENSG00000003393	ALS2	1364	1236	977	845
ENSG00000003400	CASP10	286	263	310	294
ENSG00000003402	CFLAR	77	58	229	176
ENSG00000003436	TFPI	4	5	1	2
ENSG00000003509	NDUFAF7	719	621	521	470
ENSG00000003756	RBM5	2624	2588	901	782
ENSG00000003987	MTMR7	74	89	30	37
ENSG00000003989	SLC7A2	885	941	1222	1138
ENSG00000004059	ARF5	399	395	636	580
ENSG00000004139	SARM1	3	6	16	4
ENSG00000004142	POLDIP2	2156	2175	2823	2775
ENSG00000004399	PLXND1	329	387	880	861
ENSG00000004455	AK2	4437	4406	6446	6300
ENSG00000004468	CD38	0	1	2	7
ENSG00000004478	FKBP4	3892	4026	3167	3160
ENSG00000004487	KDM1A	3050	2933	4456	4149
ENSG00000004534	RBM6	2119	1954	1680	1533
ENSG00000004660	CAMKK1	81	83	262	229
ENSG00000004700	RECQL	2279	2220	1932	1623
ENSG00000004766	VPS50	342	360	272	225
ENSG00000004776	HSPB6	47	30	6	13
ENSG00000004777	ARHGAP33	38	39	54	38
ENSG00000004779	NDUFAB1	1216	1304	1141	1170
ENSG00000004799	PDK4	0	0	0	1
ENSG00000004809	SLC22A16	0	1	0	0
ENSG00000004838	ZMYND10	9	2	1	5
ENSG00000004846	ABCB5	0	0	0	0
ENSG00000004848	ARX	0	0	0	0
ENSG00000004864	SLC25A13	566	536	913	879
ENSG00000004866	ST7	474	417	406	466
ENSG00000004897	CDC27	3665	3518	4699	4053
ENSG00000004939	SLC4A1	0	1	0	0
ENSG00000004948	CALCR	0	0	0	0
ENSG00000004961	HCCS	1018	1026	887	905
ENSG00000004975	DVL2	1046	995	1090	1125
ENSG00000005001	PRSS22	0	0	0	0
ENSG00000005007	UPF1	1912	1843	2047	1791
ENSG00000005020	SKAP2	1213	1259	2004	2022
ENSG00000005022	SLC25A5	5630	5697	8247	8673
ENSG00000005059	MCUB	509	458	850	785
ENSG00000005073	HOXA11	0	1	0	0
ENSG00000005075	POLR2J	453	523	464	469
ENSG00000005100	DHX33	886	894	1284	1175
ENSG00000005102	MEOX1	0	0	0	0
ENSG00000005108	THSD7A	17	14	4	1
ENSG00000005156	LIG3	418	386	707	682
ENSG00000005175	RPAP3	1299	1322	1139	1072
ENSG00000005187	ACSM3	14	14	28	23
ENSG00000005189	REXO5	193	205	418	325
ENSG00000005194	CIAPIN1	840	820	912	824
ENSG00000005206	SPPL2B	255	229	163	156
ENSG00000005238	FAM214B	270	279	316	307
ENSG00000005243	COPZ2	122	88	79	77
ENSG00000005249	PRKAR2B	533	532	616	804
ENSG00000005302	MSL3	506	462	440	403
ENSG00000005339	CREBBP	1695	1578	824	765
ENSG00000005379	TSPOAP1	71	73	89	88
ENSG00000005381	MPO	0	0	0	0
ENSG00000005421	PON1	0	0	0	0
ENSG00000005436	GCFC2	451	486	446	472
ENSG00000005448	WDR54	263	227	522	541
ENSG00000005469	CROT	149	185	172	155
ENSG00000005471	ABCB4	28	36	52	34
ENSG00000005483	KMT2E	1714	1622	1862	1512
ENSG00000005486	RHBDD2	377	311	409	466
ENSG00000005513	SOX8	0	0	0	0
ENSG00000005700	IBTK	2606	2463	1763	1484
ENSG00000005801	ZNF195	976	960	221	191
ENSG00000005810	MYCBP2	1804	1716	2469	1498
ENSG00000005812	FBXL3	1096	1084	947	1004
ENSG00000005844	ITGAL	61	42	122	150
ENSG00000005882	PDK2	31	30	112	124
ENSG00000005884	ITGA3	8932	8556	26174	24139
ENSG00000005889	ZFX	1252	1090	587	603
ENSG00000005893	LAMP2	4593	4545	9051	8452
ENSG00000005961	ITGA2B	5	7	0	2
ENSG00000005981	ASB4	0	0	0	0
ENSG00000006007	GDE1	1258	1264	1463	1419
ENSG00000006015	REX1BD	222	213	254	254
ENSG00000006016	CRLF1	127	113	77	72
ENSG00000006025	OSBPL7	126	147	85	73
ENSG00000006042	TMEM98	1	4	0	0
ENSG00000006047	YBX2	1	0	1	0
ENSG00000006059	KRT33A	3	1	0	0
ENSG00000006062	MAP3K14	217	232	623	561
ENSG00000006071	ABCC8	0	0	0	0
ENSG00000006116	CACNG3	0	0	0	0
ENSG00000006118	TMEM132A	882	897	861	772
ENSG00000006125	AP2B1	8060	7843	12840	11381
ENSG00000006128	TAC1	0	0	0	0
ENSG00000006194	ZNF263	1482	1424	645	605
ENSG00000006210	CX3CL1	1	1	0	0
ENSG00000006282	SPATA20	423	378	624	593
ENSG00000006283	CACNA1G	1	2	3	4
ENSG00000006327	TNFRSF12A	423	410	786	784
ENSG00000006377	DLX6	13	11	23	12
ENSG00000006432	MAP3K9	402	358	466	308
ENSG00000006451	RALA	2469	2571	2580	2578
ENSG00000006453	BAIAP2L1	175	176	582	591
ENSG00000006459	KDM7A	775	717	741	572
ENSG00000006468	ETV1	415	394	415	454
ENSG00000006530	AGK	614	571	709	723
ENSG00000006534	ALDH3B1	80	102	207	230
ENSG00000006555	TTC22	0	0	0	0
ENSG00000006576	PHTF2	939	892	1105	1077
ENSG00000006606	CCL26	36	20	58	43
ENSG00000006607	FARP2	502	481	739	627
ENSG00000006611	USH1C	0	0	0	1
ENSG00000006625	GGCT	656	614	829	837
ENSG00000006634	DBF4	958	897	764	768
ENSG00000006638	TBXA2R	14	13	72	68
ENSG00000006652	IFRD1	529	467	170	205
ENSG00000006659	LGALS14	0	0	0	0
ENSG00000006695	COX10	437	387	534	522
ENSG00000006704	GTF2IRD1	506	469	530	543
ENSG00000006712	PAF1	1124	1088	1768	1713
ENSG00000006715	VPS41	1753	1639	1878	1625
ENSG00000006740	ARHGAP44	38	39	37	54
ENSG00000006744	ELAC2	1478	1429	2204	2265
ENSG00000006747	SCIN	35	13	20	20
ENSG00000006756	ARSD	12	12	0	0
ENSG00000006757	PNPLA4	133	131	306	342
ENSG00000006788	MYH13	301	259	172	148
ENSG00000006831	ADIPOR2	3492	3348	3886	3539
ENSG00000006837	CDKL3	39	53	11	11
ENSG00000007001	UPP2	2	2	0	0
ENSG00000007038	PRSS21	0	0	0	0
ENSG00000007047	MARK4	621	533	721	694
ENSG00000007062	PROM1	1	0	5	0
ENSG00000007080	CCDC124	1109	1101	1374	1401
ENSG00000007129	CEACAM21	0	1	0	0
ENSG00000007168	PAFAH1B1	3759	3660	4166	4040
ENSG00000007171	NOS2	1	0	0	0
ENSG00000007174	DNAH9	1	0	4	0
ENSG00000007202	KIAA0100	3361	3322	6667	5443
ENSG00000007216	SLC13A2	0	0	0	0
ENSG00000007237	GAS7	3	0	0	0
ENSG00000007255	TRAPPC6A	7	1	21	12
ENSG00000007264	MATK	8	4	2	5
ENSG00000007306	CEACAM7	0	0	0	0
ENSG00000007312	CD79B	1	2	11	6
ENSG00000007314	SCN4A	0	1	0	0
ENSG00000007341	ST7L	276	305	270	283
ENSG00000007350	TKTL1	2	7	3	2
ENSG00000007372	PAX6	10	6	24	15
ENSG00000007376	RPUSD1	244	258	294	303
ENSG00000007384	RHBDF1	373	312	405	426
ENSG00000007392	LUC7L	1573	1437	753	688
ENSG00000007402	CACNA2D2	28	23	3	3
ENSG00000007516	BAIAP3	3	5	0	0
ENSG00000007520	TSR3	613	539	783	724
ENSG00000007541	PIGQ	184	151	356	315
ENSG00000007545	CRAMP1	780	792	359	286
ENSG00000007866	TEAD3	241	230	240	233
ENSG00000007908	SELE	3	0	0	1
ENSG00000007923	DNAJC11	1351	1334	1056	1013
ENSG00000007933	FMO3	0	1	8	1
ENSG00000007944	MYLIP	338	321	357	324
ENSG00000007952	NOX1	16	8	15	16
ENSG00000007968	E2F2	133	113	187	209
ENSG00000008018	PSMB1	3835	3774	4265	4559
ENSG00000008056	SYN1	0	1	0	1
ENSG00000008083	JARID2	323	300	573	493
ENSG00000008086	CDKL5	255	269	280	190
ENSG00000008118	CAMK1G	9	21	170	183
ENSG00000008128	CDK11A	343	262	131	127
ENSG00000008130	NADK	721	664	1158	1132
ENSG00000008196	TFAP2B	0	0	0	0
ENSG00000008197	TFAP2D	0	0	0	0
ENSG00000008226	DLEC1	12	5	11	9
ENSG00000008256	CYTH3	849	842	1314	1167
ENSG00000008277	ADAM22	255	289	548	389
ENSG00000008282	SYPL1	2420	2390	2193	2316
ENSG00000008283	CYB561	11	8	42	32
ENSG00000008294	SPAG9	7743	7462	3915	3548
ENSG00000008300	CELSR3	328	264	351	292
ENSG00000008311	AASS	500	451	157	145
ENSG00000008323	PLEKHG6	7	5	10	8
ENSG00000008324	SS18L2	523	542	449	396
ENSG00000008382	MPND	42	34	95	86
ENSG00000008394	MGST1	2069	2082	1576	1669
ENSG00000008405	CRY1	432	423	558	648
ENSG00000008438	PGLYRP1	1	0	0	0
ENSG00000008441	NFIX	1278	1190	2457	2366
ENSG00000008513	ST3GAL1	291	289	1569	1274
ENSG00000008516	MMP25	4	6	0	1
ENSG00000008517	IL32	27	45	17	12
ENSG00000008710	PKD1	1009	902	911	593
ENSG00000008735	MAPK8IP2	20	25	22	24
ENSG00000008838	MED24	600	473	702	664
ENSG00000008853	RHOBTB2	426	435	525	488
ENSG00000008869	HEATR5B	770	746	747	563
ENSG00000008952	SEC62	3289	3405	2721	2701
ENSG00000008988	RPS20	13583	14553	11732	13616
ENSG00000009307	CSDE1	10870	11235	16263	15139
ENSG00000009335	UBE3C	1990	1963	3520	3033
ENSG00000009413	REV3L	2496	2245	720	537
ENSG00000009694	TENM1	551	540	252	206
ENSG00000009709	PAX7	0	0	0	0
ENSG00000009724	MASP2	50	38	8	12
ENSG00000009765	IYD	0	0	1	0
ENSG00000009780	FAM76A	126	117	140	149
ENSG00000009790	TRAF3IP3	2	7	45	44
ENSG00000009830	POMT2	306	241	307	300
ENSG00000009844	VTA1	1366	1561	1601	1690
ENSG00000009950	MLXIPL	0	0	3	0
ENSG00000009954	BAZ1B	3224	3057	3376	2934
ENSG00000010017	RANBP9	1843	1770	1413	1407
ENSG00000010030	ETV7	40	36	5	2
ENSG00000010072	SPRTN	533	555	329	361
ENSG00000010165	METTL13	939	864	1537	1518
ENSG00000010219	DYRK4	433	447	309	316
ENSG00000010244	ZNF207	7677	7277	4894	4837
ENSG00000010256	UQCRC1	1856	1788	3358	3473
ENSG00000010270	STARD3NL	1711	1687	2476	2437
ENSG00000010278	CD9	5	1	2	6
ENSG00000010282	HHATL	0	0	0	0
ENSG00000010292	NCAPD2	3712	3606	8999	8484
ENSG00000010295	IFFO1	115	133	172	171
ENSG00000010310	GIPR	10	11	7	6
ENSG00000010318	PHF7	121	148	139	152
ENSG00000010319	SEMA3G	26	33	92	78
ENSG00000010322	NISCH	643	645	740	595
ENSG00000010327	STAB1	3	3	13	28
ENSG00000010361	FUZ	203	240	452	457
ENSG00000010379	SLC6A13	68	69	1	2
ENSG00000010404	IDS	323	304	375	294
ENSG00000010438	PRSS3	0	0	0	0
ENSG00000010539	ZNF200	650	654	338	310
ENSG00000010610	CD4	28	19	68	54
ENSG00000010626	LRRC23	58	42	75	79
ENSG00000010671	BTK	31	27	27	32
ENSG00000010704	HFE	102	109	152	154
ENSG00000010803	SCMH1	498	506	954	938
ENSG00000010810	FYN	1531	1368	1712	1563
ENSG00000010818	HIVEP2	1756	1737	1445	1240
ENSG00000010932	FMO1	0	0	0	0
ENSG00000011007	ELOA	1570	1387	2291	2185
ENSG00000011009	LYPLA2	1124	1041	1405	1353
ENSG00000011021	CLCN6	761	706	607	562
ENSG00000011028	MRC2	931	924	2413	2187
ENSG00000011052	NME1-NME2	27	17	16	10
ENSG00000011083	SLC6A7	3	0	0	0
ENSG00000011105	TSPAN9	363	405	1127	1154
ENSG00000011114	BTBD7	3256	3156	1440	1236
ENSG00000011132	APBA3	213	167	181	157
ENSG00000011143	MKS1	204	229	242	253
ENSG00000011198	ABHD5	924	916	1022	932
ENSG00000011201	ANOS1	592	575	1035	1120
ENSG00000011243	AKAP8L	1629	1650	732	671
ENSG00000011258	MBTD1	628	653	275	219
ENSG00000011260	UTP18	976	964	1699	1614
ENSG00000011275	RNF216	2237	2096	1891	1662
ENSG00000011295	TTC19	681	651	1541	1525
ENSG00000011304	PTBP1	7479	7148	8122	8229
ENSG00000011332	DPF1	36	53	84	81
ENSG00000011347	SYT7	17	12	47	59
ENSG00000011376	LARS2	654	642	926	846
ENSG00000011405	PIK3C2A	1672	1540	994	851
ENSG00000011422	PLAUR	2057	1987	3561	3769
ENSG00000011426	ANLN	5735	6046	9883	8737
ENSG00000011451	WIZ	775	736	897	902
ENSG00000011454	RABGAP1	1441	1443	1208	1022
ENSG00000011465	DCN	1	0	0	0
ENSG00000011478	QPCTL	233	237	349	383
ENSG00000011485	PPP5C	1083	1093	1865	1864
ENSG00000011523	CEP68	303	232	433	371
ENSG00000011566	MAP4K3	878	876	749	735
ENSG00000011590	ZBTB32	16	7	1	3
ENSG00000011600	TYROBP	0	0	0	0
ENSG00000011638	LDAF1	263	264	221	229
ENSG00000011677	GABRA3	291	280	402	354
ENSG00000012048	BRCA1	761	773	911	685
ENSG00000012061	ERCC1	852	780	1458	1498
ENSG00000012124	CD22	54	61	167	135
ENSG00000012171	SEMA3B	83	86	153	134
ENSG00000012174	MBTPS2	688	726	1411	1210
ENSG00000012211	PRICKLE3	0	2	0	0
ENSG00000012223	LTF	18	10	196	195
ENSG00000012232	EXTL3	1002	1037	2115	1869
ENSG00000012504	NR1H4	1	0	0	0
ENSG00000012660	ELOVL5	3494	3622	5322	5237
ENSG00000012779	ALOX5	1	0	0	0
ENSG00000012817	KDM5D	0	0	0	2
ENSG00000012822	CALCOCO1	289	208	171	168
ENSG00000012963	UBR7	1410	1305	1908	1795
ENSG00000012983	MAP4K5	1414	1345	1018	884
ENSG00000013016	EHD3	76	76	175	174
ENSG00000013275	PSMC4	3800	3749	4137	4281
ENSG00000013288	MAN2B2	260	254	487	468
ENSG00000013293	SLC7A14	2	4	0	6
ENSG00000013297	CLDN11	6	5	0	0
ENSG00000013306	SLC25A39	1028	1012	1553	1537
ENSG00000013364	MVP	1004	920	2043	2188
ENSG00000013374	NUB1	1400	1313	1561	1624
ENSG00000013375	PGM3	4462	4065	1449	1323
ENSG00000013392	RWDD2A	307	313	146	123
ENSG00000013441	CLK1	4611	4616	1189	1117
ENSG00000013503	POLR3B	320	357	681	583
ENSG00000013523	ANGEL1	206	183	330	318
ENSG00000013561	RNF14	914	824	1218	1094
ENSG00000013563	DNASE1L1	186	176	319	304
ENSG00000013573	DDX11	576	559	752	630
ENSG00000013583	HEBP1	629	590	652	644
ENSG00000013588	GPRC5A	426	406	1793	1564
ENSG00000013619	MAMLD1	127	108	501	462
ENSG00000013725	CD6	6	2	20	14
ENSG00000013810	TACC3	1994	1905	3026	2848
ENSG00000014123	UFL1	1225	1210	782	801
ENSG00000014138	POLA2	97	76	245	229
ENSG00000014164	ZC3H3	464	451	375	374
ENSG00000014216	CAPN1	1227	1179	2800	2770
ENSG00000014257	ACP3	0	0	0	0
ENSG00000014641	MDH1	3745	3755	5000	4958
ENSG00000014824	SLC30A9	1418	1419	2184	2114
ENSG00000014914	MTMR11	1229	1138	1140	1054
ENSG00000014919	COX15	728	683	875	955
ENSG00000015133	CCDC88C	122	149	154	147
ENSG00000015153	YAF2	407	409	364	433
ENSG00000015171	ZMYND11	1952	1924	2073	1936
ENSG00000015285	WAS	1	3	3	3
ENSG00000015413	DPEP1	3	0	7	6
ENSG00000015475	BID	356	401	556	599
ENSG00000015479	MATR3	303	284	152	137
ENSG00000015520	NPC1L1	10	12	28	23
ENSG00000015532	XYLT2	225	222	888	806
ENSG00000015568	RGPD5	45	30	16	5
ENSG00000015592	STMN4	0	0	0	0
ENSG00000015676	NUDCD3	1756	1602	3081	2954
ENSG00000016082	ISL1	2	3	6	5
ENSG00000016391	CHDH	1	0	0	0
ENSG00000016402	IL20RA	0	0	0	0
ENSG00000016490	CLCA1	0	0	0	0
ENSG00000016602	CLCA4	0	0	0	0
ENSG00000016864	GLT8D1	945	825	1240	1197
ENSG00000017260	ATP2C1	2662	2613	3534	3310
ENSG00000017427	IGF1	3	1	0	1
ENSG00000017483	SLC38A5	3	2	8	4
ENSG00000017797	RALBP1	1709	1873	2760	2531
ENSG00000018189	RUFY3	718	783	387	306
ENSG00000018236	CNTN1	3	0	2	0
ENSG00000018280	SLC11A1	8	16	31	38
ENSG00000018408	WWTR1	2678	2657	7632	8385
ENSG00000018510	AGPS	1347	1467	2628	2411
ENSG00000018607	ZNF285CP	0	0	0	0
ENSG00000018610	STEEP1	497	486	553	512
ENSG00000018625	ATP1A2	253	224	541	488
ENSG00000018699	TTC27	181	175	511	495
ENSG00000018869	ZNF582	0	0	0	0
ENSG00000019102	VSIG2	57	33	32	16
ENSG00000019144	PHLDB1	738	684	818	765
ENSG00000019169	MARCO	1	0	0	0
ENSG00000019186	CYP24A1	0	0	0	0
ENSG00000019485	PRDM11	100	115	124	145
ENSG00000019505	SYT13	9	18	53	45
ENSG00000019549	SNAI2	174	155	679	815
ENSG00000019582	CD74	4	8	2	9
ENSG00000019991	HGF	2	3	0	0
ENSG00000019995	ZRANB1	1137	1115	733	632
ENSG00000020129	NCDN	786	692	666	688
ENSG00000020181	ADGRA2	37	38	118	108
ENSG00000020219	CCT8L1P	0	0	3	0
ENSG00000020256	ZFP64	309	318	606	567
ENSG00000020426	MNAT1	626	595	826	764
ENSG00000020577	SAMD4A	526	515	695	634
ENSG00000020633	RUNX3	21	23	17	14
ENSG00000020922	MRE11	1016	970	989	976
ENSG00000021300	PLEKHB1	0	4	4	5
ENSG00000021355	SERPINB1	1	0	2	1
ENSG00000021461	CYP3A43	0	0	0	0
ENSG00000021488	SLC7A9	1	2	0	0
ENSG00000021574	SPAST	592	554	495	539
ENSG00000021645	NRXN3	0	1	0	0
ENSG00000021762	OSBPL5	36	35	102	90
ENSG00000021776	AQR	1624	1639	2205	1797
ENSG00000021826	CPS1	205	189	253	256
ENSG00000021852	C8B	0	0	0	0
ENSG00000022267	FHL1	4332	4297	9128	8753
ENSG00000022277	RTF2	1947	1967	2452	2373
ENSG00000022355	GABRA1	0	0	0	0
ENSG00000022556	NLRP2	1	0	0	3
ENSG00000022567	SLC45A4	330	286	377	345
ENSG00000022840	RNF10	3130	3111	2701	2706
ENSG00000022976	ZNF839	199	197	195	114
ENSG00000023041	ZDHHC6	1538	1500	1267	1192
ENSG00000023171	GRAMD1B	2300	2394	3111	2689
ENSG00000023191	RNH1	943	894	1232	1284
ENSG00000023228	NDUFS1	2778	2796	3470	3283
ENSG00000023287	RB1CC1	4068	4018	2753	2534
ENSG00000023318	ERP44	1683	1672	921	993
ENSG00000023330	ALAS1	1185	1184	1490	1605
ENSG00000023445	BIRC3	282	220	33	65
ENSG00000023516	AKAP11	1121	1141	2033	1712
ENSG00000023572	GLRX2	494	466	362	491
ENSG00000023608	SNAPC1	617	613	567	612
ENSG00000023697	DERA	456	453	886	886
ENSG00000023734	STRAP	3978	3967	5176	5265
ENSG00000023839	ABCC2	109	91	61	44
ENSG00000023892	DEF6	328	323	514	462
ENSG00000023902	PLEKHO1	1263	1367	1142	1257
ENSG00000023909	GCLM	5860	5640	2299	2605
ENSG00000024048	UBR2	1465	1383	1294	1197
ENSG00000024422	EHD2	595	558	1662	1673
ENSG00000024526	DEPDC1	1974	1961	1759	1901
ENSG00000024862	CCDC28A	678	662	460	448
ENSG00000025039	RRAGD	0	3	0	0
ENSG00000025156	HSF2	1101	1128	582	521
ENSG00000025293	PHF20	1146	1153	1846	1551
ENSG00000025423	HSD17B6	48	44	52	54
ENSG00000025434	NR1H3	49	45	113	136
ENSG00000025708	TYMP	30	19	25	5
ENSG00000025770	NCAPH2	685	665	852	867
ENSG00000025772	TOMM34	1961	1949	2839	2855
ENSG00000025796	SEC63	3484	3377	2893	2717
ENSG00000025800	KPNA6	2713	2665	2768	2584
ENSG00000026025	VIM	69230	68168	92860	99573
ENSG00000026036	RTEL1-TNFRSF6B	20	34	18	13
ENSG00000026103	FAS	1491	1489	458	426
ENSG00000026297	RNASET2	93	101	126	115
ENSG00000026508	CD44	9638	9559	19932	19650
ENSG00000026559	KCNG1	215	232	800	855
ENSG00000026652	AGPAT4	391	372	621	440
ENSG00000026751	SLAMF7	865	803	955	994
ENSG00000026950	BTN3A1	426	330	405	351
ENSG00000027001	MIPEP	131	105	288	292
ENSG00000027075	PRKCH	36	40	132	137
ENSG00000027644	INSRR	0	1	0	3
ENSG00000027697	IFNGR1	784	720	583	567
ENSG00000027847	B4GALT7	280	207	293	301
ENSG00000027869	SH2D2A	253	190	549	665
ENSG00000028116	VRK2	265	288	389	381
ENSG00000028137	TNFRSF1B	2	3	2	0
ENSG00000028203	VEZT	2177	1986	1944	1690
ENSG00000028277	POU2F2	175	141	471	420
ENSG00000028310	BRD9	885	797	1311	1197
ENSG00000028528	SNX1	3268	3238	3304	3108
ENSG00000028839	TBPL1	1683	1639	845	803
ENSG00000029153	ARNTL2	2293	2163	4223	4039
ENSG00000029363	BCLAF1	4420	4273	4651	4080
ENSG00000029364	SLC39A9	2194	2139	2359	2107
ENSG00000029534	ANK1	7	12	46	45
ENSG00000029559	IBSP	0	0	0	0
ENSG00000029639	TFB1M	205	216	653	633
ENSG00000029725	RABEP1	1316	1314	1149	1074
ENSG00000029993	HMGB3	1183	1279	4161	4130
ENSG00000030066	NUP160	998	895	1685	1534
ENSG00000030110	BAK1	347	319	292	276
ENSG00000030304	MUSK	0	0	1	0
ENSG00000030419	IKZF2	38	21	21	23
ENSG00000030582	GRN	1493	1445	2153	2160
ENSG00000031003	FAM13B	775	743	292	312
ENSG00000031081	ARHGAP31	711	638	794	635
ENSG00000031691	CENPQ	707	661	333	315
ENSG00000031698	SARS1	4249	3913	3620	3644
ENSG00000031823	RANBP3	1122	1131	1163	1125
ENSG00000032219	ARID4A	489	557	297	251
ENSG00000032389	EIPR1	451	462	783	750
ENSG00000032444	PNPLA6	571	536	1083	931
ENSG00000032742	IFT88	184	195	282	265
ENSG00000033011	ALG1	186	183	249	266
ENSG00000033030	ZCCHC8	1543	1408	684	655
ENSG00000033050	ABCF2	390	389	468	472
ENSG00000033100	CHPF2	1460	1433	1014	927
ENSG00000033122	LRRC7	23	17	0	6
ENSG00000033170	FUT8	1122	1105	3408	3309
ENSG00000033178	UBA6	2733	2620	2275	2069
ENSG00000033327	GAB2	327	269	260	241
ENSG00000033627	ATP6V0A1	1053	980	698	649
ENSG00000033800	PIAS1	1033	983	940	931
ENSG00000033867	SLC4A7	673	651	2491	2236
ENSG00000034053	APBA2	561	554	1088	977
ENSG00000034152	MAP2K3	2259	2330	1409	1387
ENSG00000034239	CLXN	0	0	0	0
ENSG00000034510	TMSB10	16354	16302	16083	17785
ENSG00000034533	ASTE1	150	119	206	240
ENSG00000034677	RNF19A	1823	1824	1056	857
ENSG00000034693	PEX3	506	577	650	654
ENSG00000034713	GABARAPL2	1439	1387	1507	1586
ENSG00000034971	MYOC	0	0	0	0
ENSG00000035115	SH3YL1	36	24	26	24
ENSG00000035141	FAM136A	1109	1146	2161	2103
ENSG00000035403	VCL	4510	4374	12653	11640
ENSG00000035499	DEPDC1B	632	639	1162	1129
ENSG00000035664	DAPK2	41	52	91	76
ENSG00000035681	NSMAF	979	988	1455	1388
ENSG00000035687	ADSS2	1169	1218	2071	2044
ENSG00000035720	STAP1	0	0	0	2
ENSG00000035862	TIMP2	4201	4194	9123	8205
ENSG00000035928	RFC1	2452	2405	2345	2137
ENSG00000036054	TBC1D23	1742	1655	1024	999
ENSG00000036257	CUL3	2514	2447	2856	2400
ENSG00000036448	MYOM2	0	0	1	0
ENSG00000036473	OTC	0	0	0	0
ENSG00000036530	CYP46A1	0	0	2	0
ENSG00000036549	ZZZ3	1581	1513	1507	1270
ENSG00000036565	SLC18A1	0	0	0	0
ENSG00000036672	USP2	3	5	59	49
ENSG00000036828	CASR	0	0	0	0
ENSG00000037042	TUBG2	304	284	340	357
ENSG00000037241	RPL26L1	741	811	696	723
ENSG00000037280	FLT4	3	0	0	0
ENSG00000037474	NSUN2	4256	4141	5739	5633
ENSG00000037637	FBXO42	778	758	553	518
ENSG00000037749	MFAP3	3050	3155	1192	1170
ENSG00000037757	MRI1	407	397	838	809
ENSG00000037897	METTL1	75	61	192	190
ENSG00000037965	HOXC8	3	2	8	6
ENSG00000038002	AGA	155	150	133	167
ENSG00000038210	PI4K2B	1078	1060	1553	1565
ENSG00000038219	BOD1L1	3462	3444	1869	1315
ENSG00000038274	MAT2B	1713	1648	1882	2086
ENSG00000038295	TLL1	0	0	0	0
ENSG00000038358	EDC4	895	896	965	877
ENSG00000038382	TRIO	4641	4378	6319	5114
ENSG00000038427	VCAN	16	21	6	7
ENSG00000038532	CLEC16A	524	502	831	760
ENSG00000038945	MSR1	2	3	3	3
ENSG00000039068	CDH1	2	1	2	1
ENSG00000039123	MTREX	2027	1939	2770	2496
ENSG00000039139	DNAH5	16	24	74	45
ENSG00000039319	ZFYVE16	1178	1142	662	564
ENSG00000039523	RIPOR1	715	602	1551	1506
ENSG00000039537	C6	0	0	0	0
ENSG00000039560	RAI14	1569	1585	4005	3615
ENSG00000039600	SOX30	18	24	0	2
ENSG00000039650	PNKP	332	287	527	472
ENSG00000039987	BEST2	0	0	0	0
ENSG00000040199	PHLPP2	737	682	503	439
ENSG00000040275	SPDL1	939	869	1561	1567
ENSG00000040341	STAU2	1475	1549	1471	1321
ENSG00000040487	SLC66A1	230	214	212	206
ENSG00000040531	CTNS	240	252	279	245
ENSG00000040608	RTN4R	0	3	3	2
ENSG00000040633	PHF23	1009	1022	1256	1362
ENSG00000040731	CDH10	0	0	0	0
ENSG00000040933	INPP4A	662	555	848	775
ENSG00000041353	RAB27B	393	424	1106	963
ENSG00000041357	PSMA4	3138	3224	4595	4470
ENSG00000041515	MYO16	5	3	0	0
ENSG00000041802	LSG1	1768	1748	1685	1625
ENSG00000041880	PARP3	390	369	614	613
ENSG00000041982	TNC	1442	1335	2473	2044
ENSG00000041988	THAP3	204	150	184	204
ENSG00000042062	RIPOR3	3	7	2	2
ENSG00000042088	TDP1	223	241	859	794
ENSG00000042286	AIFM2	526	553	508	479
ENSG00000042304	C2orf83	8	2	0	1
ENSG00000042317	SPATA7	248	238	68	93
ENSG00000042429	MED17	423	402	142	131
ENSG00000042445	RETSAT	749	727	851	867
ENSG00000042493	CAPG	3823	3780	5785	6045
ENSG00000042753	AP2S1	2889	2772	4071	4101
ENSG00000042781	USH2A	1	5	4	5
ENSG00000042813	ZPBP	0	0	0	0
ENSG00000042832	TG	10	17	23	19
ENSG00000042980	ADAM28	29	34	16	14
ENSG00000043039	BARX2	0	0	0	0
ENSG00000043093	DCUN1D1	2633	2560	1456	1538
ENSG00000043143	JADE2	612	688	1207	1140
ENSG00000043355	ZIC2	139	133	197	214
ENSG00000043462	LCP2	27	18	6	7
ENSG00000043514	TRIT1	487	471	638	575
ENSG00000043591	ADRB1	0	0	0	0
ENSG00000044012	GUCA2B	0	0	0	0
ENSG00000044090	CUL7	757	704	636	662
ENSG00000044115	CTNNA1	5915	5727	9546	8986
ENSG00000044446	PHKA2	207	178	357	292
ENSG00000044459	CNTLN	273	312	560	469
ENSG00000044524	EPHA3	0	1	0	0
ENSG00000044574	HSPA5	32321	30975	18961	18344
ENSG00000046604	DSG2	3	5	1	9
ENSG00000046647	GEMIN8	92	70	141	153
ENSG00000046651	OFD1	546	500	333	250
ENSG00000046653	GPM6B	20	17	6	5
ENSG00000046774	MAGEC2	3178	3120	3078	2988
ENSG00000046889	PREX2	0	0	0	0
ENSG00000047056	WDR37	909	816	446	450
ENSG00000047188	YTHDC2	627	561	909	814
ENSG00000047230	CTPS2	129	165	306	281
ENSG00000047249	ATP6V1H	1698	1711	1074	1071
ENSG00000047315	POLR2B	5960	6142	5547	5009
ENSG00000047346	FAM214A	1440	1343	334	282
ENSG00000047365	ARAP2	37	43	30	24
ENSG00000047410	TPR	3633	3626	3299	2572
ENSG00000047457	CP	6	6	1	1
ENSG00000047578	KATNIP	643	591	506	519
ENSG00000047579	DTNBP1	209	197	440	403
ENSG00000047597	XK	1	0	0	1
ENSG00000047617	ANO2	0	6	2	5
ENSG00000047621	C12orf4	422	371	503	458
ENSG00000047634	SCML1	1046	998	976	957
ENSG00000047644	WWC3	816	776	1988	1770
ENSG00000047648	ARHGAP6	5	6	0	2
ENSG00000047662	FAM184B	5	1	0	1
ENSG00000047849	MAP4	6112	5759	10376	9801
ENSG00000047932	GOPC	1403	1420	1036	1035
ENSG00000047936	ROS1	1	1	0	0
ENSG00000048028	USP28	823	835	964	885
ENSG00000048052	HDAC9	442	418	71	71
ENSG00000048140	TSPAN17	625	608	999	947
ENSG00000048162	NOP16	855	820	1121	1245
ENSG00000048342	CC2D2A	204	211	307	258
ENSG00000048392	RRM2B	5386	5049	2660	2400
ENSG00000048405	ZNF800	1009	1007	548	454
ENSG00000048462	TNFRSF17	0	4	0	2
ENSG00000048471	SNX29	728	711	873	719
ENSG00000048540	LMO3	9	3	1	1
ENSG00000048544	MRPS10	1440	1581	2005	1895
ENSG00000048545	GUCA1A	0	0	0	0
ENSG00000048649	RSF1	2165	2256	1431	1256
ENSG00000048707	VPS13D	986	934	1341	924
ENSG00000048740	CELF2	25	23	23	17
ENSG00000048828	FAM120A	3440	3478	4308	4429
ENSG00000048991	R3HDM1	1358	1339	1906	1778
ENSG00000049089	COL9A2	123	122	161	163
ENSG00000049130	KITLG	1	3	4	7
ENSG00000049167	ERCC8	472	456	337	325
ENSG00000049192	ADAMTS6	48	64	43	48
ENSG00000049239	H6PD	670	571	3537	2957
ENSG00000049245	VAMP3	2801	2693	2569	2459
ENSG00000049246	PER3	83	70	276	233
ENSG00000049247	UTS2	0	0	0	3
ENSG00000049249	TNFRSF9	213	175	60	72
ENSG00000049283	EPN3	0	0	0	2
ENSG00000049323	LTBP1	1650	1689	4708	4209
ENSG00000049449	RCN1	2457	2255	2954	2994
ENSG00000049540	ELN	2	2	1	0
ENSG00000049541	RFC2	616	658	1137	1176
ENSG00000049618	ARID1B	1703	1513	1405	1265
ENSG00000049656	CLPTM1L	3878	3705	5182	5075
ENSG00000049759	NEDD4L	2603	2577	3530	3300
ENSG00000049768	FOXP3	2	5	0	0
ENSG00000049769	PPP1R3F	34	41	11	28
ENSG00000049860	HEXB	2914	2927	3689	3521
ENSG00000049883	PTCD2	316	309	506	437
ENSG00000050030	NEXMIF	0	0	0	0
ENSG00000050130	JKAMP	860	768	766	758
ENSG00000050165	DKK3	588	575	1588	1528
ENSG00000050327	ARHGEF5	1	0	0	0
ENSG00000050344	NFE2L3	2590	2727	4228	3876
ENSG00000050393	MCUR1	808	747	1161	1200
ENSG00000050405	LIMA1	1625	1721	4096	3697
ENSG00000050426	LETMD1	1047	961	610	567
ENSG00000050438	SLC4A8	78	74	342	254
ENSG00000050555	LAMC3	6	4	6	10
ENSG00000050628	PTGER3	2	8	0	0
ENSG00000050730	TNIP3	0	0	0	0
ENSG00000050748	MAPK9	1176	1228	1830	1775
ENSG00000050767	COL23A1	0	1	0	0
ENSG00000050820	BCAR1	738	740	1404	1342
ENSG00000051009	FHIP1B	410	328	232	188
ENSG00000051108	HERPUD1	9773	9310	1574	1627
ENSG00000051128	HOMER3	519	494	904	865
ENSG00000051180	RAD51	265	213	243	312
ENSG00000051341	POLQ	1005	937	757	576
ENSG00000051382	PIK3CB	1070	1001	2437	2153
ENSG00000051523	CYBA	3	1	1	2
ENSG00000051596	THOC3	337	364	653	592
ENSG00000051620	HEBP2	895	878	994	1089
ENSG00000051825	MPHOSPH9	330	357	690	569
ENSG00000052126	PLEKHA5	616	506	720	628
ENSG00000052344	PRSS8	1	2	0	0
ENSG00000052723	SIKE1	1029	1030	667	781
ENSG00000052749	RRP12	1893	1803	1777	1736
ENSG00000052795	FNIP2	763	782	575	439
ENSG00000052802	MSMO1	2801	2861	4015	3860
ENSG00000052841	TTC17	1230	1260	1037	916
ENSG00000052850	ALX4	5	2	1	1
ENSG00000053108	FSTL4	11	6	9	12
ENSG00000053254	FOXN3	582	546	626	551
ENSG00000053328	METTL24	6	2	0	1
ENSG00000053371	AKR7A2	613	527	1016	972
ENSG00000053372	MRTO4	1189	1252	1794	1808
ENSG00000053438	NNAT	30	19	1	2
ENSG00000053501	USE1	132	132	245	292
ENSG00000053524	MCF2L2	104	93	142	140
ENSG00000053702	NRIP2	12	17	13	6
ENSG00000053747	LAMA3	15	22	57	44
ENSG00000053770	AP5M1	1321	1360	598	576
ENSG00000053900	ANAPC4	506	448	469	410
ENSG00000053918	KCNQ1	0	0	0	0
ENSG00000054116	TRAPPC3	969	982	1242	1224
ENSG00000054118	THRAP3	5546	5447	5259	4751
ENSG00000054148	PHPT1	503	474	689	639
ENSG00000054179	ENTPD2	0	0	0	0
ENSG00000054219	LY75	0	3	0	0
ENSG00000054267	ARID4B	2533	2589	845	691
ENSG00000054277	OPN3	162	149	339	295
ENSG00000054282	SDCCAG8	416	448	596	549
ENSG00000054356	PTPRN	2	8	5	9
ENSG00000054392	HHAT	75	72	148	148
ENSG00000054523	KIF1B	2301	2118	2691	1991
ENSG00000054598	FOXC1	240	269	295	297
ENSG00000054611	TBC1D22A	321	285	618	618
ENSG00000054654	SYNE2	1059	1082	1050	636
ENSG00000054690	PLEKHH1	289	251	193	186
ENSG00000054793	ATP9A	25	45	174	138
ENSG00000054796	SPO11	0	0	0	0
ENSG00000054803	CBLN4	23	21	46	53
ENSG00000054938	CHRDL2	0	0	2	4
ENSG00000054965	FAM168A	1377	1297	2211	1948
ENSG00000054967	RELT	326	352	273	236
ENSG00000054983	GALC	2	3	0	0
ENSG00000055044	NOP58	2529	2451	2778	2748
ENSG00000055070	SZRD1	4010	4094	6255	5654
ENSG00000055118	KCNH2	0	0	1	6
ENSG00000055130	CUL1	1778	1747	1732	1640
ENSG00000055147	FAM114A2	387	389	551	546
ENSG00000055163	CYFIP2	690	644	912	914
ENSG00000055208	TAB2	4226	4177	3107	2946
ENSG00000055211	GINM1	1135	1162	1274	1249
ENSG00000055332	EIF2AK2	5200	4815	2975	2642
ENSG00000055483	USP36	1006	1015	831	721
ENSG00000055609	KMT2C	2015	1914	1174	679
ENSG00000055732	MCOLN3	8	5	0	0
ENSG00000055813	CCDC85A	0	1	1	1
ENSG00000055917	PUM2	3543	3381	3199	3034
ENSG00000055950	MRPL43	729	704	1026	1009
ENSG00000055955	ITIH4	2	0	0	0
ENSG00000055957	ITIH1	8	4	2	2
ENSG00000056050	HPF1	462	447	607	614
ENSG00000056097	ZFR	6131	6131	4106	3909
ENSG00000056277	ZNF280C	358	419	261	222
ENSG00000056291	NPFFR2	277	254	194	192
ENSG00000056487	PHF21B	122	126	127	106
ENSG00000056558	TRAF1	661	632	952	1059
ENSG00000056586	RC3H2	2498	2536	976	787
ENSG00000056736	IL17RB	59	51	52	64
ENSG00000056972	TRAF3IP2	659	678	608	600
ENSG00000056998	GYG2	0	3	0	0
ENSG00000057019	DCBLD2	6944	6920	23952	21479
ENSG00000057149	SERPINB3	0	0	1	0
ENSG00000057252	SOAT1	2288	2336	2694	2489
ENSG00000057294	PKP2	19	24	55	41
ENSG00000057468	MSH4	1	1	2	0
ENSG00000057593	F7	0	0	0	0
ENSG00000057608	GDI2	7149	7282	8664	8718
ENSG00000057657	PRDM1	5	6	5	11
ENSG00000057663	ATG5	882	912	1095	1071
ENSG00000057704	TMCC3	292	256	1320	1302
ENSG00000057757	PITHD1	1183	1095	619	609
ENSG00000057935	MTA3	387	358	590	541
ENSG00000058056	USP13	426	407	986	958
ENSG00000058063	ATP11B	2806	2732	2923	2513
ENSG00000058085	LAMC2	2121	1991	3724	3277
ENSG00000058091	CDK14	541	439	946	871
ENSG00000058262	SEC61A1	15980	15246	10308	9768
ENSG00000058272	PPP1R12A	2362	2352	2115	1836
ENSG00000058335	RASGRF1	10	9	21	13
ENSG00000058404	CAMK2B	0	0	24	10
ENSG00000058453	CROCC	198	179	194	181
ENSG00000058600	POLR3E	814	778	991	960
ENSG00000058668	ATP2B4	776	748	4597	3561
ENSG00000058673	ZC3H11A	59	70	54	29
ENSG00000058729	RIOK2	1805	1746	617	679
ENSG00000058799	YIPF1	289	261	411	374
ENSG00000058804	NDC1	1732	1762	2953	2768
ENSG00000058866	DGKG	1021	995	1206	1145
ENSG00000059122	FLYWCH1	639	591	503	454
ENSG00000059145	UNKL	416	408	193	168
ENSG00000059377	TBXAS1	33	33	40	44
ENSG00000059378	PARP12	569	480	211	198
ENSG00000059573	ALDH18A1	1193	1232	1881	1937
ENSG00000059588	TARBP1	500	410	1016	828
ENSG00000059691	GATB	312	296	436	431
ENSG00000059728	MXD1	1448	1419	396	424
ENSG00000059758	CDK17	3133	2917	2818	3026
ENSG00000059769	DNAJC25	374	375	202	202
ENSG00000059804	SLC2A3	1701	1641	2545	2193
ENSG00000059915	PSD	35	19	12	17
ENSG00000060069	CTDP1	851	802	609	690
ENSG00000060138	YBX3	7273	6646	4336	4514
ENSG00000060140	STYK1	50	58	38	29
ENSG00000060237	WNK1	5115	5015	7481	5997
ENSG00000060303	RPS17P5	0	0	0	0
ENSG00000060339	CCAR1	3535	3494	2335	2177
ENSG00000060491	OGFR	1109	978	1006	1109
ENSG00000060558	GNA15	6	5	4	2
ENSG00000060566	CREB3L3	2	2	6	10
ENSG00000060642	PIGV	147	113	243	218
ENSG00000060656	PTPRU	148	152	713	587
ENSG00000060688	SNRNP40	919	985	1294	1364
ENSG00000060709	RIMBP2	3	3	2	4
ENSG00000060718	COL11A1	1	0	0	0
ENSG00000060749	QSER1	1513	1536	2042	1709
ENSG00000060762	MPC1	395	312	340	453
ENSG00000060971	ACAA1	361	317	408	386
ENSG00000060982	BCAT1	5794	5602	7776	7458
ENSG00000061273	HDAC7	646	625	821	782
ENSG00000061337	LZTS1	2	1	4	7
ENSG00000061455	PRDM6	6	2	0	0
ENSG00000061492	WNT8A	7	5	44	30
ENSG00000061656	SPAG4	2	6	7	11
ENSG00000061676	NCKAP1	6688	6535	6576	6341
ENSG00000061794	MRPS35	1316	1318	1348	1486
ENSG00000061918	GUCY1B1	104	85	187	160
ENSG00000061936	SFSWAP	1820	1629	1364	1321
ENSG00000061938	TNK2	829	794	1104	1015
ENSG00000061987	MON2	1033	916	875	752
ENSG00000062038	CDH3	0	0	0	0
ENSG00000062096	ARSF	0	0	0	0
ENSG00000062194	GPBP1	3733	3711	1774	1721
ENSG00000062282	DGAT2	23	28	439	455
ENSG00000062370	ZNF112	318	335	102	95
ENSG00000062485	CS	4475	4399	6324	6101
ENSG00000062524	LTK	0	1	0	0
ENSG00000062582	MRPS24	141	114	167	117
ENSG00000062598	ELMO2	378	387	585	536
ENSG00000062650	WAPL	3415	3466	2592	2248
ENSG00000062716	VMP1	1367	1469	2255	2353
ENSG00000062725	APPBP2	1810	1912	948	988
ENSG00000062822	POLD1	614	531	1349	1239
ENSG00000063015	SEZ6	1	0	0	0
ENSG00000063046	EIF4B	12280	12525	17186	15881
ENSG00000063127	SLC6A16	4	1	1	0
ENSG00000063169	BICRA	196	185	149	155
ENSG00000063176	SPHK2	176	146	241	216
ENSG00000063177	RPL18	6546	6639	5795	6175
ENSG00000063180	CA11	23	21	39	50
ENSG00000063241	ISOC2	268	241	501	516
ENSG00000063244	U2AF2	3481	3515	4351	4362
ENSG00000063245	EPN1	2153	2038	3256	3002
ENSG00000063322	MED29	630	635	862	873
ENSG00000063438	AHRR	48	48	12	12
ENSG00000063515	GSC2	0	0	0	0
ENSG00000063587	ZNF275	470	479	269	226
ENSG00000063601	MTMR1	1	3	6	6
ENSG00000063660	GPC1	711	648	1049	1030
ENSG00000063761	ADCK1	29	26	35	36
ENSG00000063854	HAGH	454	492	470	502
ENSG00000063978	RNF4	1968	1946	1405	1451
ENSG00000064012	CASP8	969	928	1392	1204
ENSG00000064042	LIMCH1	10	10	2	1
ENSG00000064102	INTS13	1040	999	1355	1306
ENSG00000064115	TM7SF3	2398	2337	4369	3912
ENSG00000064195	DLX3	0	0	0	0
ENSG00000064199	SPA17	123	127	231	279
ENSG00000064201	TSPAN32	5	0	15	12
ENSG00000064205	CCN5	5	1	4	0
ENSG00000064218	DMRT3	0	0	0	0
ENSG00000064225	ST3GAL6	287	264	390	348
ENSG00000064270	ATP2C2	43	40	62	83
ENSG00000064300	NGFR	0	3	6	2
ENSG00000064309	CDON	204	216	613	489
ENSG00000064313	TAF2	1999	1894	1935	1836
ENSG00000064393	HIPK2	2296	2258	3399	2516
ENSG00000064419	TNPO3	1373	1353	1925	1743
ENSG00000064489	BORCS8-MEF2B	2	2	2	0
ENSG00000064490	RFXANK	237	254	480	455
ENSG00000064545	TMEM161A	194	172	257	226
ENSG00000064547	LPAR2	29	36	13	13
ENSG00000064601	CTSA	1115	1096	1715	1778
ENSG00000064607	SUGP2	2844	2670	1527	1377
ENSG00000064651	SLC12A2	1093	1099	1099	1096
ENSG00000064652	SNX24	191	159	202	229
ENSG00000064655	EYA2	1	5	0	0
ENSG00000064666	CNN2	928	797	1954	1946
ENSG00000064687	ABCA7	70	78	64	67
ENSG00000064692	SNCAIP	9	9	15	24
ENSG00000064703	DDX20	1000	996	700	715
ENSG00000064726	BTBD1	3287	3168	3572	3737
ENSG00000064763	FAR2	565	478	1149	1129
ENSG00000064787	BCAS1	6	2	12	10
ENSG00000064835	POU1F1	0	0	0	0
ENSG00000064886	CHI3L2	36	35	44	57
ENSG00000064932	SBNO2	386	387	677	614
ENSG00000064933	PMS1	578	507	524	567
ENSG00000064961	HMG20B	690	595	1104	1188
ENSG00000064989	CALCRL	1	0	0	0
ENSG00000064995	TAF11	807	822	471	435
ENSG00000064999	ANKS1A	770	687	785	717
ENSG00000065000	AP3D1	4117	3688	4693	4479
ENSG00000065029	ZNF76	117	109	193	214
ENSG00000065054	SLC9A3R2	226	268	556	496
ENSG00000065057	NTHL1	118	98	311	369
ENSG00000065060	UHRF1BP1	2159	2152	1435	1097
ENSG00000065135	GNAI3	3885	4012	4447	4549
ENSG00000065150	IPO5	5237	5163	9635	9227
ENSG00000065154	OAT	2950	2939	3160	3255
ENSG00000065183	WDR3	1898	1997	3293	2981
ENSG00000065243	PKN2	2272	2286	1811	1609
ENSG00000065268	WDR18	250	269	680	665
ENSG00000065308	TRAM2	1451	1423	3408	3062
ENSG00000065320	NTN1	0	0	2	0
ENSG00000065325	GLP2R	1	0	3	0
ENSG00000065328	MCM10	1303	1280	1456	1386
ENSG00000065357	DGKA	710	709	1209	1170
ENSG00000065361	ERBB3	29	21	89	52
ENSG00000065371	ROPN1	2	2	0	0
ENSG00000065413	ANKRD44	674	622	1090	1027
ENSG00000065427	KARS1	5104	5157	5959	6043
ENSG00000065457	ADAT1	495	461	1287	1136
ENSG00000065485	PDIA5	1540	1392	1434	1513
ENSG00000065491	TBC1D22B	440	386	480	371
ENSG00000065518	NDUFB4	1397	1374	1455	1517
ENSG00000065526	SPEN	2064	1947	2161	1529
ENSG00000065534	MYLK	3598	3515	11906	10267
ENSG00000065548	ZC3H15	4302	4491	2821	2695
ENSG00000065559	MAP2K4	1080	1048	837	854
ENSG00000065600	PACC1	336	317	360	336
ENSG00000065609	SNAP91	6	12	0	0
ENSG00000065613	SLK	2699	2744	2958	2755
ENSG00000065615	CYB5R4	673	746	595	618
ENSG00000065618	COL17A1	345	336	838	818
ENSG00000065621	GSTO2	48	48	89	62
ENSG00000065665	SEC61A2	366	304	181	219
ENSG00000065675	PRKCQ	56	47	40	34
ENSG00000065717	TLE2	0	0	0	0
ENSG00000065802	ASB1	721	687	1081	925
ENSG00000065809	FAM107B	1583	1505	833	808
ENSG00000065833	ME1	2769	2712	2092	2161
ENSG00000065882	TBC1D1	1514	1513	2568	2521
ENSG00000065883	CDK13	2018	1981	1784	1593
ENSG00000065911	MTHFD2	5981	5858	6440	6828
ENSG00000065923	SLC9A7	615	534	1834	1612
ENSG00000065970	FOXJ2	806	776	822	681
ENSG00000065978	YBX1	26098	25476	25402	26430
ENSG00000065989	PDE4A	230	181	360	354
ENSG00000066027	PPP2R5A	707	680	1095	1090
ENSG00000066032	CTNNA2	5	6	0	0
ENSG00000066044	ELAVL1	2373	2288	3278	3464
ENSG00000066056	TIE1	2423	2329	3777	3651
ENSG00000066084	DIP2B	1991	1905	4032	3459
ENSG00000066117	SMARCD1	1478	1303	1411	1457
ENSG00000066135	KDM4A	917	830	1030	841
ENSG00000066136	NFYC	714	741	894	956
ENSG00000066185	ZMYND12	0	0	1	0
ENSG00000066230	SLC9A3	59	60	118	99
ENSG00000066248	NGEF	16	21	37	31
ENSG00000066279	ASPM	2822	2751	2530	2003
ENSG00000066294	CD84	0	0	1	1
ENSG00000066322	ELOVL1	1204	1296	2062	1934
ENSG00000066336	SPI1	0	0	0	0
ENSG00000066379	POLR1H	399	505	431	439
ENSG00000066382	MPPED2	0	0	0	0
ENSG00000066405	CLDN18	39	44	11	12
ENSG00000066422	ZBTB11	1836	1947	970	840
ENSG00000066427	ATXN3	294	274	304	341
ENSG00000066455	GOLGA5	1421	1464	847	738
ENSG00000066468	FGFR2	2	0	0	0
ENSG00000066557	LRRC40	627	586	619	680
ENSG00000066583	ISOC1	312	308	742	775
ENSG00000066629	EML1	216	254	507	504
ENSG00000066651	TRMT11	311	332	377	368
ENSG00000066654	THUMPD1	1515	1547	1072	1115
ENSG00000066697	MSANTD3	1507	1575	1468	1450
ENSG00000066735	KIF26A	2	0	5	2
ENSG00000066739	ATG2B	1061	985	824	632
ENSG00000066777	ARFGEF1	2161	1908	2308	1741
ENSG00000066813	ACSM2B	0	0	0	0
ENSG00000066827	ZFAT	76	83	203	134
ENSG00000066855	MTFR1	1048	1045	1295	1353
ENSG00000066923	STAG3	14	17	7	6
ENSG00000066926	FECH	298	310	531	532
ENSG00000066933	MYO9A	968	1003	1356	964
ENSG00000067048	DDX3Y	0	0	0	6
ENSG00000067057	PFKP	3400	3303	7123	7520
ENSG00000067064	IDI1	3566	3511	3789	3843
ENSG00000067066	SP100	2053	1949	2423	2242
ENSG00000067082	KLF6	5133	4628	4096	4091
ENSG00000067113	PLPP1	145	135	79	111
ENSG00000067141	NEO1	265	223	313	307
ENSG00000067167	TRAM1	4833	5173	2075	2711
ENSG00000067177	PHKA1	482	497	852	737
ENSG00000067182	TNFRSF1A	1510	1547	2850	2838
ENSG00000067191	CACNB1	119	124	155	156
ENSG00000067208	EVI5	456	464	436	406
ENSG00000067221	STOML1	124	136	274	243
ENSG00000067225	PKM	52245	50653	92076	92092
ENSG00000067248	DHX29	1374	1312	891	842
ENSG00000067334	DNTTIP2	3127	3194	1792	1788
ENSG00000067365	METTL22	550	468	228	200
ENSG00000067369	TP53BP1	1217	1170	1918	1565
ENSG00000067445	TRO	0	2	0	0
ENSG00000067533	RRP15	845	861	853	836
ENSG00000067560	RHOA	12742	12727	15950	16472
ENSG00000067596	DHX8	1440	1484	1992	1851
ENSG00000067601	PMS2P4	35	25	40	63
ENSG00000067606	PRKCZ	25	26	45	75
ENSG00000067646	ZFY	0	0	0	2
ENSG00000067704	IARS2	2494	2592	5202	4938
ENSG00000067715	SYT1	14	8	1	1
ENSG00000067798	NAV3	91	78	146	99
ENSG00000067829	IDH3G	550	536	690	708
ENSG00000067836	ROGDI	25	24	51	54
ENSG00000067840	PDZD4	4	0	0	1
ENSG00000067842	ATP2B3	0	1	0	0
ENSG00000067900	ROCK1	2102	2138	1992	1768
ENSG00000067955	CBFB	3283	3224	2829	3007
ENSG00000067992	PDK3	461	392	843	672
ENSG00000068001	HYAL2	254	227	488	471
ENSG00000068024	HDAC4	226	255	460	401
ENSG00000068028	RASSF1	310	366	254	226
ENSG00000068078	FGFR3	28	13	55	31
ENSG00000068079	IFI35	297	296	316	310
ENSG00000068097	HEATR6	382	296	764	680
ENSG00000068120	COASY	1954	1936	2216	2246
ENSG00000068137	PLEKHH3	195	171	181	182
ENSG00000068305	MEF2A	1632	1563	1699	1533
ENSG00000068308	OTUD5	1411	1400	1147	1112
ENSG00000068323	TFE3	1357	1309	1414	1448
ENSG00000068354	TBC1D25	226	216	380	389
ENSG00000068366	ACSL4	3175	3240	4580	4602
ENSG00000068383	INPP5A	379	362	683	673
ENSG00000068394	GPKOW	621	550	594	637
ENSG00000068400	GRIPAP1	814	728	740	778
ENSG00000068438	FTSJ1	731	676	1336	1304
ENSG00000068489	PRR11	3772	3836	6139	5603
ENSG00000068615	REEP1	5	0	0	0
ENSG00000068650	ATP11A	681	645	1257	1132
ENSG00000068654	POLR1A	1097	1025	1492	1229
ENSG00000068697	LAPTM4A	4527	4529	4768	4545
ENSG00000068724	TTC7A	246	245	616	550
ENSG00000068745	IP6K2	1331	1394	777	747
ENSG00000068781	STON1-GTF2A1L	0	0	0	0
ENSG00000068784	SRBD1	173	160	467	449
ENSG00000068796	KIF2A	2131	2146	2147	1941
ENSG00000068831	RASGRP2	0	1	0	0
ENSG00000068878	PSME4	5206	5172	4125	3582
ENSG00000068885	IFT80	338	327	329	340
ENSG00000068903	SIRT2	420	424	534	487
ENSG00000068912	ERLEC1	3434	3366	2431	2357
ENSG00000068971	PPP2R5B	84	102	156	142
ENSG00000068976	PYGM	18	10	2	0
ENSG00000068985	PAGE1	2	0	0	3
ENSG00000069011	PITX1	212	195	512	459
ENSG00000069018	TRPC7	10	6	0	1
ENSG00000069020	MAST4	279	260	1017	763
ENSG00000069122	ADGRF5	2	1	0	0
ENSG00000069188	SDK2	1	3	5	2
ENSG00000069206	ADAM7	0	0	0	0
ENSG00000069248	NUP133	985	1019	1355	1271
ENSG00000069275	NUCKS1	8273	8462	12933	12284
ENSG00000069329	VPS35	3929	4097	4112	3724
ENSG00000069345	DNAJA2	2431	2472	2354	2504
ENSG00000069399	BCL3	68	87	147	130
ENSG00000069424	KCNAB2	80	67	122	110
ENSG00000069431	ABCC9	19	29	0	0
ENSG00000069482	GAL	0	0	0	0
ENSG00000069493	CLEC2D	124	125	84	61
ENSG00000069509	FUNDC1	346	363	407	429
ENSG00000069535	MAOB	0	0	0	0
ENSG00000069667	RORA	86	93	37	20
ENSG00000069696	DRD4	18	24	24	8
ENSG00000069702	TGFBR3	494	516	1625	1563
ENSG00000069764	PLA2G10	8	1	0	0
ENSG00000069812	HES2	0	1	0	0
ENSG00000069849	ATP1B3	4769	4666	5729	5594
ENSG00000069869	NEDD4	1118	1057	1209	1096
ENSG00000069943	PIGB	228	220	351	275
ENSG00000069956	MAPK6	3364	3460	3182	2890
ENSG00000069966	GNB5	452	412	877	835
ENSG00000069974	RAB27A	834	831	1515	1517
ENSG00000069998	HDHD5	401	406	845	896
ENSG00000070010	UFD1	3617	3494	1639	1642
ENSG00000070018	LRP6	1484	1461	1811	1404
ENSG00000070019	GUCY2C	1	0	1	0
ENSG00000070031	SCT	8	1	0	0
ENSG00000070047	PHRF1	1244	1148	896	843
ENSG00000070061	ELP1	1015	917	1427	1322
ENSG00000070081	NUCB2	1717	1768	1371	1217
ENSG00000070087	PFN2	5374	5313	10005	10086
ENSG00000070159	PTPN3	295	269	555	530
ENSG00000070182	SPTB	29	23	100	69
ENSG00000070190	DAPP1	22	5	2	1
ENSG00000070193	FGF10	1	0	0	0
ENSG00000070214	SLC44A1	1420	1363	2947	2633
ENSG00000070269	TMEM260	542	503	445	366
ENSG00000070366	SMG6	515	468	871	750
ENSG00000070367	EXOC5	1889	1952	1980	2032
ENSG00000070371	CLTCL1	580	520	444	427
ENSG00000070388	FGF22	3	4	4	0
ENSG00000070404	FSTL3	170	145	283	298
ENSG00000070413	DGCR2	724	654	961	885
ENSG00000070423	RNF126	952	905	797	867
ENSG00000070444	MNT	439	385	440	389
ENSG00000070476	ZXDC	689	670	506	426
ENSG00000070495	JMJD6	686	684	815	853
ENSG00000070501	POLB	292	295	435	487
ENSG00000070526	ST6GALNAC1	29	17	120	112
ENSG00000070540	WIPI1	567	568	311	319
ENSG00000070601	FRMPD1	3	2	0	0
ENSG00000070610	GBA2	1010	969	822	798
ENSG00000070614	NDST1	1686	1627	4945	4190
ENSG00000070669	ASNS	323	281	64	40
ENSG00000070718	AP3M2	304	292	393	405
ENSG00000070729	CNGB1	0	2	1	3
ENSG00000070731	ST6GALNAC2	0	0	0	0
ENSG00000070748	CHAT	0	0	0	0
ENSG00000070756	PABPC1	31931	31156	41941	42695
ENSG00000070759	TESK2	70	49	63	56
ENSG00000070761	CFAP20	519	519	691	799
ENSG00000070770	CSNK2A2	1760	1620	1126	996
ENSG00000070778	PTPN21	233	260	342	294
ENSG00000070785	EIF2B3	463	446	677	724
ENSG00000070808	CAMK2A	10	2	2	8
ENSG00000070814	TCOF1	2528	2222	4269	4381
ENSG00000070831	CDC42	444	405	486	420
ENSG00000070882	OSBPL3	1513	1427	2768	2565
ENSG00000070886	EPHA8	0	0	0	0
ENSG00000070915	SLC12A3	0	1	0	0
ENSG00000070950	RAD18	679	628	990	942
ENSG00000070961	ATP2B1	3135	3187	6341	5740
ENSG00000070985	TRPM5	1	0	0	0
ENSG00000071051	NCK2	995	963	1140	1138
ENSG00000071054	MAP4K4	12982	12604	17027	15329
ENSG00000071073	MGAT4A	0	2	0	1
ENSG00000071082	RPL31	9898	10169	7398	8704
ENSG00000071127	WDR1	4596	4568	9771	9632
ENSG00000071189	SNX13	1187	1176	852	795
ENSG00000071203	MS4A12	0	0	0	0
ENSG00000071205	ARHGAP10	189	193	429	435
ENSG00000071242	RPS6KA2	202	159	874	699
ENSG00000071243	ING3	219	231	179	176
ENSG00000071246	VASH1	73	60	148	142
ENSG00000071282	LMCD1	49	66	300	307
ENSG00000071462	BUD23	930	846	793	880
ENSG00000071537	SEL1L	3106	3225	3430	2731
ENSG00000071539	TRIP13	1761	1767	2874	2931
ENSG00000071553	ATP6AP1	862	837	884	781
ENSG00000071564	TCF3	1171	1208	1822	1834
ENSG00000071575	TRIB2	26	27	79	53
ENSG00000071626	DAZAP1	3893	3647	3783	3766
ENSG00000071655	MBD3	950	856	1134	1010
ENSG00000071677	PRLH	0	0	0	0
ENSG00000071794	HLTF	460	471	1143	901
ENSG00000071859	FAM50A	802	829	995	1037
ENSG00000071889	FAM3A	187	191	310	269
ENSG00000071894	CPSF1	1434	1282	1932	1925
ENSG00000071909	MYO3B	1	0	2	2
ENSG00000071967	CYBRD1	2876	2766	3194	2851
ENSG00000071991	CDH19	0	0	0	0
ENSG00000071994	PDCD2	1884	1792	2077	2044
ENSG00000072041	SLC6A15	808	768	664	719
ENSG00000072042	RDH11	2440	2461	2827	2708
ENSG00000072062	PRKACA	1305	1190	1917	1957
ENSG00000072071	ADGRL1	451	439	671	669
ENSG00000072080	SPP2	0	1	4	4
ENSG00000072110	ACTN1	2518	2445	6775	6954
ENSG00000072121	ZFYVE26	550	503	386	336
ENSG00000072133	RPS6KA6	0	0	0	0
ENSG00000072134	EPN2	313	326	606	542
ENSG00000072135	PTPN18	396	377	581	601
ENSG00000072163	LIMS2	11	5	21	15
ENSG00000072182	ASIC4	1	0	0	1
ENSG00000072195	SPEG	263	210	547	442
ENSG00000072201	LNX1	81	72	226	202
ENSG00000072210	ALDH3A2	998	939	1727	1620
ENSG00000072274	TFRC	14205	14448	34121	27899
ENSG00000072310	SREBF1	1079	983	1929	1713
ENSG00000072315	TRPC5	1	1	0	0
ENSG00000072364	AFF4	6980	6629	3437	2704
ENSG00000072401	UBE2D1	875	827	561	805
ENSG00000072415	PALS1	1116	1057	1180	1189
ENSG00000072422	RHOBTB1	109	120	197	157
ENSG00000072501	SMC1A	2296	2207	4313	3697
ENSG00000072506	HSD17B10	523	552	559	577
ENSG00000072518	MARK2	912	953	696	666
ENSG00000072571	HMMR	1883	1917	2817	2670
ENSG00000072609	CHFR	232	199	272	254
ENSG00000072657	TRHDE	530	481	960	804
ENSG00000072682	P4HA2	1215	1114	1535	1537
ENSG00000072694	FCGR2B	5	4	0	2
ENSG00000072736	NFATC3	411	427	408	380
ENSG00000072756	TRNT1	980	995	510	585
ENSG00000072778	ACADVL	4030	3757	3890	3961
ENSG00000072786	STK10	559	534	873	836
ENSG00000072803	FBXW11	3127	3220	3430	3251
ENSG00000072818	ACAP1	85	75	219	252
ENSG00000072832	CRMP1	47	53	68	35
ENSG00000072840	EVC	170	166	336	245
ENSG00000072849	DERL2	1380	1431	957	970
ENSG00000072858	SIDT1	16	13	4	4
ENSG00000072864	NDE1	660	556	1776	1537
ENSG00000072952	IRAG1	11	4	11	16
ENSG00000072954	TMEM38A	58	49	91	75
ENSG00000072958	AP1M1	1241	1134	2011	2115
ENSG00000073008	PVR	1500	1545	2846	2736
ENSG00000073050	XRCC1	536	525	880	943
ENSG00000073060	SCARB1	647	637	1037	903
ENSG00000073067	CYP2W1	1	1	0	0
ENSG00000073111	MCM2	796	769	2528	2273
ENSG00000073146	MOV10L1	4	0	0	0
ENSG00000073150	PANX2	0	1	0	0
ENSG00000073169	SELENOO	350	280	493	506
ENSG00000073282	TP63	6	12	0	1
ENSG00000073331	ALPK1	242	229	287	259
ENSG00000073350	LLGL2	0	0	0	2
ENSG00000073417	PDE8A	883	773	1324	1278
ENSG00000073464	CLCN4	2	2	1	5
ENSG00000073536	NLE1	223	231	397	411
ENSG00000073578	SDHA	752	729	1110	1107
ENSG00000073584	SMARCE1	714	657	420	410
ENSG00000073598	FNDC8	3	0	3	0
ENSG00000073605	GSDMB	11	21	5	4
ENSG00000073614	KDM5A	3141	3095	2317	1867
ENSG00000073670	ADAM11	3	7	2	7
ENSG00000073711	PPP2R3A	476	468	1421	1122
ENSG00000073712	FERMT2	1439	1494	1648	1679
ENSG00000073734	ABCB11	1	1	2	0
ENSG00000073737	DHRS9	10	9	99	123
ENSG00000073754	CD5L	0	4	0	0
ENSG00000073756	PTGS2	65	72	12	17
ENSG00000073792	IGF2BP2	2116	1909	4837	4426
ENSG00000073803	MAP3K13	750	728	634	560
ENSG00000073849	ST6GAL1	58	65	208	175
ENSG00000073861	TBX21	2	0	2	1
ENSG00000073905	VDAC1P1	68	82	112	97
ENSG00000073910	FRY	0	0	1	1
ENSG00000073921	PICALM	2083	2068	3173	3115
ENSG00000073969	NSF	965	964	1793	1757
ENSG00000074047	GLI2	94	102	499	447
ENSG00000074054	CLASP1	1319	1279	1456	1193
ENSG00000074071	MRPS34	669	651	1095	1031
ENSG00000074181	NOTCH3	18	15	0	1
ENSG00000074201	CLNS1A	2412	2364	3970	3869
ENSG00000074211	PPP2R2C	6	10	24	20
ENSG00000074219	TEAD2	164	132	298	296
ENSG00000074266	EED	573	558	753	731
ENSG00000074276	CDHR2	2	2	1	1
ENSG00000074317	SNCB	0	0	0	0
ENSG00000074319	TSG101	1443	1267	1826	1689
ENSG00000074356	NCBP3	1620	1492	1412	1184
ENSG00000074370	ATP2A3	0	0	1	4
ENSG00000074410	CA12	1678	1806	4232	3766
ENSG00000074416	MGLL	162	153	500	484
ENSG00000074527	NTN4	765	763	1224	1369
ENSG00000074582	BCS1L	358	369	556	556
ENSG00000074590	NUAK1	281	316	788	775
ENSG00000074603	DPP8	1481	1565	1688	1418
ENSG00000074621	SLC24A1	233	185	315	345
ENSG00000074657	ZNF532	1580	1480	1695	1393
ENSG00000074660	SCARF1	5	3	16	8
ENSG00000074695	LMAN1	5690	5909	5264	4855
ENSG00000074696	HACD3	1742	1731	3673	3429
ENSG00000074706	IPCEF1	13	7	3	3
ENSG00000074755	ZZEF1	1482	1371	1328	945
ENSG00000074771	NOX3	0	0	0	0
ENSG00000074800	ENO1	44197	43074	69136	70930
ENSG00000074803	SLC12A1	0	0	0	0
ENSG00000074842	MYDGF	1508	1387	1374	1476
ENSG00000074855	ANO8	148	119	310	335
ENSG00000074935	TUBE1	1053	996	480	519
ENSG00000074964	ARHGEF10L	109	124	164	172
ENSG00000074966	TXK	31	35	4	9
ENSG00000075035	WSCD2	0	0	0	0
ENSG00000075043	KCNQ2	0	0	0	0
ENSG00000075073	TACR2	69	57	67	38
ENSG00000075089	ACTR6	1018	911	880	806
ENSG00000075131	TIPIN	237	271	384	386
ENSG00000075142	SRI	968	948	1541	1663
ENSG00000075151	EIF4G3	2419	2277	2839	2539
ENSG00000075188	NUP37	825	981	1669	1673
ENSG00000075213	SEMA3A	6	3	9	8
ENSG00000075218	GTSE1	1210	1235	1796	1579
ENSG00000075223	SEMA3C	130	118	255	250
ENSG00000075234	TTC38	209	202	379	417
ENSG00000075239	ACAT1	1295	1248	2028	1964
ENSG00000075240	GRAMD4	177	172	289	272
ENSG00000075275	CELSR1	36	38	44	31
ENSG00000075290	WNT8B	8	12	0	0
ENSG00000075292	ZNF638	2367	2282	1645	1396
ENSG00000075303	SLC25A40	592	559	578	607
ENSG00000075336	TIMM21	816	904	908	928
ENSG00000075340	ADD2	0	0	0	0
ENSG00000075388	FGF4	0	0	0	0
ENSG00000075391	RASAL2	796	744	942	764
ENSG00000075399	VPS9D1	348	245	275	264
ENSG00000075407	ZNF37A	772	746	462	415
ENSG00000075413	MARK3	2128	1986	2022	2034
ENSG00000075415	SLC25A3	8654	9039	11386	11785
ENSG00000075420	FNDC3B	4286	4061	4925	4559
ENSG00000075426	FOSL2	2239	2142	5959	5531
ENSG00000075429	CACNG5	0	0	0	0
ENSG00000075461	CACNG4	0	0	0	0
ENSG00000075539	FRYL	1604	1669	2471	1814
ENSG00000075568	TMEM131	991	921	1473	1256
ENSG00000075618	FSCN1	1314	1307	4997	5115
ENSG00000075624	ACTB	48018	46724	92616	103828
ENSG00000075643	MOCOS	421	372	791	798
ENSG00000075651	PLD1	141	153	456	340
ENSG00000075673	ATP12A	2	2	6	6
ENSG00000075702	WDR62	559	505	642	618
ENSG00000075711	DLG1	2433	2307	4611	4218
ENSG00000075785	RAB7A	10881	10848	10607	10589
ENSG00000075790	BCAP29	106	70	73	48
ENSG00000075826	SEC31B	249	255	28	28
ENSG00000075856	SART3	1843	1697	1968	1890
ENSG00000075884	ARHGAP15	0	6	1	4
ENSG00000075886	TUBA3D	97	87	63	85
ENSG00000075891	PAX2	0	0	0	0
ENSG00000075914	EXOSC7	630	614	779	768
ENSG00000075945	KIFAP3	387	351	548	506
ENSG00000075975	MKRN2	592	502	424	442
ENSG00000076003	MCM6	1740	1671	3948	3878
ENSG00000076043	REXO2	1810	1682	1991	2003
ENSG00000076053	RBM7	1142	1047	682	764
ENSG00000076067	RBMS2	828	804	2515	2530
ENSG00000076108	BAZ2A	3808	3655	3993	3176
ENSG00000076201	PTPN23	708	643	1100	995
ENSG00000076242	MLH1	669	672	1173	1033
ENSG00000076248	UNG	403	358	1187	1130
ENSG00000076258	FMO4	1	0	0	2
ENSG00000076321	KLHL20	554	527	638	559
ENSG00000076344	RGS11	0	0	0	0
ENSG00000076351	SLC46A1	0	1	0	0
ENSG00000076356	PLXNA2	497	498	1140	976
ENSG00000076382	SPAG5	1710	1727	3275	3026
ENSG00000076513	ANKRD13A	669	702	1212	1119
ENSG00000076554	TPD52	1372	1384	1669	1742
ENSG00000076555	ACACB	34	41	120	101
ENSG00000076604	TRAF4	692	631	480	502
ENSG00000076641	PAG1	933	894	2440	2272
ENSG00000076650	GPATCH1	427	407	261	252
ENSG00000076662	ICAM3	1	0	0	0
ENSG00000076685	NT5C2	1319	1289	944	788
ENSG00000076706	MCAM	1499	1511	3260	3345
ENSG00000076716	GPC4	0	0	0	0
ENSG00000076770	MBNL3	320	304	397	356
ENSG00000076826	CAMSAP3	0	2	0	0
ENSG00000076864	RAP1GAP	2	1	2	1
ENSG00000076924	XAB2	1165	1083	1278	1243
ENSG00000076928	ARHGEF1	1191	1136	2160	2128
ENSG00000076944	STXBP2	3	3	0	0
ENSG00000076984	MAP2K7	382	360	607	613
ENSG00000077009	NMRK2	0	0	0	0
ENSG00000077044	DGKD	934	964	1448	1270
ENSG00000077063	CTTNBP2	72	57	59	47
ENSG00000077080	ACTL6B	0	0	0	0
ENSG00000077092	RARB	7	2	5	5
ENSG00000077097	TOP2B	3169	3269	5062	4632
ENSG00000077147	TM9SF3	7466	7458	7427	7357
ENSG00000077150	NFKB2	2345	2104	837	837
ENSG00000077152	UBE2T	593	622	1101	1121
ENSG00000077157	PPP1R12B	414	295	236	162
ENSG00000077232	DNAJC10	3994	3975	4099	3719
ENSG00000077235	GTF3C1	2198	2071	2660	2252
ENSG00000077238	IL4R	528	467	1458	1546
ENSG00000077254	USP33	2660	2652	2563	2287
ENSG00000077264	PAK3	0	0	0	0
ENSG00000077274	CAPN6	0	0	0	0
ENSG00000077279	DCX	0	0	0	0
ENSG00000077312	SNRPA	2388	2255	2018	2275
ENSG00000077327	SPAG6	1	0	0	0
ENSG00000077348	EXOSC5	333	344	465	479
ENSG00000077380	DYNC1I2	1538	1481	2478	2246
ENSG00000077420	APBB1IP	0	0	1	1
ENSG00000077454	LRCH4	105	73	101	113
ENSG00000077458	FAM76B	1134	1070	302	322
ENSG00000077463	SIRT6	307	318	303	298
ENSG00000077498	TYR	0	0	0	0
ENSG00000077514	POLD3	690	624	658	658
ENSG00000077522	ACTN2	4	3	1	0
ENSG00000077549	CAPZB	2940	2810	4227	4399
ENSG00000077585	GPR137B	175	199	245	276
ENSG00000077616	NAALAD2	97	87	29	19
ENSG00000077684	JADE1	1066	1033	1276	1232
ENSG00000077713	SLC25A43	463	472	591	576
ENSG00000077721	UBE2A	1826	1771	1441	1473
ENSG00000077782	FGFR1	804	813	1265	1221
ENSG00000077800	FKBP6	0	0	0	0
ENSG00000077935	SMC1B	65	43	54	54
ENSG00000077942	FBLN1	4	9	5	2
ENSG00000077943	ITGA8	0	0	0	0
ENSG00000077984	CST7	7	9	33	41
ENSG00000078018	MAP2	107	97	105	89
ENSG00000078043	PIAS2	455	434	505	522
ENSG00000078053	AMPH	6	9	21	12
ENSG00000078061	ARAF	292	239	518	550
ENSG00000078070	MCCC1	515	525	650	652
ENSG00000078081	LAMP3	0	1	1	5
ENSG00000078098	FAP	54	55	0	0
ENSG00000078114	NEBL	10	20	35	47
ENSG00000078124	ACER3	686	675	627	660
ENSG00000078140	UBE2K	2473	2542	3236	3408
ENSG00000078142	PIK3C3	1337	1275	1028	935
ENSG00000078177	N4BP2	282	276	319	230
ENSG00000078237	TIGAR	655	723	126	125
ENSG00000078246	TULP3	1545	1431	1129	1161
ENSG00000078269	SYNJ2	1072	1002	4577	4060
ENSG00000078295	ADCY2	0	1	1	0
ENSG00000078304	PPP2R5C	1507	1508	2384	2336
ENSG00000078319	PMS2P1	132	125	273	282
ENSG00000078328	RBFOX1	403	370	540	550
ENSG00000078369	GNB1	6016	5873	9387	9074
ENSG00000078399	HOXA9	582	571	350	312
ENSG00000078401	EDN1	5	5	3	0
ENSG00000078403	MLLT10	859	817	721	605
ENSG00000078487	ZCWPW1	9	9	9	7
ENSG00000078549	ADCYAP1R1	1	3	5	1
ENSG00000078579	FGF20	0	0	0	0
ENSG00000078589	P2RY10	0	0	0	0
ENSG00000078596	ITM2A	0	0	0	0
ENSG00000078618	NRDC	5011	4825	5929	5512
ENSG00000078668	VDAC3	1288	1372	2378	2228
ENSG00000078674	PCM1	2418	2364	2139	1659
ENSG00000078687	TNRC6C	607	554	408	301
ENSG00000078699	CBFA2T2	597	556	418	318
ENSG00000078725	BRINP1	0	4	1	0
ENSG00000078747	ITCH	568	599	696	608
ENSG00000078795	PKD2L2	19	22	1	2
ENSG00000078804	TP53INP2	196	176	362	355
ENSG00000078808	SDF4	2250	2191	3097	3015
ENSG00000078814	MYH7B	17	12	6	0
ENSG00000078898	BPIFB2	0	0	0	0
ENSG00000078900	TP73	0	0	0	0
ENSG00000078902	TOLLIP	362	352	464	327
ENSG00000078967	UBE2D4	203	202	292	259
ENSG00000079101	CLUL1	1	3	0	0
ENSG00000079102	RUNX1T1	0	0	0	1
ENSG00000079112	CDH17	7	17	4	4
ENSG00000079134	THOC1	755	678	586	519
ENSG00000079150	FKBP7	131	121	157	149
ENSG00000079156	OSBPL6	742	699	952	873
ENSG00000079215	SLC1A3	901	922	1180	1102
ENSG00000079246	XRCC5	8882	9065	16062	15430
ENSG00000079257	LXN	3	1	5	11
ENSG00000079263	SP140	524	509	613	504
ENSG00000079277	MKNK1	237	227	307	293
ENSG00000079308	TNS1	169	161	1210	1066
ENSG00000079313	REXO1	951	894	726	565
ENSG00000079332	SAR1A	4474	4300	2356	2329
ENSG00000079335	CDC14A	140	123	123	118
ENSG00000079337	RAPGEF3	46	39	188	194
ENSG00000079385	CEACAM1	18	13	0	1
ENSG00000079387	SENP1	750	772	836	772
ENSG00000079393	DUSP13	0	0	0	1
ENSG00000079432	CIC	1428	1420	1435	1179
ENSG00000079435	LIPE	3	0	2	4
ENSG00000079459	FDFT1	3866	3813	5508	5445
ENSG00000079462	PAFAH1B3	286	293	538	531
ENSG00000079482	OPHN1	305	296	402	324
ENSG00000079557	AFM	0	0	0	0
ENSG00000079616	KIF22	940	906	2150	2136
ENSG00000079689	SCGN	0	0	0	0
ENSG00000079691	CARMIL1	155	155	610	554
ENSG00000079739	PGM1	1686	1742	2813	2817
ENSG00000079785	DDX1	4627	4669	4653	4382
ENSG00000079805	DNM2	2083	2049	2752	2614
ENSG00000079819	EPB41L2	3765	3757	6350	5635
ENSG00000079841	RIMS1	0	1	1	1
ENSG00000079931	MOXD1	32	40	85	73
ENSG00000079950	STX7	1090	1064	1128	1089
ENSG00000079974	RABL2B	256	196	237	209
ENSG00000079999	KEAP1	484	492	861	929
ENSG00000080007	DDX43	3	4	0	1
ENSG00000080031	PTPRH	39	37	113	161
ENSG00000080166	DCT	917	918	674	646
ENSG00000080189	SLC35C2	673	589	695	664
ENSG00000080200	CRYBG3	867	871	690	440
ENSG00000080224	EPHA6	0	0	0	0
ENSG00000080293	SCTR	0	0	0	0
ENSG00000080298	RFX3	728	653	222	190
ENSG00000080345	RIF1	2095	2084	2061	1656
ENSG00000080371	RAB21	2279	2380	1609	1637
ENSG00000080493	SLC4A4	1	0	0	0
ENSG00000080503	SMARCA2	1142	1102	1206	1151
ENSG00000080511	RDH8	1	0	0	0
ENSG00000080546	SESN1	1098	1075	417	452
ENSG00000080561	MID2	0	0	0	0
ENSG00000080572	DNAAF6	0	0	0	0
ENSG00000080573	COL5A3	3	6	0	0
ENSG00000080603	SRCAP	157	126	206	127
ENSG00000080608	PUM3	652	593	1049	1063
ENSG00000080618	CPB2	7	8	5	2
ENSG00000080644	CHRNA3	19	31	22	14
ENSG00000080709	KCNN2	2	9	0	0
ENSG00000080802	CNOT4	643	613	367	458
ENSG00000080815	PSEN1	874	937	986	865
ENSG00000080819	CPOX	1527	1355	1417	1719
ENSG00000080822	CLDND1	3067	2963	2032	1851
ENSG00000080823	MOK	88	80	249	224
ENSG00000080824	HSP90AA1	39327	40026	47939	43393
ENSG00000080839	RBL1	564	549	720	690
ENSG00000080845	DLGAP4	1205	1043	2161	2217
ENSG00000080854	IGSF9B	20	33	75	58
ENSG00000080910	CFHR2	0	0	0	0
ENSG00000080947	CROCCP3	59	67	36	33
ENSG00000080986	NDC80	1120	1107	1371	1214
ENSG00000081014	AP4E1	974	945	677	594
ENSG00000081019	RSBN1	569	631	706	566
ENSG00000081026	MAGI3	506	514	508	456
ENSG00000081041	CXCL2	0	1	0	0
ENSG00000081051	AFP	0	3	1	1
ENSG00000081052	COL4A4	0	0	0	0
ENSG00000081059	TCF7	8	8	1	0
ENSG00000081087	OSTM1	1929	1887	1419	1571
ENSG00000081138	CDH7	0	0	1	0
ENSG00000081148	IMPG2	21	26	2	0
ENSG00000081154	PCNP	3433	3511	2946	3513
ENSG00000081177	EXD2	445	377	505	471
ENSG00000081181	ARG2	178	187	365	317
ENSG00000081189	MEF2C	48	57	32	41
ENSG00000081237	PTPRC	0	0	1	10
ENSG00000081248	CACNA1S	0	0	0	0
ENSG00000081277	PKP1	1	1	3	3
ENSG00000081307	UBA5	2353	2167	1376	1435
ENSG00000081320	STK17B	926	964	1084	1259
ENSG00000081377	CDC14B	246	264	521	439
ENSG00000081386	ZNF510	268	230	75	71
ENSG00000081479	LRP2	0	0	0	0
ENSG00000081665	ZNF506	41	46	13	18
ENSG00000081692	JMJD4	75	97	200	150
ENSG00000081721	DUSP12	580	514	536	540
ENSG00000081760	AACS	424	399	301	362
ENSG00000081791	DELE1	618	656	651	608
ENSG00000081800	SLC13A1	2	1	0	0
ENSG00000081803	CADPS2	357	374	596	505
ENSG00000081818	PCDHB4	2	0	0	0
ENSG00000081842	PCDHA6	0	0	0	0
ENSG00000081853	PCDHGA2	4	6	1	5
ENSG00000081870	HSPB11	580	633	669	650
ENSG00000081913	PHLPP1	336	333	669	641
ENSG00000081923	ATP8B1	172	125	797	768
ENSG00000081985	IL12RB2	38	44	7	2
ENSG00000082014	SMARCD3	78	72	176	140
ENSG00000082068	WDR70	611	563	880	871
ENSG00000082074	FYB1	6	6	6	4
ENSG00000082126	MPP4	190	195	537	448
ENSG00000082146	STRADB	753	712	1156	1128
ENSG00000082153	BZW1	9499	9357	14318	13261
ENSG00000082175	PGR	160	170	174	137
ENSG00000082196	C1QTNF3	10	11	22	22
ENSG00000082212	ME2	1041	1030	1594	1590
ENSG00000082213	C5orf22	757	807	790	678
ENSG00000082258	CCNT2	2082	1943	452	466
ENSG00000082269	FAM135A	310	312	213	234
ENSG00000082293	COL19A1	1	3	3	1
ENSG00000082397	EPB41L3	1298	1306	1840	1732
ENSG00000082438	COBLL1	497	515	513	439
ENSG00000082458	DLG3	77	91	268	228
ENSG00000082482	KCNK2	2	3	0	0
ENSG00000082497	SERTAD4	326	354	492	467
ENSG00000082512	TRAF5	571	566	463	450
ENSG00000082515	MRPL22	578	599	687	670
ENSG00000082516	GEMIN5	560	603	1219	1077
ENSG00000082556	OPRK1	0	0	0	0
ENSG00000082641	NFE2L1	7022	6464	6910	6127
ENSG00000082684	SEMA5B	0	2	1	1
ENSG00000082701	GSK3B	3215	3073	3518	3178
ENSG00000082781	ITGB5	2386	2238	8757	8122
ENSG00000082805	ERC1	1071	1109	2362	1816
ENSG00000082898	XPO1	8822	8311	8644	7586
ENSG00000082929	LINC01587	0	0	0	0
ENSG00000082996	RNF13	1419	1477	1067	1079
ENSG00000083067	TRPM3	0	0	0	0
ENSG00000083093	PALB2	650	683	378	383
ENSG00000083097	DOP1A	371	297	210	196
ENSG00000083099	LYRM2	868	844	1208	1144
ENSG00000083123	BCKDHB	133	112	336	319
ENSG00000083168	KAT6A	1656	1596	1514	1200
ENSG00000083223	TUT7	1142	1110	881	733
ENSG00000083290	ULK2	5	3	5	5
ENSG00000083307	GRHL2	0	0	0	0
ENSG00000083312	TNPO1	8156	8229	7086	6478
ENSG00000083444	PLOD1	2007	1838	3294	3117
ENSG00000083454	P2RX5	1	0	0	4
ENSG00000083457	ITGAE	416	352	375	341
ENSG00000083520	DIS3	4093	3887	2155	1974
ENSG00000083535	PIBF1	760	837	697	693
ENSG00000083544	TDRD3	283	227	252	207
ENSG00000083622	-	0	0	0	0
ENSG00000083635	NUFIP1	290	281	502	455
ENSG00000083642	PDS5B	694	712	1078	950
ENSG00000083720	OXCT1	440	489	567	521
ENSG00000083750	RRAGB	200	190	118	126
ENSG00000083782	EPYC	0	0	0	0
ENSG00000083799	CYLD	1462	1482	841	881
ENSG00000083807	SLC27A5	70	73	101	109
ENSG00000083812	ZNF324	195	184	137	140
ENSG00000083814	ZNF671	8	5	0	0
ENSG00000083817	ZNF416	240	271	92	85
ENSG00000083828	ZNF586	57	59	45	43
ENSG00000083838	ZNF446	142	103	78	80
ENSG00000083844	ZNF264	916	961	483	448
ENSG00000083845	RPS5	10735	10833	10129	10671
ENSG00000083857	FAT1	1906	1834	5152	3431
ENSG00000083896	YTHDC1	3285	3154	1609	1479
ENSG00000083937	CHMP2B	1379	1412	843	889
ENSG00000084070	SMAP2	730	753	1386	1377
ENSG00000084072	PPIE	208	175	286	281
ENSG00000084073	ZMPSTE24	2856	2785	2464	2412
ENSG00000084090	STARD7	3054	3132	4687	4399
ENSG00000084092	NOA1	680	617	829	834
ENSG00000084093	REST	1901	1844	1234	1222
ENSG00000084110	HAL	12	5	1	0
ENSG00000084112	SSH1	1481	1455	2298	1932
ENSG00000084207	GSTP1	2543	2559	2871	2891
ENSG00000084234	APLP2	6284	6257	8987	7781
ENSG00000084444	FAM234B	186	229	646	593
ENSG00000084453	SLCO1A2	16	10	0	1
ENSG00000084463	WBP11	2460	2467	2956	2883
ENSG00000084623	EIF3I	5259	5320	6733	7110
ENSG00000084628	NKAIN1	0	1	0	0
ENSG00000084636	COL16A1	42	41	57	75
ENSG00000084652	TXLNA	2165	1997	2166	2098
ENSG00000084674	APOB	24	20	11	16
ENSG00000084676	NCOA1	744	675	963	775
ENSG00000084693	AGBL5	734	677	1005	927
ENSG00000084710	EFR3B	336	266	1292	1174
ENSG00000084731	KIF3C	992	902	1883	1766
ENSG00000084733	RAB10	3899	4072	5301	5293
ENSG00000084734	GCKR	22	17	38	33
ENSG00000084754	HADHA	2621	2436	3891	3788
ENSG00000084764	MAPRE3	497	470	430	419
ENSG00000084774	CAD	1062	1009	2649	2477
ENSG00000085063	CD59	2752	2669	5549	5216
ENSG00000085117	CD82	543	534	1542	1543
ENSG00000085185	BCORL1	289	268	373	358
ENSG00000085224	ATRX	2294	2286	1701	1339
ENSG00000085231	AK6	1157	1067	542	615
ENSG00000085265	FCN1	0	0	1	0
ENSG00000085274	MYNN	500	510	428	391
ENSG00000085276	MECOM	185	236	302	236
ENSG00000085365	SCAMP1	1652	1869	1823	2172
ENSG00000085377	PREP	1071	1040	1961	1896
ENSG00000085382	HACE1	340	269	396	346
ENSG00000085415	SEH1L	1025	1096	1835	1938
ENSG00000085433	WDR47	952	1000	433	458
ENSG00000085449	WDFY1	692	626	1309	1263
ENSG00000085465	OVGP1	84	61	3	6
ENSG00000085491	SLC25A24	2174	2056	1856	2050
ENSG00000085511	MAP3K4	1224	1217	1124	947
ENSG00000085514	PILRA	19	17	18	17
ENSG00000085552	IGSF9	4	2	3	4
ENSG00000085563	ABCB1	1	2	2	0
ENSG00000085644	ZNF213	159	141	128	152
ENSG00000085662	AKR1B1	2920	2940	2573	2607
ENSG00000085719	CPNE3	514	531	812	860
ENSG00000085721	RRN3	2087	2169	1404	1338
ENSG00000085733	CTTN	3964	3592	4143	3909
ENSG00000085741	WNT11	0	0	0	0
ENSG00000085760	MTIF2	1571	1621	1447	1291
ENSG00000085788	DDHD2	677	752	1514	1239
ENSG00000085831	TTC39A	372	356	627	665
ENSG00000085832	EPS15	1269	1284	2211	2046
ENSG00000085840	ORC1	816	752	619	626
ENSG00000085871	MGST2	1	3	3	1
ENSG00000085872	CHERP	1023	1010	1019	1104
ENSG00000085978	ATG16L1	897	926	991	969
ENSG00000085982	USP40	539	477	725	599
ENSG00000085998	POMGNT1	1220	1081	2336	2205
ENSG00000085999	RAD54L	1121	1030	873	858
ENSG00000086015	MAST2	1356	1263	1786	1771
ENSG00000086061	DNAJA1	6879	6736	6429	6327
ENSG00000086062	B4GALT1	2421	2342	5241	4850
ENSG00000086065	CHMP5	2729	2530	2027	2221
ENSG00000086102	NFX1	695	711	804	719
ENSG00000086159	AQP6	6	11	2	0
ENSG00000086189	DIMT1	344	301	592	490
ENSG00000086200	IPO11	567	582	897	832
ENSG00000086205	FOLH1	0	0	0	0
ENSG00000086232	EIF2AK1	3472	3387	4446	4203
ENSG00000086288	NME8	0	0	0	0
ENSG00000086289	EPDR1	1270	1303	1337	1323
ENSG00000086300	SNX10	605	529	576	706
ENSG00000086475	SEPHS1	1394	1380	1873	1856
ENSG00000086504	MRPL28	801	835	1536	1601
ENSG00000086506	HBQ1	3	0	1	1
ENSG00000086544	ITPKC	439	473	197	172
ENSG00000086548	CEACAM6	0	0	0	0
ENSG00000086570	FAT2	196	204	438	333
ENSG00000086589	RBM22	1917	1924	1386	1353
ENSG00000086598	TMED2	8313	8112	6759	6776
ENSG00000086619	ERO1B	354	339	321	351
ENSG00000086666	ZFAND6	2272	2254	2690	2752
ENSG00000086696	HSD17B2	9	7	35	21
ENSG00000086712	TXLNG	1046	1010	1159	946
ENSG00000086717	PPEF1	0	0	0	0
ENSG00000086730	LAT2	28	34	151	150
ENSG00000086758	HUWE1	6012	5627	9528	7078
ENSG00000086827	ZW10	1034	1095	1387	1234
ENSG00000086848	ALG9	194	158	254	225
ENSG00000086967	MYBPC2	2	1	0	0
ENSG00000086991	NOX4	13	7	3	13
ENSG00000087008	ACOX3	78	94	228	225
ENSG00000087053	MTMR2	1830	1680	1235	1289
ENSG00000087074	PPP1R15A	6181	5722	1070	1101
ENSG00000087076	HSD17B14	4	1	5	9
ENSG00000087077	TRIP6	1204	1095	1573	1519
ENSG00000087085	ACHE	2	2	0	0
ENSG00000087086	FTL	21782	21191	19013	20045
ENSG00000087087	SRRT	2352	2122	2504	2551
ENSG00000087088	BAX	1642	1585	2229	2278
ENSG00000087095	NLK	1429	1498	1700	1568
ENSG00000087111	PIGS	435	396	978	908
ENSG00000087116	ADAMTS2	952	965	1207	1027
ENSG00000087128	TMPRSS11E	0	0	0	0
ENSG00000087152	ATXN7L3	1258	1237	1660	1584
ENSG00000087157	PGS1	559	537	436	484
ENSG00000087191	PSMC5	4004	4013	5341	5210
ENSG00000087206	UIMC1	642	550	863	773
ENSG00000087237	CETP	2	3	4	1
ENSG00000087245	MMP2	703	612	2355	2086
ENSG00000087250	MT3	0	0	0	0
ENSG00000087253	LPCAT2	579	608	1046	1040
ENSG00000087258	GNAO1	8	3	20	12
ENSG00000087263	OGFOD1	2040	2005	1874	1859
ENSG00000087266	SH3BP2	464	363	547	504
ENSG00000087269	NOP14	949	942	1657	1652
ENSG00000087274	ADD1	1992	1951	2667	2522
ENSG00000087299	L2HGDH	182	167	412	343
ENSG00000087301	TXNDC16	176	176	250	237
ENSG00000087302	RTRAF	1604	1650	1489	1484
ENSG00000087303	NID2	89	78	290	220
ENSG00000087338	GMCL1	881	896	923	1011
ENSG00000087365	SF3B2	7318	7359	7816	7949
ENSG00000087448	KLHL42	956	928	1474	1338
ENSG00000087460	GNAS	8497	8237	10221	10843
ENSG00000087470	DNM1L	2296	2076	2713	2581
ENSG00000087494	PTHLH	1	0	1	1
ENSG00000087495	PHACTR3	2	4	5	1
ENSG00000087502	ERGIC2	1114	1141	1284	1299
ENSG00000087510	TFAP2C	37	44	89	91
ENSG00000087586	AURKA	2182	2167	3969	3934
ENSG00000087589	CASS4	16	16	8	17
ENSG00000087842	PIR	242	212	177	196
ENSG00000087884	AAMDC	215	222	147	170
ENSG00000087903	RFX2	255	202	199	191
ENSG00000087995	METTL2A	343	347	599	627
ENSG00000088002	SULT2B1	2	0	3	1
ENSG00000088035	ALG6	144	137	251	279
ENSG00000088038	CNOT3	1394	1267	1154	1079
ENSG00000088053	GP6	14	16	0	0
ENSG00000088179	PTPN4	340	315	328	290
ENSG00000088205	DDX18	3844	3948	4283	4022
ENSG00000088247	KHSRP	6198	5811	7338	7295
ENSG00000088256	GNA11	1403	1331	2091	1850
ENSG00000088280	ASAP3	114	99	600	558
ENSG00000088298	EDEM2	438	439	740	668
ENSG00000088305	DNMT3B	156	170	364	337
ENSG00000088320	REM1	0	0	0	0
ENSG00000088325	TPX2	5592	5377	11477	10969
ENSG00000088340	FER1L4	6	5	1	2
ENSG00000088356	PDRG1	475	439	200	252
ENSG00000088367	EPB41L1	961	947	1951	1958
ENSG00000088386	SLC15A1	0	0	0	0
ENSG00000088387	DOCK9	1126	988	2460	2022
ENSG00000088448	ANKRD10	2021	1759	786	720
ENSG00000088451	TGDS	588	585	435	434
ENSG00000088538	DOCK3	218	183	147	110
ENSG00000088543	C3orf18	1	3	0	0
ENSG00000088682	COQ9	585	628	746	752
ENSG00000088726	TMEM40	9	9	0	2
ENSG00000088727	KIF9	87	91	95	88
ENSG00000088756	ARHGAP28	90	105	155	131
ENSG00000088766	CRLS1	110	91	158	153
ENSG00000088782	DEFB127	0	0	0	0
ENSG00000088808	PPP1R13B	336	330	348	247
ENSG00000088812	ATRN	1056	983	1642	1293
ENSG00000088826	SMOX	508	522	1121	1104
ENSG00000088827	SIGLEC1	0	0	0	1
ENSG00000088832	FKBP1A	8336	8274	11949	11154
ENSG00000088833	NSFL1C	1561	1440	1731	1744
ENSG00000088836	SLC4A11	5	10	13	21
ENSG00000088854	DNAAF9	260	265	222	213
ENSG00000088876	ZNF343	450	471	341	315
ENSG00000088881	EBF4	1	1	0	0
ENSG00000088882	CPXM1	6	8	8	1
ENSG00000088888	MAVS	1645	1492	1816	1545
ENSG00000088899	LZTS3	63	76	141	134
ENSG00000088926	F11	0	0	0	0
ENSG00000088930	XRN2	2340	2129	3722	3443
ENSG00000088970	KIZ	296	245	159	142
ENSG00000088986	DYNLL1	3091	3043	3783	4136
ENSG00000088992	TESC	0	0	0	0
ENSG00000089006	SNX5	2771	2696	2843	2568
ENSG00000089009	RPL6	17960	17736	19871	19628
ENSG00000089012	SIRPG	6	6	44	39
ENSG00000089022	MAPKAPK5	855	810	585	571
ENSG00000089041	P2RX7	360	322	276	236
ENSG00000089048	ESF1	794	730	509	444
ENSG00000089050	RBBP9	256	275	659	689
ENSG00000089053	ANAPC5	2176	2215	3400	3369
ENSG00000089057	SLC23A2	1019	979	1425	1302
ENSG00000089060	SLC8B1	125	116	412	375
ENSG00000089063	TMEM230	1284	1172	1695	1773
ENSG00000089091	DZANK1	121	88	43	41
ENSG00000089094	KDM2B	540	573	811	659
ENSG00000089101	CFAP61	0	0	0	0
ENSG00000089116	LHX5	0	0	0	0
ENSG00000089123	TASP1	134	121	180	179
ENSG00000089127	OAS1	2002	1887	373	367
ENSG00000089154	GCN1	4384	4198	6451	5612
ENSG00000089157	RPLP0	26883	26999	35421	35409
ENSG00000089159	PXN	2279	2078	5413	4977
ENSG00000089163	SIRT4	1	9	5	6
ENSG00000089169	RPH3A	4	5	0	0
ENSG00000089177	KIF16B	278	283	228	200
ENSG00000089195	TRMT6	689	618	980	975
ENSG00000089199	CHGB	223	210	179	184
ENSG00000089220	PEBP1	1619	1666	2258	2382
ENSG00000089225	TBX5	0	1	0	0
ENSG00000089234	BRAP	1219	1182	586	607
ENSG00000089248	ERP29	2092	2021	2190	2208
ENSG00000089250	NOS1	0	0	0	0
ENSG00000089280	FUS	10807	10736	6326	6565
ENSG00000089289	IGBP1	1180	1140	1141	1208
ENSG00000089327	FXYD5	1621	1514	2267	2288
ENSG00000089335	ZNF302	602	601	293	246
ENSG00000089351	GRAMD1A	727	658	982	1035
ENSG00000089356	FXYD3	0	0	0	0
ENSG00000089472	HEPH	18	13	22	13
ENSG00000089486	CDIP1	388	346	621	554
ENSG00000089505	CMTM1	7	10	10	16
ENSG00000089558	KCNH4	1	1	2	0
ENSG00000089597	GANAB	6124	5901	12234	10920
ENSG00000089639	GMIP	100	116	203	159
ENSG00000089682	RBM41	371	357	316	338
ENSG00000089685	BIRC5	2297	2225	3838	3771
ENSG00000089692	LAG3	23	29	4	3
ENSG00000089693	MLF2	3214	3086	4127	3826
ENSG00000089723	OTUB2	5	8	43	34
ENSG00000089737	DDX24	3821	3582	3674	3480
ENSG00000089775	ZBTB25	130	132	154	193
ENSG00000089818	NECAP1	910	890	655	568
ENSG00000089820	ARHGAP4	2	5	3	7
ENSG00000089847	ANKRD24	8	2	10	4
ENSG00000089876	DHX32	1504	1616	1688	1584
ENSG00000089902	RCOR1	825	798	1396	1302
ENSG00000089916	GPATCH2L	1712	1595	1068	873
ENSG00000090006	LTBP4	803	718	1115	1063
ENSG00000090013	BLVRB	514	489	532	513
ENSG00000090020	SLC9A1	1106	967	1156	1117
ENSG00000090054	SPTLC1	2139	2155	1758	1921
ENSG00000090060	PAPOLA	4457	4410	4812	4619
ENSG00000090061	CCNK	624	618	525	497
ENSG00000090097	PCBP4	407	376	775	704
ENSG00000090104	RGS1	0	0	1	0
ENSG00000090238	YPEL3	3	2	1	2
ENSG00000090263	MRPS33	386	428	461	480
ENSG00000090266	NDUFB2	377	336	362	413
ENSG00000090273	NUDC	3562	3329	6892	7022
ENSG00000090316	MAEA	964	937	1094	1127
ENSG00000090339	ICAM1	0	1	0	0
ENSG00000090372	STRN4	1138	1058	1354	1146
ENSG00000090376	IRAK3	2	1	0	1
ENSG00000090382	LYZ	51	46	42	56
ENSG00000090402	SI	0	0	0	0
ENSG00000090432	MUL1	694	744	675	637
ENSG00000090447	TFAP4	88	68	354	345
ENSG00000090470	PDCD7	1624	1626	1125	1117
ENSG00000090487	SPG21	1069	1122	1500	1592
ENSG00000090512	FETUB	6	5	31	22
ENSG00000090520	DNAJB11	4349	4047	1774	1850
ENSG00000090530	P3H2	0	1	5	0
ENSG00000090534	THPO	77	67	139	163
ENSG00000090539	CHRD	88	87	75	72
ENSG00000090554	FLT3LG	22	16	25	28
ENSG00000090565	RAB11FIP3	468	417	615	702
ENSG00000090581	GNPTG	364	368	383	340
ENSG00000090612	ZNF268	338	365	102	91
ENSG00000090615	GOLGA3	3929	3527	2387	2132
ENSG00000090621	PABPC4	5298	5271	4481	4585
ENSG00000090659	CD209	5	6	2	2
ENSG00000090661	CERS4	0	0	0	0
ENSG00000090674	MCOLN1	196	205	160	168
ENSG00000090686	USP48	1722	1549	2010	1900
ENSG00000090776	EFNB1	329	286	995	955
ENSG00000090857	PDPR	2069	2061	1645	1314
ENSG00000090861	AARS1	4879	4728	6114	6049
ENSG00000090863	GLG1	2836	2715	5932	5382
ENSG00000090889	KIF4A	1504	1550	2534	2497
ENSG00000090905	TNRC6A	2670	2615	2039	1660
ENSG00000090924	PLEKHG2	401	396	573	495
ENSG00000090932	DLL3	7	2	8	11
ENSG00000090971	NAT14	113	137	328	358
ENSG00000090975	PITPNM2	460	392	646	616
ENSG00000090989	EXOC1	1470	1464	1767	1563
ENSG00000091009	RBM27	823	827	697	741
ENSG00000091010	POU4F3	13	21	5	0
ENSG00000091039	OSBPL8	3020	3069	2923	2886
ENSG00000091073	DTX2	109	103	286	308
ENSG00000091106	NLRC4	12	7	10	5
ENSG00000091127	PUS7	382	381	603	510
ENSG00000091128	LAMB4	6	3	12	12
ENSG00000091129	NRCAM	402	414	709	586
ENSG00000091136	LAMB1	720	723	2555	2195
ENSG00000091137	SLC26A4	36	25	204	185
ENSG00000091138	SLC26A3	1	0	0	0
ENSG00000091140	DLD	1493	1394	2608	2505
ENSG00000091157	WDR7	371	340	529	511
ENSG00000091164	TXNL1	2025	2104	1587	1599
ENSG00000091181	IL5RA	0	0	0	0
ENSG00000091262	ABCC6	3	5	8	9
ENSG00000091317	CMTM6	4521	4481	7585	7156
ENSG00000091409	ITGA6	3981	3970	10757	9509
ENSG00000091428	RAPGEF4	79	77	20	21
ENSG00000091436	MAP3K20	1865	1941	3384	2813
ENSG00000091482	SMPX	3	1	0	0
ENSG00000091483	FH	1572	1553	2418	2495
ENSG00000091490	SEL1L3	1994	1963	2685	2446
ENSG00000091513	TF	0	0	0	0
ENSG00000091527	CDV3	7081	6795	8739	8407
ENSG00000091536	MYO15A	9	6	13	3
ENSG00000091542	ALKBH5	8487	8513	10582	11167
ENSG00000091583	APOH	5	5	6	8
ENSG00000091592	NLRP1	4103	3708	708	660
ENSG00000091622	PITPNM3	32	20	22	14
ENSG00000091640	SPAG7	476	461	818	887
ENSG00000091651	ORC6	1265	1240	566	515
ENSG00000091656	ZFHX4	102	83	85	60
ENSG00000091664	SLC17A6	0	0	0	0
ENSG00000091704	CPA1	1	0	0	0
ENSG00000091732	ZC3HC1	360	328	485	502
ENSG00000091831	ESR1	140	117	128	137
ENSG00000091844	RGS17	543	579	598	512
ENSG00000091879	ANGPT2	9	2	0	3
ENSG00000091947	TMEM101	351	388	478	432
ENSG00000091972	CD200	3	0	3	0
ENSG00000091986	CCDC80	1762	1637	2309	2179
ENSG00000092009	CMA1	1	0	0	0
ENSG00000092010	PSME1	1145	1251	1324	1400
ENSG00000092020	PPP2R3C	639	569	597	585
ENSG00000092036	HAUS4	372	391	785	781
ENSG00000092051	JPH4	246	227	885	776
ENSG00000092054	MYH7	0	1	0	0
ENSG00000092067	CEBPE	1	0	2	0
ENSG00000092068	SLC7A8	86	118	202	167
ENSG00000092094	OSGEP	487	430	505	501
ENSG00000092096	SLC22A17	11	8	19	31
ENSG00000092098	RNF31	199	128	45	41
ENSG00000092108	SCFD1	1595	1513	1065	982
ENSG00000092140	G2E3	1016	867	816	924
ENSG00000092148	HECTD1	3791	3838	4405	3290
ENSG00000092199	HNRNPC	14020	14026	22095	20658
ENSG00000092200	RPGRIP1	4	5	0	12
ENSG00000092201	SUPT16H	4952	5168	8968	7950
ENSG00000092203	TOX4	2669	2633	2032	1941
ENSG00000092208	GEMIN2	188	197	323	323
ENSG00000092295	TGM1	7	6	7	7
ENSG00000092330	TINF2	901	916	907	888
ENSG00000092345	DAZL	0	0	0	1
ENSG00000092377	TBL1Y	0	0	0	0
ENSG00000092421	SEMA6A	46	36	5	6
ENSG00000092439	TRPM7	1635	1572	839	687
ENSG00000092445	TYRO3	660	583	1062	978
ENSG00000092470	WDR76	686	646	1143	1030
ENSG00000092529	CAPN3	10	2	1	2
ENSG00000092531	SNAP23	639	656	718	646
ENSG00000092607	TBX15	3	1	0	2
ENSG00000092621	PHGDH	2273	2180	3221	3141
ENSG00000092758	COL9A3	1	1	1	2
ENSG00000092820	EZR	4056	3919	10064	10194
ENSG00000092841	MYL6	7366	7391	8726	8524
ENSG00000092847	AGO1	1422	1330	2153	1807
ENSG00000092850	TEKT2	2	9	0	0
ENSG00000092853	CLSPN	762	855	1998	1817
ENSG00000092871	RFFL	597	541	915	790
ENSG00000092929	UNC13D	43	42	107	91
ENSG00000092931	MFSD11	342	289	380	359
ENSG00000092964	DPYSL2	985	895	3124	3375
ENSG00000092969	TGFB2	98	105	255	261
ENSG00000092978	GPATCH2	690	728	492	517
ENSG00000093000	NUP50	3708	3616	3232	2989
ENSG00000093009	CDC45	392	406	784	787
ENSG00000093010	COMT	1165	1079	1662	1686
ENSG00000093072	ADA2	3	1	0	3
ENSG00000093100	-	5	1	1	3
ENSG00000093134	VNN3P	0	2	0	0
ENSG00000093144	ECHDC1	1637	1654	1642	1704
ENSG00000093167	LRRFIP2	2653	2631	1603	1511
[truncated: 59,807 more rows]
