# Supplementary material for: Betrixaban activates cGAS and ERVs to promote dual nucleic-sensing antiviral immunity
Source: EMBO Mol Med. 2026 Mar 23;18(5):1563–91. doi: 10.1038/s44321-025-00356-7 (PMC13179341; doi:10.1038/s44321-025-00356-7)
Supplement: Supplementary file 10 — Sequencing Data [file 44321_2025_356_MOESM10_ESM.zip › Sequencing data/Bulk/DEG.csv]

gene_id	baseMean	log2FoldChange	lfcSE	stat	pvalue	padj	GeneSymbol
ENSG00000000003	688.178142213923	-0.101123083085241	0.131693530415267	-0.767866749158986	0.442566353607787	0.563484425341785	TSPAN6
ENSG00000000419	2183.90133560347	0.965334190461019	0.0888922316035858	10.8596012615131	1.79531393797514e-27	3.63046310922449e-26	DPM1
ENSG00000000457	184.27108921554	0.250819459153705	0.231036789407413	1.08562562610497	0.277644657453554	0.391709176370643	SCYL3
ENSG00000000460	561.173556473779	-0.342755472681035	0.134454745546626	-2.54922555011027	0.0107962450402126	0.0249545170535731	C1orf112
ENSG00000001036	7.49068698409053	3.87870562399347	1.40191695666952	2.76671567851491	0.00566241155315144	0.0141252433682477	FUCA2
ENSG00000001084	1201.4704826444	1.6376175044224	0.104484263830855	15.6733410791263	2.30155980447709e-55	1.36311074592161e-53	GCLC
ENSG00000001167	836.893933032129	-0.616836714246424	0.118382410739527	-5.21054361364232	1.88288110054753e-07	9.80699997020568e-07	NFYA
ENSG00000001460	219.923750291207	-0.325325454851953	0.204125342251498	-1.59375338340463	0.110991282349756	0.186392511941	STPG1
ENSG00000001461	1258.85911082266	-0.36199793818286	0.100117449665638	-3.61573271584347	0.000299499278529284	0.000976749362772219	NIPAL3
ENSG00000001497	1091.17382600408	-0.494736250446553	0.105271396725003	-4.69962654470081	2.60637677554743e-06	1.17163680322413e-05	LAS1L
ENSG00000001617	680.980796885718	-1.66378652785374	0.133304230930879	-12.4811231889289	9.46420828615325e-36	2.82778642490019e-34	SEMA3F
ENSG00000001629	1398.75496037641	-0.0842462877071265	0.101706385463181	-0.82832840163831	0.407484542415703	0.529259310265117	ANKIB1
ENSG00000001630	170.265570126342	-0.345621493635317	0.24259034806877	-1.42471246851643	0.154240333408666	0.244207743495444	CYP51A1
ENSG00000001631	331.73737893594	1.52702931686282	0.174594393166768	8.74615323645726	2.20749282852183e-18	2.79033244866796e-17	KRIT1
ENSG00000002016	280.565441707739	0.494763677153153	0.184630389612165	2.67975211552365	0.00736766976939561	0.0178503667064053	RAD52
ENSG00000002079	1417.45727175025	-1.56144829015413	0.0993950062156779	-15.709524548607	1.30151505267454e-55	7.73123182628902e-54	MYH16
ENSG00000002330	526.232389414294	-0.385828772148739	0.137616992678216	-2.8036419386878	0.0050528985792172	0.0127465625306618	BAD
ENSG00000002549	1174.11957664895	0.257353239734941	0.10421222959294	2.46951092727006	0.0135297886300203	0.0305316118584097	LAP3
ENSG00000002586	1865.34255925056	-0.616555991645728	0.0966322264075184	-6.38043864420118	1.76581463614788e-10	1.24317087558644e-09	CD99
ENSG00000002745	17.7793476576554	5.17812522511393	1.20406936935383	4.30052068170524	1.70397266895815e-05	6.84297595568123e-05	WNT16
ENSG00000002746	35.9869061317319	0.603863366193604	0.48066871606502	1.25629845673568	0.209007781248274	0.312994170613319	HECW1
ENSG00000002822	266.263422590588	-0.852541105964076	0.187675470874941	-4.54263469802173	5.55554755162669e-06	2.39023870624956e-05	MAD1L1
ENSG00000002834	5771.00012908797	-0.51139647299334	0.072072314130262	-7.09560223179531	1.28789408527312e-12	1.10227607409803e-11	LASP1
ENSG00000002919	330.87545464137	0.536521028186684	0.17360472914889	3.09047472852276	0.00199836809554432	0.00554426311078246	SNX11
ENSG00000003056	4032.57533723335	0.22557074778431	0.0762137100708534	2.95971351577825	0.00307925241042929	0.0081860227712183	M6PR
ENSG00000003096	59.0149618327532	1.48913870117171	0.390316042931158	3.81521264150129	0.000136065713429745	0.000471645636391851	KLHL13
ENSG00000003137	25.2177234294972	-1.77837711062098	0.601871701004393	-2.95474452055688	0.00312928065875823	0.00830438939877085	CYP26B1
ENSG00000003249	257.851952484446	-1.89977914617503	0.213180566890683	-8.91159627673389	5.03030115138473e-19	6.61831118526617e-18	DBNDD1
ENSG00000003393	1105.93867205043	0.632391727703708	0.110124991008259	5.74249061828556	9.32940493596104e-09	5.57001475072828e-08	ALS2
ENSG00000003400	285.846768789111	-0.0191169063485388	0.178388195366668	-0.10716463782396	0.914658368762284	0.942909270292156	CASP10
ENSG00000003402	131.151526425668	-1.46537642681719	0.278243327181912	-5.26652855131776	1.39027632976639e-07	7.34476581943021e-07	CFLAR
ENSG00000003436	3.05199837679787	1.70084397127369	1.68149118243893	1.0115093014087	0.311772731570406	0.42986128415403	TFPI
ENSG00000003509	582.315900498458	0.55380094060912	0.137134008033137	4.03839243490426	5.38187621423356e-05	0.000199845334623047	NDUFAF7
ENSG00000003756	1749.12269437829	1.75089212646031	0.096564471717528	18.1318459607179	1.78659704753913e-73	1.80094396322392e-71	RBM5
ENSG00000003987	58.234339910293	1.40141156212774	0.39642600784974	3.53511508926761	0.000407597590015634	0.00129686598104927	MTMR7
ENSG00000003989	1034.7924999037	-0.250000129618643	0.109575256547694	-2.28153816377173	0.0225166210775241	0.0476927984809831	SLC7A2
ENSG00000004059	494.997811861902	-0.495271738386711	0.141982941096587	-3.48824819771688	0.000486196529531685	0.00152722639800486	ARF5
ENSG00000004139	7.05593237189142	-1.01550118466096	1.15172240631599	-0.881723911154288	0.377926127188565	0.499968686455661	SARM1
ENSG00000004142	2454.67392144827	-0.25115835167999	0.0829186676713432	-3.02897235005611	0.00245387140467239	0.00667440983454024	POLDIP2
ENSG00000004399	600.329847018934	-1.16160907276834	0.140943711176655	-8.24165238073241	1.69848436176575e-16	1.89491611942329e-15	PLXND1
ENSG00000004455	5325.09119477623	-0.408462174246575	0.0706836758494653	-5.7787341891567	7.52647260212354e-09	4.52881720427445e-08	AK2
ENSG00000004478	3557.22110567137	0.442766426844974	0.078761175673381	5.62163303251218	1.89160748861334e-08	1.09401894712355e-07	FKBP4
ENSG00000004487	3597.13624482388	-0.405073206533964	0.0761623644934885	-5.31854819933532	1.04598512377166e-07	5.6060196254991e-07	KDM1A
ENSG00000004534	1818.38841918964	0.461192722569826	0.0915427477958345	5.03800392357035	4.7041180275273e-07	2.31711480038049e-06	RBM6
ENSG00000004660	159.318079218742	-1.46169754938086	0.243345798063288	-6.00666853923117	1.89374108559082e-09	1.21144802331113e-08	CAMKK1
ENSG00000004700	2009.85258242351	0.460244984854709	0.0953424790949489	4.82728149324042	1.38409418521203e-06	6.42893549980149e-06	RECQL
ENSG00000004766	299.966735443045	0.619332448734636	0.180769705599038	3.42608539789496	0.000612347823471475	0.0018834720617456	VPS50
ENSG00000004776	24.4161394315113	2.1283207610504	0.651994070276727	3.26432533373667	0.00109725093660815	0.00320832573157957	HSPB6
ENSG00000004777	41.7858677639541	-0.134319249832095	0.450643606310001	-0.298060924312097	0.765656664666591	0.834743445025835	ARHGAP33
ENSG00000004779	1203.3036368443	0.244077509956935	0.10623073767195	2.29761663437441	0.0215836180607717	0.0459506595066604	NDUFAB1
ENSG00000004838	4.26591876039062	0.969945358349526	1.47657722976345	0.656887658023082	0.511253154636947	0.626247336648805	ZMYND10
ENSG00000004864	711.959129093363	-0.582724307121001	0.122221119169242	-4.76778736017046	1.86260218415427e-06	8.5148137868839e-06	SLC25A13
ENSG00000004866	438.403081083495	0.147329530541018	0.1574374770613	0.93579707507415	0.349377677747126	0.470310458772306	ST7
ENSG00000004897	3941.12838500573	-0.164896542743331	0.0818320672377789	-2.01506021183837	0.0438983405340761	0.0851983153682434	CDC27
ENSG00000004961	956.085675548812	0.308485109180417	0.110624285161345	2.78858397801614	0.00529390204215887	0.0132773298390863	HCCS
ENSG00000004975	1055.95830742755	-3.2598491258889e-05	0.107082197322131	-0.000304424937796376	0.999757104045961	0.999833496194632	DVL2
ENSG00000005007	1884.96083048895	0.0883928303604188	0.092492921267315	0.955671300563137	0.339238326432717	0.459633273862644	UPF1
ENSG00000005020	1599.3833268894	-0.584672452586537	0.0953069705403671	-6.13462424911408	8.53607076105226e-10	5.62653356406348e-09	SKAP2
ENSG00000005022	6965.40895039546	-0.460693905685415	0.0743233973959411	-6.19850439870466	5.7002213027797e-10	3.82808603573957e-09	SLC25A5
ENSG00000005059	639.396289777466	-0.638951872241703	0.129599580342371	-4.93020016387204	8.21454056357764e-07	3.93175096183324e-06	MCUB
ENSG00000005075	475.198627747658	0.184960855890983	0.15120477667833	1.22324743936143	0.221236252664298	0.327497913441127	POLR2J
ENSG00000005100	1046.18843231448	-0.346373839656981	0.107390342834134	-3.22537232413868	0.00125808936821119	0.0036386329082926	DHX33
ENSG00000005108	9.18880480618581	2.7565250934194	1.09015438934493	2.52856395420815	0.011453021829526	0.0262959694806752	THSD7A
ENSG00000005156	538.836285570374	-0.670276152094917	0.137153898941685	-4.8870368051287	1.02364963163105e-06	4.84836805831136e-06	LIG3
ENSG00000005175	1204.94486059251	0.365020379997906	0.10186774196727	3.58327742373229	0.000339309899878022	0.00109495332120702	RPAP3
ENSG00000005187	19.3782744362517	-0.744311076901294	0.653463501814268	-1.13902471191551	0.254692847235123	0.365371561702424	ACSM3
ENSG00000005189	279.708784803555	-0.778649829543286	0.192846887108253	-4.03765827501378	5.3987419084831e-05	0.000200359780125352	REXO5
ENSG00000005194	842.813992001966	0.0550619646706633	0.115486460477608	0.476782857860116	0.633516753636625	0.730507879475036	CIAPIN1
ENSG00000005206	201.133554495134	0.719753808996244	0.210991389393059	3.41129470291039	0.000646551692831596	0.00197891814709796	SPPL2B
ENSG00000005238	290.529764602324	-0.0630721658922372	0.177302967471716	-0.35573102239419	0.722042010231005	0.801024761391842	FAM214B
ENSG00000005243	91.3763747532576	0.545108398938405	0.314099711288158	1.73546290986023	0.0826588455717632	0.145962445935459	COPZ2
ENSG00000005249	614.788547779587	-0.299255641774703	0.15394064260716	-1.94396773137015	0.0518993424939491	0.0983348183820704	PRKAR2B
ENSG00000005302	451.055382228252	0.318363935640143	0.147680694311241	2.15575865975536	0.0311025150736387	0.0631253913315796	MSL3
ENSG00000005339	1224.91341351154	1.16138103645584	0.102728698889789	11.3053221641775	1.23500061874893e-29	2.78209676632166e-28	CREBBP
ENSG00000005379	79.4476513695294	-0.178560604349844	0.324111018523686	-0.550924202340239	0.581685635721861	0.688195827111596	TSPOAP1
ENSG00000005436	461.48433783887	0.14842250819375	0.149568126009815	0.992340494952848	0.321031455638046	0.439942730924626	GCFC2
ENSG00000005448	380.064468180521	-1.00006203684272	0.163453809689767	-6.11831586391789	9.4569474378809e-10	6.21300901621675e-09	WDR54
ENSG00000005469	164.425450336988	0.152233573947009	0.238898543172288	0.637231068576345	0.523974343297946	0.637162077314927	CROT
ENSG00000005471	37.0109204861764	-0.301229637270698	0.487093571557394	-0.618422526718163	0.536296852350513	0.648056479752007	ABCB4
ENSG00000005483	1665.47010962448	0.104276847559204	0.104070915405059	1.00197876758692	0.316353847650463	0.434943989530807	KMT2E
ENSG00000005486	386.540725235479	-0.231140127160857	0.168305872127247	-1.37333370630173	0.169648628633386	0.2645945908333	RHBDD2
ENSG00000005700	2083.74623535063	0.762741857960932	0.0946898374553105	8.0551607063526	7.93744517171538e-16	8.49000365392643e-15	IBTK
ENSG00000005801	598.965295750839	2.35221740026908	0.142566533672686	16.4990853019507	3.72492275675675e-61	2.65520476078957e-59	ZNF195
ENSG00000005810	1851.78000058274	-0.0479906335758335	0.330832511624598	-0.145060209893426	0.884663333834279	0.920329694630356	MYCBP2
ENSG00000005812	1029.25745526532	0.278190792379822	0.109604556481226	2.53813163714112	0.0111446056440748	0.0256586900507658	FBXL3
ENSG00000005844	91.5193660269227	-1.28712622649886	0.328292450776023	-3.92066958425736	8.83032692427053e-05	0.000316247075330191	ITGAL
ENSG00000005882	72.0742945581823	-1.83449791070181	0.363249125026292	-5.05024729397224	4.41238474143759e-07	2.18041067230386e-06	PDK2
ENSG00000005884	16505.5445171964	-1.40522892902032	0.0646547315141549	-21.7343556474699	9.71368432628171e-105	1.95833763099249e-102	ITGA3
ENSG00000005889	889.057757253441	1.0940382538998	0.11890251750222	9.20113616500487	3.5418470934467e-20	4.93979642827142e-19	ZFX
ENSG00000005893	6533.10286877251	-0.818157771954523	0.0694700607237242	-11.7771276350003	5.1208499416003e-32	1.28400809025629e-30	LAMP2
ENSG00000005961	3.59814271279149	2.69493351206528	1.74140313280385	1.54756441015823	0.121727205673395	0.200723173994984	ITGA2B
ENSG00000006007	1339.26823233861	-0.0733434963175972	0.0976742053580727	-0.750899339787005	0.452713237710152	0.573331441082292	GDE1
ENSG00000006015	233.592033284912	-0.10536474314743	0.194979476285157	-0.540388891974119	0.588928866690184	0.694952775822951	REX1BD
ENSG00000006016	97.5366412030492	0.806158261309967	0.296817402659841	2.71600739742959	0.00660744416739802	0.01619724614801	CRLF1
ENSG00000006025	108.327958090921	0.910538395798517	0.288130293338485	3.16016197133722	0.00157681454623336	0.00446849943607436	OSBPL7
ENSG00000006062	398.146583770802	-1.27851236403515	0.160976887332734	-7.94221074353681	1.98609116266998e-15	2.06675670050731e-14	MAP3K14
ENSG00000006118	849.193250908097	0.243631685150984	0.116339476208082	2.094144593837	0.0362471016382159	0.0721939827958438	TMEM132A
ENSG00000006125	9880.33733681627	-0.486976902693523	0.0707553213747565	-6.88254810001136	5.87913038918682e-12	4.76030683317565e-11	AP2B1
ENSG00000006194	1049.46923114614	1.33618120993479	0.107792388458493	12.3958771954415	2.75118550625434e-35	8.07513404696035e-34	ZNF263
ENSG00000006282	496.993292690933	-0.485071223326043	0.142423352847875	-3.40584050035781	0.000659607029137039	0.00201547714245961	SPATA20
ENSG00000006327	589.647762225104	-0.795843025114168	0.132392975961609	-6.0112178862491	1.84134723641293e-09	1.17944318008876e-08	TNFRSF12A
ENSG00000006377	14.4968285301254	-0.420475772172648	0.765618523404825	-0.549197491072612	0.582869926020553	0.689324049064204	DLX6
ENSG00000006432	380.274082515655	0.0958442593097906	0.188153124463438	0.509394991888189	0.610475386023699	0.711668607537353	MAP3K9
ENSG00000006451	2533.79985835544	0.08579433806866	0.084702628291302	1.01288873556088	0.311113309446133	0.429218949556603	RALA
ENSG00000006453	370.413146236029	-1.62207333415604	0.166674337554617	-9.73199208681123	2.20236969133708e-22	3.45303194574995e-21	BAIAP2L1
ENSG00000006459	698.040827747045	0.305219428990977	0.137581564344684	2.21846168449072	0.0265233692869484	0.05506916962428	KDM7A
ENSG00000006468	416.521016833023	0.0142059427025672	0.154944310516876	0.0916841841767398	0.926948963658077	0.951255816013757	ETV1
ENSG00000006530	647.796122406903	-0.155191585976768	0.127522809185989	-1.21697119885765	0.223615174154113	0.330336633007736	AGK
ENSG00000006534	151.42312532528	-1.14429325274205	0.254922279364055	-4.48879264533753	7.16279753770069e-06	3.03143078996964e-05	ALDH3B1
ENSG00000006576	993.50105236575	-0.134414223675365	0.107610565939127	-1.24908016701073	0.211635753841323	0.315863157924098	PHTF2
ENSG00000006606	38.4343587092637	-0.733408676193771	0.489759188324954	-1.49748834463348	0.134266236096385	0.218409492473418	CCL26
ENSG00000006607	579.347208830684	-0.354527467427427	0.137040809320438	-2.58702111572071	0.00968096593508486	0.0226920022429077	FARP2
ENSG00000006625	725.535460497768	-0.273451136394282	0.121800442447122	-2.24507506623382	0.0247633139675114	0.0518789738089179	GGCT
ENSG00000006634	844.887398488189	0.394160131882449	0.115017412104734	3.42696053292808	0.000610377776527504	0.00187799137378024	DBF4
ENSG00000006638	40.329950437271	-2.2555038973714	0.496114229090736	-4.54633986512587	5.458686598176e-06	2.35160642808105e-05	TBXA2R
ENSG00000006652	347.004641026225	1.52531221438986	0.178662696145523	8.53738495666422	1.37293552847321e-17	1.64975437765182e-16	IFRD1
ENSG00000006695	464.637249807882	-0.239896491681756	0.14637533454567	-1.63891336218881	0.101231304456276	0.173000736847573	COX10
ENSG00000006704	507.919307747979	-0.0202870360511411	0.140439507757545	-0.144453910264088	0.885142048930066	0.920756249262271	GTF2IRD1
ENSG00000006712	1401.59104610191	-0.535317989475901	0.0960989626932998	-5.57048665743011	2.54028770964252e-08	1.45068962508598e-07	PAF1
ENSG00000006715	1711.02992814496	0.0733138495656095	0.0964058607908901	0.760470877643337	0.446973170574869	0.567791338563125	VPS41
ENSG00000006740	41.6878316191593	-0.125738296503732	0.456758374890731	-0.275284052610555	0.783098015510018	0.847054698220488	ARHGAP44
ENSG00000006744	1817.33104143391	-0.502270715180277	0.0909719781606205	-5.52115855163076	3.36771719577011e-08	1.89662154374649e-07	ELAC2
ENSG00000006747	21.8672561686182	0.3738807651404	0.65720638833442	0.568893990954559	0.569428083561638	0.677284289534294	SCIN
ENSG00000006756	6.21036375811754	6.14658367286749	1.80118015635336	3.41253130686926	0.000643625335823666	0.0019711704891368	ARSD
ENSG00000006757	222.887828582723	-1.17802195706324	0.208218844505159	-5.657614515453	1.53491401490648e-08	8.95770433436211e-08	PNPLA4
ENSG00000006788	220.903137008502	0.926240350509132	0.206850068691443	4.47783438685147	7.54040609624092e-06	3.17910784273073e-05	MYH13
ENSG00000006831	3537.4096621495	0.0010614461622062	0.0776645881300245	0.0136670545452343	0.989095607656727	0.992876287945512	ADIPOR2
ENSG00000006837	29.1041338742707	2.18580923142975	0.581396154999037	3.75958666502252	0.000170194313373181	0.000580469634418201	CDKL3
ENSG00000007047	635.372629094185	-0.176295093594841	0.131363892680865	-1.34203615618435	0.179584272685175	0.276717555664588	MARK4
ENSG00000007080	1233.28073686336	-0.209941481993209	0.10138893402845	-2.07065479092915	0.0383910679227122	0.0758135277203336	CCDC124
ENSG00000007168	3874.4748752371	-0.0265794992000494	0.0740496123646116	-0.358941773647309	0.719638648287356	0.799469430099485	PAFAH1B1
ENSG00000007202	4609.97584556328	-0.73649788476162	0.0885464385951102	-8.31764548012314	8.97279261174815e-17	1.02044426061471e-15	KIAA0100
ENSG00000007255	9.87280129525367	-1.92928545020818	1.03033811720121	-1.87247799338809	0.0611405036839607	0.112719685297263	TRAPPC6A
ENSG00000007264	4.77049002536185	0.883144344670627	1.33005080873087	0.663992938370016	0.506694830755648	0.622039742099396	MATK
ENSG00000007312	4.81032290436255	-2.37398433525215	1.44494417809379	-1.64295920302194	0.100391374470861	0.171800689622216	CD79B
ENSG00000007341	282.29993996758	0.190444917394561	0.183639214649661	1.03706018215055	0.299707810520391	0.416611284349053	ST7L
ENSG00000007350	3.53578310625791	0.979896315510108	1.5467634500433	0.633514009839499	0.526398034978655	0.639592553679419	TKTL1
ENSG00000007372	13.3806446871778	-1.16533441617178	0.810833925938231	-1.43720480716609	0.150659807482872	0.239711373739998	PAX6
ENSG00000007376	272.26767696476	-0.131101483154943	0.184077250430037	-0.712209047281326	0.476335335345503	0.595165704154307	RPUSD1
ENSG00000007384	375.145072045748	-0.162005109222463	0.164565735730003	-0.984440099294172	0.324899170041645	0.444124548651543	RHBDF1
ENSG00000007392	1121.48757606489	1.18155582973699	0.107134577434125	11.0287066793492	2.77831652641821e-28	5.83095894329979e-27	LUC7L
ENSG00000007402	14.6073489196472	3.20466654398419	0.90121009279564	3.55595944786083	0.000376602169564835	0.00120516317177241	CACNA2D2
ENSG00000007520	656.698913788843	-0.26903024556376	0.128879692801708	-2.08745256692756	0.0368472444639006	0.0732431184398956	TSR3
ENSG00000007541	246.292772341687	-0.883618248390504	0.198561254026282	-4.45010408865341	8.58286806527591e-06	3.59206256479014e-05	PIGQ
ENSG00000007545	560.229150614797	1.40632305176919	0.145352468340097	9.6752608870643	3.84110711073103e-22	5.94299665295199e-21	CRAMP1
ENSG00000007866	234.528943013364	0.112587391714754	0.194341483686367	0.579327632881767	0.562368123599015	0.670868769285323	TEAD3
ENSG00000007923	1187.61046232225	0.495110011803351	0.101362574084299	4.88454457945779	1.03668186703702e-06	4.90776408543452e-06	DNAJC11
ENSG00000007944	332.612467911066	0.0719564768218409	0.167171245365039	0.430435728732624	0.666878709960263	0.757376807772453	MYLIP
ENSG00000007952	13.5710937416686	-0.256401740613779	0.787764362102004	-0.325480248852104	0.744817628691593	0.818782498956571	NOX1
ENSG00000007968	158.04452042754	-0.570513115362088	0.240498623863448	-2.37220947961024	0.0176820625799539	0.0386969612975109	E2F2
ENSG00000008018	4072.85350351041	-0.0959052563286331	0.0802439608017704	-1.19517101811003	0.23202021940458	0.340356574973983	PSMB1
ENSG00000008083	414.825221108629	-0.655134676421971	0.156210425021747	-4.19392416562958	2.74169673082177e-05	0.000106628069077303	JARID2
ENSG00000008086	247.273568052652	0.280160246248529	0.212593020625607	1.31782428898225	0.187562475041371	0.286533443501778	CDKL5
ENSG00000008118	91.9906499816204	-3.43555837891721	0.398517746804507	-8.62084162239964	6.64637838112749e-18	8.16338868362607e-17	CAMK1G
ENSG00000008128	217.704372940638	1.34624611416817	0.217400102466481	6.19248150711306	5.92243001637105e-10	3.96796846917589e-09	CDK11A
ENSG00000008130	903.799260621081	-0.607144958754417	0.112633412708785	-5.39045159116503	7.02808464996859e-08	3.82842635176646e-07	NADK
ENSG00000008226	9.12942516701407	-0.120340784312495	0.958984317163025	-0.125487750069261	0.900137422407628	0.931789990863225	DLEC1
ENSG00000008256	1028.18104016035	-0.433043409601337	0.109395361059901	-3.95851711997383	7.54165361393674e-05	0.000273630002691444	CYTH3
ENSG00000008277	363.527301176586	-0.660815629062474	0.186807338948506	-3.53741792363216	0.000404059748630815	0.00128684035789412	ADAM22
ENSG00000008282	2319.63168223294	0.211277655310184	0.0875449534275807	2.41336190195084	0.0158061164282286	0.0350488032208659	SYPL1
ENSG00000008283	22.4976551388559	-1.84185718152272	0.645474283227513	-2.85349428998631	0.00432413049844039	0.0111089617392805	CYB561
ENSG00000008294	5710.41499563381	1.14627044804112	0.0725486632696817	15.8000216183191	3.11009901754198e-56	1.89251421619269e-54	SPAG9
ENSG00000008300	305.924733660592	-0.000398972829110453	0.184150516256576	-0.00216655829818346	0.998271337936183	0.999019086325707	CELSR3
ENSG00000008311	317.814243847928	1.77347979791442	0.179278271958122	9.89232983196471	4.49444080158432e-23	7.33479509066406e-22	AASS
ENSG00000008323	7.37853655170039	-0.466507550576729	1.04465203587537	-0.446567406711478	0.655187433148607	0.747994207396036	PLEKHG6
ENSG00000008324	476.810785451771	0.454207576507038	0.146088258136343	3.1091313039213	0.00187638309935889	0.00523201037721487	SS18L2
ENSG00000008382	62.7317392031175	-1.13362715766505	0.374185122956418	-3.02958906732666	0.00244886684887381	0.00666170552496556	MPND
ENSG00000008394	1847.91506807867	0.473467675967887	0.0931115746898123	5.08494972343853	3.67723463998107e-07	1.83898587269812e-06	MGST1
ENSG00000008405	509.000391034953	-0.379252206784112	0.148755175956384	-2.54950595396635	0.0107875669046936	0.0249402348952599	CRY1
ENSG00000008441	1787.29814967205	-0.848027085174122	0.0904983273240813	-9.37063822337041	7.20952472627722e-21	1.04196165106276e-19	NFIX
ENSG00000008513	826.353697686055	-2.1722268076249	0.133805330332546	-16.2342322404217	2.88839156807894e-59	1.94761511173269e-57	ST3GAL1
ENSG00000008516	2.83804572640165	3.43916145603957	2.11605802001859	1.62526803306147	0.104105459710551	0.177018305534408	MMP25
ENSG00000008517	25.5914416548758	1.43816860038032	0.604771172703832	2.3780376203292	0.0174050500915712	0.0381492856114287	IL32
ENSG00000008710	851.156584218088	0.468372085926862	0.282033368054944	1.66069741731984	0.096774232376846	0.16645657821473	PKD1
ENSG00000008735	22.6350282251856	0.0880600087062101	0.601914309439384	0.146299909015667	0.883684637680379	0.919569371145236	MAPK8IP2
ENSG00000008838	602.535782540613	-0.231018597336561	0.141536710332988	-1.63221680645998	0.102633821525025	0.175007983239467	MED24
ENSG00000008853	464.088620691101	-0.114832856924886	0.145249459351323	-0.79059059798036	0.429182935113515	0.550199897355684	RHOBTB2
ENSG00000008869	703.605547994988	0.332236247948516	0.139547947631973	2.38080354162368	0.0172749221620371	0.03792236817335	HEATR5B
ENSG00000008952	3024.69106828555	0.423259743016949	0.0810856594946196	5.21990874409838	1.79011314683154e-07	9.34088060068256e-07	SEC62
ENSG00000008988	13333.2497415222	0.268183805332213	0.0888832145097552	3.01726042213268	0.00255070576618567	0.00691423827071843	RPS20
ENSG00000009307	13200.2462701409	-0.386474677578894	0.0677597993938137	-5.70359831399055	1.17304328219711e-08	6.92890525876652e-08	CSDE1
ENSG00000009335	2582.4060813035	-0.60881895936842	0.0885294151359387	-6.87702452832843	6.11155908464841e-12	4.94248815925841e-11	UBE3C
ENSG00000009413	1524.60827298881	2.03591301379139	0.118656058924263	17.1581041225285	5.46693034698317e-66	4.4355472681072e-64	REV3L
ENSG00000009694	391.222818450395	1.37269402011017	0.163968882215436	8.37167395156482	5.68054382760455e-17	6.53475355937517e-16	TENM1
ENSG00000009724	27.5076879538815	2.25122250829811	0.602348149402501	3.73741084874455	0.000185924981674709	0.000629923053682825	MASP2
ENSG00000009780	131.756226506224	-0.132547478395329	0.255728789448376	-0.518312696357899	0.604240115979604	0.706752723560531	FAM76A
ENSG00000009790	23.5543082330301	-3.18225505945987	0.737349192518928	-4.31580463062375	1.5902258064478e-05	6.41327881812317e-05	TRAF3IP3
ENSG00000009830	285.918066649517	-0.0331605149664979	0.18632808163937	-0.17796842362537	0.858747774128459	0.899695952202769	POMT2
ENSG00000009844	1542.84433983261	-0.049667747462595	0.107398901227231	-0.462460480461617	0.643751136252401	0.73870501798854	VTA1
ENSG00000009954	3126.54399873229	0.113244473467251	0.0841035809265365	1.3464881307036	0.178145145701145	0.274839527173932	BAZ1B
ENSG00000010017	1606.65778847802	0.475968581072525	0.0924775626462437	5.14685473376129	2.64890295527645e-07	1.35146866268821e-06	RANBP9
ENSG00000010030	21.3059546596406	3.56235135944154	0.793552519401321	4.48911858049304	7.1518479564251e-06	3.02743867152256e-05	ETV7
ENSG00000010072	446.196506430905	0.775302405260261	0.152717577008585	5.07670708537155	3.84032205634342e-07	1.91574576162355e-06	SPRTN
ENSG00000010165	1194.23397309329	-0.642590291068774	0.102693725607964	-6.25734714817809	3.91581128474673e-10	2.67381722313582e-09	METTL13
ENSG00000010219	376.745246068246	0.612532634843257	0.159894457394556	3.83085595851375	0.00012769824886762	0.000444649223508169	DYRK4
ENSG00000010244	6186.81716260565	0.738249025417593	0.0695760161895299	10.6106826152068	2.65800020585298e-26	5.13066016524368e-25	ZNF207
ENSG00000010256	2571.09801049915	-0.78855392731035	0.0843282176163061	-9.35100906434754	8.68154697448467e-21	1.2483789341768e-19	UQCRC1
ENSG00000010270	2049.8696913621	-0.413097737458908	0.0862078400712291	-4.79188130821497	1.65224643739182e-06	7.60894938714888e-06	STARD3NL
ENSG00000010278	3.46046575904584	-0.316979640335149	1.57980375672912	-0.20064494655427	0.840976210410572	0.88722460176639	CD9
ENSG00000010292	6057.51404656684	-1.13723711004741	0.0697217394373862	-16.3110834472039	8.23195706506807e-60	5.6267681870443e-58	NCAPD2
ENSG00000010295	145.98226625606	-0.347868817296975	0.246873444864123	-1.40909775649803	0.158806264163989	0.250443601963421	IFFO1
ENSG00000010310	8.53183621325449	0.812880055554665	0.975199601001177	0.83355248989041	0.404533207538988	0.526450907837643	GIPR
ENSG00000010318	139.118650491242	0.00616295834253373	0.25717168442318	0.0239643736687297	0.980881026234338	0.9864660083952	PHF7
ENSG00000010319	55.7487096779331	-1.4046618596068	0.404474754589186	-3.47280477624241	0.000515049852668836	0.00160924859258255	SEMA3G
ENSG00000010322	650.832529028708	0.0694333998586393	0.135949533987717	0.51072922298441	0.609540675049707	0.710952684275193	NISCH
ENSG00000010327	11.3873011960167	-2.66194063967429	0.992583583570651	-2.68183020929926	0.00732206120882161	0.0177614267947096	STAB1
ENSG00000010361	331.428067137934	-0.917031480880288	0.176346268081112	-5.20017514892059	1.99100815922754e-07	1.03351188166508e-06	FUZ
ENSG00000010379	36.1739384200914	5.63134057761268	0.942921092453343	5.97222887756255	2.34033878615961e-09	1.4833541388682e-08	SLC6A13
ENSG00000010404	321.260323010168	0.0272292536231654	0.178257272780853	0.152752553645543	0.878593415217425	0.915566541759755	IDS
ENSG00000010539	491.755016431143	1.12857240896897	0.144038266191789	7.83522628262034	4.67999102668315e-15	4.75766261710537e-14	ZNF200
ENSG00000010610	41.1417506851282	-1.25766621941861	0.469129871146547	-2.68084873032044	0.00734357036720371	0.017798460347179	CD4
ENSG00000010626	62.5315287510364	-0.507192091972443	0.373066670734218	-1.35952131819832	0.173981451861384	0.269797264052326	LRRC23
ENSG00000010671	29.0746093407831	0.0913796465769832	0.531693627594073	0.171865228083471	0.863543483744211	0.902995829542641	BTK
ENSG00000010704	127.559973289004	-0.417125481647655	0.260301095351068	-1.60247301719986	0.109051049656461	0.183706102303621	HFE
ENSG00000010803	710.656959700506	-0.795084021588715	0.123387266873084	-6.44380933088125	1.16511442995296e-10	8.34991702241694e-10	SCMH1
ENSG00000010810	1529.37302911634	-0.0571885124512889	0.0976774221441681	-0.585483433079149	0.558222702976737	0.667403287661947	FYN
ENSG00000010818	1542.79875349563	0.499901652709962	0.0992655206375714	5.03600494410496	4.75348286140362e-07	2.33969825969802e-06	HIVEP2
ENSG00000011007	1830.70316809265	-0.479902454121219	0.092797652492832	-5.17149347240534	2.3223038640893e-07	1.19430205677295e-06	ELOA
ENSG00000011009	1216.95558492882	-0.230748525408003	0.101158507848194	-2.28105900646815	0.0225449554605128	0.0477477468204983	LYPLA2
ENSG00000011021	657.793079756341	0.446508409220446	0.126587690771608	3.52726561720795	0.000419875319268152	0.00133316759422097	CLCN6
ENSG00000011028	1575.2738328075	-1.1904043426456	0.0961608827034375	-12.3792992449626	3.38283497380129e-35	9.87105310557018e-34	MRC2
ENSG00000011052	17.517234224271	0.87802478153778	0.703530797878556	1.24802607673381	0.212021507741307	0.316226070318991	NME1-NME2
ENSG00000011105	742.609075238336	-1.45118409002054	0.129073832839611	-11.2430541349446	2.50561033492826e-29	5.56278939653316e-28	TSPAN9
ENSG00000011114	2295.67664126081	1.3808188543357	0.0906891993532548	15.2258357575426	2.38293875650965e-52	1.23215219277658e-50	BTBD7
ENSG00000011132	178.599437803745	0.287101785915947	0.229524431917117	1.25085501145961	0.210987380095882	0.315168906459706	APBA3
ENSG00000011143	230.156225053635	-0.0737594451393506	0.201016913848138	-0.366931536890839	0.713670086702904	0.795051421104223	MKS1
ENSG00000011198	941.383022335374	0.032965229919035	0.110823114339988	0.297458071949709	0.766116813782718	0.835067745414738	ABHD5
ENSG00000011201	815.844226229246	-0.767244625284697	0.121195008965918	-6.33066189632	2.44111730511319e-10	1.69409806303039e-09	ANOS1
ENSG00000011243	1182.67086507011	1.34454474210885	0.104893548994477	12.8181833391836	1.29703906067259e-37	4.09613965379182e-36	AKAP8L
ENSG00000011258	449.065951906193	1.49594653921301	0.15878207399417	9.42138178184985	4.45190205183669e-21	6.5095613957955e-20	MBTD1
ENSG00000011260	1291.1362761672	-0.652854984099328	0.0990671743911769	-6.59002326564259	4.39757658559336e-11	3.27016509209605e-10	UTP18
ENSG00000011275	1966.44007973126	0.40592538170975	0.0916799842081228	4.42763363471201	9.52725461156073e-06	3.95990159916994e-05	RNF216
ENSG00000011295	1075.16592902681	-1.08426841070956	0.10649787558221	-10.1811271331189	2.40756353685796e-24	4.21513689755685e-23	TTC19
ENSG00000011304	7680.81858457799	-0.0425945848317762	0.0687789795707729	-0.619296551033398	0.535721016142488	0.647495725827801	PTBP1
ENSG00000011332	62.4059828123575	-0.768533907278637	0.381137214997142	-2.01642315952904	0.0437557457876992	0.0849533978771097	DPF1
ENSG00000011347	32.7971037813137	-1.75583749211621	0.537181258183468	-3.26861271752807	0.00108076120116732	0.00316584445819648	SYT7
ENSG00000011376	757.268160047705	-0.331730003605229	0.11990944841267	-2.76650429133471	0.00566608391380319	0.0141326379449635	LARS2
ENSG00000011405	1269.7217958633	0.919491378309095	0.106115481393913	8.66500689843587	4.51485660601257e-18	5.60398152981374e-17	PIK3C2A
ENSG00000011422	2793.91115103538	-0.740265748264218	0.0849083054984086	-8.71841386916022	2.82126042777286e-18	3.53925436064855e-17	PLAUR
ENSG00000011426	7482.29769148925	-0.539557541687405	0.0771266215599627	-6.9957367608527	2.63868566749066e-12	2.19714339747377e-11	ANLN
ENSG00000011451	819.592849890196	-0.133417439004865	0.115926248371997	-1.15088205543183	0.249780761106555	0.359928829032253	WIZ
ENSG00000011454	1276.9400510401	0.491639000802681	0.106085196937243	4.63437892370149	3.58010696065958e-06	1.57807762428897e-05	RABGAP1
ENSG00000011478	296.2269566328	-0.521252400998607	0.179996854204525	-2.8958972827732	0.00378076129768089	0.00983323100604806	QPCTL
ENSG00000011485	1451.78739343812	-0.658262256045535	0.0964673852044241	-6.82367677584098	8.8739422810047e-12	7.07452355244137e-11	PPP5C
ENSG00000011523	329.503810662121	-0.469465931139091	0.1815448902676	-2.5859495711892	0.00971111373887205	0.02275198017539	CEP68
ENSG00000011566	807.467355170902	0.360134272260212	0.116248601578951	3.09796649050978	0.0019485345978282	0.00542032084154048	MAP4K3
ENSG00000011590	6.87813980571667	2.62914067246435	1.25273223425205	2.09872517093336	0.0358411344739575	0.0714781377863427	ZBTB32
ENSG00000011638	243.649257342231	0.346375167862978	0.19235409869628	1.80071633622891	0.0717476014089753	0.129184517503089	LDAF1
ENSG00000011677	327.674536273703	-0.285122421183025	0.169587207942075	-1.68127316112435	0.0927098685156028	0.160582857389822	GABRA3
ENSG00000012048	776.383989614661	0.0649082603650682	0.137017578784059	0.473722137999272	0.635698064509097	0.732008173399704	BRCA1
ENSG00000012061	1126.65441376689	-0.739306319949468	0.106506876774647	-6.94139516938171	3.8824628403802e-12	3.19020485101475e-11	ERCC1
ENSG00000012124	101.620724626841	-1.27106394561134	0.302305401240517	-4.20456908938939	2.61580029106116e-05	0.000102185462689347	CD22
ENSG00000012171	112.058913150843	-0.643630507275439	0.278243072148655	-2.31319508624305	0.0207119156128971	0.0443788645966519	SEMA3B
ENSG00000012174	989.813870308102	-0.769383419227234	0.116182096817719	-6.62222012083614	3.53843600766431e-11	2.66102653643451e-10	MBTPS2
ENSG00000012223	100.39133168697	-3.6869915990541	0.386267600773205	-9.54517436014234	1.35878839269326e-21	2.03910206990713e-20	LTF
ENSG00000012232	1476.16346329894	-0.845882031507888	0.100381915234446	-8.42663770194357	3.55739124545884e-17	4.14247210432398e-16	EXTL3
ENSG00000012660	4357.88875873872	-0.450021054342766	0.0757463162337353	-5.94116092661334	2.83010614988017e-09	1.77796942541575e-08	ELOVL5
ENSG00000012822	209.06556472782	0.668026349509207	0.22185836789745	3.01104869669821	0.0026034709605687	0.00704426505202797	CALCOCO1
ENSG00000012963	1584.1394215966	-0.328987021626965	0.0936720313379745	-3.51211580370196	0.0004445542458327	0.00140415543481166	UBR7
ENSG00000012983	1166.37000305319	0.656440457533978	0.106393843586793	6.16991016964693	6.83288012971649e-10	4.54440035018365e-09	MAP4K5
ENSG00000013016	122.500258489749	-1.08035452976158	0.268770946191857	-4.01961054596424	5.82944245090031e-05	0.00021566235751162	EHD3
ENSG00000013275	3959.97289208804	-0.0389524696260719	0.077203712764621	-0.504541403919659	0.613880974528012	0.714220365526353	PSMC4
ENSG00000013288	360.492606393809	-0.774737105080828	0.162190390699512	-4.77671397016468	1.78182940669067e-06	8.16238997662133e-06	MAN2B2
ENSG00000013293	3.01581846611562	0.104406852984361	1.7883019639116	0.0583832345383043	0.953443368891607	0.967156749324435	SLC7A14
ENSG00000013297	2.84250297881756	5.01933593848357	2.15648982460113	2.32754909446974	0.0199360592015126	0.0429377150753199	CLDN11
ENSG00000013306	1264.14603091006	-0.480292360976898	0.0996430498887421	-4.82012906583224	1.43465375067017e-06	6.64676281560493e-06	SLC25A39
ENSG00000013364	1506.46583237712	-1.01969474036273	0.101254203637251	-10.0706410571936	7.44909585488331e-24	1.26748937909306e-22	MVP
ENSG00000013374	1460.99292508354	-0.113651218771083	0.0976710477951714	-1.16361215873739	0.244581221772444	0.353995402853967	NUB1
ENSG00000013375	2865.01245004637	1.73994503032191	0.0847148607787732	20.5388406983947	9.68467125433777e-94	1.62433910559099e-91	PGM3
ENSG00000013392	224.467052455779	1.325173923804	0.206342524829261	6.42220465655602	1.34314673744981e-10	9.56057979057089e-10	RWDD2A
ENSG00000013441	2936.89578179442	2.11994505848096	0.0824150790579579	25.7227813491524	6.50134673022351e-146	2.31714963193806e-143	CLK1
ENSG00000013503	476.143371534574	-0.779422907528975	0.152415719284352	-5.11379607817784	3.15748217892855e-07	1.59343076635234e-06	POLR3B
ENSG00000013523	254.947241440596	-0.61800218703777	0.189721816390624	-3.25741234611283	0.00112432976599922	0.00327981552171564	ANGEL1
ENSG00000013561	999.840566419512	-0.292680043605817	0.111263912483411	-2.6305028923862	0.00852586441105302	0.020296723256227	RNF14
ENSG00000013563	242.040813803551	-0.664408328406804	0.19322047052921	-3.43860216563525	0.000584725851320953	0.00180658564497135	DNASE1L1
ENSG00000013573	622.465711032859	-0.163660116248466	0.134164517382351	-1.21984649474836	0.22252307208511	0.329020673553119	DDX11
ENSG00000013583	624.105327508487	0.0299969090517094	0.128290326890718	0.233820505245588	0.815124329899646	0.874492931652711	HEBP1
ENSG00000013588	1014.2669375354	-1.89259123226182	0.116385964226891	-16.2613356759435	1.85646344621964e-59	1.25603911603721e-57	GPRC5A
ENSG00000013619	290.06775728286	-1.91632247652272	0.190622787172378	-10.0529559185902	8.91523395621338e-24	1.51180250239646e-22	MAMLD1
ENSG00000013725	10.1316972515623	-1.97097121798165	0.981544206180975	-2.00803102455301	0.0446399949614002	0.0864683287494745	CD6
ENSG00000013810	2407.68722674929	-0.472196844116113	0.0828917938946812	-5.69654512141536	1.22259546108211e-08	7.2045417206194e-08	TACC3
ENSG00000014123	1007.36908952707	0.739720891402377	0.108840176292097	6.79639556460449	1.07268999867654e-11	8.44902118531374e-11	UFL1
ENSG00000014138	157.577846607809	-1.3363752511395	0.245962958910321	-5.43323782190614	5.53405713865248e-08	3.04785448207408e-07	POLA2
ENSG00000014164	415.213504426567	0.407395816159042	0.151578922633792	2.68768117018019	0.00719500594685369	0.0174765880118355	ZC3H3
ENSG00000014216	1949.69244864435	-1.09251385201608	0.0884061474321319	-12.3578946006531	4.41570794327681e-35	1.28473928337991e-33	CAPN1
ENSG00000014641	4313.74776476047	-0.290067704524882	0.073920668731719	-3.92404058975207	8.70760545926693e-05	0.000312300264800555	MDH1
ENSG00000014824	1758.10430245168	-0.48015778029999	0.090129170378952	-5.3274403645473	9.96064667452726e-08	5.34852157591847e-07	SLC30A9
ENSG00000014914	1134.64020880225	0.228422553825603	0.104236193469443	2.1913938548856	0.0284233034178891	0.0584544784047036	MTMR11
ENSG00000014919	801.399458146435	-0.257858505059404	0.121924649900732	-2.11490051658419	0.0344384271610308	0.0689909231864915	COX15
ENSG00000015133	141.934320599712	-0.0305553694740797	0.25262673649681	-0.120950655887785	0.903730119054605	0.934345995659719	CCDC88C
ENSG00000015153	401.391180147051	0.151033011223017	0.163850114908122	0.92177543670145	0.356645722456185	0.477898084894461	YAF2
ENSG00000015171	1957.68973235487	0.070735705949635	0.0874513153070748	0.808858113811726	0.418596764351106	0.539993072626921	ZMYND11
ENSG00000015413	3.85840842005441	-2.00729359285303	1.61702502963658	-1.24134973551038	0.214476579012985	0.319164949575613	DPEP1
ENSG00000015475	471.498851104263	-0.490560517161316	0.152368189922672	-3.21957304480863	0.00128381648675982	0.00370605919283183	BID
ENSG00000015479	220.630281386574	1.14148167028555	0.20443796858189	5.58351111686141	2.35710703767695e-08	1.35044204391602e-07	MATR3
ENSG00000015520	17.8335109840283	-1.09093906990419	0.690470562520599	-1.57999360019298	0.114108332100167	0.190568839460065	NPC1L1
ENSG00000015532	519.014633526525	-1.8023950812503	0.146235941502326	-12.3252537148785	6.62346889837186e-35	1.91591037308122e-33	XYLT2
ENSG00000015568	24.3065519941744	1.95992245056607	0.661411946457309	2.96324017288153	0.00304418943196044	0.00810227721996245	RGPD5
ENSG00000015676	2306.02651931656	-0.727340344969074	0.0855037454410119	-8.50653197959449	1.79213189169005e-17	2.1380251300802e-16	NUDCD3
ENSG00000016082	3.91496215720536	-1.01410077029308	1.44325990540027	-0.702645979770242	0.482276400554061	0.600184229870215	ISL1
ENSG00000016864	1038.13743376505	-0.343395118442552	0.109984187818432	-3.1222226144857	0.00179491159318321	0.00502378915837102	GLT8D1
ENSG00000017260	2994.87539271682	-0.256314033484938	0.0787875936417378	-3.25322835280954	0.00114101763025415	0.00332606555896636	ATP2C1
ENSG00000017483	4.13269775153413	-1.1401360674417	1.42449233545054	-0.800380626183641	0.423490302363938	0.544651262638175	SLC38A5
ENSG00000017797	2187.49395645159	-0.442129046059557	0.0929454265824579	-4.75686714576877	1.96620475000542e-06	8.95765364194433e-06	RALBP1
ENSG00000018189	553.469402942781	1.2369093587944	0.149437160756555	8.27712031286129	1.2618971158715e-16	1.41814214727924e-15	RUFY3
ENSG00000018280	22.7152184895955	-1.4024210581623	0.641937534465138	-2.18466904156149	0.0289131216759784	0.0592635212317545	SLC11A1
ENSG00000018408	5200.73462117607	-1.46853094586691	0.0826259348570182	-17.7732445437157	1.13907796779665e-70	1.06237650276885e-68	WWTR1
ENSG00000018510	1928.58554686551	-0.719968694122042	0.0949207102882979	-7.58494844734428	3.32619289720294e-14	3.20867491712293e-13	AGPS
ENSG00000018610	507.955111646801	0.00379908472902554	0.139343790235976	0.0272641121831972	0.978249080550139	0.984662534605892	STEEP1
ENSG00000018625	368.319116341192	-0.990259592941291	0.164416208651942	-6.02288302996696	1.71337271426931e-09	1.09994229669029e-08	ATP1A2
ENSG00000018699	331.774568887807	-1.37984931142852	0.171872353982887	-8.02833777191363	9.88021483439879e-16	1.04949019627337e-14	TTC27
ENSG00000019102	34.5660770942531	1.02707949341272	0.5358598948025	1.91669408995661	0.0552768065354236	0.103651802108279	VSIG2
ENSG00000019144	744.781285252315	-0.0359119040139429	0.120349728401111	-0.298396219842331	0.765400773857828	0.834515134132437	PHLDB1
ENSG00000019485	119.889427237787	-0.20493049738449	0.274538959889839	-0.746453244620433	0.455393665514891	0.575520937757976	PRDM11
ENSG00000019505	30.342821718836	-1.73503628549473	0.567847952239229	-3.05545926273548	0.00224716127798376	0.00615663581980479	SYT13
ENSG00000019549	441.681265827959	-2.06719264508687	0.171603074182335	-12.0463613774797	2.02701976486489e-33	5.50439285536576e-32	SNAI2
ENSG00000019582	5.77206666743921	0.23757212593993	1.24322532512128	0.191093377153296	0.848452436294902	0.891627052901159	CD74
ENSG00000019995	907.524722899018	0.842435309200196	0.115872197492989	7.27038346926295	3.58468429419414e-13	3.22718600937397e-12	ZRANB1
ENSG00000020129	704.86008906925	0.243736474105471	0.126437846292574	1.92771769887215	0.0538902494189822	0.1015920418443	NCDN
ENSG00000020181	73.2281567308537	-1.47152420008022	0.35075391011092	-4.1953180211587	2.72488988880429e-05	0.00010608981013655	ADGRA2
ENSG00000020256	441.659596304661	-0.783973302626604	0.149720400464215	-5.23624903617583	1.63872807143693e-07	8.58461248761406e-07	ZFP64
ENSG00000020426	694.489457228278	-0.261792143646091	0.123456212538254	-2.12052628428862	0.0339616873282982	0.0681316029134088	MNAT1
ENSG00000020577	585.793837455166	-0.232806113387487	0.132196864188436	-1.76105624605166	0.0782288835742748	0.139234018838858	SAMD4A
ENSG00000020633	18.7685307183844	0.626589451900446	0.660602672162761	0.948511833670065	0.342868951373495	0.463608251504884	RUNX3
ENSG00000020922	981.962805604838	0.133853868437031	0.108100222465294	1.23823860288544	0.215627601792892	0.320550521688093	MRE11
ENSG00000021300	3.19980847672796	-1.03874852404217	1.71668953663625	-0.60508816642381	0.545120416561528	0.655820276922938	PLEKHB1
ENSG00000021574	543.001698378218	0.265713182684287	0.13959190015366	1.90350000531402	0.0569753329973305	0.106216549949331	SPAST
ENSG00000021762	64.0740304605691	-1.31536129258781	0.37156354042374	-3.54007094207289	0.00040001948780345	0.00127478667684322	OSBPL5
ENSG00000021776	1796.41477858668	-0.173295735343942	0.102570627207718	-1.68952593994572	0.0911186851116904	0.158307611084978	AQR
ENSG00000021826	223.206334128226	-0.251467207994114	0.199882523786987	-1.25807500940953	0.208364630238759	0.312288777873048	CPS1
ENSG00000022267	6492.47784693547	-0.93196995409392	0.0688258904281635	-13.5409792491774	8.95866372315724e-42	3.28687443475175e-40	FHL1
ENSG00000022277	2162.42289273853	-0.182642326094262	0.0853965365809808	-2.13875566160771	0.0324554620702255	0.0654453998241695	RTF2
ENSG00000022567	331.155092785103	-0.110573460203961	0.169986013558371	-0.650485636372619	0.515378576879372	0.629602216668832	SLC45A4
ENSG00000022840	2903.47363277552	0.325657583390468	0.079881503172569	4.0767583289832	4.5667913982982e-05	0.00017165459419705	RNF10
ENSG00000022976	175.758426365649	0.482013178895546	0.256874560195902	1.8764535442044	0.0605930280639086	0.111917105971456	ZNF839
ENSG00000023041	1371.67949762286	0.424264807416809	0.0968056275792133	4.38264611289922	1.17246480791578e-05	4.80616658475891e-05	ZDHHC6
ENSG00000023171	2595.44915486555	-0.184365794906067	0.0899490461207646	-2.04966926117859	0.0403967165841338	0.0791360312165161	GRAMD1B
ENSG00000023191	1074.983356606	-0.335930791640899	0.107330102143768	-3.12988420705052	0.00174875220873963	0.0049042216290901	RNH1
ENSG00000023228	3050.97894302955	-0.157336378905189	0.0788622997760117	-1.99507723401503	0.0460344569231207	0.0886189936080793	NDUFS1
ENSG00000023287	3351.22392646091	0.732583529762137	0.0780489975013599	9.38620037687701	6.22038014665941e-21	9.01616320604032e-20	RB1CC1
ENSG00000023318	1324.55650778177	0.927698872057811	0.103235923980278	8.9862020534154	2.55921265584815e-19	3.43968521199146e-18	ERP44
ENSG00000023330	1351.08692008318	-0.267725878108643	0.102699785681871	-2.60687864469324	0.00913717373560086	0.0215770055121696	ALAS1
ENSG00000023445	153.14843121467	2.46825647470451	0.301352189895367	8.19060407545575	2.59918299460072e-16	2.87089614771643e-15	BIRC3
ENSG00000023516	1476.53309942005	-0.6064700208858	0.103961135308523	-5.83362252716839	5.42367454572114e-09	3.308408320845e-08	AKAP11
ENSG00000023572	452.136687677695	0.285486757247416	0.17214189636363	1.65843855143991	0.0972289807391954	0.167177224894349	GLRX2
ENSG00000023608	599.431077134939	0.179044563048656	0.133744960935584	1.33870137458779	0.180667908618555	0.27806529828175	SNAPC1
ENSG00000023697	657.501339972509	-0.844326159825887	0.127181158089055	-6.63876766426886	3.16316523610805e-11	2.39051930887848e-10	DERA
ENSG00000023734	4544.47945792866	-0.275600079007185	0.0744875883199703	-3.69994632962625	0.000215645067714079	0.000722400118580949	STRAP
ENSG00000023839	76.6334750761485	1.04974574077285	0.344256432968324	3.04931336132632	0.00229365100385435	0.00627281178212235	ABCC2
ENSG00000023892	400.811698241219	-0.464460631359871	0.155339374237225	-2.98997362156599	0.0027900153994691	0.007493731309111	DEF6
ENSG00000023902	1253.16778941445	0.251110976624027	0.110799902272413	2.26634655332677	0.0234301732055743	0.0493658637189969	PLEKHO1
ENSG00000023909	4144.93961407975	1.34657518402611	0.087522296607088	15.3855101640129	2.04756259831351e-53	1.0985833844016e-51	GCLM
ENSG00000024048	1329.87449820688	0.312319933319329	0.0985130168872925	3.17034178007817	0.00152259728272449	0.00432899133417351	UBR2
ENSG00000024422	1093.04128759583	-1.41414120627898	0.107862001939504	-13.1106523228832	2.86126728908743e-39	9.50216868933378e-38	EHD2
ENSG00000024526	1891.02937767475	0.222373866450392	0.0941355083646838	2.36227402723432	0.0181632108666368	0.0396412821965231	DEPDC1
ENSG00000024862	563.022403144441	0.680334008614124	0.133895923667482	5.08106587549049	3.75322923086979e-07	1.87558092686355e-06	CCDC28A
ENSG00000025156	839.496200518767	1.13509367090566	0.118602241148323	9.57059208928536	1.06295168658445e-21	1.60601458838297e-20	HSF2
ENSG00000025293	1403.23316508067	-0.442449781678389	0.104966606780736	-4.21514799085219	2.49614449966155e-05	9.77256729477146e-05	PHF20
ENSG00000025423	49.0607134110786	-0.0866344307821714	0.409587062212793	-0.211516521821098	0.832484241296594	0.883255144207311	HSD17B6
ENSG00000025434	83.7466684506195	-1.2892412300249	0.331542561330267	-3.88861455630916	0.000100818081855674	0.000357920330088474	NR1H3
ENSG00000025708	19.7008967943088	0.835620840830593	0.744638947162879	1.12218256111148	0.261784825796094	0.373718856881786	TYMP
ENSG00000025770	758.983267762346	-0.230271944897531	0.119588545644394	-1.92553512258826	0.0541624463354566	0.102012670228308	NCAPH2
ENSG00000025772	2368.76283636724	-0.423626614285393	0.0840179007098517	-5.04209948958794	4.6045176774083e-07	2.27085664253502e-06	TOMM34
ENSG00000025796	3111.17231028952	0.409613189577055	0.0779502721508625	5.2548012761816	1.48184386752421e-07	7.79344446690796e-07	SEC63
ENSG00000025800	2666.13501672932	0.126384220229313	0.0809301509696747	1.56164567488167	0.11837148315118	0.196259879732048	KPNA6
ENSG00000026025	81438.0144586238	-0.368287206687655	0.0688052067977671	-5.35260663876977	8.66961792609485e-08	4.68680672228947e-07	VIM
ENSG00000026036	21.3946454123131	0.926956993699367	0.644633214487945	1.43796033599615	0.150445308544531	0.239487765423057	RTEL1-TNFRSF6B
ENSG00000026103	981.647455794738	1.87268710534218	0.113299370686659	16.5286629042387	2.28148635192048e-61	1.66190460211609e-59	FAS
ENSG00000026297	107.61909230231	-0.192616418731119	0.281767410065704	-0.683600770884765	0.494227297764333	0.611245670843866	RNASET2
ENSG00000026508	14399.0217907348	-0.925106532767927	0.0638643873131612	-14.485483564285	1.4966565717668e-47	6.60879834422423e-46	CD44
ENSG00000026559	510.380966173723	-1.76998295105732	0.150812983703215	-11.7362769941643	8.30630923571817e-32	2.0671524443354e-30	KCNG1
ENSG00000026652	449.447078441638	-0.353560711666186	0.169770407257054	-2.08258151334261	0.0372893857409424	0.0739893478480434	AGPAT4
ENSG00000026751	896.020860196755	-0.106919751797236	0.114274625386234	-0.935638611247781	0.349459287685528	0.470310490139293	SLAMF7
ENSG00000026950	375.187916644655	0.11803392026039	0.171750313453085	0.687241367350585	0.491930640124323	0.609387018758773	BTN3A1
ENSG00000027001	199.206972896279	-1.18028817173081	0.219617335098632	-5.37429420678809	7.68832357908e-08	4.17213839899015e-07	MIPEP
ENSG00000027075	83.8100049255256	-1.70455363677193	0.334480776006576	-5.09611839915851	3.46688348177345e-07	1.74076798522557e-06	PRKCH
ENSG00000027697	662.927443165118	0.505498427773166	0.126137900682601	4.00750626923105	6.13632332429522e-05	0.00022580176480385	IFNGR1
ENSG00000027847	267.326505694276	-0.170611780602705	0.197567463319978	-0.863562135868419	0.387828471939982	0.509522674529365	B4GALT7
ENSG00000027869	404.194853911152	-1.34011645105902	0.180904066045981	-7.40788463382797	1.28329861037325e-13	1.19131892857859e-12	SH2D2A
ENSG00000028116	326.656287509565	-0.357906713202028	0.170655217317591	-2.09725034386707	0.0359714200342748	0.0716878255081468	VRK2
ENSG00000028203	1941.45162128206	0.315536793467659	0.0941719137520316	3.35064650271963	0.000806231498014085	0.00242452530794985	VEZT
ENSG00000028277	293.759282214029	-1.37708636375543	0.187756856306711	-7.33441319184575	2.22695054682126e-13	2.03143080274248e-12	POU2F2
ENSG00000028310	1032.10994607929	-0.457502319657472	0.109521588910066	-4.17727978757825	2.95016051685016e-05	0.000114223576635911	BRD9
ENSG00000028528	3210.6562718097	0.1403918399231	0.0776046837901613	1.80906400318197	0.0704410606102958	0.12711872773245	SNX1
ENSG00000028839	1252.01150547904	1.13042013812945	0.100686836666225	11.2270896132805	3.00204638084584e-29	6.64277646511109e-28	TBPL1
ENSG00000029153	3120.73152155289	-0.772000946836973	0.0783048907818958	-9.8589109713114	6.27260119828607e-23	1.01536778034543e-21	ARNTL2
ENSG00000029363	4327.17795751437	0.113699290831334	0.0785332984602891	1.44778448200322	0.14767733401139	0.236044839395638	BCLAF1
ENSG00000029364	2184.26119389983	0.0761997349189048	0.0874982014139131	0.870872014367923	0.383824038849157	0.505626294725783	SLC39A9
ENSG00000029534	26.6185913495499	-2.13793169523838	0.611314947795051	-3.49726716637582	0.000470050829559274	0.00147837133740522	ANK1
ENSG00000029639	415.372251205805	-1.49156548671632	0.157813789499094	-9.45142684584532	3.34242939048444e-21	4.92336149112022e-20	TFB1M
ENSG00000029725	1210.00168553115	0.362052825173874	0.101253256973906	3.57571534975097	0.000349271526461878	0.00112473546251252	RABEP1
ENSG00000029993	2613.19985024366	-1.63221209042946	0.0882831935921058	-18.4883670834424	2.56195555668475e-76	2.84078171977061e-74	HMGB3
ENSG00000030066	1255.93592099412	-0.647074788072983	0.103597231762514	-6.2460625353034	4.20928703971831e-10	2.86343422037279e-09	NUP160
ENSG00000030110	307.523355480195	0.348268720754921	0.173007945583088	2.01302153829498	0.0441123635381555	0.0855625523671571	BAK1
ENSG00000030419	25.6950065064178	0.536232837009826	0.58404915754489	0.918129630156365	0.358551004106744	0.479986518830422	IKZF2
ENSG00000030582	1787.94986559577	-0.435420787681271	0.0900109985778056	-4.83741758852829	1.31536893408479e-06	6.12396747268449e-06	GRN
ENSG00000031003	536.708014154437	1.44743514662924	0.141818731685662	10.2062338974899	1.85942485016383e-24	3.27557463234068e-23	FAM13B
ENSG00000031081	688.665843116051	0.0370962237353532	0.135494674519674	0.273783629259663	0.784250905065566	0.847825661915967	ARHGAP31
ENSG00000031691	508.162808249087	1.19674388907411	0.14196336230769	8.42994889399918	3.45816212475078e-17	4.0339835095208e-16	CENPQ
ENSG00000031698	3841.95400367037	0.28604492914553	0.0771767987321921	3.70635908517173	0.000210260135170005	0.000705663702347087	SARS1
ENSG00000031823	1128.13808129539	0.0969771822357024	0.103353662547307	0.938304263685998	0.348088069242721	0.469044678234909	RANBP3
ENSG00000032219	401.335991931195	1.0542691008765	0.165577832174058	6.36721164321222	1.92495477761792e-10	1.34854940001671e-09	ARID4A
ENSG00000032389	601.493443078307	-0.628249607838647	0.13130881156452	-4.78451979233664	1.71396608598456e-06	7.87863867115749e-06	EIPR1
ENSG00000032444	765.637882327225	-0.743513629449739	0.12418464281576	-5.98716244288606	2.13533494512289e-09	1.35946252534953e-08	PNPLA6
ENSG00000032742	228.401509362251	-0.409466125112208	0.198751988550667	-2.06018630604959	0.0393807335362711	0.0774308009703907	IFT88
ENSG00000033011	218.277491103447	-0.362983373202079	0.20333103402067	-1.785184317536	0.0742314248584062	0.133092437005833	ALG1
ENSG00000033030	1082.06916881153	1.25843895981839	0.107745522954278	11.6797331834606	1.61802616638994e-31	3.98202025338801e-30	ZCCHC8
ENSG00000033050	425.607975629751	-0.152362187680549	0.150272681385634	-1.01390476482917	0.310628197540807	0.428727487360277	ABCF2
ENSG00000033100	1210.70301870792	0.695328742811307	0.102025063039924	6.81527383657891	9.40843786530836e-12	7.46652132619044e-11	CHPF2
ENSG00000033122	11.7825238408916	2.84043530933211	1.03269767052858	2.75050035493761	0.00595043271052507	0.0147789247439389	LRRC7
ENSG00000033170	2176.54969400414	-1.47376429366387	0.0864128088350841	-17.0549287024855	3.21264645335683e-65	2.48531823885849e-63	FUT8
ENSG00000033178	2419.09567320222	0.420765425288171	0.0842062964480728	4.99684041498776	5.82772563103217e-07	2.83696526511637e-06	UBA6
ENSG00000033327	273.312472569391	0.368365965073755	0.18751181244886	1.96449471776195	0.0494727482510089	0.0943731800001803	GAB2
ENSG00000033627	846.586915414679	0.712748032965727	0.115460626584478	6.17308301582997	6.69710241862092e-10	4.46004228138989e-09	ATP6V0A1
ENSG00000033800	967.325426039492	0.226137244157186	0.108813706435607	2.07820550888971	0.03769043492925	0.0746838952116748	PIAS1
ENSG00000033867	1467.95365593089	-1.71630883062618	0.100476212823303	-17.0817428563363	2.02964656539205e-65	1.59487070073464e-63	SLC4A7
ENSG00000034053	780.14597975715	-0.769266189304943	0.120323712519132	-6.39330497039495	1.62338019746057e-10	1.14612824057713e-09	APBA2
ENSG00000034152	1853.9885674202	0.834093103054299	0.0908028515383045	9.18575891531824	4.0863555778591e-20	5.67173650754449e-19	MAP2K3
ENSG00000034510	16528.5451455863	0.0648973310576489	0.0763128878391285	0.850411154593649	0.39509653666527	0.516859918417914	TMSB10
ENSG00000034533	175.919867389558	-0.614131590988323	0.2349703275946	-2.61365593381603	0.00895791959493085	0.0212139436634106	ASTE1
ENSG00000034677	1398.7725893246	1.0518971341708	0.1081678371434	9.72467567023902	2.36658364675988e-22	3.70467788279846e-21	RNF19A
ENSG00000034693	591.301314991601	-0.148046330404317	0.138418021485309	-1.06955964848862	0.28481756637425	0.400060752797795	PEX3
ENSG00000034713	1468.51333184286	-0.0123662773524973	0.0978390044535973	-0.126394145377495	0.899419936299504	0.931398431001414	GABARAPL2
ENSG00000035115	27.3862314416046	0.379248494577633	0.554149227642457	0.684379722391904	0.493735417117687	0.610750863975948	SH3YL1
ENSG00000035141	1599.59215050274	-0.799726344756477	0.0943705071665642	-8.47432496410089	2.36446552553084e-17	2.79907280095314e-16	FAM136A
ENSG00000035403	8083.43635224334	-1.33177363617255	0.068761340301948	-19.3680581315664	1.43571069749404e-83	1.93617228454619e-81	VCL
ENSG00000035499	874.759071853869	-0.730848149897381	0.113828508594576	-6.42060727071855	1.35731784229669e-10	9.65456408210966e-10	DEPDC1B
ENSG00000035664	63.8431817526941	-0.722126217340505	0.371197868616529	-1.94539429881939	0.0517275403978012	0.0980651575607631	DAPK2
ENSG00000035681	1186.2732257741	-0.412048052788308	0.101958677171305	-4.04132403656049	5.31502555063899e-05	0.000197546731778778	NSMAF
ENSG00000035687	1598.41884340847	-0.666418866369552	0.0949122133571926	-7.02142372195612	2.19618705589401e-12	1.83635096139877e-11	ADSS2
ENSG00000035862	6297.93952380806	-0.925458213985645	0.073086430262537	-12.6625176610934	9.5390287360701e-37	2.94265030205909e-35	TIMP2
ENSG00000035928	2323.88553781375	0.235566574839405	0.0848332619355512	2.77681854339596	0.00548938156474031	0.0137227663640596	RFC1
ENSG00000036054	1360.69128225481	0.866352967270697	0.0975918030423793	8.8773128506959	6.84949484170407e-19	8.92372146607532e-18	TBC1D23
ENSG00000036257	2534.12102664467	0.0372010914288205	0.0912629439327271	0.407625371544475	0.683548734501325	0.771354621581497	CUL3
ENSG00000036549	1461.14870517463	0.27620568882792	0.102473742738753	2.69538011832045	0.00703083726320729	0.0171278507184614	ZZZ3
ENSG00000036672	27.7735434954866	-3.63254942603888	0.715199974449257	-5.07906817087925	3.79290603628097e-07	1.89398577878739e-06	USP2
ENSG00000037042	318.253997862175	-0.127621063901077	0.171480011094467	-0.74423288805814	0.456735594620069	0.576778597470545	TUBG2
ENSG00000037241	740.162344501058	0.248467628711602	0.12616047424289	1.96945699675511	0.0489006361413603	0.0933621385828783	RPL26L1
ENSG00000037474	4882.0773410989	-0.318817171829097	0.0713307516981661	-4.46956136363405	7.83801704590191e-06	3.29761766903786e-05	NSUN2
ENSG00000037637	652.472419586496	0.639447979171237	0.126396021592598	5.05908311918487	4.21277214200615e-07	2.08901165670313e-06	FBXO42
ENSG00000037749	2168.85708126266	1.51278198764888	0.0886673763253749	17.0613144353968	2.88001242366653e-65	2.23666023206071e-63	MFAP3
ENSG00000037757	600.39085437139	-0.915637757253026	0.131493421320273	-6.96337313349572	3.3222034491959e-12	2.7445305729512e-11	MRI1
ENSG00000037897	126.165393260818	-1.37254954797092	0.271168391316909	-5.06161334403775	4.15723472781761e-07	2.06249684147432e-06	METTL1
ENSG00000037965	4.61783109796089	-1.36635228694802	1.35447174886656	-1.00877134432033	0.313084306920322	0.431341870768462	HOXC8
ENSG00000038002	150.543067165179	0.140104926584823	0.248585580590875	0.563608421099086	0.573020654485424	0.680364023966364	AGA
ENSG00000038210	1296.28905561838	-0.425822958476534	0.0993394532715902	-4.28654421232167	1.81474097980555e-05	7.2600551645498e-05	PI4K2B
ENSG00000038219	2543.40415519372	1.24009929967588	0.224491226727407	5.52404349049104	3.31285402344211e-08	1.86835980372651e-07	BOD1L1
ENSG00000038274	1815.95947759078	-0.12228826227651	0.0978439985072398	-1.24982895366303	0.211362036927567	0.315643463901034	MAT2B
ENSG00000038358	902.055888315521	0.0793036890234195	0.11281844457254	0.702931948086102	0.482098160100269	0.600078305777209	EDC4
ENSG00000038382	5052.31555994434	-0.221404278412225	0.0889286146402068	-2.48968545510348	0.0127856194144783	0.0290184418800969	TRIO
ENSG00000038427	12.6962354890674	1.62910356198456	0.834899065765113	1.95125809667977	0.0510263510662821	0.0968830803778467	VCAN
ENSG00000038532	644.265533080717	-0.513536149834188	0.127759397403965	-4.01955676270473	5.83077329674725e-05	0.000215671616437691	CLEC16A
ENSG00000038945	2.72763417850644	-0.141131448021528	1.68280143742819	-0.0838669642671675	0.933162205690436	0.95478466516509	MSR1
ENSG00000039123	2279.72432839269	-0.289472579315613	0.0861898696403464	-3.3585452736328	0.000783538850794781	0.00236269102931153	MTREX
ENSG00000039139	38.6182174367352	-1.44609096414706	0.504576649785086	-2.86594903819467	0.00415761169211059	0.010714237800237	DNAH5
ENSG00000039319	891.952821060258	1.04028460971477	0.117685700377412	8.83951581524878	9.61343022128775e-19	1.24110254713248e-17	ZFYVE16
ENSG00000039523	1068.69149293797	-1.09721854578173	0.112728810525715	-9.73325754671603	2.17513396302682e-22	3.41301090943807e-21	RIPOR1
ENSG00000039560	2630.51628152743	-1.15255604662081	0.0850113681043182	-13.557669666091	7.13675681342576e-42	2.62809094537204e-40	RAI14
ENSG00000039600	11.3767523850503	4.50836130723561	1.29486291378297	3.48172865192681	0.000498188247153735	0.00155998418966762	SOX30
ENSG00000039650	397.843173622923	-0.571793917179495	0.159044334535528	-3.59518569994559	0.000324160268944666	0.00105025814396302	PNKP
ENSG00000040199	591.193904182759	0.710532875712872	0.13472817460951	5.27382544721806	1.33608993083039e-07	7.0828735536371e-07	PHLPP2
ENSG00000040275	1213.05069164013	-0.672795719129115	0.102468359879092	-6.56588745953368	5.1723871011415e-11	3.82071332907784e-10	SPDL1
ENSG00000040341	1447.53546055879	0.235587996009909	0.0998949869223856	2.3583565428859	0.0183560531030642	0.0400009241056948	STAU2
ENSG00000040487	214.419598322582	0.205535144250566	0.202778926636274	1.01359222903491	0.310777367249781	0.42887405606986	SLC66A1
ENSG00000040531	252.092357703835	0.0295987335106411	0.19097392257221	0.154988351875369	0.876830500197998	0.914206757219445	CTNS
ENSG00000040633	1149.96420665942	-0.248281520539243	0.108526372083031	-2.2877528823067	0.0221519161642622	0.0470051131960993	PHF23
ENSG00000040933	700.974612792975	-0.297120146393195	0.129614931612774	-2.29232961585664	0.0218866301045607	0.0465064676095951	INPP4A
ENSG00000041353	703.999919721316	-1.2196341301916	0.131095921853068	-9.30337201151511	1.36060665139175e-20	1.92598213866156e-19	RAB27B
ENSG00000041357	3806.40164919582	-0.391468183402645	0.0765526808420975	-5.11370965845222	3.1589277880695e-07	1.59375732361171e-06	PSMA4
ENSG00000041802	1698.31017812243	0.206184189052682	0.0905049138000884	2.27815463708536	0.0227173659253314	0.0480415243169833	LSG1
ENSG00000041880	488.729770651926	-0.574629534589745	0.142372897184732	-4.03608794898759	5.43498492375469e-05	0.000201629858909331	PARP3
ENSG00000041982	1792.82079119248	-0.581574507168364	0.101513588829985	-5.72903109693409	1.01005879422498e-08	5.99992960533819e-08	TNC
ENSG00000041988	183.943062056528	-0.017188923000849	0.232306736653176	-0.0739923570383209	0.941016466790999	0.959133591096823	THAP3
ENSG00000042062	3.5565696417691	1.44778648738637	1.55013870552645	0.933972219534175	0.350318223302246	0.471222632355407	RIPOR3
ENSG00000042088	513.797148281379	-1.71276033501087	0.147431843890388	-11.6173025434333	3.36596510100191e-31	8.19284115254844e-30	TDP1
ENSG00000042286	514.40766923796	0.248407311900196	0.140167870563972	1.77221292512127	0.0763592188813928	0.136356235989417	AIFM2
ENSG00000042304	2.8067357771778	3.42398661184346	2.15677422814948	1.58754985438659	0.112388165091782	0.188168390828528	C2orf83
ENSG00000042317	164.19584093903	1.70984069504458	0.251451675814339	6.79987790698622	1.04707850704852e-11	8.25706832168365e-11	SPATA7
ENSG00000042429	278.412512353746	1.71456391217964	0.188311318739292	9.10494347157842	8.63113725345213e-20	1.18397847726221e-18	MED17
ENSG00000042445	791.345785127734	-0.100710254815395	0.117701508524193	-0.855641155989902	0.392196297886234	0.513773031603528	RETSAT
ENSG00000042493	4787.60405003628	-0.519685316984387	0.0761674114091715	-6.82293526023401	8.91988609565656e-12	7.10139635353846e-11	CAPG
ENSG00000042753	3412.05568627997	-0.411346262147414	0.0773774068335958	-5.31610296829972	1.0601317338152e-07	5.67422077640588e-07	AP2S1
ENSG00000042781	3.71733878990442	-0.458129644942738	1.50590889807491	-0.304221354643957	0.760959256744232	0.831042574840556	USH2A
ENSG00000042832	17.0063144052606	-0.512723913145781	0.70640794787858	-0.725818437753349	0.467950082333884	0.587003688850606	TG
ENSG00000042980	23.4627450470956	1.19175318953065	0.602830396126986	1.97692949324939	0.0480496004967575	0.0919043580560405	ADAM28
ENSG00000043093	2057.34775980762	0.912441482202784	0.0900748005594346	10.1298196225339	4.07400273570858e-24	7.03399832197297e-23	DCUN1D1
ENSG00000043143	895.734462596413	-0.731907626636231	0.119207427402709	-6.13978208055517	8.26347632626516e-10	5.45405833319862e-09	JADE2
ENSG00000043355	168.380689050283	-0.477959229140769	0.229775669460208	-2.08011244299101	0.0375152205626986	0.074370906556506	ZIC2
ENSG00000043462	14.7115643306315	1.90560933046887	0.793403927652704	2.40181484367822	0.0163139635172607	0.0360347939177739	LCP2
ENSG00000043514	536.643629007317	-0.220896547811443	0.137295727689747	-1.60891057229845	0.107635897399095	0.18176705949645	TRIT1
ENSG00000044090	687.292865070753	0.288408170928352	0.125519275972875	2.2977201604531	0.0215777213649365	0.0459479078974468	CUL7
ENSG00000044115	7425.89561457888	-0.55149949826512	0.0675573712624428	-8.16342447847309	3.2565759108975e-16	3.57131860470347e-15	CTNNA1
ENSG00000044446	253.901716539227	-0.633681218114063	0.196902191415084	-3.21825376122004	0.00128973657710943	0.00372199293833765	PHKA2
ENSG00000044459	396.370353701127	-0.692953516633919	0.16594171411901	-4.17588501066675	2.96829743720501e-05	0.000114858954147295	CNTLN
ENSG00000044574	25261.2786467155	0.881479225653793	0.0610778330477388	14.4320644932643	3.25199286749914e-47	1.41717304896103e-45	HSPA5
ENSG00000046604	4.49511367635627	-0.215277754241831	1.42869823501782	-0.150681052839087	0.880227320209441	0.91683838242669	DSG2
ENSG00000046647	111.949701725367	-0.744009459739471	0.285442826353067	-2.6065095740721	0.0091470266727772	0.0215951626877171	GEMIN8
ENSG00000046651	409.073594068807	0.964110689738545	0.167324387862852	5.76192569447067	8.31596106422855e-09	4.98582958488848e-08	OFD1
ENSG00000046653	12.1797921934168	1.8688123924534	0.860930843865587	2.1706881635956	0.0299547525299313	0.061106592982921	GPM6B
ENSG00000046774	3074.71687133362	0.173092702663894	0.0777344213490936	2.22671886739287	0.0259660686552559	0.0540188413894364	MAGEC2
ENSG00000047056	659.55385523212	1.06278329288244	0.129356931361969	8.21589753013344	2.10583223688121e-16	2.33372046729107e-15	WDR37
ENSG00000047188	717.368944519878	-0.417374753301892	0.125276766620725	-3.33162137370205	0.000863416398335337	0.00258403477198605	YTHDC2
ENSG00000047230	216.002938473167	-0.875960375599973	0.215825435990953	-4.05865217683004	4.93567650170964e-05	0.000184201883503408	CTPS2
ENSG00000047249	1393.35588284173	0.787287113531141	0.0976020210047467	8.06629929817594	7.2461046021317e-16	7.78382958214573e-15	ATP6V1H
ENSG00000047315	5645.66256757266	0.31749190558749	0.0751805319656204	4.22306010993215	2.41007508775801e-05	9.45786250030715e-05	POLR2B
ENSG00000047346	866.345268556514	2.29523501448173	0.125017320080345	18.3593362344246	2.7798412177428e-75	2.99907301972587e-73	FAM214A
ENSG00000047365	33.5682414688191	0.689171180941642	0.50013737172327	1.37796377536643	0.168214472665942	0.26271551393301	ARAP2
ENSG00000047410	3274.41038959516	0.427886790749721	0.0988118566956676	4.33031829436803	1.48893965552152e-05	6.02305362475759e-05	TPR
ENSG00000047457	3.5818134296962	2.70392293668361	1.68788523034427	1.60195900057262	0.10916467609453	0.183835451415012	CP
ENSG00000047578	563.441619934237	0.385523481490293	0.135222291945992	2.85103495838004	0.00435771781759532	0.0111880228867231	KATNIP
ENSG00000047579	305.754604022562	-0.934820035411275	0.175934354974992	-5.31345930443292	1.07563465938239e-07	5.75411207896361e-07	DTNBP1
ENSG00000047617	3.25703652236228	-0.0955762485996697	1.73462769970232	-0.0550989982554018	0.956059594210499	0.968951371068811	ANO2
ENSG00000047621	433.831337924192	-0.158548015366249	0.151632430593692	-1.0456075573377	0.29574225865259	0.412484307273141	C12orf4
ENSG00000047634	989.311747002082	0.199133214152512	0.107748504898793	1.84812971966112	0.0645835793537387	0.118154247054292	SCML1
ENSG00000047644	1306.46156744905	-1.11947723102179	0.102649224480571	-10.9058518141428	1.08076247700004e-27	2.20111615086161e-26	WWC3
ENSG00000047648	3.33546381255028	2.56756204722029	1.78268710138891	1.44027633633512	0.149789233565946	0.238827553342604	ARHGAP6
ENSG00000047849	7876.47275466571	-0.6464052415717	0.0676692382084654	-9.55242379972344	1.26696791913482e-21	1.90417264292258e-20	MAP4
ENSG00000047932	1224.10829047784	0.565831473393462	0.101564524437047	5.57115268869478	2.53059421150222e-08	1.44556754056591e-07	GOPC
ENSG00000048028	869.389642177752	-0.0374790018322333	0.114266046973553	-0.327997710824002	0.742913393467126	0.817139227389527	USP28
ENSG00000048052	256.284944913465	2.71688402461699	0.211248691754386	12.8610691126828	7.45385272493165e-38	2.38415779706588e-36	HDAC9
ENSG00000048140	782.532356510889	-0.539226740349124	0.117766439069571	-4.57878105688986	4.67693425592166e-06	2.02972234863971e-05	TSPAN17
ENSG00000048162	997.676892000455	-0.381054841714105	0.115148914789678	-3.30923519696308	0.000935512134690209	0.00277855456789909	NOP16
ENSG00000048342	241.855055247923	-0.324295091397294	0.196567481977961	-1.64979012873378	0.0989858684384426	0.169700991939776	CC2D2A
ENSG00000048392	3903.66806704723	1.16352093152087	0.0780769202308846	14.9022390750068	3.18717119142408e-50	1.53283734481044e-48	RRM2B
ENSG00000048405	760.055550661823	1.12925877088288	0.126819140923137	8.90448210469516	5.36358628643423e-19	7.04751933449247e-18	ZNF800
ENSG00000048471	751.040602719983	-0.0251159334762667	0.127184460190064	-0.19747643256679	0.843454722387683	0.888036757088979	SNX29
ENSG00000048540	3.55833096777832	2.69480021975767	1.71967361673914	1.56704167205146	0.117104951409652	0.19454783795449	LMO3
ENSG00000048544	1711.2453008827	-0.24815827195264	0.0973248009708505	-2.54979480540592	0.010778633812161	0.0249224689824978	MRPS10
ENSG00000048649	1783.96748909882	0.83899120678428	0.0960914820564942	8.73117147148401	2.52048211501718e-18	3.16989934049325e-17	RSF1
ENSG00000048707	1034.63819265427	-0.115855795022437	0.14072141929275	-0.823298937750314	0.410338017556583	0.531952227358524	VPS13D
ENSG00000048740	21.9200256543098	0.383969524167527	0.611903502127097	0.627500125154986	0.53033145415976	0.64326256417956	CELF2
ENSG00000048828	3872.96536314108	-0.218229989125684	0.0778688738266369	-2.80253172290047	0.00507032296640485	0.0127856697519235	FAM120A
ENSG00000048991	1575.22646753269	-0.330496597292914	0.0931855008274651	-3.54665258391255	0.000390158732928961	0.00124455460292938	R3HDM1
ENSG00000049089	140.616362619517	-0.284621136656921	0.247125642147895	-1.15172644240044	0.249433502834358	0.359558232202148	COL9A2
ENSG00000049130	3.67711433584876	-1.33970749879694	1.53730155118733	-0.871466953092077	0.383499242319157	0.505298480158968	KITLG
ENSG00000049167	397.785477901685	0.606160005882344	0.15452146581447	3.92282070770767	8.75182802281016e-05	0.000313548259750975	ERCC8
ENSG00000049192	50.7523074798061	0.419752491556567	0.413625624967868	1.01481258949847	0.310195171377351	0.428277907133409	ADAMTS6
ENSG00000049239	1865.89722284519	-2.2680266257663	0.107770509221699	-21.0449652891651	2.54303718341826e-98	4.61422537671318e-96	H6PD
ENSG00000049245	2619.01720551531	0.246773722834934	0.0806230684072334	3.06083268362425	0.00220722399410177	0.00606094462306906	VAMP3
ENSG00000049246	160.660131318267	-1.61472908469719	0.247392845086378	-6.52698377001728	6.7107315239908e-11	4.9080062472456e-10	PER3
ENSG00000049249	131.760851614227	1.67114462954785	0.27376587039652	6.10428402608179	1.03262516365773e-09	6.76408455577442e-09	TNFRSF9
ENSG00000049323	2987.11006431813	-1.29684289819264	0.084401286797183	-15.3652029181612	2.80160110228625e-53	1.49911947454508e-51	LTBP1
ENSG00000049449	2636.18310913736	-0.218265256300919	0.083624012919274	-2.61007871640435	0.00905213906109044	0.0214040568084711	RCN1
ENSG00000049541	881.221360056916	-0.741458086416587	0.117719242939835	-6.29852917755801	3.00483170279018e-10	2.07090593770681e-09	RFC2
ENSG00000049618	1467.15312668941	0.38724568551519	0.100092642882886	3.86887262002153	0.000109339742170746	0.000385840154523679	ARID1B
ENSG00000049656	4405.48916612594	-0.317196628316372	0.0726982401504209	-4.36319541793661	1.2817635140639e-05	5.22522834501661e-05	CLPTM1L
ENSG00000049759	2967.02079270312	-0.279475311972344	0.0791973388654102	-3.52884725643738	0.000417373956213881	0.00132628033626379	NEDD4L
ENSG00000049769	28.8013634513274	1.05596164468041	0.587387747322478	1.79772501127894	0.0722205958615921	0.129860438991128	PPP1R3F
ENSG00000049860	3229.04074750099	-0.184424455483506	0.0776765031812084	-2.37426310313261	0.0175840157424984	0.0385034964568871	HEXB
ENSG00000049883	386.139290832892	-0.473272788560286	0.159647248242207	-2.96449073674145	0.00303184370813673	0.00807157110453527	PTCD2
ENSG00000050130	784.068844912133	0.213132225018346	0.119649299735418	1.78130775098264	0.0748621889541922	0.134054766672952	JKAMP
ENSG00000050165	1043.22990046407	-1.30285219709926	0.108055897969801	-12.0572057756938	1.77710288415605e-33	4.84551864274188e-32	DKK3
ENSG00000050344	3306.20524758404	-0.487725134106251	0.0821407448936218	-5.93767605514037	2.89090537154283e-09	1.81445221102589e-08	NFE2L3
ENSG00000050393	964.97041067725	-0.484756595020383	0.111576304336958	-4.34461956686097	1.39517236598724e-05	5.65865581238351e-05	MCUR1
ENSG00000050405	2721.7026621337	-1.09924132248575	0.0871446404505059	-12.6139865492941	1.76817577971168e-36	5.39618048734945e-35	LIMA1
ENSG00000050426	799.578731415671	0.889398538362341	0.118791094438617	7.48708093452174	7.04222795803594e-14	6.64252494397162e-13	LETMD1
ENSG00000050438	180.978771902024	-1.8496168804612	0.244947131284642	-7.55108610891158	4.31643324910584e-14	4.12406372517489e-13	SLC4A8
ENSG00000050555	6.40988007525447	-0.567365761686009	1.13112586076666	-0.501593837931931	0.615953254842631	0.716047004100651	LAMC3
ENSG00000050748	1481.16952174783	-0.465064328661157	0.0967124110746511	-4.80873471660406	1.51888613958672e-06	7.02071525243432e-06	MAPK9
ENSG00000050820	1036.61429228044	-0.774406388500565	0.107089826083011	-7.23137217442378	4.7813801258997e-13	4.26224055081877e-12	BCAR1
ENSG00000051009	290.553344709066	0.932042870244875	0.191690408159921	4.86223008856709	1.1607059021754e-06	5.452230901746e-06	FHIP1B
ENSG00000051108	5699.27751424551	2.69370057994519	0.075291754588583	35.7768336607958	2.53207967003551e-280	3.88752139494145e-277	HERPUD1
ENSG00000051128	683.446081553472	-0.685467073620862	0.124362166085793	-5.51186180809994	3.55057654576466e-08	1.99117609656974e-07	HOMER3
ENSG00000051180	256.044797435839	-0.101235271030252	0.208339536066042	-0.48591483374601	0.627027550693485	0.725077803261371	RAD51
ENSG00000051341	819.161315506857	0.66389833222129	0.132725273739498	5.00204907110861	5.67241465052456e-07	2.76540605788519e-06	POLQ
ENSG00000051382	1628.294744693	-1.02856771388719	0.0970641392028616	-10.5967839650595	3.08403871219589e-26	5.94727813108383e-25	PIK3CB
ENSG00000051596	477.943881347209	-0.708222069614805	0.147362376071995	-4.80598975459515	1.53987784857346e-06	7.11609677695709e-06	THOC3
ENSG00000051620	955.539684277713	-0.114855190179568	0.114995069327202	-0.998783607432452	0.317899528667081	0.436649693253476	HEBP2
ENSG00000051825	477.402536135756	-0.752385129111737	0.15335208710748	-4.90625946671605	9.28297057629426e-07	4.41771124778868e-06	MPHOSPH9
ENSG00000052126	610.762576413489	-0.146231944512683	0.139713261107314	-1.04665758535521	0.295257532499139	0.411928218310522	PLEKHA5
ENSG00000052723	878.367216180314	0.62503733650151	0.124781258711446	5.00906420528178	5.46953258855195e-07	2.67237211590963e-06	SIKE1
ENSG00000052749	1793.0728137023	0.19185127609145	0.0891720467352637	2.15147328244045	0.0314388624343666	0.0637173289325267	RRP12
ENSG00000052795	640.940602117728	0.729372393655327	0.142447780756912	5.12027909301026	3.05083806756612e-07	1.54195181034571e-06	FNIP2
ENSG00000052802	3341.44098268297	-0.356532273710309	0.078011308693627	-4.57026397429782	4.87110252949437e-06	2.10711606818765e-05	MSMO1
ENSG00000052841	1109.35900276648	0.470788915274388	0.107732558333035	4.36997805082316	1.2425902589221e-05	5.07902088425685e-05	TTC17
ENSG00000053108	9.39682291911206	-0.193566410634752	0.936874013494881	-0.206608794615488	0.836315391352602	0.885001797147902	FSTL4
ENSG00000053254	571.925052068047	0.058209574076926	0.135125932123248	0.43078018528548	0.666628208436604	0.757269915320784	FOXN3
ENSG00000053371	768.240418382671	-0.684306197308611	0.123094529716501	-5.5591925886929	2.71025505616851e-08	1.54245738996485e-07	AKR7A2
ENSG00000053372	1490.36524835055	-0.442178831940396	0.0979367879989726	-4.5149411265666	6.33343580871145e-06	2.70393679799084e-05	MRTO4
ENSG00000053438	13.3556397164913	4.14238760241033	1.10652801437959	3.74359035521834	0.000181409324952821	0.000615668885688379	NNAT
ENSG00000053501	196.489364886493	-0.907501165032036	0.222266268139617	-4.08294597568889	4.44683634509897e-05	0.000167492746955709	USE1
ENSG00000053524	118.130231511788	-0.399459298784937	0.269182912395059	-1.48396974841658	0.13781694631294	0.223046447611847	MCF2L2
ENSG00000053702	12.0220017051166	0.738594090563492	0.847686597172016	0.871305613451398	0.383587306275943	0.505381150304412	NRIP2
ENSG00000053747	33.6163386338952	-1.32468184568566	0.520460990131198	-2.54520871074647	0.0109212440014027	0.0252142404886057	LAMA3
ENSG00000053770	973.591221286004	1.31081396164234	0.111782039882202	11.7265167376057	9.3216264215884e-32	2.31405897697118e-30	AP5M1
ENSG00000053900	455.863725782666	0.23722607888042	0.149953429943547	1.58199835088619	0.11364994695887	0.189946348296105	ANAPC4
ENSG00000054116	1092.51188494498	-0.218904688995823	0.10489712974902	-2.08685108467297	0.0369015977111638	0.0733365516994044	TRAPPC3
ENSG00000054118	5227.59936056264	0.254947740170272	0.0735287930694554	3.46731844121865	0.000525678728678558	0.0016380986332077	THRAP3
ENSG00000054148	568.970864149288	-0.323753310785754	0.133566572559032	-2.4239096997317	0.0153544228902372	0.0341877428007858	PHPT1
ENSG00000054267	1691.01269430326	1.85858311861357	0.104108774140671	17.8523196911555	2.77276263201217e-71	2.67350576677927e-69	ARID4B
ENSG00000054277	231.330247076152	-0.907982487238134	0.201039834105228	-4.51643074259044	6.28906731338176e-06	2.68556898818542e-05	OPN3
ENSG00000054282	496.370105628009	-0.285976574404988	0.143803819837749	-1.98865770553	0.0467389973289511	0.0897588422677317	SDCCAG8
ENSG00000054356	5.96455847384088	-0.362921060349539	1.21428428268317	-0.298876519712175	0.765034263260592	0.834297828675454	PTPRN
ENSG00000054392	108.568206281851	-0.891330988339919	0.282751686487191	-3.15234543571961	0.00161964543152567	0.0045742893968899	HHAT
ENSG00000054523	2255.58584339087	0.0381181419984992	0.113244371049624	0.336600765629187	0.736417878963919	0.812412361609599	KIF1B
ENSG00000054598	272.916404053816	-0.0982594771600185	0.185923952217073	-0.528492838003449	0.597157316693495	0.701096013643856	FOXC1
ENSG00000054611	451.229088414895	-0.910467779630807	0.149892905405169	-6.07412190169882	1.24668000703497e-09	8.11826631661045e-09	TBC1D22A
ENSG00000054654	954.146741818387	0.469871894213812	0.328638173444411	1.42975446001647	0.152787503656349	0.242581002742588	SYNE2
ENSG00000054690	229.876384859362	0.62870934666128	0.199473643677014	3.15184169232544	0.00162244209984717	0.00458089147982029	PLEKHH1
ENSG00000054793	92.3933254094677	-2.03114503375102	0.351107354953202	-5.78496862881651	7.25258635842116e-09	4.37456546170226e-08	ATP9A
ENSG00000054803	35.0008574443918	-1.05329837687235	0.495263578744759	-2.1267430557723	0.0334414379915565	0.0672230497405053	CBLN4
ENSG00000054965	1681.66225262894	-0.517572134730326	0.0954220407326625	-5.42403129042663	5.82696747395127e-08	3.20034242742415e-07	FAM168A
ENSG00000054967	296.689979916922	0.534524478293823	0.180274386183943	2.96506059240397	0.00302623318207517	0.00805878426698309	RELT
ENSG00000055044	2605.15065527885	-0.0314845658682045	0.0809939446455882	-0.388727404326016	0.697477807937102	0.78232292754753	NOP58
ENSG00000055070	4932.90936209378	-0.435152673801892	0.0758284838930623	-5.73864399577828	9.54375986193088e-09	5.68948336571919e-08	SZRD1
ENSG00000055130	1715.23556268868	0.183241277838802	0.0903189339128841	2.02882463178258	0.0424761555000674	0.0827507650196043	CUL1
ENSG00000055147	462.220740034932	-0.380523251154469	0.145280549356084	-2.61923053595979	0.00881283676134492	0.0208976367969209	FAM114A2
ENSG00000055163	780.185794208429	-0.334767083521305	0.118474546079934	-2.82564563104921	0.00471854333947449	0.0119711969635911	CYFIP2
ENSG00000055208	3616.05283081506	0.592535914674063	0.0756261052062274	7.8350711445242	4.68577313169345e-15	4.75945780842085e-14	TAB2
ENSG00000055211	1195.65366444355	-0.0161775212080181	0.102084189728985	-0.158472347686418	0.874084608657219	0.911820138200462	GINM1
ENSG00000055332	3927.23041289104	0.953659917989656	0.0798311250591267	11.9459661539698	6.81537225323625e-33	1.80648094027015e-31	EIF2AK2
ENSG00000055483	892.398089683927	0.501299940092389	0.116246880123025	4.31237328315272	1.61511450982782e-05	6.50707922923971e-05	USP36
ENSG00000055609	1455.78794933393	1.20928816865506	0.359299992286827	3.36567824830258	0.000763557160370107	0.0023099156868478	KMT2C
ENSG00000055732	3.35220580468806	5.25770275492227	2.06758293022412	2.54292230704011	0.0109929669392595	0.0253446490863672	MCOLN3
ENSG00000055917	3275.77674715407	0.270612226087876	0.0769666918285976	3.51596540865392	0.000438158066863698	0.00138592660166918	PUM2
ENSG00000055950	855.61296330899	-0.387335973412703	0.113712638221148	-3.40627022177969	0.000658569606596909	0.00201261533885587	MRPL43
ENSG00000055957	4.04279000572171	1.69796480733879	1.47071611429223	1.15451567494106	0.248288815935083	0.358189685645145	ITIH1
ENSG00000056050	526.172139133323	-0.307330199138002	0.137772172702695	-2.23071316296365	0.0257001351595503	0.0535661025114311	HPF1
ENSG00000056097	5082.24186237915	0.732781952203473	0.0716130951159837	10.2325133555067	1.41790882371792e-24	2.51332524090462e-23	ZFR
ENSG00000056277	316.239999492936	0.807704634324684	0.18225215515715	4.43179743816047	9.34507888751474e-06	3.89147568362e-05	ZNF280C
ENSG00000056291	229.295669521567	0.578282597587316	0.197849659381204	2.92283847945939	0.0034685639509992	0.00911868649868191	NPFFR2
ENSG00000056487	119.627720601966	0.210836877400923	0.269193722647563	0.783216173569384	0.433500178823225	0.55473681279302	PHF21B
ENSG00000056558	814.177719143315	-0.51998847324003	0.123187873457643	-4.22110114124848	2.43111818430293e-05	9.53107205666908e-05	TRAF1
ENSG00000056586	1722.11981270877	1.63486310235325	0.104684848576428	15.6169983009498	5.57700472657991e-55	3.20782240166595e-53	RC3H2
ENSG00000056736	56.1284979871887	0.0389542994823612	0.389389667829761	0.100039376235817	0.920313064513262	0.947088279584066	IL17RB
ENSG00000056972	633.894824889724	0.26556604223813	0.128307473628037	2.06976284957496	0.0384745579224061	0.0759558557441448	TRAF3IP2
ENSG00000057019	14403.8377191027	-1.59223795205759	0.0685325394267909	-23.2333131877956	2.09799605618491e-119	5.36844913915315e-117	DCBLD2
ENSG00000057252	2431.03717316783	-0.0447652870261907	0.0845394882403359	-0.52951925730764	0.596445289191326	0.700787969159445	SOAT1
ENSG00000057294	33.9652723116304	-1.03522472292305	0.508474343791305	-2.03594288593632	0.0417560907372752	0.0815469486326101	PKP2
ENSG00000057608	7877.39485770685	-0.149537387578657	0.0697559822969204	-2.14372133621662	0.0320552215703759	0.0648216988169333	GDI2
ENSG00000057657	6.68888825859096	-0.427906145733507	1.11508304307897	-0.383743747507782	0.701168384622823	0.78520001058671	PRDM1
ENSG00000057663	980.432051019745	-0.152538255884969	0.109499051125812	-1.39305550428658	0.163603007021724	0.257023189622141	ATG5
ENSG00000057704	766.449857762415	-2.14044545707409	0.128559022535602	-16.6495156454797	3.05061198496433e-62	2.24675884162004e-60	TMCC3
ENSG00000057757	881.731880378965	1.00972990613744	0.114351925812829	8.83002099842347	1.04656074184838e-18	1.3476326352614e-17	PITHD1
ENSG00000057935	461.993390980926	-0.48324016187445	0.146300236001603	-3.30307164965308	0.000956319497180426	0.00283360760751546	MTA3
ENSG00000058056	678.643856387125	-1.10393639574844	0.126050136027744	-8.75791514818724	1.98894797168022e-18	2.52367530621523e-17	USP13
ENSG00000058063	2726.49350665104	0.147085842197881	0.0871834797837289	1.68708386683748	0.0915872267510761	0.158997082606308	ATP11B
ENSG00000058085	2730.08212886334	-0.64804841568549	0.0856994030197045	-7.56187782937633	3.97291456465561e-14	3.8104469868314e-13	LAMC2
ENSG00000058091	685.891598015871	-0.77278856244612	0.133508194584782	-5.7883230677303	7.10925786598684e-09	4.29070691706173e-08	CDK14
ENSG00000058262	12859.4601122183	0.756218509610688	0.064005563906038	11.8148870732682	3.26987977719399e-32	8.30324815178307e-31	SEC61A1
ENSG00000058272	2160.17943849203	0.375071195370323	0.0906139126582719	4.13922304386978	3.48484019596573e-05	0.000133423989010704	PPP1R12A
ENSG00000058335	12.9813534092025	-0.716743650901472	0.80293174057768	-0.892658260571193	0.372040209106764	0.494443370193228	RASGRF1
ENSG00000058404	8.04322379031111	-6.40213141952006	1.74325285649953	-3.67252025180994	0.000240170111291363	0.000797463858137467	CAMK2B
ENSG00000058453	186.793256976245	0.126314180358739	0.216690545058079	0.582924281836496	0.559944273642238	0.668736870992362	CROCC
ENSG00000058600	876.635534329038	-0.174647211740792	0.11243928579295	-1.5532579250138	0.1203615277786	0.198914940211399	POLR3E
ENSG00000058668	2334.0246786494	-2.29883066673636	0.109391920516464	-21.0146293792362	4.81990016671523e-98	8.58932030602405e-96	ATP2B4
ENSG00000058673	53.0976932841515	0.762234728714399	0.425213508739739	1.79259292813517	0.0730380380231487	0.13122389062058	ZC3H11A
ENSG00000058729	1227.76496065181	1.57176585106565	0.108089497074473	14.5413374435697	6.62848153308265e-48	2.94650028772375e-46	RIOK2
ENSG00000058799	329.131851704334	-0.394336705857394	0.169366556273022	-2.32830326443975	0.0198960060896232	0.0429096029183213	YIPF1
ENSG00000058804	2266.86100391674	-0.591719367128373	0.0854254495354843	-6.92673401598645	4.30667210216465e-12	3.52571240718229e-11	NDC1
ENSG00000058866	1081.58988134963	-0.102667021220277	0.104379156057739	-0.983596966078985	0.325313717465709	0.444583403726178	DGKG
ENSG00000059122	545.953185891354	0.481205289921826	0.137039775992384	3.51142787878293	0.00044570638209785	0.00140734910303607	FLYWCH1
ENSG00000059145	299.116901522169	1.31053742993314	0.18020577413598	7.27244971043062	3.530260275962e-13	3.18105936108016e-12	UNKL
ENSG00000059377	37.1140290531741	-0.230081509109137	0.470557719692918	-0.488954913457346	0.624873617180116	0.723752481523462	TBXAS1
ENSG00000059378	368.512216508663	1.47669859039274	0.169123678310229	8.73147157835574	2.51380199342945e-18	3.16349142413987e-17	PARP12
ENSG00000059573	1537.78582117789	-0.536109841629123	0.0971025556445376	-5.52106829805444	3.36944769617947e-08	1.89706083407746e-07	ALDH18A1
ENSG00000059588	673.779176450039	-0.89952905589673	0.141558433928434	-6.35447165480438	2.09144205952414e-10	1.45954867363784e-09	TARBP1
ENSG00000059691	363.865118019051	-0.393494917592167	0.160585773638818	-2.45037221340165	0.0142708607439128	0.0320576375450485	GATB
ENSG00000059728	937.30416627492	1.92393736878391	0.117460495350128	16.3794419821661	2.68192317447319e-60	1.85862863330939e-58	MXD1
ENSG00000059758	2958.28540645442	0.167227840591901	0.0857892921472377	1.94928570228663	0.0512613150807598	0.0972829312253384	CDK17
ENSG00000059769	290.098589257	1.00947841302519	0.179524900369946	5.62305513577762	1.87609489137201e-08	1.08567636813262e-07	DNAJC25
ENSG00000059804	1992.20215609985	-0.383418132435106	0.0931620101236438	-4.11560604935678	3.86163391797468e-05	0.000146920227542617	SLC2A3
ENSG00000059915	20.8431105310329	1.00745871649703	0.65803041918732	1.53102149554311	0.125764080178412	0.206373861405979	PSD
ENSG00000060069	737.46354526983	0.464646958702937	0.128153857763563	3.62569622804632	0.00028818396473647	0.000942928483963149	CTDP1
ENSG00000060138	5709.14956867706	0.770687086784429	0.0759972101533008	10.1409918236447	3.63391067341209e-24	6.29047902260468e-23	YBX3
ENSG00000060140	43.9068457260549	0.811334785607358	0.442201794403512	1.83476140503177	0.0665410495006856	0.121099006746073	STYK1
ENSG00000060237	5826.61134914347	-0.290681768568269	0.0890815098480133	-3.263098807645	0.00110201091033616	0.00321894274248492	WNK1
ENSG00000060339	2893.3089585396	0.759013800483394	0.0798993462571683	9.49962466576875	2.10648170670904e-21	3.13755734210491e-20	CCAR1
ENSG00000060491	1044.00588866333	0.0973274048942285	0.115442642335661	0.843080190517807	0.399183596842408	0.521147658907485	OGFR
ENSG00000060558	4.26389583494054	0.997472976477709	1.38388000657458	0.720779960501549	0.471044906774869	0.590218174042288	GNA15
ENSG00000060566	4.86511662303104	-1.88659977015871	1.37059286320622	-1.37648445486969	0.168671696808144	0.263194308231862	CREB3L3
ENSG00000060642	176.903173403301	-0.708405066186833	0.231467068885701	-3.06050044007187	0.00220967435930484	0.00606642235727171	PIGV
ENSG00000060656	386.920096730686	-1.99442785541479	0.173511481648625	-11.4945007469516	1.40591517843273e-30	3.30514264385617e-29	PTPRU
ENSG00000060688	1126.68805887486	-0.362500439432857	0.109891461708374	-3.29871341956344	0.000971290153321126	0.00287284827654659	SNRNP40
ENSG00000060709	2.99098738723101	0.112506285825224	1.61738296990587	0.0695606964575442	0.944543320810984	0.961451455531744	RIMBP2
ENSG00000060749	1681.57190276312	-0.177986946637727	0.100872645787872	-1.76447187686562	0.0776525661590064	0.138331628701143	QSER1
ENSG00000060762	372.086886274521	-0.0520922010332615	0.188928611122952	-0.275724257557584	0.78275986273944	0.846918420361928	MPC1
ENSG00000060971	364.399777295468	-0.109590087964603	0.162152241107918	-0.675846890649304	0.49913786003285	0.615469237153781	ACAA1
ENSG00000060982	6577.28702137294	-0.299830454116522	0.0680423703695044	-4.40652570579612	1.05041847588923e-05	4.33974381293173e-05	BCAT1
ENSG00000061273	710.66272822494	-0.21579918694399	0.121642901385294	-1.77403847233522	0.0760567868273059	0.135949973874816	HDAC7
ENSG00000061337	3.40660794830158	-1.76556639629581	1.62055101170566	-1.08948523282678	0.275939963410975	0.389882891810821	LZTS1
ENSG00000061492	20.6732091948126	-2.50341486354058	0.715625504635026	-3.49821917654728	0.000468376050680503	0.00147376383126811	WNT8A
ENSG00000061656	6.39246377463332	-1.0486488824548	1.17212193878013	-0.894658522940175	0.370969657207017	0.493316236137974	SPAG4
ENSG00000061676	6498.37877157389	0.152757279044266	0.0681140595410615	2.24266884213792	0.0249181772965827	0.0521541422674596	NCKAP1
ENSG00000061794	1357.56878110341	0.0121291967470111	0.104677341292897	0.115872227907207	0.907753806326693	0.937583223994745	MRPS35
ENSG00000061918	131.413053258208	-0.757705859195405	0.262612319998304	-2.88526394801393	0.00391085621103554	0.0101346116743779	GUCY1B1
ENSG00000061936	1531.42856815637	0.479352302046846	0.0964330557578271	4.97082974587725	6.66669730145804e-07	3.2210266627887e-06	SFSWAP
ENSG00000061938	924.451666102581	-0.265413818275921	0.111263517304651	-2.38545234507722	0.0170581322781597	0.0374959539801531	TNK2
ENSG00000061987	891.092288185572	0.379810559307424	0.119231904478223	3.18547758646928	0.00144515297848766	0.00412880164581093	MON2
ENSG00000062194	2758.85006043292	1.2098684304667	0.080842837075245	14.9656849541365	1.23050448662895e-50	6.01951937466352e-49	GPBP1
ENSG00000062282	226.338909205512	-4.0129107012371	0.274647240995236	-14.6111451427495	2.38475593402263e-48	1.08175781107176e-46	DGAT2
ENSG00000062370	215.95863234674	1.84880966750125	0.21423814960645	8.62969396859273	6.15163450086072e-18	7.5650322244411e-17	ZNF112
ENSG00000062485	5256.11011315088	-0.366558966019586	0.0704057699560794	-5.20637678202019	1.92563456911616e-07	1.00166120315323e-06	CS
ENSG00000062582	133.348579147151	-0.034788769209107	0.271027707156059	-0.12835871864966	0.897865098596884	0.930257968381188	MRPS24
ENSG00000062598	464.934258618317	-0.431368678531252	0.145983273727216	-2.95491851578357	0.00312751641545912	0.00830081118831762	ELMO2
ENSG00000062650	2932.74868707674	0.628174405206309	0.0860595440864492	7.29929971015522	2.89269319607485e-13	2.62194657131962e-12	WAPL
ENSG00000062716	1832.83286659915	-0.58134670134776	0.0964323562775733	-6.02854398449413	1.65443374332495e-09	1.06347320718269e-08	VMP1
ENSG00000062725	1425.07249160682	1.06192449092668	0.101942830644296	10.4168629045823	2.07691010306729e-25	3.86688887566417e-24	APPBP2
ENSG00000062822	912.254891326754	-1.05798107673597	0.117304842624263	-9.01907417517937	1.89685537381463e-19	2.55806327067339e-18	POLD1
ENSG00000063046	14294.4688970775	-0.294797128016491	0.0667027893396194	-4.41956222423507	9.89010425182036e-06	4.09961766899444e-05	EIF4B
ENSG00000063169	171.019974564191	0.443668626207805	0.226174211934728	1.96162339823182	0.0498063460806929	0.0949278897464237	BICRA
ENSG00000063176	192.009004985108	-0.38673444415522	0.218328480140881	-1.77134217169318	0.0765038186516048	0.136553364019619	SPHK2
ENSG00000063177	6266.43773954056	0.257629756005357	0.0766280078820014	3.36208343562942	0.00077356745677232	0.00233685982589961	RPL18
ENSG00000063180	32.6347032827833	-0.900775444421179	0.51340819116102	-1.75450150568141	0.0793446121345079	0.140855564670697	CA11
ENSG00000063241	374.036700592334	-0.880970557647806	0.162295752324678	-5.4281800048925	5.69316066193579e-08	3.13202297826837e-07	ISOC2
ENSG00000063244	3886.94621300429	-0.197800140394721	0.0760831850272451	-2.59978785488396	0.00932814075825833	0.0219630012261505	U2AF2
ENSG00000063245	2574.33508462047	-0.459212501346609	0.0826442586584508	-5.5564961051248	2.75243859611896e-08	1.56601829931409e-07	EPN1
ENSG00000063322	740.882121857192	-0.337091864497147	0.121078748148262	-2.78407127305591	0.00536812367015783	0.0134466540117576	MED29
ENSG00000063438	30.5610336401194	2.1189228876656	0.556546308345641	3.80727148108159	0.000140508473646887	0.000485527809127114	AHRR
ENSG00000063587	363.386877468402	1.05959824855687	0.166618946590645	6.35941032060497	2.02529731219011e-10	1.41635981268404e-09	ZNF275
ENSG00000063601	3.90267741748349	-1.45973081952375	1.49329194082215	-0.977525411889705	0.32830910339824	0.447865586407318	MTMR1
ENSG00000063660	846.793011780882	-0.495166501151861	0.115554342421903	-4.28513970806866	1.82624388100411e-05	7.29729762181402e-05	GPC1
ENSG00000063761	31.1450133269173	-0.250740309464273	0.51207766431126	-0.489652892401618	0.624379541643458	0.723398808362557	ADCK1
ENSG00000063854	476.719522733702	0.0796964116135754	0.148457808444915	0.536828695293227	0.591385948395122	0.696863392609413	HAGH
ENSG00000063978	1693.54611613938	0.572997544717371	0.0929511594534183	6.1645013153873	7.07056094814186e-10	4.69934485394484e-09	RNF4
ENSG00000064012	1108.58562248129	-0.33257933848424	0.10855998697175	-3.06355359614021	0.00218725021426419	0.00601313044442136	CASP8
ENSG00000064042	5.8859995598261	2.85958960198177	1.35205536313981	2.11499445950282	0.0344304195332564	0.0689818052062101	LIMCH1
ENSG00000064102	1161.4116749199	-0.265284034155904	0.101906288918267	-2.6032155323473	0.00923538737978595	0.0217780123715912	INTS13
ENSG00000064115	3196.56455315888	-0.686614379428986	0.0809254431129887	-8.48453036544181	2.16591705583832e-17	2.57012714134821e-16	TM7SF3
ENSG00000064199	186.452032633159	-0.911582952943083	0.228735430983388	-3.98531591290414	6.7390406125089e-05	0.000246525864342128	SPA17
ENSG00000064201	7.69603030459762	-2.3235323397185	1.20955373447522	-1.92098314733126	0.0547338321521919	0.102831846763904	TSPAN32
ENSG00000064225	318.188089649734	-0.302300093702846	0.171816250127275	-1.75943831551971	0.0785030887913987	0.139622451362282	ST3GAL6
ENSG00000064270	56.1108230428661	-0.689660655484609	0.397188918903217	-1.7363542200246	0.0825012216559281	0.145720520622183	ATP2C2
ENSG00000064300	2.67755931169472	-1.2713017782008	1.88800432825518	-0.673357449013735	0.500719912296852	0.617057837091434	NGFR
ENSG00000064309	370.825203753181	-1.26999992261632	0.173305492690263	-7.3280996632121	2.3343910021932e-13	2.12652259300658e-12	CDON
ENSG00000064313	1905.22976134973	0.164796235470131	0.087854825945536	1.87577897624308	0.0606856360159224	0.112057045910056	TAF2
ENSG00000064393	2584.15206901321	-0.255018107538655	0.110714729155995	-2.30338013273138	0.0212574645688046	0.0454427506780684	HIPK2
ENSG00000064419	1578.68414243868	-0.308456556606258	0.0945373444631871	-3.26280115395426	0.0011031689377977	0.00322185379419143	TNPO3
ENSG00000064490	349.839203002556	-0.809380076325959	0.16642090782803	-4.86345187566413	1.15356082204772e-06	5.41994360810981e-06	RFXANK
ENSG00000064545	209.596686595133	-0.281065498527488	0.207822194573604	-1.3524325402499	0.176236985631367	0.272464290954025	TMEM161A
ENSG00000064547	23.0433415420925	1.44270108463397	0.616322882753326	2.34082025023788	0.019241428410132	0.0417298347971123	LPAR2
ENSG00000064601	1404.76020984281	-0.541559553178034	0.0985671232543209	-5.49432239977942	3.92213404180674e-08	2.1952292019187e-07	CTSA
ENSG00000064607	2117.58145887324	1.04435116001198	0.0885134828401027	11.7987805529986	3.96008500814885e-32	1.00049793262839e-30	SUGP2
ENSG00000064651	1090.32707983422	0.116896532451234	0.104910186865884	1.11425340039355	0.26517049224787	0.377741621210137	SLC12A2
ENSG00000064652	193.271438414508	-0.184353516532697	0.22070460888239	-0.835295273017773	0.403551478232739	0.525475205770305	SNX24
ENSG00000064666	1375.254711256	-1.0593890870127	0.103512556032633	-10.2344017732372	1.39051880328584e-24	2.47135928715779e-23	CNN2
ENSG00000064687	69.5606723847179	0.295304644021679	0.34784482447818	0.848955118031957	0.395906266979004	0.517546055975501	ABCA7
ENSG00000064692	13.9903461370701	-1.00151976099593	0.784669491363994	-1.27635873704606	0.20182873553021	0.303862090401106	SNCAIP
ENSG00000064703	853.760183119901	0.614872834949068	0.115161564869817	5.33921917129335	9.33477415432073e-08	5.02597133385723e-07	DDX20
ENSG00000064726	3412.41475023945	-0.061371140153989	0.0801130329846567	-0.766056880729292	0.443642458058544	0.564544643238219	BTBD1
ENSG00000064763	812.349880841859	-1.00945437756087	0.122579388751496	-8.23510696082292	1.79397280800615e-16	1.9947578426181e-15	FAR2
ENSG00000064787	7.28891153931637	-1.34559205652656	1.1041220224702	-1.21869868469441	0.222958577380262	0.329531253032602	BCAS1
ENSG00000064886	42.4935673539324	-0.392507725594627	0.447304412369643	-0.877495760695216	0.380217420449191	0.501856695525217	CHI3L2
ENSG00000064932	507.427239155455	-0.620123241303054	0.141234721111388	-4.39072797696806	1.12971799277937e-05	4.64142474637371e-05	SBNO2
ENSG00000064933	540.66761858106	0.108859344011536	0.141838469803449	0.76748814452374	0.44279133929674	0.563698962943209	PMS1
ENSG00000064961	878.718253022494	-0.718177904796224	0.121705569005752	-5.90094529497068	3.61424740618117e-09	2.24585192963792e-08	HMG20B
ENSG00000064995	637.348206351572	0.966164503205374	0.12947677157909	7.46206822599992	8.51747581614362e-14	8.0113242136857e-13	TAF11
ENSG00000064999	734.357225897731	0.0748491222879468	0.123265871637217	0.607216914899485	0.54370696827289	0.65467225987926	ANKS1A
ENSG00000065000	4202.90565021783	-0.11460157006382	0.0772248432727472	-1.48399873935728	0.137809255031392	0.223046447611847	AP3D1
ENSG00000065029	155.533404850222	-0.731566148492701	0.240683317221363	-3.03953824859353	0.00236941113982464	0.00646317848021867	ZNF76
ENSG00000065054	378.447506349622	-0.969211145860182	0.168747743738271	-5.74355025074251	9.27118334677194e-09	5.5369104852849e-08	SLC9A3R2
ENSG00000065057	218.116278244616	-1.53897277107544	0.22053048466827	-6.97850355423844	2.98340670866486e-12	2.47180633035459e-11	NTHL1
ENSG00000065060	1717.48793346489	0.889508996622107	0.111394551222798	7.98521100770018	1.4028213758983e-15	1.47207738388823e-14	UHRF1BP1
ENSG00000065135	4188.28779337362	-0.0691521744245042	0.0778189420661352	-0.888629073956499	0.374202460432835	0.496622575156523	GNAI3
ENSG00000065150	7184.2457992079	-0.739748509699614	0.0676386745465899	-10.936768271384	7.68921286329737e-28	1.57404102090823e-26	IPO5
ENSG00000065154	3053.02448993747	-0.00502680395392105	0.0808140272225281	-0.0622021216697855	0.950401872915679	0.96515065541488	OAT
ENSG00000065183	2502.1446397393	-0.567352154038254	0.0874332888842631	-6.48897189249357	8.64240863830804e-11	6.26566778103851e-10	WDR3
ENSG00000065243	1993.68764635559	0.534561446045475	0.0905741017329085	5.90192379298255	3.59287128489213e-09	2.23326434055316e-08	PKN2
ENSG00000065268	454.844431733953	-1.25427613608337	0.151227982178937	-8.29394215284364	1.09555746847998e-16	1.23817845489195e-15	WDR18
ENSG00000065308	2284.01373085284	-1.05087559614101	0.0872816346635268	-12.0400540181467	2.18812322027169e-33	5.93379773823406e-32	TRAM2
ENSG00000065328	1345.29625396655	-0.0187006806346739	0.0971234624813101	-0.192545448410805	0.847314971172451	0.890879181880153	MCM10
ENSG00000065357	933.971287920382	-0.626371470692204	0.110668769594096	-5.65987561793243	1.51482746058906e-08	8.84565280453397e-08	DGKA
ENSG00000065361	46.3521889780243	-1.37355696308495	0.462409083319208	-2.97043681154672	0.00297376575630017	0.00793600624816086	ERBB3
ENSG00000065413	839.402818050752	-0.589218462314267	0.115719443476855	-5.0917844453004	3.54709230580319e-07	1.7783575818017e-06	ANKRD44
ENSG00000065427	5516.01971096384	-0.107393578648795	0.0727507019364264	-1.47618615065242	0.139893926391527	0.22562770722008	KARS1
ENSG00000065457	824.043660429305	-1.22214071853982	0.120903139292476	-10.1084283310737	5.06909175528726e-24	8.69192459998097e-23	ADAT1
ENSG00000065485	1460.77261585399	0.109885832107895	0.100275961973105	1.09583423530125	0.273151323372078	0.38638038718521	PDIA5
ENSG00000065491	415.872054110328	0.0773140673391393	0.16502282796349	0.468505286773079	0.639423291199917	0.734940942646654	TBC1D22B
ENSG00000065518	1425.48627271866	0.0171463478663845	0.0980376398296041	0.174895559462529	0.861161699533161	0.901259837501042	NDUFB4
ENSG00000065526	1914.14777852463	0.242800348348644	0.217892867760607	1.11431067406668	0.265145929340376	0.37773359055707	SPEN
ENSG00000065534	7117.48018258145	-1.51991036799557	0.0772565189894145	-19.6735549035522	3.63388693201479e-86	5.18062494829166e-84	MYLK
ENSG00000065548	3590.07592295404	0.792481742923435	0.0790610120752079	10.0236731370144	1.19959986844134e-23	2.01708624888127e-22	ZC3H15
ENSG00000065559	953.591254751019	0.449945635829232	0.110263272679477	4.0806482965291	4.49102655104837e-05	0.00016896587923162	MAP2K4
ENSG00000065600	334.665044195063	0.026993721193574	0.16620104437149	0.162416074433552	0.87097821333145	0.909169076102007	PACC1
ENSG00000065609	4.68125528050604	5.73783095573773	1.91936574336808	2.98944116073941	0.0027948827167966	0.00750377510687966	SNAP91
ENSG00000065613	2769.26995789734	0.0499088690677514	0.0815332450135509	0.612129065382551	0.540452368649922	0.651736380030439	SLK
ENSG00000065615	656.648266598548	0.345634830550122	0.132534187748874	2.60789186866283	0.00911017277259703	0.0215234302045767	CYB5R4
ENSG00000065618	570.749753913611	-1.16317461848119	0.135312159759089	-8.59623126666603	8.23767108833665e-18	1.00560047248998e-16	COL17A1
ENSG00000065621	60.7123628624406	-0.530991935941103	0.381381228684031	-1.39228649971397	0.163835657986751	0.257338152023102	GSTO2
ENSG00000065665	268.617847055114	0.85947936788504	0.198088384333059	4.33886808042181	1.43218455657138e-05	5.80169912007471e-05	SEC61A2
ENSG00000065675	44.227449421928	0.595883391523701	0.435031233084714	1.36974852885486	0.170765414246286	0.265892207623698	PRKCQ
ENSG00000065802	841.606578409807	-0.390621410379808	0.119651960506878	-3.26464697047195	0.00109600586066353	0.00320609423611072	ASB1
ENSG00000065809	1189.73144639017	1.03075292137772	0.102267716593581	10.0789668109439	6.84419924332727e-24	1.16655314003048e-22	FAM107B
ENSG00000065833	2431.91904425711	0.484189491973009	0.0847019954292909	5.71638825648694	1.08811966321308e-08	6.43871341774976e-08	ME1
ENSG00000065882	1995.86740364482	-0.630525618826633	0.0872877108813281	-7.22353252777889	5.06541757099762e-13	4.49536101820994e-12	TBC1D1
ENSG00000065883	1838.6375044346	0.363758525561239	0.0913845184727805	3.98052680738901	6.87627093359685e-05	0.000251039860185951	CDK13
ENSG00000065911	6226.66235369061	-0.0465524304356787	0.0749574589239323	-0.62105134170731	0.534565842950852	0.646826290358052	MTHFD2
ENSG00000065923	1117.29661409967	-1.46546795134927	0.113366207416229	-12.9268499383483	3.17565419038945e-38	1.02395609024205e-36	SLC9A7
ENSG00000065970	766.838299113876	0.194347097299758	0.125581191414423	1.54758125090886	0.121723148366625	0.200723173994984	FOXJ2
ENSG00000065978	25699.8730266847	0.110812978283665	0.0659808550870639	1.67947169125717	0.0930601514991181	0.161067548901935	YBX1
ENSG00000065989	276.292664108963	-0.679756182178546	0.189523153452785	-3.58666563844344	0.000334933343040972	0.00108205480637014	PDE4A
ENSG00000066027	879.500315691169	-0.537178788716847	0.113059261885436	-4.75130281021273	2.0211019675047e-06	9.19693561634576e-06	PPP2R5A
ENSG00000066032	2.85033046612352	5.0227586737772	2.15539615944217	2.33031809571245	0.0197893450439382	0.0427139112936046	CTNNA2
ENSG00000066044	2813.28735085444	-0.414764072484153	0.0843082075655874	-4.91961677825363	8.67138205187609e-07	4.13850106105679e-06	ELAVL1
ENSG00000066056	2998.9580981366	-0.525648865522575	0.0783000008202103	-6.713267688586	1.90313510108014e-11	1.46602367743954e-10	TIE1
ENSG00000066084	2790.60017653246	-0.82299976900431	0.0879710286767251	-9.35535006676641	8.33233301323081e-21	1.19989202461092e-19	DIP2B
ENSG00000066117	1402.62618024983	0.0728147288005271	0.101693859221252	0.71601893524472	0.473979656984216	0.593076294511189	SMARCD1
ENSG00000066135	896.807628781058	0.0211539653433909	0.122653093171826	0.17246988882503	0.863068131858651	0.902687043115171	KDM4A
ENSG00000066136	817.756713923602	-0.2281273078391	0.120561523027889	-1.89220658556485	0.058463461276063	0.108495790200738	NFYC
ENSG00000066230	82.4307235618155	-0.746041279937849	0.323740465096292	-2.3044424789961	0.0211978177750819	0.0453275385657659	SLC9A3
ENSG00000066248	25.7738468463342	-0.755429267906872	0.572735486067081	-1.31898456841627	0.187174271529811	0.286093680920776	NGEF
ENSG00000066279	2519.86552819611	0.419236358066634	0.0995664708885203	4.21061783475316	2.54673246015688e-05	9.96085306138961e-05	ASPM
ENSG00000066322	1599.03867912973	-0.556466434943459	0.0973303206351064	-5.71729787092416	1.0823129847667e-08	6.40815332630036e-08	ELOVL1
ENSG00000066379	441.707290093418	0.176028436487097	0.164836653029898	1.06789620664749	0.285567333834356	0.400959438339776	POLR1H
ENSG00000066405	26.9825904453132	1.97084270610199	0.587181041938457	3.35644812304508	0.00078950530806705	0.00237888533268573	CLDN18
ENSG00000066422	1410.14194951933	1.18442028956652	0.104783684936532	11.3034800244325	1.26119068064536e-29	2.83469648592352e-28	ZBTB11
ENSG00000066427	300.77129237173	-0.0663896872250081	0.179020477331253	-0.37084968275536	0.710749494216815	0.792771272777099	ATXN3
ENSG00000066455	1123.97292374377	0.98459364343117	0.109078354113443	9.0264805646699	1.7728163117506e-19	2.39240302679041e-18	GOLGA5
ENSG00000066557	623.553168362339	0.018381708697291	0.133351060172445	0.137844488626641	0.89036332310593	0.92459737595584	LRRC40
ENSG00000066583	522.084052899109	-1.17271671483924	0.142374050352233	-8.23687119905587	1.76772612180067e-16	1.96776607166869e-15	ISOC1
ENSG00000066629	362.692842008821	-0.984976354052263	0.169684070856926	-5.80476616972946	6.44558921114424e-09	3.90669647935705e-08	EML1
ENSG00000066651	343.975178834337	-0.0928399124101675	0.165898206396136	-0.559619747717355	0.575738832187947	0.682860194416403	TRMT11
ENSG00000066654	1313.84353850156	0.604110155219055	0.101501125129928	5.95175821396811	2.65277079370083e-09	1.67129584190262e-08	THUMPD1
ENSG00000066697	1493.10926339124	0.198224054979011	0.0967003787901314	2.04987878495508	0.0403762609346049	0.07910766584802	MSANTD3
ENSG00000066739	875.307662330171	0.611721201979351	0.129521415888792	4.72293479639364	2.32465397205883e-06	1.05043623790632e-05	ATG2B
ENSG00000066777	2014.45556017252	0.127958926992247	0.113813907325481	1.12428199680654	0.26089341337915	0.372686203666937	ARFGEF1
ENSG00000066827	121.190160430776	-0.959855670214156	0.29043120322319	-3.30493300844307	0.00094999104037408	0.00281694713635808	ZFAT
ENSG00000066855	1172.89045663006	-0.221060070441759	0.104504613333429	-2.11531398844998	0.0344031950187043	0.0689341802407708	MTFR1
ENSG00000066923	11.1273152664428	1.37556416215515	0.875867773772596	1.57051578257096	0.116295165588714	0.193375068311258	STAG3
ENSG00000066926	410.710100191171	-0.686944074829963	0.154425464899615	-4.44838599175669	8.65179506889553e-06	3.61863323093223e-05	FECH
ENSG00000066933	1061.38935142797	-0.112149830350246	0.135991169466811	-0.824684652613538	0.409550647133848	0.531321260700119	MYO9A
ENSG00000067057	5225.46871593273	-1.00952044422949	0.0765599460086252	-13.1860130115002	1.05625549935314e-39	3.56111545803873e-38	PFKP
ENSG00000067064	3650.12130299276	0.00953769412604868	0.0767025002660149	0.124346587046976	0.901040862372715	0.932498085745047	IDI1
ENSG00000067066	2146.14480666907	-0.101988190566001	0.0858965450038156	-1.18733751819087	0.235094514850462	0.343463958917407	SP100
ENSG00000067082	4474.90025095783	0.371445954787951	0.0766522918198848	4.84585582464727	1.26067044534463e-06	5.88853765940404e-06	KLF6
ENSG00000067113	117.83113245136	0.674402733443667	0.285719326127116	2.3603679267521	0.0182568179224811	0.0398020566810268	PLPP1
ENSG00000067141	273.843294491868	-0.227830494381788	0.18529447271267	-1.22955904213655	0.218862275494375	0.324392704336272	NEO1
ENSG00000067167	3733.81770140023	1.18012413696358	0.22672544134261	5.20508033847102	1.93912696135513e-07	1.00762913360289e-06	TRAM1
ENSG00000067177	631.584708178228	-0.578143716570287	0.132776293227996	-4.3542691433442	1.33511593991015e-05	5.42941708326541e-05	PHKA1
ENSG00000067182	2146.67901144351	-0.776779065166069	0.0872143041161945	-8.90655578849974	5.26424788355448e-19	6.9215496381992e-18	TNFRSF1A
ENSG00000067191	137.019958791221	-0.236910218071854	0.250568281420305	-0.945491650934297	0.344407931276452	0.465373901587348	CACNB1
ENSG00000067208	438.629609891916	0.247480300106935	0.148577806584819	1.66566128411416	0.095780897349802	0.165213977202031	EVI5
ENSG00000067221	190.403383641818	-0.870937605562535	0.220097008914273	-3.95706243287368	7.58771045339661e-05	0.000275151004613632	STOML1
ENSG00000067225	70510.394125984	-0.721375452162857	0.0604886081995791	-11.9258067532768	8.68386806621418e-33	2.28354838911158e-31	PKM
ENSG00000067248	1107.59350312	0.751149266106478	0.104259071879623	7.20464178861817	5.81966369760467e-13	5.13958706816335e-12	DHX29
ENSG00000067334	2489.07024766838	0.939236285877187	0.0842497938236052	11.1482324555438	7.30428794718831e-29	1.58808587296222e-27	DNTTIP2
ENSG00000067365	364.982129122635	1.36859761152349	0.169819644224388	8.05912424192291	7.68429674168636e-16	8.23246799073098e-15	METTL22
ENSG00000067369	1446.04176130269	-0.424396995065919	0.107233515396124	-3.95768984629651	7.56781339684866e-05	0.000274479352330915	TP53BP1
ENSG00000067533	843.959056287073	0.133619289185696	0.11481353530325	1.16379387528461	0.244507554817058	0.353914445325525	RRP15
ENSG00000067560	14319.3241030753	-0.229875609312724	0.0675779191777407	-3.40163787387585	0.000669833312149813	0.00204547170703766	RHOA
ENSG00000067596	1672.0496705314	-0.274415337002136	0.0932432702104733	-2.94300421234382	0.00325043995487405	0.00860075978514266	DHX8
ENSG00000067601	40.1310674681691	-0.668125434430621	0.480389583376849	-1.39079917123536	0.164286334503533	0.257843119474405	PMS2P4
ENSG00000067606	41.9263567047387	-1.12077232375031	0.477487206707741	-2.34723005769724	0.0189135726053704	0.0410678846421441	PRKCZ
ENSG00000067704	3731.86285797333	-0.875706992669612	0.0780672585790961	-11.2173401321934	3.35201092573635e-29	7.40075067110308e-28	IARS2
ENSG00000067715	6.14598253366062	3.57342860244077	1.46595253545202	2.43761548619234	0.0147844908837727	0.0330477829039332	SYT1
ENSG00000067798	101.868005547959	-0.414236167423033	0.305418478460896	-1.35629045600156	0.175006770930288	0.270961146613732	NAV3
ENSG00000067829	614.206137701347	-0.246051755463319	0.129961689164013	-1.8932637536959	0.0583228028284972	0.10831532722192	IDH3G
ENSG00000067836	37.7114880313196	-0.981672897029806	0.474243226540381	-2.06997768674767	0.0384544340338431	0.0759236372422074	ROGDI
ENSG00000067900	1992.42027277558	0.293615632156691	0.0910596979333739	3.22443011365491	0.00126223661111261	0.00364904121106556	ROCK1
ENSG00000067955	3075.12148762937	0.274914084561786	0.0832356959907032	3.30283877956029	0.000957113977432838	0.00283554072667092	CBFB
ENSG00000067992	580.778126325574	-0.708808193515193	0.147525881946956	-4.80463620458172	1.55033133190857e-06	7.1627460772137e-06	PDK3
ENSG00000068001	352.832932506749	-0.877230818809737	0.165420368779717	-5.30303991752012	1.13890005218734e-07	6.07301793791267e-07	HYAL2
ENSG00000068024	329.518618458506	-0.718784046516777	0.175141876018241	-4.10401020508605	4.06049539744399e-05	0.000153782595137732	HDAC4
ENSG00000068028	289.416962510145	0.615426930106901	0.18703917921613	3.29036372318419	0.00100057954899556	0.00295247889095245	RASSF1
ENSG00000068078	30.9438003932605	-0.949614631206719	0.568344757592325	-1.67084259777387	0.0947527720989036	0.163681026339105	FGFR3
ENSG00000068079	302.603994075317	0.0408276051714045	0.173496471620597	0.235322394686426	0.813958514660197	0.873336092576221	IFI35
ENSG00000068097	518.87709834974	-0.972752961406772	0.15257768467236	-6.37546023519513	1.82414316899656e-10	1.28287785447507e-09	HEATR6
ENSG00000068120	2070.01852815142	-0.0793789055315891	0.0870251657351962	-0.912137366944253	0.361696409921124	0.483012086552637	COASY
ENSG00000068137	181.12699480221	0.129523008181429	0.220728496071249	0.586797855677049	0.55733947713727	0.666702944212333	PLEKHH3
ENSG00000068305	1596.01556376692	0.102903970848463	0.094230633712372	1.09204371014383	0.274813889220025	0.388456828253716	MEF2A
ENSG00000068308	1265.552359008	0.434455150995287	0.0992907774648054	4.37558413871101	1.21107714668303e-05	4.95731927207681e-05	OTUD5
ENSG00000068323	1371.88432725947	0.0158500848834093	0.0979946868145512	0.161744329194139	0.871507194479234	0.909511743509073	TFE3
ENSG00000068354	297.638151076614	-0.680776264619102	0.176884707618574	-3.84870051110975	0.000118746077559404	0.000416236909379723	TBC1D25
ENSG00000068366	3848.54184158109	-0.398449641760553	0.0769974819660243	-5.17483989848358	2.28106494390162e-07	1.1740014238095e-06	ACSL4
ENSG00000068383	514.792129743012	-0.753262010483555	0.139576765529517	-5.39675788893573	6.78558538642757e-08	3.70138012374168e-07	INPP5A
ENSG00000068394	596.285630592268	0.0448976345292904	0.135830040557509	0.330542745514981	0.740989899616766	0.815761111774033	GPKOW
ENSG00000068400	760.604170558705	0.139896595560263	0.123020474121359	1.13718140463559	0.255462458914713	0.36621239800896	GRIPAP1
ENSG00000068438	992.884937527511	-0.789544381454967	0.109169576442753	-7.23227484416407	4.74969705698518e-13	4.23588934586091e-12	FTSJ1
ENSG00000068489	4764.96114343789	-0.506055891843613	0.0752054749814675	-6.72897673963655	1.7086036281603e-11	1.32178371373843e-10	PRR11
ENSG00000068650	911.786727864069	-0.729868738860746	0.11366470827982	-6.42124323289471	1.35165852355265e-10	9.61773706651958e-10	ATP11A
ENSG00000068654	1196.15711123314	-0.238385609819503	0.111472606586565	-2.1385129236606	0.0324751363618885	0.0654652304461097	POLR1A
ENSG00000068697	4561.87195086303	0.0789756164783137	0.0726605374271884	1.08691208838709	0.277075663414591	0.390989335837939	LAPTM4A
ENSG00000068724	404.645412901745	-1.12783842393602	0.157784046722837	-7.14798769179226	8.80592054870014e-13	7.63498558781521e-12	TTC7A
ENSG00000068745	1068.44733220195	0.958048055921356	0.108206587042562	8.85387925177341	8.45288322970367e-19	1.09410568340892e-17	IP6K2
ENSG00000068784	304.338652506233	-1.34122827304385	0.178597943264548	-7.50976326226307	5.9234383753507e-14	5.60312353239927e-13	SRBD1
ENSG00000068796	2080.15648541927	0.185186793494071	0.0883361825450931	2.09638664654247	0.0360479059978018	0.0718169830849685	KIF2A
ENSG00000068878	4519.72317061301	0.549667578752527	0.079522829496215	6.91207269955968	4.77622955427619e-12	3.897333020188e-11	PSME4
ENSG00000068885	331.515791516054	0.109535652388704	0.167523969769169	0.653850625314293	0.513208046792049	0.628065448888497	IFT80
ENSG00000068903	461.53406153444	-0.154851133348943	0.145836341606696	-1.06181443968582	0.288319933220505	0.404170357293726	SIRT2
ENSG00000068912	2900.07829601338	0.625057258234933	0.0789158841117082	7.92055066316107	2.36461002835333e-15	2.45170137952748e-14	ERLEC1
ENSG00000068971	119.159354985617	-0.558755282326132	0.274256318437195	-2.03734698077371	0.0416152829507861	0.0813037815597827	PPP2R5B
ENSG00000068976	7.68224419009472	3.9287149161805	1.41621517323412	2.77409463648716	0.00553555725942441	0.013822618208539	PYGM
ENSG00000069011	336.430205335366	-1.13514963333387	0.170910782296882	-6.64176723129178	3.09944176939156e-11	2.34502495357415e-10	PITX1
ENSG00000069018	4.36715420401315	4.11049145557049	1.91286993488318	2.14886092389837	0.0316454261964736	0.0640904171948672	TRPC7
ENSG00000069020	562.522410273722	-1.60206269925327	0.157157057805429	-10.1940232378028	2.1085334293752e-24	3.69917690437231e-23	MAST4
ENSG00000069188	2.69834584720592	-0.672437585133781	1.74502258832832	-0.385346063501651	0.699981037817187	0.784090331899946	SDK2
ENSG00000069248	1144.15859165082	-0.270206740882305	0.104354270688539	-2.58932134832101	0.00961653072217951	0.022564817385843	NUP133
ENSG00000069275	10338.0246665329	-0.471889267814902	0.0671868609145807	-7.02353497977599	2.16323958464195e-12	1.80955988557706e-11	NUCKS1
ENSG00000069329	3943.29972272518	0.154931699093351	0.0797124873862261	1.9436314707214	0.0519399079478601	0.0983929976016838	VPS35
ENSG00000069345	2427.26169742439	0.131540955679056	0.0883640869378128	1.48862462384327	0.136586243713469	0.221420146058897	DNAJA2
ENSG00000069399	106.124164899658	-0.715683007811207	0.29316181267881	-2.4412559100776	0.0146362789070244	0.0327678621093998	BCL3
ENSG00000069424	93.2258484501876	-0.539853319179373	0.304012705175192	-1.77575907187259	0.0757726362883997	0.135490597355328	KCNAB2
ENSG00000069431	12.4598649527649	7.15051175252241	1.63621763283123	4.37014710576704	1.24162862442429e-05	5.0761298064081e-05	ABCC9
ENSG00000069493	98.8944545037592	0.90188639695638	0.302777568562737	2.97870942433935	0.00289465142140022	0.00773729044056876	CLEC2D
ENSG00000069509	382.856537583286	-0.119069598726717	0.159792081660858	-0.745153311034708	0.456179044045173	0.576294546496463	FUNDC1
ENSG00000069667	59.8580931638218	1.77530109761754	0.41000193217375	4.32998227155966	1.49121346638877e-05	6.03102929597841e-05	RORA
ENSG00000069696	18.4497094825079	0.523348056483436	0.716600006421817	0.730321032365961	0.465193975016188	0.584471538718697	DRD4
ENSG00000069702	1020.92604656108	-1.53879666632938	0.111386632913403	-13.814913208892	2.07203816412927e-43	8.01469180578605e-42	TGFBR3
ENSG00000069849	5138.92178953175	-0.14432101958715	0.0706330541493723	-2.04325044874804	0.0410276520289415	0.0802578562036306	ATP1B3
ENSG00000069869	1111.41298786412	0.0355843005187966	0.105146905626749	0.338424609898781	0.735043231062216	0.81129944416141	NEDD4
ENSG00000069943	264.758087311826	-0.36163582418063	0.193357617485377	-1.87029520162545	0.0614428355193918	0.113193423862981	PIGB
ENSG00000069956	3212.00127349878	0.288620156192964	0.0812659899947726	3.55154913158049	0.000382970484996266	0.00122377648255531	MAPK6
ENSG00000069966	631.23461518018	-0.868034476336252	0.129783888303059	-6.68830690531711	2.25767282643712e-11	1.72978471949553e-10	GNB5
ENSG00000069974	1153.41417705058	-0.746034979362627	0.103645942075474	-7.19791787718395	6.11389467281971e-13	5.38989504305692e-12	RAB27A
ENSG00000069998	623.967610707481	-0.991073394520945	0.133198362607207	-7.44058241499225	1.0024235454021e-13	9.37113421202831e-13	HDHD5
ENSG00000070010	2621.52444954399	1.23437533542276	0.0822200248387918	15.0130742217968	6.02874955744814e-51	2.97841119844325e-49	UFD1
ENSG00000070018	1526.42847225487	-0.00499780687477071	0.11248557746521	-0.0444306460205218	0.964561133770283	0.975262191941291	LRP6
ENSG00000070047	1032.79637085919	0.578655992394982	0.107531039791886	5.38129263433985	7.39528601061296e-08	4.0185819081357e-07	PHRF1
ENSG00000070061	1154.23445772268	-0.390093165529022	0.104880351974544	-3.71941129281968	0.000199687661981821	0.00067255586322902	ELP1
ENSG00000070081	1518.10275988535	0.549684418098993	0.0983191029082178	5.59082011368768	2.25999621057239e-08	1.29693112037994e-07	NUCB2
ENSG00000070087	7553.5310547534	-0.792143297406172	0.0688715430865343	-11.5017503878326	1.29267003266939e-30	3.05330191503531e-29	PFN2
ENSG00000070159	404.308134754226	-0.825402382580205	0.155368979848151	-5.31253010341514	1.08113559798737e-07	5.78044077155904e-07	PTPN3
ENSG00000070182	53.5758938747988	-1.57931007522112	0.423637377188717	-3.72797623689751	0.000193023573201958	0.000651209854215329	SPTB
ENSG00000070190	7.63082201384304	3.28055051238213	1.31852656999217	2.48804277975347	0.0128448281112793	0.0291329459401163	DAPP1
ENSG00000070214	2048.38759173634	-0.883928833796949	0.0897912213302162	-9.84426785494111	7.25656308593625e-23	1.16707286569059e-21	SLC44A1
ENSG00000070269	463.195225482036	0.485830062450789	0.151352463996495	3.20992502944676	0.00132769596201168	0.00382443118859737	TMEM260
ENSG00000070366	639.977716120927	-0.602033619129749	0.132671656600087	-4.53777117553044	5.68518998522273e-06	2.44128026925689e-05	SMG6
ENSG00000070367	1950.50746957475	0.0559635118526569	0.0908165252746777	0.616226085323055	0.537745314455873	0.649374318200918	EXOC5
ENSG00000070371	491.907622666268	0.45499356120168	0.142778809138375	3.18670231211075	0.00143904804771191	0.00411371526558034	CLTCL1
ENSG00000070388	2.75152934946682	0.94698646561365	1.82974794867877	0.517550226684202	0.604772116711829	0.707043502662335	FGF22
ENSG00000070404	219.938409662563	-0.766203200970539	0.206216355701534	-3.71553070251856	0.000202777639892813	0.000682157241635033	FSTL3
ENSG00000070413	795.912276721231	-0.303043210196012	0.119009635956769	-2.54637540699725	0.0108848060201731	0.0251417478713847	DGCR2
ENSG00000070423	877.197962815626	0.275765886734595	0.117465021217078	2.34764259076728	0.0188926402429292	0.0410402924040731	RNF126
ENSG00000070444	410.35812881803	0.110190637941017	0.156214831601408	0.705378847907195	0.480574503729322	0.598812992878858	MNT
ENSG00000070476	573.35771743947	0.664415640529353	0.1377419357169	4.82362642191207	1.40971344156793e-06	6.53728405675055e-06	ZXDC
ENSG00000070495	752.172684390187	-0.165672722204219	0.121480789622039	-1.36377712657017	0.172637721342645	0.26825039161369	JMJD6
ENSG00000070501	371.85507968263	-0.533754264624845	0.165051091506873	-3.2338729768571	0.0012212375838888	0.00354077294259684	POLB
ENSG00000070526	67.1114849700079	-2.21800470572218	0.396064704381678	-5.60010695521293	2.14219592066478e-08	1.23251912310604e-07	ST6GALNAC1
ENSG00000070540	443.875312105244	0.967886160933019	0.149745448098777	6.46354312082039	1.02279371907194e-10	7.38031086007118e-10	WIPI1
ENSG00000070610	897.905315865186	0.407512744650043	0.111536284584775	3.65363384809816	0.000258554907399576	0.000853962832498452	GBA2
ENSG00000070614	3030.86323252729	-1.34285022774586	0.0890127193832751	-15.0860487922378	2.00070031439598e-51	1.00080144298319e-49	NDST1
ENSG00000070669	180.812596429541	2.65871241624815	0.260261178657423	10.2155551202961	1.68909528680701e-24	2.98342060437001e-23	ASNS
ENSG00000070718	344.404067881822	-0.302939279998101	0.16509670091081	-1.83492025174845	0.066517506515473	0.121069125215783	AP3M2
ENSG00000070756	36494.9834192382	-0.305649522893767	0.0628751317919313	-4.86121482663819	1.16667558732565e-06	5.47640593777815e-06	PABPC1
ENSG00000070759	59.0406859949516	0.117016519815725	0.383872374069198	0.304831834016353	0.760494234651891	0.830662968829261	TESK2
ENSG00000070761	624.147834736095	-0.404318912782803	0.138489603543807	-2.91948927888228	0.00350605453943311	0.00920270154557409	CFAP20
ENSG00000070770	1379.23176365681	0.790905137040033	0.101091358420973	7.82366712045235	5.13063665415149e-15	5.19809020204109e-14	CSNK2A2
ENSG00000070778	279.041683280388	-0.24618009589223	0.18642619133076	-1.32052312035627	0.186660421953272	0.285461295055196	PTPN21
ENSG00000070785	569.231187119173	-0.506368210368007	0.136461161976128	-3.71071301925882	0.000206676298225899	0.000694336346791908	EIF2B3
ENSG00000070808	5.48253507039006	0.358513185652859	1.31121980104505	0.273419594004852	0.78453069258002	0.848052864666628	CAMK2A
ENSG00000070814	3289.84444530739	-0.747559905965542	0.0845701801702034	-8.83952126459971	9.61296137362025e-19	1.24110254713248e-17	TCOF1
ENSG00000070831	435.172515118652	0.0257538622957925	0.152166087587247	0.1692483700156	0.86560128476472	0.904862307789192	CDC42
ENSG00000070882	2030.50807591734	-0.740021379549815	0.087744195290817	-8.43384997830464	3.34475432528324e-17	3.90854517437519e-16	OSBPL3
ENSG00000070950	798.228493551333	-0.445192245272686	0.117421112026706	-3.7914156797581	0.000149791004977606	0.00051510659344384	RAD18
ENSG00000070961	4512.65492661148	-0.814162960075876	0.0766398177609894	-10.6232371613271	2.32360656574857e-26	4.50698381397238e-25	ATP2B1
ENSG00000071051	1049.41177118311	-0.0998749141281373	0.105828447255739	-0.943743546447257	0.345300715355971	0.466359248733918	NCK2
ENSG00000071054	14323.0131029529	-0.218906910649563	0.067075138473497	-3.26360728626835	0.0011000352644562	0.00321552487452859	MAP4K4
ENSG00000071082	9036.61330861839	0.434628089446484	0.0897358668803735	4.84341550994192	1.27626005142209e-06	5.95438858493069e-06	RPL31
ENSG00000071127	6994.66442385397	-0.963355671068331	0.0685901483061758	-14.0451026110639	8.2548735296989e-45	3.32846506624768e-43	WDR1
ENSG00000071189	1003.68279460774	0.640211022478092	0.108005809557389	5.92756098122589	3.07467184718274e-09	1.92434541856131e-08	SNX13
ENSG00000071205	304.794280054056	-1.05870823648694	0.17713341859693	-5.97689721608122	2.27427587944916e-09	1.44331549373373e-08	ARHGAP10
ENSG00000071242	467.372737996049	-2.00388552328302	0.169249063893601	-11.8398617822948	2.42852856627593e-32	6.22220817128387e-31	RPS6KA2
ENSG00000071243	201.080632933	0.461540488071613	0.210304871004671	2.19462576338216	0.0281904538994567	0.0580413935815201	ING3
ENSG00000071246	103.450956613806	-1.00687297551712	0.29289365959144	-3.43767419520662	0.000586733194062601	0.00181194612723123	VASH1
ENSG00000071282	174.511958553471	-2.27989610684547	0.252858676349477	-9.01648359376214	1.94223495296533e-19	2.6174927364102e-18	LMCD1
ENSG00000071462	858.310283858897	0.203007814793276	0.121273771707246	1.67396306666652	0.0941378581635995	0.162773759948651	BUD23
ENSG00000071537	3104.00005596504	0.161145469524449	0.0978398730960896	1.64703269153043	0.0995513264715004	0.170553212450187	SEL1L
ENSG00000071539	2296.61233181034	-0.599877618891375	0.0858624116749336	-6.98649859920603	2.8183121690834e-12	2.34182733483495e-11	TRIP13
ENSG00000071553	835.902080874593	0.148995857393179	0.117011416539696	1.27334461712658	0.202895780771253	0.305192319572947	ATP6AP1
ENSG00000071564	1487.08060137853	-0.50093973570249	0.0967818997458184	-5.17596510316624	2.26735837643592e-07	1.16724802257634e-06	TCF3
ENSG00000071575	45.0656260396387	-1.19329023693328	0.449823847708777	-2.65279451725697	0.00798284514411705	0.0191547975753104	TRIB2
ENSG00000071626	3749.10002235341	0.116468638053085	0.0759916698427319	1.53265006933157	0.125362097781711	0.205787348634119	DAZAP1
ENSG00000071655	977.383891839356	-0.12840075139357	0.112491072286276	-1.14143059341461	0.253690779566556	0.364348431982528	MBD3
ENSG00000071794	727.042139424775	-1.01290151262109	0.136498519353565	-7.42060439496357	1.16587070386162e-13	1.08533644488685e-12	HLTF
ENSG00000071859	906.587834633244	-0.198519552407245	0.114654822127222	-1.73145401758128	0.0833708193693858	0.146918434027333	FAM50A
ENSG00000071889	235.639431260819	-0.494769406716178	0.197516631096094	-2.50495061590772	0.0122468491555081	0.0279417995307255	FAM3A
ENSG00000071894	1621.36546537741	-0.388204291613941	0.0952542782809087	-4.0754525531033	4.59249458155802e-05	0.000172380180068328	CPSF1
ENSG00000071967	2898.68330549275	0.0201768123065448	0.0823477309719508	0.24501965103832	0.806441215717864	0.86680813315272	CYBRD1
ENSG00000071994	1932.81968166017	-0.0463634426423305	0.0874741854970935	-0.530024285208932	0.59609509310203	0.700551254973998	PDCD2
ENSG00000072041	737.481853686925	0.305982557668439	0.124238296127116	2.46286827175551	0.0137830544249137	0.0310550933442659	SLC6A15
ENSG00000072042	2586.86218059527	-0.056155595699214	0.0816769067788885	-0.687533329968476	0.491746704885068	0.609232638784312	RDH11
ENSG00000072062	1568.57433466804	-0.517081126058676	0.0960287060433488	-5.38465160433649	7.25851029077572e-08	3.94963486623753e-07	PRKACA
ENSG00000072071	549.588661570981	-0.471776784190126	0.135309086314845	-3.4866600391667	0.000489092650330157	0.00153390952356059	ADGRL1
ENSG00000072110	4556.56395893453	-1.34978679434553	0.0756256284796883	-17.8482720934751	2.98118338417717e-71	2.86064611369193e-69	ACTN1
ENSG00000072121	444.147208821097	0.663806669479156	0.151020509870629	4.39547363499039	1.10531479847651e-05	4.55053177862884e-05	ZFYVE26
ENSG00000072134	438.716266327997	-0.724957327800155	0.15162484076022	-4.78125697719019	1.7420250631733e-06	7.9928915484772e-06	EPN2
ENSG00000072135	481.725369297912	-0.494682282668312	0.144029885112413	-3.43458083218091	0.000593471044493196	0.00183133713312302	PTPN18
ENSG00000072163	12.6706225675996	-1.05309786631308	0.834262349147652	-1.26231019221832	0.206837190615686	0.310372414667956	LIMS2
ENSG00000072195	357.436448163897	-0.944850981470087	0.177952445266334	-5.30957009360543	1.09884118497509e-07	5.87038843975317e-07	SPEG
ENSG00000072201	141.452975552061	-1.36496912593472	0.255701540286907	-5.33813415595061	9.39079649817948e-08	5.05068464853582e-07	LNX1
ENSG00000072210	1298.18525135289	-0.670095888463862	0.0994297928571801	-6.73938735270605	1.59055852351727e-11	1.23285272119927e-10	ALDH3A2
ENSG00000072274	22169.2443699965	-0.992542328886549	0.0813216900069837	-12.2051365238636	2.91818621498566e-34	8.22656478317779e-33	TFRC
ENSG00000072310	1400.22589325977	-0.701401691134611	0.101163434238717	-6.9333519212041	4.10984086630333e-12	3.36871925464263e-11	SREBF1
ENSG00000072364	4980.54256006249	1.26910275644627	0.0927735949213896	13.679568604856	1.34488201197055e-42	5.05508476024862e-41	AFF4
ENSG00000072401	766.807004989491	0.431044150562992	0.278160068285666	1.54962627532977	0.121231242636058	0.200101554800977	UBE2D1
ENSG00000072415	1126.67410420179	-0.00637360883714993	0.103817087983534	-0.0613926759163275	0.951046485130963	0.965657872347199	PALS1
ENSG00000072422	143.494020585927	-0.506522226627727	0.252918401396991	-2.00271005917308	0.0452084184588402	0.0873498030736602	RHOBTB1
ENSG00000072501	3071.1619841315	-0.710694680763526	0.0863621934941881	-8.22923378864101	1.88414728719635e-16	2.09269313885097e-15	SMC1A
ENSG00000072506	549.089278822451	0.0393055680460272	0.137822118900892	0.285190565632587	0.775498147906885	0.841341932601703	HSD17B10
ENSG00000072518	807.216039574075	0.573108257665014	0.118185316452299	4.84923402389272	1.23939131477109e-06	5.79592578526623e-06	MARK2
ENSG00000072571	2290.45443950276	-0.410467446913078	0.0848130612854733	-4.83967257745221	1.30053214634357e-06	6.06054660491978e-06	HMMR
ENSG00000072609	236.67621060452	-0.169156706696521	0.196553985306085	-0.860611940445271	0.389451807364837	0.511150695284723	CHFR
ENSG00000072657	681.145687462355	-0.683174440098642	0.132270156553924	-5.16499305586081	2.40447849312441e-07	1.23211774696457e-06	TRHDE
ENSG00000072682	1334.38332515993	-0.281485758187083	0.0993293773928815	-2.83386210177992	0.0045989172531317	0.011703402965097	P4HA2
ENSG00000072694	2.81010601206785	2.27329525418103	1.88978832872389	1.20293644511823	0.229000915625698	0.336545856341455	FCGR2B
ENSG00000072736	404.581626929484	0.208597478330355	0.154257613369411	1.35226698879888	0.176289920683692	0.272525019512493	NFATC3
ENSG00000072756	772.394481732645	0.968516157053278	0.128131705828162	7.55875488266863	4.06945945471737e-14	3.89555593557333e-13	TRNT1
ENSG00000072778	3885.25478811306	0.106063404256034	0.0769865323884093	1.37768777168619	0.168299708413571	0.262778211705114	ACADVL
ENSG00000072786	689.856849357197	-0.526007940102796	0.123517566165829	-4.25856788172625	2.05740745192205e-05	8.16215371355836e-05	STK10
ENSG00000072803	3234.17321120643	0.0456983801964398	0.0792145118013352	0.576894045765862	0.564011033106696	0.672266121814066	FBXW11
ENSG00000072818	153.750297423227	-1.4413111777709	0.251306514284431	-5.73527185268111	9.7356062459602e-09	5.79865607469769e-08	ACAP1
ENSG00000072832	50.306243348045	0.0836819170741021	0.437410205923595	0.191312218921383	0.848280988582019	0.891566100637626	CRMP1
ENSG00000072840	225.004071390794	-0.668141544486548	0.214533422480294	-3.11439372365357	0.00184323345724846	0.0051474879772243	EVC
ENSG00000072849	1186.87821680762	0.663737924214768	0.104314931795024	6.36282757217341	1.98073010842319e-10	1.38616382307218e-09	DERL2
ENSG00000072858	9.39897451264948	1.97505092201031	0.985093013984537	2.00493851237616	0.0449696208471858	0.0869970594638928	SIDT1
ENSG00000072864	1102.77560010546	-1.32701782016805	0.116727156663352	-11.3685440312339	5.99797209772298e-30	1.36815457255375e-28	NDE1
ENSG00000072952	10.3098615663313	-0.74018634360297	0.92557463295635	-0.799704656164531	0.423881934609856	0.544979356665686	IRAG1
ENSG00000072954	67.1450523986563	-0.514142121941433	0.357106906150175	-1.43974286995508	0.149940159751895	0.239010913544292	TMEM38A
ENSG00000072958	1597.88145867225	-0.679441659822659	0.097641235258337	-6.95855248067077	3.43786675928337e-12	2.83890701897132e-11	AP1M1
ENSG00000073008	2117.92707933621	-0.754858826029129	0.087225595462517	-8.65409771095813	4.96826327358742e-18	6.16293142806285e-17	PVR
ENSG00000073050	709.224244933315	-0.6630571562149	0.126283136017255	-5.25055979069368	1.51637672964727e-07	7.96666574020265e-07	XRCC1
ENSG00000073060	793.978307423185	-0.475270055761899	0.120785347512328	-3.93483204337669	8.32548962740299e-05	0.000299888914407754	SCARB1
ENSG00000073111	1547.93185732397	-1.49749120132701	0.0979589497298168	-15.2869258547308	9.34587675413877e-53	4.93477127343534e-51	MCM2
ENSG00000073169	400.880807810906	-0.548495629561956	0.163036794406534	-3.36424444284814	0.000767535300669325	0.00232039337565269	SELENOO
ENSG00000073282	4.92382195371942	4.29155217065993	1.87393326003619	2.29013074381157	0.0220137386533275	0.0467417244448684	TP63
ENSG00000073331	251.828898268537	-0.0938075516079655	0.18920204981623	-0.495806211925716	0.62003114172251	0.71943440268906	ALPK1
ENSG00000073417	1047.98669358443	-0.53391773584429	0.109576365190543	-4.87256293741683	1.10159745930882e-06	5.19659269447997e-06	PDE8A
ENSG00000073536	310.129350068329	-0.712993167218293	0.174941492799087	-4.07560925547341	4.58940278897157e-05	0.000172309801100609	NLE1
ENSG00000073578	911.474501991063	-0.463503757170206	0.111516442102365	-4.15637145906019	3.23341955668825e-05	0.000124202888629601	SDHA
ENSG00000073584	552.303530829833	0.842354954368659	0.136257226172731	6.18209380910792	6.32569147536059e-10	4.22538407485683e-09	SMARCE1
ENSG00000073605	10.460213527327	1.95622648493484	0.952612818715459	2.05353785557147	0.0400204422150897	0.0785338714158859	GSDMB
ENSG00000073614	2608.67978415708	0.696860219868383	0.0963763842609896	7.23061178536506	4.80823019858098e-13	4.28426189881597e-12	KDM5A
ENSG00000073670	4.76940300783599	0.266829107852353	1.34398650825641	0.198535555389256	0.842626069186108	0.888007482701597	ADAM11
ENSG00000073711	849.00899603506	-1.3083631817618	0.130680601661906	-10.0119158094081	1.35110380451859e-23	2.26420493991491e-22	PPP2R3A
ENSG00000073712	1552.1818224943	-0.0629234235873917	0.096275147307824	-0.653579094365905	0.51338301656095	0.62820253985286	FERMT2
ENSG00000073737	57.9207479017505	-3.43066351399324	0.485155664561791	-7.07126344096575	1.53529353172671e-12	1.30173847067686e-11	DHRS9
ENSG00000073756	42.4106346318746	2.35762747686924	0.489822779333843	4.81322546916988	1.48513570196676e-06	6.87266948192779e-06	PTGS2
ENSG00000073792	3246.49151807403	-1.08363326614457	0.0821829255088372	-13.1856253526536	1.06169934111514e-39	3.57343290882243e-38	IGF2BP2
ENSG00000073803	666.603268363383	0.427641818845061	0.127101808003598	3.36456125653976	0.000766654638068615	0.00231843332139568	MAP3K13
ENSG00000073849	122.990172782468	-1.51734490661854	0.278241750805091	-5.45333294600149	4.94343859997955e-08	2.73844271487627e-07	ST6GAL1
ENSG00000073905	88.6137994725683	-0.356819670503039	0.314043213006957	-1.1362120107182	0.255867845038486	0.366714513796003	VDAC1P1
ENSG00000073921	2572.35850196915	-0.480229081727103	0.0815441471315426	-5.88919129845608	3.88090008111242e-09	2.40630272503643e-08	PICALM
ENSG00000073969	1345.02204337228	-0.760989735446195	0.0981659047677647	-7.7520778446091	9.04009412008044e-15	9.03964120955338e-14	NSF
ENSG00000074047	275.974957401501	-2.15059060347099	0.198328584432989	-10.8435736059904	2.13947038109615e-27	4.31363029042562e-26	GLI2
ENSG00000074054	1302.29582974309	0.0926651530497038	0.108816185595192	0.851575090073713	0.394449970082878	0.516115573153544	CLASP1
ENSG00000074071	847.886840173045	-0.56841433101228	0.114470820296162	-4.96558275324371	6.84950776123811e-07	3.30455222157485e-06	MRPS34
ENSG00000074181	8.77007560966605	5.1596325144231	1.69074021419132	3.05170035651571	0.0022754912978839	0.00622997679210766	NOTCH3
ENSG00000074201	3103.40255020611	-0.595989551675017	0.0778467089757093	-7.65593766925953	1.91906792757305e-14	1.88127096102311e-13	CLNS1A
ENSG00000074211	14.6247880024685	-1.33540128622313	0.776591007067104	-1.71956831082353	0.0855109405698203	0.149961590618842	PPP2R2C
ENSG00000074219	218.02031529675	-0.887699370081291	0.208901005813871	-4.24937815221543	2.14364774953058e-05	8.48573292996446e-05	TEAD2
ENSG00000074266	646.171776765788	-0.273026145293947	0.126235520639726	-2.16283137987096	0.0305541511200682	0.0621768252656446	EED
ENSG00000074319	1537.6623327049	-0.256775395394875	0.0983392167457109	-2.61111898073029	0.0090246489634262	0.0213441128879042	TSG101
ENSG00000074356	1422.4747561224	0.381493861221721	0.104684772142113	3.64421542326929	0.000268208709160204	0.000882488893196259	NCBP3
ENSG00000074410	2806.10741732116	-1.07805869056778	0.0891042376390655	-12.0988487094708	1.07102684271785e-33	2.94849996604215e-32	CA12
ENSG00000074416	315.910509179719	-1.52462777142044	0.17700661596513	-8.61339426838594	7.09286416682117e-18	8.69572947822996e-17	MGLL
ENSG00000074527	1013.95451737567	-0.64549852548531	0.116077242825115	-5.56093950696118	2.68326201190408e-08	1.52883889510686e-07	NTN4
ENSG00000074582	453.17246217424	-0.494113816345582	0.147441817048749	-3.35124611345647	0.000804487694084474	0.00242037532201266	BCS1L
ENSG00000074590	527.052074661552	-1.26870267434232	0.144897661899992	-8.75585332231226	2.02565010600977e-18	2.56698098195866e-17	NUAK1
ENSG00000074603	1527.58847714298	0.0931325774099184	0.104596652256205	0.890397306233034	0.373252588303172	0.495757530441406	DPP8
ENSG00000074621	265.39191440573	-0.543042541406835	0.195007543499754	-2.78472581963231	0.00535730023309139	0.013424526723449	SLC24A1
ENSG00000074657	1526.0653478147	0.107227503364958	0.10480481067547	1.0231162355418	0.30625289143691	0.424156598456396	ZNF532
ENSG00000074660	7.7478651898918	-1.46248397454203	1.07574260320269	-1.35951106722737	0.173984697911593	0.269797264052326	SCARF1
ENSG00000074695	5412.05287433807	0.317064459548267	0.0746983555675454	4.24459758369866	2.18986055046618e-05	8.65493598549595e-05	LMAN1
ENSG00000074696	2590.12975487797	-0.912541293044676	0.0823869231945156	-11.076288052294	1.63511788059365e-28	3.47924496575358e-27	HACD3
ENSG00000074706	6.58171532175903	1.8505182119635	1.17347159116119	1.57696038481201	0.114804640683486	0.191491377519781	IPCEF1
ENSG00000074755	1277.88622960653	0.449770258309692	0.129688987959852	3.46806822526003	0.000524214182235786	0.00163481107238188	ZZEF1
ENSG00000074800	55965.8623431036	-0.564368681256691	0.0630999247610507	-8.94404681770801	3.75173501492366e-19	5.00206273633008e-18	ENO1
ENSG00000074842	1428.28511658452	0.139814308123316	0.101452018033904	1.37813235096607	0.168162428915061	0.262678843615721	MYDGF
ENSG00000074855	222.79674577106	-1.15617399956672	0.210897461828933	-5.48216175548164	4.20159794222622e-08	2.34572568752149e-07	ANO8
ENSG00000074935	768.229967022355	1.15393329300296	0.123614641890513	9.33492404585063	1.01063686519723e-20	1.44597141164671e-19	TUBE1
ENSG00000074964	140.459095330099	-0.408820168268377	0.251615023453245	-1.62478441333748	0.104208503336758	0.177163332035635	ARHGEF10L
ENSG00000074966	20.2135148780518	2.45900768966744	0.719376947168957	3.41824644137492	0.00063026011740017	0.00193439361574504	TXK
ENSG00000075073	57.4573251758014	0.385621878684087	0.405016382493282	0.952114273280005	0.341039031043235	0.461728260791747	TACR2
ENSG00000075089	900.22504723098	0.312958461425486	0.114680723680038	2.72895436462928	0.00635354957197504	0.0156478894258452	ACTR6
ENSG00000075131	315.097415622224	-0.480222459083264	0.176552286128123	-2.72000136398556	0.00652816470361003	0.0160206122364875	TIPIN
ENSG00000075142	1259.79811881431	-0.62405845183081	0.105154486208094	-5.93468214561798	2.94415315516086e-09	1.84729182093227e-08	SRI
ENSG00000075151	2494.99239403527	-0.0761571198073584	0.0852989411488553	-0.892826086486308	0.37195031417392	0.494356816980574	EIF4G3
ENSG00000075188	1264.40874151494	-0.767616543834207	0.114593754698491	-6.69858969063271	2.10440548152398e-11	1.61669857604839e-10	NUP37
ENSG00000075213	6.36426246085866	-0.802461416548893	1.13918497873365	-0.704417132888224	0.481173039450806	0.599417377241759	SEMA3A
ENSG00000075218	1436.17194830708	-0.344647523329132	0.1002531183794	-3.43777359647648	0.000586517867444869	0.0018115614540904	GTSE1
ENSG00000075223	184.455005956524	-0.907707694709721	0.220820989479945	-4.1106042357996	3.94625084302529e-05	0.00014968304936515	SEMA3C
ENSG00000075234	296.185974425888	-0.836158292344362	0.181112361832863	-4.61679304428706	3.89715567543259e-06	1.70952373903207e-05	TTC38
ENSG00000075239	1608.94036485924	-0.531782434456689	0.0921199291164944	-5.77271866746879	7.80026180101724e-09	4.68790801826267e-08	ACAT1
ENSG00000075240	223.912355620619	-0.565605488663569	0.199755326686438	-2.8314913952278	0.0046331480189299	0.0117800001668563	GRAMD4
ENSG00000075275	36.9748705511082	0.103252662177746	0.477169309851966	0.216385798595845	0.828687035137462	0.882026692315945	CELSR1
ENSG00000075290	5.19095810637654	5.88731165754022	1.86973593421665	3.14873964274895	0.0016397621518613	0.00462652145730842	WNT8B
ENSG00000075292	1926.32634393663	0.732616404520338	0.0950807134821931	7.70520516400568	1.30633246138717e-14	1.29523544942009e-13	ZNF638
ENSG00000075303	580.23701148413	0.0757877692253207	0.133885061345905	0.566065911039288	0.571348975597674	0.67886380545029	SLC25A40
ENSG00000075336	883.053260216277	0.0253211115896148	0.119261839200136	0.212315286762623	0.831861070172636	0.883166726224307	TIMM21
ENSG00000075391	804.104879344402	-0.0272433217543266	0.12640922544559	-0.21551687907504	0.829364353648645	0.882363897555608	RASAL2
ENSG00000075399	281.450065280511	0.253854898115252	0.199004516438875	1.27562380320762	0.202088535575926	0.304092662964409	VPS9D1
ENSG00000075407	601.506893119422	0.911068952166257	0.132312831388057	6.88571881206444	5.74964621573151e-12	4.65735344236141e-11	ZNF37A
ENSG00000075413	2030.66389807271	0.138550934554837	0.0876274866707522	1.58113555253984	0.113847047247877	0.190180215602643	MARK3
ENSG00000075415	10103.5496449919	-0.270345805627255	0.0726983090475166	-3.71873581613231	0.000200222320769624	0.000674129099230924	SLC25A3
ENSG00000075420	4417.66315421331	-0.0650835569973457	0.0739088171740942	-0.880592593493137	0.378538368807513	0.50044693005426	FNDC3B
ENSG00000075426	3869.69939199184	-1.27181104522069	0.0762089585959513	-16.6884716528361	1.58988911363455e-62	1.17965043936922e-60	FOSL2
ENSG00000075539	1865.58300817463	-0.265841018793595	0.118635856517531	-2.24081510090763	0.0250380543728018	0.0523922246015758	FRYL
ENSG00000075568	1143.92632334263	-0.39339734979057	0.109524348366911	-3.5918711743682	0.000328312146126352	0.0010618671405827	TMEM131
ENSG00000075618	3088.54680518662	-1.82947680849257	0.082517013037363	-22.1709044129385	6.55794690331097e-109	1.39244747067217e-106	FSCN1
ENSG00000075624	71374.2293151002	-0.935032325464403	0.0759704560719129	-12.3078414137637	8.21921207753947e-35	2.35700077378751e-33	ACTB
ENSG00000075643	583.722519002175	-0.885060349732287	0.135650928933972	-6.52454322788376	6.82090768727964e-11	4.98493213220118e-10	MOCOS
ENSG00000075651	265.330173958694	-1.31436941293824	0.20501745867614	-6.41101212270179	1.44556700111827e-10	1.02530461177397e-09	PLD1
ENSG00000075673	3.89484993017753	-1.46623720493057	1.47428529723223	-0.994541021119333	0.319959544813419	0.438845007897954	ATP12A
ENSG00000075702	575.290639804728	-0.125612059660932	0.133502802903597	-0.940894549994106	0.346758900813889	0.467727302922512	WDR62
ENSG00000075711	3328.47308794429	-0.778047879663294	0.0789414103473848	-9.85601696548697	6.4559779965485e-23	1.04335922941791e-21	DLG1
ENSG00000075785	10673.8435914585	0.154594032480563	0.0660391761751611	2.34094429146907	0.0192350369818155	0.0417205067507123	RAB7A
ENSG00000075790	74.1317091542195	0.659750259729918	0.365127634995656	1.80690311139491	0.0707773873398661	0.127627769145378	BCAP29
ENSG00000075826	143.786804800234	3.28914686377677	0.296962607473024	11.0759630371159	1.64106216319233e-28	3.48757785726245e-27	SEC31B
ENSG00000075856	1834.54793889283	-0.00564011222517685	0.0897352555364841	-0.0628528017383727	0.949883719243161	0.964869924798934	SART3
ENSG00000075884	2.78040497172484	0.387397458543344	1.88969885011907	0.205004865467815	0.837568323666543	0.885871155887668	ARHGAP15
ENSG00000075886	82.9379058765573	0.429131534715275	0.329643820487038	1.30180366821755	0.192983509523198	0.293301342652525	TUBA3D
ENSG00000075914	690.468979438525	-0.195775959937456	0.123087165511812	-1.59054730948912	0.111711490544931	0.187381262272987	EXOSC7
ENSG00000075945	441.834080264959	-0.395377206879469	0.14918367877673	-2.65027119669837	0.00804271828447795	0.0192799200384212	KIFAP3
ENSG00000075975	489.194821966869	0.454087138044022	0.147818665820603	3.07192014975373	0.00212686611927963	0.00586547763476251	MKRN2
ENSG00000076003	2747.13959560205	-1.07948315623287	0.0807649509761867	-13.3657377759215	9.58796111374312e-41	3.40509102970105e-39	MCM6
ENSG00000076043	1854.99118501621	-0.0757507045580411	0.0899203168143676	-0.842420347722102	0.399552707414446	0.521561313753102	REXO2
ENSG00000076053	911.018306862831	0.715024488286341	0.119705808721566	5.97318121754208	2.32671196744239e-09	1.4756544060433e-08	RBM7
ENSG00000076067	1624.57765565567	-1.50978983163215	0.0949480932992993	-15.9012127486639	6.21498650964945e-57	3.85232657596563e-55	RBMS2
ENSG00000076108	3635.578370519	0.179086551721137	0.0943291308595315	1.89852858909323	0.0576264853818165	0.107241680348315	BAZ2A
ENSG00000076201	848.162538227029	-0.513883321676114	0.117119543378501	-4.3876820797992	1.14565073541116e-05	4.70301172934417e-05	PTPN23
ENSG00000076242	872.145290863614	-0.597924926050592	0.116712545262121	-5.12305617796042	3.00622733277207e-07	1.52017459677724e-06	MLH1
ENSG00000076248	748.679515932731	-1.4878996267325	0.124952200160151	-11.9077505224034	1.07847568569161e-32	2.82113973928164e-31	UNG
ENSG00000076321	564.547625316073	-0.0273252276812444	0.135882964821174	-0.201093843641145	0.840625195733136	0.887116707113502	KLHL20
ENSG00000076356	761.054277868623	-0.968078753546248	0.125460751922127	-7.71618804060035	1.19860440410174e-14	1.19138173812085e-13	PLXNA2
ENSG00000076382	2390.01160354331	-0.754661220220616	0.0847897255931669	-8.90038521697296	5.56531931669087e-19	7.30777685801534e-18	SPAG5
ENSG00000076513	910.014921986738	-0.645670707603911	0.114247146345353	-5.65152590903357	1.59029710512071e-08	9.26196087572346e-08	ANKRD13A
ENSG00000076554	1526.40916163945	-0.189239639570034	0.0969019975805285	-1.95289719814878	0.0508317777815897	0.0965503856816472	TPD52
ENSG00000076555	72.0218022351261	-1.43726340758426	0.357735772594828	-4.01766755714449	5.87770394399415e-05	0.000217316524581784	ACACB
ENSG00000076604	576.22717492006	0.547556935969806	0.135299446962175	4.04700054777669	5.1878119934083e-05	0.000193070183808384	TRAF4
ENSG00000076641	1594.84108753972	-1.24765913041125	0.0944688056012595	-13.2071017778869	7.98397078032693e-40	2.70546812910943e-38	PAG1
ENSG00000076650	337.949600378975	0.819824678930076	0.166601077543827	4.92088461261249	8.61539151929211e-07	4.1137463955395e-06	GPATCH1
ENSG00000076685	1086.84189885297	0.710986465010508	0.112045342728731	6.34552447870907	2.21668945834991e-10	1.54371615140285e-09	NT5C2
ENSG00000076706	2353.36710855558	-1.01527357725206	0.0864749407902231	-11.7406680822712	7.88610124238633e-32	1.96502739946054e-30	MCAM
ENSG00000076770	340.684329813921	-0.151631501079251	0.1659593707493	-0.913666401569494	0.36089216362773	0.482228472507589	MBNL3
ENSG00000076924	1182.02843318297	-0.0469253219618536	0.10194462802249	-0.460302056833258	0.645299425036194	0.73994778951496	XAB2
ENSG00000076928	1623.69327931393	-0.763319629383677	0.0925189367753961	-8.25041506082969	1.57845334097271e-16	1.7639613791979e-15	ARHGEF1
ENSG00000076984	482.688395104304	-0.599210147724808	0.143490291798572	-4.17596298825543	2.96728066848873e-05	0.000114841874854308	MAP2K7
ENSG00000077044	1138.23929700507	-0.397555068102467	0.1079497633995	-3.68277850347107	0.000230705603378743	0.00076872339529822	DGKD
ENSG00000077063	58.5324604541351	0.402307856824943	0.382947430056633	1.05055635643108	0.293462394649503	0.410054321955294	CTTNBP2
ENSG00000077092	4.69247544421634	-0.0422032265974138	1.32786454218188	-0.0317827799875336	0.974645279278232	0.981976028728634	RARB
ENSG00000077097	3974.72669232527	-0.470348359843618	0.0781026299995816	-6.02218337392912	1.72079773651109e-09	1.10435376279823e-08	TOP2B
ENSG00000077147	7384.74274643282	0.132478012167327	0.0682303930779869	1.94162756787734	0.0521822030386772	0.0987676235608305	TM9SF3
ENSG00000077150	1549.2435773242	1.52796610730622	0.0985797305543757	15.499799996546	3.47973657696257e-54	1.95639612224214e-52	NFKB2
ENSG00000077152	844.135834536719	-0.751944508511695	0.117793000861597	-6.38360940812779	1.72961918578454e-10	1.21897843676107e-09	UBE2T
ENSG00000077157	277.533872658995	0.952434441045337	0.218303971237862	4.36288188274677	1.28360254244263e-05	5.23058863711973e-05	PPP1R12B
ENSG00000077232	3923.56256196396	0.147471286383847	0.0768317719516829	1.91940498881878	0.0549331000709276	0.103142967480305	DNAJC10
ENSG00000077235	2273.04413005574	-0.08228485719243	0.0927136693202279	-0.887515916431079	0.374801200842669	0.497251872349032	GTF3C1
ENSG00000077238	973.507260514614	-1.47702556697053	0.117383859697415	-12.5828676172169	2.6233125664332e-36	7.9572485582736e-35	IL4R
ENSG00000077254	2529.18746432431	0.251320512563909	0.0850826258592076	2.95384057586313	0.0031384609126315	0.00832653746579983	USP33
ENSG00000077312	2225.10819833549	0.229913236997969	0.0959850872680409	2.39530164051349	0.0166066970879176	0.036612511562769	SNRPA
ENSG00000077348	400.256666661809	-0.360898121661208	0.155834363383091	-2.31590846733851	0.0205632669145085	0.0440982319057349	EXOSC5
ENSG00000077380	1905.80643864571	-0.526394114195515	0.0898541769666502	-5.85831546140463	4.67585809329644e-09	2.87509093296684e-08	DYNC1I2
ENSG00000077454	96.9855447687511	-0.151073705189563	0.308998339941188	-0.488914293903058	0.624902375574619	0.723752481523462	LRCH4
ENSG00000077458	718.861987283442	1.9383036521472	0.129479227913259	14.9699969901405	1.15326470852593e-50	5.65553079053292e-49	FAM76B
ENSG00000077463	304.977800524903	0.175756083101903	0.173729007125186	1.01166803408516	0.31169680441963	0.429845679500546	SIRT6
ENSG00000077514	653.38266899527	0.115717335485706	0.127449155395998	0.907949017991999	0.363905157894609	0.485652332270492	POLD3
ENSG00000077549	3543.83389604457	-0.46727299616641	0.0793909524625642	-5.88572100059823	3.96322401248132e-09	2.45582080301505e-08	CAPZB
ENSG00000077585	221.166395187456	-0.359654866673121	0.208750520601091	-1.72289326818207	0.0849078279382986	0.149096683169797	GPR137B
ENSG00000077616	58.9702996120564	2.05955325369512	0.408928099085586	5.0364679226019	4.74200533220961e-07	2.33462467749313e-06	NAALAD2
ENSG00000077684	1140.52783513013	-0.137954127495826	0.102410528589735	-1.34706977295744	0.177957762174549	0.274635349512242	JADE1
ENSG00000077713	520.031391431395	-0.200554786069056	0.138321521702907	-1.44991743584065	0.147081544532527	0.235224402830505	SLC25A43
ENSG00000077721	1625.15121035832	0.42206660927143	0.0931725102028851	4.52994781778843	5.89982563741403e-06	2.52855099628831e-05	UBE2A
ENSG00000077782	1010.72445983101	-0.501256523575639	0.107733606830367	-4.65274057300334	3.27552241876807e-06	1.45022519867329e-05	FGFR1
ENSG00000077935	53.5986382855848	0.115400754944368	0.404331075987866	0.285411539695336	0.775328867655844	0.841204004650087	SMC1B
ENSG00000077942	5.03897348745894	1.02608637043425	1.30681390785119	0.785181703584296	0.432347041270077	0.553474093817553	FBLN1
ENSG00000077984	21.81744454946	-2.09165721691441	0.668051891362479	-3.13098015881448	0.00174223930944442	0.00488801720230548	CST7
ENSG00000078018	98.9142005529858	0.192099619955047	0.293708106794143	0.654049430408427	0.513079959981014	0.627947198998102	MAP2
ENSG00000078043	474.782602106756	-0.09013703832765	0.14419979476263	-0.625084373219991	0.531915683562336	0.644792294456159	PIAS2
ENSG00000078053	11.7193810842481	-1.01018098720408	0.860954375047463	-1.17332696886335	0.240664711340615	0.349721658074069	AMPH
ENSG00000078061	391.854146507762	-0.891621505472695	0.164915098391535	-5.40654866758072	6.42507749260109e-08	3.51241089221652e-07	ARAF
ENSG00000078070	579.450541549049	-0.205233896053009	0.132890987680667	-1.54437783656316	0.122496826059881	0.201842165551818	MCCC1
ENSG00000078098	28.2093158117701	8.32997906367066	1.52840292115895	5.4501198266189	5.03358938759659e-08	2.78297536252189e-07	FAP
ENSG00000078114	27.3949964850475	-1.33035860074533	0.591701091738504	-2.24836259273502	0.0245530784407114	0.0515034043718506	NEBL
ENSG00000078124	658.989009402112	0.198780066798951	0.127524485355577	1.55876000004777	0.119053194796362	0.197128149571975	ACER3
ENSG00000078140	2882.07847425747	-0.287371896220342	0.085203412142425	-3.37277450508642	0.000744148684156195	0.0022548145721988	UBE2K
ENSG00000078142	1143.07047034841	0.531448157391367	0.104057337337624	5.10726269755521	3.26859189808745e-07	1.64575745948354e-06	PIK3C3
ENSG00000078177	274.824505651666	0.145425992576881	0.197119823076269	0.737754277105929	0.460663782586051	0.580307273203421	N4BP2
ENSG00000078237	416.657529054088	2.57674072329361	0.171826356408177	14.9961902071211	7.77562252216834e-51	3.83194197333229e-49	TIGAR
ENSG00000078246	1315.51809344263	0.495815952847853	0.100543000325932	4.9313821075615	8.16498397000146e-07	3.90896893876851e-06	TULP3
ENSG00000078269	2592.5406099245	-1.9385197493231	0.0885874913739977	-21.8825448069082	3.80980516714843e-106	7.92082305532454e-104	SYNJ2
ENSG00000078304	1904.82727726257	-0.527625748310058	0.0882980915586943	-5.97550568756438	2.29377536696786e-09	1.45522767162465e-08	PPP2R5C
ENSG00000078319	198.778762420544	-0.992718681348939	0.214278405931233	-4.63284518584448	3.60674256086219e-06	1.58911644088848e-05	PMS2P1
ENSG00000078328	459.703016578502	-0.377913185046012	0.146663080711883	-2.57674380772361	0.00997358413786266	0.02330945735452	RBFOX1
ENSG00000078369	7474.11627845291	-0.515914533287878	0.0669931240384062	-7.70100724056564	1.3499783979642e-14	1.33585616484717e-13	GNB1
ENSG00000078399	455.916683507041	0.92023168207448	0.148229130742281	6.2081702663051	5.36050552232538e-10	3.60479547574435e-09	HOXA9
ENSG00000078401	3.28984619815447	1.87121681634722	1.7195916011055	1.08817513131853	0.276517801079158	0.390517574117118	EDN1
ENSG00000078403	749.039639125288	0.458100494299365	0.12550029883397	3.65019445017741	0.000262041859265018	0.000864049804901783	MLLT10
ENSG00000078487	8.4623234278983	0.291081001463341	0.970958757246721	0.299787194142765	0.764339483924492	0.833722360894576	ZCWPW1
ENSG00000078618	5269.28428488175	-0.0988026919316315	0.0712997342332129	-1.38573716990949	0.165827173860161	0.259608170293745	NRDC
ENSG00000078668	1785.68889742536	-0.672006868097634	0.0938459925532413	-7.16074122948177	8.02419929443488e-13	6.99366784793125e-12	VDAC3
ENSG00000078674	2140.28652031871	0.453871573354866	0.105288139464038	4.31075689688573	1.62696693168205e-05	6.55086402853378e-05	PCM1
ENSG00000078687	468.729957011569	0.832525946699785	0.161493045067183	5.15518142811318	2.53385477893974e-07	1.29542027491953e-06	TNRC6C
ENSG00000078699	473.171082901567	0.768506304545585	0.157209444723258	4.88842324898748	1.01646811404369e-06	4.81778368278271e-06	CBFA2T2
ENSG00000078747	612.489955792585	-0.0394631364553363	0.133793566457314	-0.294955411536375	0.768027941553547	0.836374382664079	ITCH
ENSG00000078795	11.3403108749272	3.89052541984169	1.13981719689678	3.41328892951773	0.000641838553172449	0.00196660357426603	PKD2L2
ENSG00000078804	267.02501799602	-0.828534136462308	0.186517036290742	-4.44213650902534	8.90700198189567e-06	3.72069595137413e-05	TP53INP2
ENSG00000078808	2605.18259465344	-0.341929185234751	0.0807784570327426	-4.23292543327677	2.30671002468547e-05	9.09514527512785e-05	SDF4
ENSG00000078814	8.88901008733812	2.40308976709796	1.14022287766174	2.10756143748491	0.0350689421558814	0.070127343601767	MYH7B
ENSG00000078902	372.644589633003	-0.0254899975157014	0.179896905675614	-0.141692251014392	0.887323095979494	0.922400087117433	TOLLIP
ENSG00000078967	235.96768724467	-0.324166467893142	0.195711143211001	-1.65635161378445	0.0976506337676008	0.167757703508999	UBE2D4
ENSG00000079112	8.15602739719708	1.71130130224895	1.06734589654144	1.60332400939016	0.108863138397575	0.183466974523111	CDH17
ENSG00000079134	633.563232697895	0.494060100305529	0.131358605946366	3.76115517324579	0.000169130462164146	0.000577334512456678	THOC1
ENSG00000079150	138.060302088074	-0.161440389145466	0.24894003181226	-0.648511161383708	0.516654394192296	0.630550000922298	FKBP7
ENSG00000079156	807.302768689543	-0.221639372427489	0.11709859304561	-1.89275862897141	0.0583899756260683	0.108389650625065	OSBPL6
ENSG00000079215	1015.31609831859	-0.204262391447098	0.108132179023206	-1.88900652231619	0.0588909547526023	0.109146761924588	SLC1A3
ENSG00000079246	12147.1283092451	-0.691765578111562	0.0659862814341974	-10.4834757024671	1.02891374336198e-25	1.94102924421188e-24	XRCC5
ENSG00000079257	4.8657909315144	-1.89540196978399	1.39925013222689	-1.35458409195751	0.175550104664413	0.271570650984113	LXN
ENSG00000079263	532.981073761336	0.00779767875289836	0.143302075232982	0.0544142765568524	0.95660510465919	0.969280195141272	SP140
ENSG00000079277	262.957847841114	-0.251932243136035	0.18481476066492	-1.36316083320207	0.172831828027231	0.268510193476727	MKNK1
ENSG00000079308	627.155767053461	-2.66613412686812	0.146012622309893	-18.259614029872	1.73513360505021e-74	1.81316919493179e-72	TNS1
ENSG00000079313	784.179901892489	0.635984518669142	0.1314536424525	4.83808973873775	1.310929548724e-06	6.10757303057475e-06	REXO1
ENSG00000079332	3386.11912563455	1.02372365655654	0.0769928450307248	13.2963479417862	2.43053201222494e-40	8.46614108760864e-39	SAR1A
ENSG00000079335	125.401549902941	0.244156162582875	0.261453541642241	0.933841481164424	0.35038566852768	0.471281592974187	CDC14A
ENSG00000079337	113.029773663547	-2.0506639479044	0.297015982932855	-6.90422086937987	5.04797083273373e-12	4.10899061380638e-11	RAPGEF3
ENSG00000079385	8.24471780918363	5.06798380288223	1.70717922528444	2.96863019876418	0.00299130347773328	0.00797640963421222	CEACAM1
ENSG00000079387	776.866379934891	0.0405829892138568	0.119280559395841	0.340231379022789	0.733682289182074	0.810379900928888	SENP1
ENSG00000079432	1358.80106283615	0.244602328050927	0.107454924035606	2.27632498227699	0.022826565946215	0.0482468950249396	CIC
ENSG00000079459	4596.85508952596	-0.393564742647665	0.072493530819157	-5.42896363579607	5.66822305557662e-08	3.11916360535577e-07	FDFT1
ENSG00000079462	404.582229400602	-0.765540935982146	0.155026493893108	-4.93812971420223	7.88753735990659e-07	3.77886121378722e-06	PAFAH1B3
ENSG00000079482	328.168318262255	-0.15183935805313	0.174601761253706	-0.86963245366408	0.384501296299074	0.506351370601295	OPHN1
ENSG00000079616	1498.90931222317	-1.0967187691334	0.0955979039359654	-11.4722051842059	1.81962319967971e-30	4.2526767496964e-29	KIF22
ENSG00000079691	357.378710731237	-1.78898730444879	0.171156501350752	-10.4523479408043	1.42941887118098e-25	2.6788517605541e-24	CARMIL1
ENSG00000079739	2229.00094506498	-0.596719416621879	0.0869315768816799	-6.86424240795789	6.68450396208463e-12	5.38401995880739e-11	PGM1
ENSG00000079785	4557.67630955277	0.160662686058433	0.0734173833017177	2.18834666713972	0.0286443599852099	0.058830292338424	DDX1
ENSG00000079805	2347.30038618914	-0.257800310678965	0.0830286309528326	-3.10495678081718	0.00190306829642038	0.00529975444792164	DNM2
ENSG00000079819	4799.57537310759	-0.551852690639289	0.0768623819613663	-7.17975004881672	6.98389816021783e-13	6.12441227503461e-12	EPB41L2
ENSG00000079931	56.2652829491978	-1.01191100014031	0.395621811775256	-2.55777353528515	0.0105344671547488	0.0244769999932049	MOXD1
ENSG00000079950	1085.45867881978	0.077357045141203	0.104116580324572	0.742984881947248	0.457490833409685	0.57747657121325	STX7
ENSG00000079974	222.896836809799	0.137058232615686	0.21020100994711	0.652034129855857	0.514379155327875	0.62884316802579	RABL2B
ENSG00000079999	679.460401656678	-0.756947156265966	0.129553032254593	-5.84275908554916	5.13432444402268e-09	3.13766018304497e-08	KEAP1
ENSG00000080031	85.1608899496718	-1.73558147750081	0.349255150467648	-4.96937976484209	6.71674048042868e-07	3.24348262392255e-06	PTPRH
ENSG00000080166	789.295774362712	0.594491733609805	0.11753541641183	5.05797955849134	4.23721841667834e-07	2.09956907593056e-06	DCT
ENSG00000080189	649.972233970899	0.0112668688940767	0.129043653639557	0.0873105230385612	0.930424689789828	0.953338754768803	SLC35C2
ENSG00000080200	717.983598761442	0.745389653568468	0.290309019974222	2.56757317989863	0.0102413169988555	0.0238792577079623	CRYBG3
ENSG00000080298	455.111221173055	1.86414933015873	0.156828983045628	11.886510350044	1.39097742456652e-32	3.6196243046836e-31	RFX3
ENSG00000080345	1965.43466141437	0.290258964044765	0.101960331201228	2.84678325997111	0.00441634194011173	0.0113181521292617	RIF1
ENSG00000080371	1979.67418447912	0.640391613675528	0.0910060940988847	7.03679923873775	1.96705949763083e-12	1.65307539003005e-11	RAB21
ENSG00000080503	1141.98894467988	0.0480879253867956	0.102382830021075	0.469687401460744	0.638578370198405	0.734392722027656	SMARCA2
ENSG00000080546	769.451859340485	1.44017164089944	0.124401452410158	11.5768072879979	5.40206989113457e-31	1.30532582272585e-29	SESN1
ENSG00000080603	152.132545508681	-0.112802645844573	0.270457490182027	-0.417080872001928	0.67661925544477	0.765178974413404	SRCAP
ENSG00000080608	825.314139120477	-0.644643972319867	0.117746755824588	-5.47483425598762	4.37921296678838e-08	2.44352003366311e-07	PUM3
ENSG00000080618	5.54084882602348	1.22671359647452	1.23804891712348	0.990844206160045	0.321761659774606	0.440663160658952	CPB2
ENSG00000080644	21.5305834815638	0.601047072945889	0.639682193600003	0.939602632306078	0.34742142555754	0.46824122038645	CHRNA3
ENSG00000080709	2.87381292804141	5.03312149299639	2.20169995841527	2.28601607306162	0.0222533182655259	0.0471801550097336	KCNN2
ENSG00000080802	521.888970711584	0.722485877672251	0.153896728655153	4.6946149147275	2.6710942260567e-06	1.19964828213019e-05	CNOT4
ENSG00000080815	909.478405901115	0.0893124036550001	0.117588066453595	0.75953628925641	0.447531814404075	0.568283972750409	PSEN1
ENSG00000080819	1493.73005994265	-0.00647711576370606	0.116918652000226	-0.0553984813620118	0.95582100567901	0.968926737989099	CPOX
ENSG00000080822	2484.55760793077	0.754473106540788	0.0836993600072905	9.01408453392082	1.98521552571573e-19	2.67180827226975e-18	CLDND1
ENSG00000080823	156.058325635986	-1.37418201797199	0.243884916448831	-5.63455107425759	1.75514940196592e-08	1.01923267133657e-07	MOK
ENSG00000080824	42283.0589871392	-0.0826081307396201	0.0656456188140241	-1.25839518664073	0.208248871804224	0.312162165402967	HSP90AA1
ENSG00000080839	623.844629390457	-0.222243444009192	0.127944855024356	-1.73702525175307	0.0823827137722818	0.145524080377111	RBL1
ENSG00000080845	1624.654560166	-0.844460850160105	0.0994039676798275	-8.49524289493201	1.97519415182399e-17	2.3536059747018e-16	DLGAP4
ENSG00000080854	45.3891648198451	-1.2023501072523	0.456709018156591	-2.63263929428268	0.00847242733032144	0.0201911853236878	IGSF9B
ENSG00000080947	49.0667554826484	0.989463721943874	0.417249848801185	2.37139384181142	0.0177211365922605	0.0387697210615946	CROCCP3
ENSG00000080986	1191.59801328392	-0.0950579236355756	0.104182605961026	-0.9124164514673	0.361549532443571	0.482848251458095	NDC80
ENSG00000081014	799.003362831711	0.71424182686893	0.119675799707244	5.9681391611014	2.39974659368819e-09	1.51859677436343e-08	AP4E1
ENSG00000081019	613.303380512517	0.038041930899061	0.143437203739891	0.265216623771099	0.790842589404281	0.853489090619662	RSBN1
ENSG00000081026	493.48713038594	0.201495119080262	0.142536802701864	1.41363574361716	0.157468880795532	0.248570182837554	MAGI3
ENSG00000081059	4.37430738283575	4.12191324941655	1.90704877971236	2.16140944755396	0.0306637249565101	0.0623298998275777	TCF7
ENSG00000081087	1700.49376499022	0.469374191175502	0.0988654293125769	4.74760686762923	2.05837635619026e-06	9.35195394791744e-06	OSTM1
ENSG00000081148	12.6496608327599	4.68084487710613	1.27085440304312	3.68322670629904	0.000230300170307022	0.000767500600961405	IMPG2
ENSG00000081154	3338.86237124347	0.221354792594679	0.0992399661153462	2.23050048543345	0.0257142352657406	0.0535842996104527	PCNP
ENSG00000081177	444.890490329772	-0.1296458021752	0.151604837418721	-0.855156104400071	0.39246473334084	0.514011939458326	EXD2
ENSG00000081181	256.811821516002	-0.781248392567955	0.19194849805444	-4.07009380373676	4.69942119057267e-05	0.000175911004393548	ARG2
ENSG00000081189	44.6408748139594	0.642440353212362	0.439806078479781	1.46073550286754	0.144088041926481	0.231438373475827	MEF2C
ENSG00000081237	2.65973160955784	-4.80205021101026	2.29651196133482	-2.09101902879666	0.0365263582355712	0.072692151164001	PTPRC
ENSG00000081307	1839.04699885605	0.802798546495549	0.0929361301389647	8.63817489812786	5.71181303816899e-18	7.06332567712608e-17	UBA5
ENSG00000081320	1048.33263691389	-0.19250155030795	0.119801069457929	-1.60684333770118	0.108088738742199	0.182362057189818	STK17B
ENSG00000081377	360.475247924357	-0.791377998946453	0.168798396363492	-4.68830282748832	2.7548016205131e-06	1.23363440753469e-05	CDC14B
ENSG00000081386	163.49342532708	1.88810867080876	0.245461994289244	7.69206115299412	1.44783382104133e-14	1.43126870897295e-13	ZNF510
ENSG00000081665	29.9411808657945	1.60611694548901	0.550069960343586	2.91984122253429	0.00350209765410942	0.00919352454009864	ZNF506
ENSG00000081692	127.791685760359	-0.901133605065881	0.279709555908429	-3.22167614953024	0.0012744309585815	0.00368056250938043	JMJD4
ENSG00000081721	539.275552060946	0.141599581033809	0.138363409933743	1.02338892270446	0.306123994784272	0.424056135473341	DUSP12
ENSG00000081760	371.128544088673	0.428287058769695	0.169513163782519	2.52657108871602	0.0115182074942829	0.0264122131638777	AACS
ENSG00000081791	629.672304269014	0.137114631672686	0.130156543450886	1.05345938081419	0.292130501312889	0.408507859294048	DELE1
ENSG00000081803	451.222700025591	-0.469947203253972	0.152413150461088	-3.08337700409882	0.00204665693208326	0.00566799302170804	CADPS2
ENSG00000081853	4.04237729667922	0.847356055135197	1.45966434098188	0.58051432191952	0.561567831467475	0.670274629126859	PCDHGA2
ENSG00000081870	628.347303940521	-0.00100804171912286	0.131594030914904	-0.00766023893420152	0.993888073396287	0.996072910695541	HSPB11
ENSG00000081913	485.176789053036	-0.850348111014682	0.143311039024796	-5.9335841593302	2.96391960250976e-09	1.85852564707798e-08	PHLPP1
ENSG00000081923	449.510217889861	-2.28056463218338	0.169479257376761	-13.4563053171372	2.82702483300308e-41	1.00938441219872e-39	ATP8B1
ENSG00000081985	23.365812790548	3.31352272406258	0.741525783439988	4.46851990593089	7.87626841429067e-06	3.3123143969833e-05	IL12RB2
ENSG00000082014	113.946043702823	-0.954409204381172	0.282344299552692	-3.38030272221967	0.000724060330484223	0.00219928780035529	SMARCD3
ENSG00000082068	720.855098641261	-0.458555288076568	0.122266191872894	-3.75046675660982	0.000176505705579017	0.000600047245384363	WDR70
ENSG00000082074	5.47983783645662	0.385556248451699	1.20337325440005	0.320396225395521	0.74866798656197	0.821694320164542	FYB1
ENSG00000082126	334.006862781045	-1.23436489337225	0.176019006368234	-7.01267958978215	2.33796461373264e-12	1.95244500943472e-11	MPP4
ENSG00000082146	923.124696598885	-0.522103851374114	0.110941450019169	-4.70612067251602	2.52475104163375e-06	1.13673598105048e-05	STRADB
ENSG00000082153	11446.7376094692	-0.428982249076493	0.0657346558553545	-6.52596782465014	6.75638240325039e-11	4.93958375042032e-10	BZW1
ENSG00000082175	159.390562012664	0.207223252961171	0.23971218860635	0.864466901603689	0.387331454980833	0.50900372069808	PGR
ENSG00000082196	15.9238761460294	-0.947684488299643	0.72331644371896	-1.31019347967134	0.190130390965566	0.289781883262841	C1QTNF3
ENSG00000082212	1294.64001313726	-0.501810827139348	0.099191742896692	-5.05899798193871	4.21465326323173e-07	2.08942534726384e-06	ME2
ENSG00000082213	754.275849690316	0.212379428419469	0.126109873199461	1.68408248324507	0.0921657291406427	0.159765137043433	C5orf22
ENSG00000082258	1259.81913921297	2.25038279129495	0.107068977908995	21.0180655054697	4.48337283030736e-98	8.06158903784726e-96	CCNT2
ENSG00000082269	267.57617530844	0.594617820520375	0.187215443655954	3.17611522270088	0.0014926165328251	0.00425283845519716	FAM135A
ENSG00000082397	1524.66063017081	-0.336500906138828	0.0943148653600513	-3.56784590482338	0.00035992806200275	0.00115643982445475	EPB41L3
ENSG00000082438	488.502837512257	0.20888088102667	0.146110366544654	1.42961027315493	0.152828905396869	0.242608138297631	COBLL1
ENSG00000082458	161.561927360262	-1.4402476697042	0.246179717797812	-5.85039126126174	4.90417994981726e-09	3.00567626117556e-08	DLG3
ENSG00000082497	404.508447385563	-0.375994499566964	0.156106614458658	-2.40857506820468	0.0160149323658675	0.0354252504810318	SERTAD4
ENSG00000082512	511.723455515911	0.435560875004462	0.138842688391107	3.1370818301755	0.00170638494857289	0.00479618887319622	TRAF5
ENSG00000082515	627.97101976435	-0.0859511780097912	0.128839141445393	-0.667120077373543	0.504695436589054	0.620271934660155	MRPL22
ENSG00000082516	847.681560719923	-0.860514716653774	0.121045643858728	-7.10901019831888	1.16878111802273e-12	1.00334203589745e-11	GEMIN5
ENSG00000082641	6591.11734256911	0.168232611619304	0.0750784762053191	2.24075687363758	0.0250418278674334	0.0523922246015758	NFE2L1
ENSG00000082701	3220.87667927802	0.0288186658873072	0.0797335277044347	0.361437236216808	0.71777261621053	0.798107166960778	GSK3B
ENSG00000082781	5215.78350144485	-1.74894425570287	0.0736588843129274	-23.7438331033196	1.27235071342107e-124	3.57673913931987e-122	ITGB5
ENSG00000082805	1557.61908265227	-0.816290314897506	0.115791377142937	-7.04966410313823	1.7935020500793e-12	1.51359439397601e-11	ERC1
ENSG00000082898	8294.79108826971	0.197867778349764	0.0734463421584864	2.69404537427874	0.00705905541758329	0.017188201424856	XPO1
ENSG00000082996	1261.08755522009	0.551474775867561	0.102363284036086	5.38742754358245	7.14732741276113e-08	3.89125771498362e-07	RNF13
ENSG00000083093	526.442666779677	0.927866410991448	0.140812827583217	6.58935998173249	4.41726588754753e-11	3.28358323462053e-10	PALB2
ENSG00000083097	269.262199779491	0.835866259835732	0.192233170285783	4.34818953770098	1.37265954936452e-05	5.57300893933409e-05	DOP1A
ENSG00000083099	1003.15866431574	-0.339085035848905	0.107342932925452	-3.15889482994092	0.00158368629183517	0.00448733598789583	LYRM2
ENSG00000083123	219.339842316954	-1.3006467526745	0.208935335926391	-6.22511623947	4.81199111333921e-10	3.25235913209897e-09	BCKDHB
ENSG00000083168	1486.72369688182	0.381941117595534	0.109497975643921	3.48811122168666	0.000486445683497031	0.00152776859117502	KAT6A
ENSG00000083223	966.6264213158	0.601029992660425	0.116283506303984	5.16866073069069	2.3577746465915e-07	1.21067209084949e-06	TUT7
ENSG00000083290	4.44545151858705	-0.207044751395749	1.33282645921104	-0.155342617911643	0.876551219147515	0.913963315377978	ULK2
ENSG00000083312	7470.08342448795	0.392548240550165	0.0703976453719441	5.57615582845346	2.45891680984551e-08	1.40623268216924e-07	TNPO1
ENSG00000083444	2521.38063104533	-0.618975110830629	0.0836078113026003	-7.40331676176024	1.32824400430276e-13	1.2301819991591e-12	PLOD1
ENSG00000083457	368.970725265753	0.219457309601931	0.164151918592492	1.33691589768582	0.181250090907128	0.278724906727434	ITGAE
ENSG00000083520	3047.37614215362	1.06984895018512	0.0802376170044889	13.3335085228824	1.47780729535525e-40	5.18375321757388e-39	DIS3
ENSG00000083535	744.791237434122	0.32001403782042	0.125069530073515	2.55868905585812	0.0105067672771082	0.0244281889251239	PIBF1
ENSG00000083544	240.946710681462	0.270863783419318	0.203471950019118	1.33120945365623	0.183120101623928	0.281059220879113	TDRD3
ENSG00000083635	375.588085497966	-0.625480670071882	0.159797850743242	-3.91419951621806	9.07046138810239e-05	0.000324439675349705	NUFIP1
ENSG00000083642	846.654534964647	-0.408090417233491	0.118109652771469	-3.45518260072365	0.000549920247595235	0.00170565007331054	PDS5B
ENSG00000083720	499.676626153072	-0.107345165702925	0.145316822561269	-0.738697446110657	0.460090736922285	0.579861526592665	OXCT1
ENSG00000083750	159.062329993804	0.794383215836464	0.235873786904661	3.36783169618398	0.000757618303758935	0.00229284362770653	RRAGB
ENSG00000083799	1172.43269688343	0.892167782808514	0.105564406369301	8.45140718820887	2.87812570788288e-17	3.37511815532517e-16	CYLD
ENSG00000083807	87.0954786231638	-0.436045002035929	0.312710572668674	-1.39440441144896	0.163195516710878	0.256473962049796	SLC27A5
ENSG00000083812	164.055165623725	0.570434749784327	0.230626591321057	2.47341274272324	0.0133829480789718	0.0302434624896059	ZNF324
ENSG00000083814	3.35220580468806	5.25770275492227	2.06758293022412	2.54292230704011	0.0109929669392595	0.0253446490863672	ZNF671
ENSG00000083817	174.502457015979	1.6501984411367	0.236471157939086	6.97843430682477	2.98487727263913e-12	2.47199856782591e-11	ZNF416
ENSG00000083828	50.9878720837985	0.51808258813769	0.402908351785109	1.28585715794248	0.198492917837124	0.299789644124946	ZNF586
ENSG00000083838	100.907221657797	0.748659542027391	0.301782305461664	2.48079336819333	0.0131090340766159	0.0296714913965953	ZNF446
ENSG00000083844	707.601522775906	1.13157399231281	0.126172302271574	8.96848176612653	3.00629501313436e-19	4.02432207693821e-18	ZNF264
ENSG00000083845	10540.7025574612	0.170534339075837	0.0717029160701025	2.37834593657403	0.0173905023374846	0.0381257728639998	RPS5
ENSG00000083857	3005.6484003808	-1.07495716353258	0.263067785313337	-4.08623641337235	4.3842705224532e-05	0.000165323361718578	FAT1
ENSG00000083896	2401.04264031097	1.17947079540571	0.0844305246982929	13.9697200700869	2.38562476244634e-44	9.54202096867064e-43	YTHDC1
ENSG00000083937	1135.30116973347	0.806836750018614	0.107316588961722	7.51828545637428	5.54992247618697e-14	5.2597769564205e-13	CHMP2B
ENSG00000084070	1042.26697244893	-0.778626549360006	0.10813665303943	-7.20039438502036	6.00386470290838e-13	5.297574518362e-12	SMAP2
ENSG00000084072	234.081691548983	-0.448435098143983	0.198694992605618	-2.2569018587905	0.0240142078798792	0.050468524278668	PPIE
ENSG00000084073	2621.22304627839	0.329039222713814	0.0806815246705355	4.07824745575213	4.53764560691288e-05	0.000170591201108258	ZMPSTE24
ENSG00000084090	3765.13940661193	-0.43487389609627	0.0770579446809235	-5.64346606825509	1.6666038506379e-08	9.69223375724995e-08	STARD7
ENSG00000084092	731.712231089297	-0.240733132462362	0.122277921162384	-1.96873752983314	0.0489832392442354	0.093493016359921	NOA1
ENSG00000084093	1554.10496144274	0.727280573137424	0.0934597619276693	7.78175075708285	7.15276838363941e-15	7.18842417769683e-14	REST
ENSG00000084110	4.60567633385311	4.20168107535303	1.90430723897277	2.20640923342785	0.0273553591167269	0.0565788199596635	HAL
ENSG00000084112	1766.15264337679	-0.40620424061797	0.0987072006165264	-4.11524425858309	3.86769617933842e-05	0.000147038758177934	SSH1
ENSG00000084207	2693.54296415594	-0.0567473529498633	0.0818717591327795	-0.693124876648009	0.488231187296595	0.606196346329875	GSTP1
ENSG00000084234	7236.02049537766	-0.298560579967168	0.0761029923249288	-3.92311223049465	8.74124062826467e-05	0.000313281418027535	APLP2
ENSG00000084444	402.603778992667	-1.45676674140847	0.168533734731584	-8.64376941345658	5.43882630382463e-18	6.7299153253587e-17	FAM234B
ENSG00000084453	6.94697828258949	4.81253679272039	1.75486144370216	2.74240271788499	0.00609915133272548	0.0150921102714937	SLCO1A2
ENSG00000084463	2666.17881925546	-0.125921142017763	0.0809128533306357	-1.55625635278501	0.119647145908241	0.197930989240164	WBP11
ENSG00000084623	6038.32319615301	-0.269729127784109	0.0758473703015506	-3.55620935454626	0.000376244294690491	0.00120421101310576	EIF3I
ENSG00000084636	53.0077927573447	-0.55356777293937	0.405253610339656	-1.3659786336645	0.171945669786816	0.267279098385908	COL16A1
ENSG00000084652	2092.21247768869	0.0834476421720846	0.0865975183752183	0.963626253243359	0.335233339712599	0.455412620972214	TXLNA
ENSG00000084674	17.8257923383489	0.818522461913064	0.687173766033165	1.19114335030299	0.233597314174263	0.341891089946772	APOB
ENSG00000084676	780.311357586378	-0.172272005069222	0.129543542375665	-1.32983861572697	0.183571449805681	0.28159108778182	NCOA1
ENSG00000084693	824.989060437751	-0.334428980389948	0.116648914458622	-2.86697036095075	0.00414421822254671	0.0106838609537341	AGBL5
ENSG00000084710	742.687758194792	-1.91622988739414	0.135569450605894	-14.1346732529344	2.3220927613833e-45	9.55601019060808e-44	EFR3B
ENSG00000084731	1358.86587873366	-0.827403286285264	0.0995450912989012	-8.31184416518182	9.42261132631233e-17	1.06977189682519e-15	KIF3C
ENSG00000084733	4587.97745736008	-0.291194140244394	0.0763035190763772	-3.81626095059808	0.000135489213821621	0.000469810496641023	RAB10
ENSG00000084734	26.9714379468317	-0.746050415827392	0.557520788879112	-1.33815712473667	0.18084522234963	0.278230925219785	GCKR
ENSG00000084754	3137.44035048016	-0.484249726923669	0.0786221550490088	-6.15920190208236	7.31124650276166e-10	4.85123566983444e-09	HADHA
ENSG00000084764	452.403568710938	0.306330143422516	0.146006602224182	2.09805679165227	0.0359001288521199	0.0715719285549315	MAPRE3
ENSG00000084774	1756.57072072648	-1.18842284506498	0.0916312998345221	-12.9696167926371	1.81937640442358e-38	5.90454205786833e-37	CAD
ENSG00000085063	3966.49484544867	-0.870510027303687	0.0746463007753981	-11.6617972794519	1.997802365743e-31	4.91060805638727e-30	CD59
ENSG00000085117	1013.86326770878	-1.39965859729061	0.11015815173498	-12.7059012451291	5.48340452255435e-37	1.70738332083716e-35	CD82
ENSG00000085185	318.195071892494	-0.273610361640105	0.170190537644157	-1.60767082252353	0.107907292069309	0.182102108938136	BCORL1
ENSG00000085224	1908.05423915591	0.712733219253843	0.105194771014323	6.77536737217476	1.24090532802247e-11	9.71263899686297e-11	ATRX
ENSG00000085231	851.183138913523	1.0595666606881	0.12355015057766	8.57600460812138	9.82256141008813e-18	1.19250914345468e-16	AK6
ENSG00000085274	456.41528235457	0.422298853984056	0.146852436376925	2.87566801343455	0.00403173512306794	0.0104221475613668	MYNN
ENSG00000085276	237.073059710369	-0.230306198105521	0.214326716783163	-1.07455664679698	0.282573270431939	0.397482550183317	MECOM
ENSG00000085365	1865.51648448337	-0.0642781009751315	0.114815059727605	-0.559840330420323	0.575588351842238	0.682762861905339	SCAMP1
ENSG00000085377	1465.03955654565	-0.750669135793068	0.0950880480585896	-7.89446361682106	2.91566432878926e-15	3.00742864797441e-14	PREP
ENSG00000085382	333.927864954626	-0.166776857586748	0.176873743278968	-0.942914728296922	0.345724520796946	0.466718528205559	HACE1
ENSG00000085415	1448.72203568367	-0.712233365993332	0.102834123245317	-6.92604111861059	4.32780719780515e-12	3.54156227392345e-11	SEH1L
ENSG00000085433	717.743073611913	1.25023004993291	0.127756700898439	9.78602328598631	1.29280860022442e-22	2.05439226527701e-21	WDR47
ENSG00000085449	953.546802118777	-0.846221965077301	0.111635999938127	-7.58018887765876	3.45052258073244e-14	3.32218910703516e-13	WDFY1
ENSG00000085465	39.5885262728273	4.12372321163418	0.647280640544388	6.37084280500954	1.87992247473054e-10	1.31931690130615e-09	OVGP1
ENSG00000085491	2025.80088320364	0.232081880182783	0.0951758949524613	2.43845230243124	0.0147503051417996	0.0329787543771904	SLC25A24
ENSG00000085511	1124.41791278401	0.357728928761381	0.110206029510496	3.24600142433504	0.00117038253907057	0.00340569545083971	MAP3K4
ENSG00000085514	17.6445193881308	0.159087273696583	0.675607931542489	0.235472773881397	0.813841808105386	0.873323467963105	PILRA
ENSG00000085552	3.2172247773491	-0.111614480790821	1.56313004277819	-0.0714044754667026	0.943075847796604	0.960447537818778	IGSF9
ENSG00000085644	144.389538229428	0.215633759262043	0.250607097756492	0.860445538823359	0.389543492298604	0.511237412071793	ZNF213
ENSG00000085662	2751.06233915946	0.296654681275029	0.0818608037003662	3.62389162902517	0.000290203239622166	0.000948913246988666	AKR1B1
ENSG00000085719	669.14414170864	-0.55965595868771	0.128995707117931	-4.33856266376415	1.43417594141424e-05	5.80858717830494e-05	CPNE3
ENSG00000085721	1754.80673008193	0.753962127413873	0.0924418141238443	8.15607238520643	3.46095073272152e-16	3.78091743689125e-15	RRN3
ENSG00000085733	3871.69752330072	0.0267611207750548	0.0774518853445362	0.345519294411116	0.729704007560446	0.807281319599741	CTTN
ENSG00000085760	1478.01951976336	0.341669190332757	0.0986958678220951	3.46183885781961	0.000536498273009049	0.00166790794875196	MTIF2
ENSG00000085788	1024.98327206995	-0.824005375437809	0.122980370104272	-6.70030001323915	2.07992070964768e-11	1.59911931601918e-10	DDHD2
ENSG00000085831	496.383929929564	-0.70982346162059	0.144065389159016	-4.92709224446063	8.34623580447656e-07	3.99191278268746e-06	TTC39A
ENSG00000085832	1674.49500830371	-0.61789575425753	0.0928223073146322	-6.65675926545436	2.79931124750819e-11	2.1292474538497e-10	EPS15
ENSG00000085840	702.22618249362	0.450741260966223	0.123855292562807	3.63925716567706	0.000273425639935909	0.000898321374070914	ORC1
ENSG00000085872	1032.32440199907	0.0553105842292632	0.111209287739144	0.49735579962531	0.618938169145078	0.718731439688745	CHERP
ENSG00000085978	938.847778897284	0.0147707858109891	0.11103868827171	0.133023777936256	0.894174575539782	0.927686368291844	ATG16L1
ENSG00000085982	577.657220374412	-0.262235660324341	0.14134727280557	-1.85525801184052	0.0635593910675188	0.11661276495453	USP40
ENSG00000085998	1676.50968303985	-0.862398090526785	0.0951804104701529	-9.06066790705027	1.29654185120528e-19	1.76278465995955e-18	POMGNT1
ENSG00000085999	968.708544757142	0.431613756626799	0.109802227008082	3.93082880363647	8.46535357832876e-05	0.000304432418143899	RAD54L
ENSG00000086015	1524.96741628511	-0.32341803355168	0.0945146192044484	-3.42188368607909	0.000621889114079946	0.00191017002584205	MAST2
ENSG00000086061	6562.05037998668	0.21277754370485	0.0683686516904314	3.11220915498366	0.00185692887262528	0.00518210897213757	DNAJA1
ENSG00000086062	3635.37164274552	-0.963756939489925	0.0767721603357738	-12.5534690605917	3.80468907971655e-36	1.14709651574113e-34	B4GALT1
ENSG00000086065	2373.25721125604	0.425007600496843	0.091845680993902	4.62740975838658	3.70267482177289e-06	1.62958515474675e-05	CHMP5
ENSG00000086102	726.48002955086	0.00484578310201844	0.12330155005687	0.0393002610249703	0.968650998510716	0.977713425673884	NFX1
ENSG00000086159	4.88670613511294	3.22212693353145	1.59562054172318	2.0193566385475	0.0434501649649878	0.0844340222506271	AQP6
ENSG00000086189	424.159312331927	-0.626630669557238	0.159249724359009	-3.93489327582493	8.32336736220128e-05	0.000299866586971436	DIMT1
ENSG00000086200	709.151538237581	-0.469761545820952	0.123516261804258	-3.80323642376259	0.000142817936016519	0.000493081332806385	IPO11
ENSG00000086232	3834.69771337135	-0.21534297869248	0.074530934496089	-2.88931005827896	0.00386088176464266	0.0100181148128579	EIF2AK1
ENSG00000086289	1299.79235121933	0.0711615597701225	0.0996918978367757	0.713814876777995	0.475341659255913	0.594259922564451	EPDR1
ENSG00000086300	599.215683738328	-0.0616362827358278	0.148645367177274	-0.414653237475746	0.678395769552737	0.766753562744384	SNX10
ENSG00000086475	1606.3670128639	-0.308036962506799	0.0924771532824182	-3.33095204137694	0.000865495121740459	0.00258947940860708	SEPHS1
ENSG00000086504	1171.34575900052	-0.820567478365294	0.106826244840937	-7.68132849364041	1.5744716703302e-14	1.5518459292899e-13	MRPL28
ENSG00000086544	323.959138737908	1.42613731310425	0.177374595714678	8.04025687758757	8.96503355923145e-16	9.56350105872263e-15	ITPKC
ENSG00000086570	286.832491076307	-0.824693940226678	0.192786324300474	-4.27776162660439	1.88782018698408e-05	7.52827235005302e-05	FAT2
ENSG00000086589	1646.55099162841	0.606929019775916	0.0920700143522872	6.59203785342778	4.33829939839414e-11	3.22969480389962e-10	RBM22
ENSG00000086598	7475.10731869049	0.397696972851168	0.0681135709892025	5.8387332667408	5.25992004383226e-09	3.21146357157688e-08	TMED2
ENSG00000086619	339.541275311867	0.161922815447181	0.168286254577807	0.96218681587162	0.335955770591504	0.456176694008833	ERO1B
ENSG00000086666	2468.27865628651	-0.147460279292215	0.0839876488440384	-1.75573767478647	0.0791332107047146	0.140517771570765	ZFAND6
ENSG00000086696	17.4185858654286	-1.6848826528292	0.731610828408423	-2.30297664742684	0.0212801570443408	0.0454841137768256	HSD17B2
ENSG00000086712	1032.62953296823	0.0867055401974035	0.116248561930683	0.74586333591898	0.455749975225222	0.57582539441161	TXLNG
ENSG00000086730	87.7957196434274	-2.1595553642308	0.339098133801557	-6.36852624348145	1.90853120550229e-10	1.3379829410123e-09	LAT2
ENSG00000086758	6957.31793132471	-0.390908365615698	0.188585933905825	-2.07283946113874	0.0381872226197735	0.0754781913515606	HUWE1
ENSG00000086827	1175.12501647165	-0.179351281742021	0.107158139204452	-1.67370657118101	0.094188281707953	0.162846839449847	ZW10
ENSG00000086848	204.97442068627	-0.326094535657991	0.213329577292641	-1.52859504901499	0.126364864156923	0.207155344863082	ALG9
ENSG00000086991	9.00738205389282	0.423394001042986	1.02011025934256	0.415047292354312	0.678107283005121	0.766514315087456	NOX4
ENSG00000087008	152.514520357318	-1.27690540162739	0.249107287220452	-5.12592552339654	2.9607963797578e-07	1.49872013552082e-06	ACOX3
ENSG00000087053	1509.4172034675	0.59329061500167	0.0979462880417677	6.05730576281432	1.38420327190844e-09	8.97282010523563e-09	MTMR2
ENSG00000087074	3595.80057658466	2.57269225238896	0.0824362154191511	31.2082770819594	8.22708588534542e-214	6.31555412252343e-211	PPP1R15A
ENSG00000087076	4.6355089980229	-1.38087482918023	1.39106875851709	-0.992671872418638	0.3208698866066	0.439847288065705	HSD17B14
ENSG00000087077	1331.11732573733	-0.309222169993725	0.0992047400290361	-3.1170100330208	0.0018269535445387	0.00510774139171423	TRIP6
ENSG00000087086	20430.1265305929	0.255626880684786	0.0682051408869496	3.74791221542214	0.000178312635463395	0.000605880471776286	FTL
ENSG00000087087	2361.70118597272	-0.058565368760477	0.0870850647387084	-0.672507610072951	0.501260597043889	0.6174191715872	SRRT
ENSG00000087088	1909.1095702803	-0.36377382885665	0.0893061960037489	-4.07333248010451	4.63451898003834e-05	0.000173742232010866	BAX
ENSG00000087095	1535.93049686528	-0.0388690879539758	0.0967562158859253	-0.401721869732918	0.687888727633341	0.775068935013766	NLK
ENSG00000087111	664.047198520827	-1.06358740762933	0.128426888480256	-8.28165674817264	1.21473304627441e-16	1.36744821605138e-15	PIGS
ENSG00000087116	1027.7359642881	-0.100106715055388	0.112937167758812	-0.886393001010752	0.375405789406137	0.497954685369648	ADAMTS2
ENSG00000087152	1418.31018396485	-0.259592521602881	0.095603729827049	-2.71529700852147	0.0066216355924925	0.0162280482306677	ATXN7L3
ENSG00000087157	502.975065652499	0.369932893861387	0.144732422042756	2.55597804997766	0.0105889798226046	0.0245864877011826	PGS1
ENSG00000087191	4588.46836182431	-0.277156267219422	0.0726829380404015	-3.81322322255825	0.000137166119813896	0.000474965056447875	PSMC5
ENSG00000087206	697.590029847998	-0.338162252351712	0.129006476095325	-2.62128121461002	0.00875999692854354	0.0208019962756455	UIMC1
ENSG00000087245	1397.13689689786	-1.63680358388929	0.106164205386233	-15.4176596333433	1.24536312512537e-53	6.80991852448695e-52	MMP2
ENSG00000087253	804.368941363642	-0.694188706496861	0.119002465149945	-5.83339769997347	5.43099103961424e-09	3.31185915550445e-08	LPCAT2
ENSG00000087258	10.4189456312473	-1.42270539882748	0.941494714854171	-1.51111352658825	0.130759528962352	0.213378255135277	GNAO1
ENSG00000087263	1936.13710316789	0.234520139364708	0.0875274551793687	2.67938944282236	0.00737565552718759	0.0178632094002108	OGFOD1
ENSG00000087266	463.890587640017	-0.228273530492647	0.15600469782711	-1.46324779748382	0.143399586236928	0.230443827834368	SH3BP2
ENSG00000087269	1277.86316094293	-0.688515765630462	0.0999255214869443	-6.89028944142582	5.56789829491192e-12	4.51196435518259e-11	NOP14
ENSG00000087274	2256.15472687172	-0.276946902751229	0.0839123489019237	-3.30043082305947	0.00096536509456005	0.00285744059355243	ADD1
ENSG00000087299	269.885431905398	-0.993196865664982	0.190853577159037	-5.20397301664071	1.95072343431669e-07	1.01312747919664e-06	L2HGDH
ENSG00000087301	207.089856026642	-0.349026012380079	0.206378845977411	-1.6911908326994	0.0908003613087711	0.15786449576322	TXNDC16
ENSG00000087302	1550.69339727921	0.249388418587846	0.0949504803240821	2.6265103424084	0.00862653708995695	0.0205094763285826	RTRAF
ENSG00000087303	164.414212529971	-1.48985844300522	0.249102544970444	-5.98090414203511	2.21902438347019e-09	1.41049387483062e-08	NID2
ENSG00000087338	921.16117789321	-0.0041908266619476	0.116928907944731	-0.0358408090489349	0.971409293041054	0.979655301895124	GMCL1
ENSG00000087365	7555.6702340548	0.0154586682722203	0.069998710745989	0.220842185627056	0.825215315042617	0.880538490934809	SF3B2
ENSG00000087448	1156.9698082725	-0.458220791389345	0.103842248411334	-4.41266246060337	1.0210712173949e-05	4.22374309388285e-05	KLHL42
ENSG00000087460	9351.68610680161	-0.214280105352022	0.0722219634354122	-2.96696593611238	0.00300754277913125	0.00801542880607299	GNAS
ENSG00000087470	2391.54283701528	-0.157672763710469	0.0851963742092909	-1.85069805110644	0.0642130046044611	0.117558921197986	DNM1L
ENSG00000087495	2.973309487169	0.137187518057953	1.6713753103262	0.0820806178064088	0.934582605859254	0.95584597644606	PHACTR3
ENSG00000087502	1199.25451030176	-0.0770477370152027	0.102860511357188	-0.749050690090879	0.453826653749207	0.574340636749757	ERGIC2
ENSG00000087510	63.8927152423759	-1.03224719893254	0.370087501491721	-2.78919767560871	0.00528388031934547	0.0132538604114385	TFAP2C
ENSG00000087586	3008.57175076493	-0.742916618901763	0.0791849889257684	-9.38203855276417	6.47093123208237e-21	9.37251933680204e-20	AURKA
ENSG00000087589	14.2766374748433	0.468183918020061	0.77704979729108	0.60251469037406	0.546831587547239	0.657324238488036	CASS4
ENSG00000087842	206.334520035347	0.400198495706082	0.211384809332544	1.89322258761036	0.0583282747976703	0.108315410931029	PIR
ENSG00000087884	188.751641062238	0.580866724905338	0.221208462802051	2.62587930654863	0.00864254562160499	0.0205401962445361	AAMDC
ENSG00000087903	210.957393338356	0.345925376431602	0.211533135436568	1.63532477177947	0.101980983287585	0.174088132521118	RFX2
ENSG00000087995	470.857778702289	-0.710927688508179	0.146827281182811	-4.84193184523401	1.28582870278293e-06	5.99482716160814e-06	METTL2A
ENSG00000088035	199.111998855693	-0.798161083415538	0.215715159155533	-3.70006951083143	0.000215540420888617	0.000722170767251286	ALG6
ENSG00000088038	1219.91734518195	0.37161365653048	0.10247337470227	3.62644108882117	0.000287354339089868	0.000940368134758924	CNOT3
ENSG00000088053	7.77078218495288	6.46976480901678	1.73523040636215	3.72847593339516	0.000192641302080464	0.000650030050418256	GP6
ENSG00000088179	316.510949000937	0.203261535142393	0.172049944949798	1.18141005625838	0.237439865027001	0.346093789971073	PTPN4
ENSG00000088205	3994.80815914684	0.0277955401771133	0.0762902315991248	0.364339438935878	0.715604552701847	0.796806207385002	DDX18
ENSG00000088247	6593.08809830367	-0.166919100377979	0.0695891979192108	-2.39863521019114	0.0164562997046829	0.0363250703169395	KHSRP
ENSG00000088256	1645.36015270766	-0.407873012304283	0.0953300251429929	-4.27853671172836	1.88125965319236e-05	7.50811066148095e-05	GNA11
ENSG00000088280	330.849402305997	-2.3240484966532	0.184604555389505	-12.5893344925838	2.41702535304129e-36	7.34268021633959e-35	ASAP3
ENSG00000088298	562.183503071869	-0.563120546784402	0.135617331733266	-4.15227566851084	3.29185385932306e-05	0.000126325920358064	EDEM2
ENSG00000088305	251.35681771417	-0.984331657081827	0.193941164760734	-5.07541376425269	3.86653687181549e-07	1.9278593411083e-06	DNMT3B
ENSG00000088325	8184.62998440435	-0.914099743048284	0.066564922723169	-13.7324540561679	6.48975155220688e-43	2.4766529871988e-41	TPX2
ENSG00000088340	3.56170120266837	1.9871100337658	1.59043972680748	1.24940920443088	0.211515443571134	0.315746996088136	FER1L4
ENSG00000088356	344.310235484718	1.13181052372977	0.179720314624577	6.2976215354065	3.02247364632512e-10	2.08090898609876e-09	PDRG1
ENSG00000088367	1425.27524836533	-0.916152127043722	0.0970982282200446	-9.43531250608953	3.89830446284368e-21	5.71684487684769e-20	EPB41L1
ENSG00000088387	1612.75885610404	-0.964301138709318	0.107909272380152	-8.9362213036911	4.0270505129642e-19	5.34769801651712e-18	DOCK9
ENSG00000088448	1335.72988943537	1.44602038678302	0.105666049886492	13.6848154003708	1.25124510243084e-42	4.72090756132648e-41	ANKRD10
ENSG00000088451	510.611945301106	0.551568516928077	0.1394944736559	3.95405281996093	7.68384349115565e-05	0.000278384157269878	TGDS
ENSG00000088538	164.717717798834	0.761844562300106	0.242493799718071	3.1417073887491	0.00167965807124533	0.00473039303569713	DOCK3
ENSG00000088682	671.072962733408	-0.185148031743972	0.127996054916056	-1.44651358094903	0.148033205607505	0.236481090981287	COQ9
ENSG00000088726	5.14290616501491	3.27911890518381	1.55806878001156	2.10460471787354	0.0353257306143414	0.0705984036579194	TMEM40
ENSG00000088727	89.6578834453796	0.0799453193765758	0.305949207048658	0.261302587275088	0.793859171507998	0.85628162581756	KIF9
ENSG00000088756	118.574201881181	-0.430821681600299	0.274495536506175	-1.56950341373076	0.116530684659654	0.19372279986024	ARHGAP28
ENSG00000088766	126.032386979475	-0.512099879016196	0.263745051973629	-1.94164734156757	0.0521798075603688	0.0987676235608305	CRLS1
ENSG00000088808	313.68265745312	0.284797247150654	0.1893146377311	1.50435935944465	0.132488862586169	0.215847294780617	PPP1R13B
ENSG00000088812	1225.30968819193	-0.404659468778817	0.116846359581154	-3.46317566271944	0.000533839754956322	0.00166145449386765	ATRN
ENSG00000088826	796.763238516956	-0.992027101082033	0.119118886416607	-8.32804210083455	8.21902876521214e-17	9.35787764545745e-16	SMOX
ENSG00000088832	9800.27649218609	-0.356486493860468	0.0663529630331795	-5.37257836823668	7.76186773267338e-08	4.21090291047643e-07	FKBP1A
ENSG00000088833	1604.28325284444	-0.0936153652340637	0.0939760428240946	-0.996162026201656	0.319171426694646	0.438095213905401	NSFL1C
ENSG00000088836	12.037789611082	-1.06195313617551	0.861566906989831	-1.23258347965778	0.217731203613872	0.322980088660666	SLC4A11
ENSG00000088854	239.500380109676	0.390676232375929	0.193252951527731	2.02157964102229	0.0432197970739473	0.0840433205437408	DNAAF9
ENSG00000088876	394.62952309829	0.609495041432818	0.156967124718433	3.88294709816547	0.000103198026420268	0.000365783947668643	ZNF343
ENSG00000088882	5.74562537214701	0.77329468846887	1.26367455181866	0.61194133201144	0.540576574195839	0.651807397110781	CPXM1
ENSG00000088888	1610.97482095513	0.0201731755336721	0.100885491985776	0.199961115682683	0.841510992096431	0.887423993212015	MAVS
ENSG00000088899	101.526317360637	-0.863664847703249	0.296186000570758	-2.91595431937682	0.00354602415015997	0.00929050879667141	LZTS3
ENSG00000088930	2861.94221452802	-0.562228041761726	0.0825430014855236	-6.81133508163414	9.66971063780304e-12	7.64650374880788e-11	XRN2
ENSG00000088970	211.453131894655	0.96406098145577	0.212061962826876	4.54612872862455	5.46416243808418e-06	2.35345744716707e-05	KIZ
ENSG00000088986	3475.8008025226	-0.250935767915667	0.0851402631674542	-2.94732196707127	0.00320539267495588	0.00849056833436554	DYNLL1
ENSG00000089006	2702.73324362243	0.134532677747231	0.0825046290219179	1.6306076318638	0.102973137775762	0.175496614880577	SNX5
ENSG00000089009	18648.2061921208	-0.0272610186911249	0.0626202726912109	-0.43533854963476	0.66331670730746	0.754581827366748	RPL6
ENSG00000089012	22.864136741039	-2.67011123321024	0.684905822965035	-3.89850858859839	9.67869685273784e-05	0.000344528465282316	SIRPG
ENSG00000089022	706.101390952932	0.644950577289279	0.122564810733782	5.26211865728858	1.42404809475038e-07	7.50926708669032e-07	MAPKAPK5
ENSG00000089041	298.176755581757	0.532985221774498	0.179323811617239	2.97219436151702	0.00295679439059769	0.00789190198970715	P2RX7
ENSG00000089048	620.946244562257	0.796710940217283	0.132672367930038	6.0051007805741	1.91213095236817e-09	1.2224286251863e-08	ESF1
ENSG00000089050	458.855851344228	-1.22524712396288	0.152289313752067	-8.04552265536918	8.5878112551167e-16	9.17090020550424e-15	RBBP9
ENSG00000089053	2749.41814387905	-0.505353037118282	0.0815631581347018	-6.19584931083333	5.79715699872265e-10	3.88795216859897e-09	ANAPC5
ENSG00000089057	1166.22049197026	-0.329348050856193	0.103128226282674	-3.19357815728792	0.00140521293109926	0.00402506384784877	SLC23A2
ENSG00000089060	249.724410998615	-1.58810048669351	0.19832269292074	-8.00765894868219	1.16912588658773e-15	1.23202658766656e-14	SLC8B1
ENSG00000089063	1461.89956413266	-0.380357308545179	0.0993036563847735	-3.83024475021748	0.000128015865133165	0.000445677420581344	TMEM230
ENSG00000089091	73.9627875173748	1.43147942629923	0.355271056840446	4.02925990940523	5.59527286860784e-05	0.00020742208615257	DZANK1
ENSG00000089094	637.812826061775	-0.27980628341022	0.138114438419293	-2.02590175663441	0.0427748532058364	0.0832839035348053	KDM2B
ENSG00000089123	151.485348704035	-0.37546242239162	0.239338589853885	-1.56875003993647	0.116706193752191	0.193982255254829	TASP1
ENSG00000089127	1182.21578180002	2.51226663976763	0.110007602641466	22.8372092423061	1.95840793122944e-115	4.65331713088195e-113	OAS1
ENSG00000089154	5091.2313118568	-0.371181112343721	0.0781226063589305	-4.75126381009803	2.02149188581136e-06	9.19693561634576e-06	GCN1
ENSG00000089157	30823.0935166008	-0.275737437707864	0.062763994288358	-4.39324234912515	1.11672519448002e-05	4.59182491895894e-05	RPLP0
ENSG00000089159	3600.90063886007	-1.13488969446772	0.0796528943027734	-14.2479404471333	4.61697759077453e-46	1.94820836647503e-44	PXN
ENSG00000089163	5.2446859415067	-0.00721082778687626	1.3239085096086	-0.00544662092171918	0.995654246744646	0.997103016095152	SIRT4
ENSG00000089177	247.066948259623	0.510617048916093	0.192440323831311	2.65337866175952	0.00796904163428351	0.0191297078550346	KIF16B
ENSG00000089195	803.814270120074	-0.46301191055651	0.118647499679327	-3.90241607963007	9.52372625094976e-05	0.000339557077961247	TRMT6
ENSG00000089199	198.524315065383	0.372434301791244	0.210815499810422	1.76663623939492	0.0772891677972507	0.137745736232282	CHGB
ENSG00000089220	1956.53979416181	-0.379808297202665	0.0927217208792557	-4.09621708485394	4.19956151613182e-05	0.000158658050918938	PEBP1
ENSG00000089234	905.550321264199	1.12725074041224	0.114146822990811	9.87544559608973	5.3195999317751e-23	8.64548853608609e-22	BRAP
ENSG00000089248	2112.21250926185	0.0217091639469081	0.0860641524958478	0.252243975189966	0.800852489436726	0.862054516053695	ERP29
ENSG00000089280	8647.4445168113	0.859124892671779	0.0704463478136313	12.1954497193329	3.28684380076385e-34	9.22673915885312e-33	FUS
ENSG00000089289	1160.26717992118	0.0999351061738544	0.105317755171554	0.948891343259915	0.342675877831874	0.463529101925844	IGBP1
ENSG00000089327	1896.42762076578	-0.420945542390832	0.0895147239699586	-4.70252851957743	2.56959313761924e-06	1.15640382037751e-05	FXYD5
ENSG00000089335	439.542980327728	1.27869688694743	0.154780394520733	8.26136211182839	1.44019452792409e-16	1.61578654203693e-15	ZNF302
ENSG00000089351	839.027909968913	-0.424992238905819	0.118876530296564	-3.57507270649286	0.000350130581216874	0.00112713810814638	GRAMD1A
ENSG00000089472	16.3049451910734	-0.0538389437171369	0.718050909367615	-0.0749792849152615	0.940231193732918	0.958866306456736	HEPH
ENSG00000089486	469.505473542886	-0.559765201248061	0.147661155775555	-3.7908764719335	0.000150116605381679	0.000516137351733492	CDIP1
ENSG00000089505	10.6324644386135	-0.496149871866956	0.886906920622259	-0.559415943579349	0.575877882797059	0.682862800781042	CMTM1
ENSG00000089597	8623.15602503485	-0.825430585859895	0.0709203156961651	-11.6388453401164	2.6153221489429e-31	6.38913277487776e-30	GANAB
ENSG00000089639	142.039164879516	-0.622468845294233	0.257587188023178	-2.41653651360262	0.0156689546039617	0.0347833016283474	GMIP
ENSG00000089682	344.278278397214	0.2724519322126	0.166215815586186	1.63914565681825	0.1011829283362	0.172962492862471	RBM41
ENSG00000089685	2982.91417279014	-0.632074057540534	0.0786534999056828	-8.03618476353226	9.2678962069517e-16	9.86549015437594e-15	BIRC5
ENSG00000089692	15.1432301338422	3.01568579371974	0.866614400794047	3.47984731266475	0.000501699619607356	0.00156925602691478	LAG3
ENSG00000089693	3523.76536816174	-0.21688140804309	0.0766259403231053	-2.83039147224263	0.0046491080851825	0.0118145592401525	MLF2
ENSG00000089723	21.6877448850952	-2.4427243907759	0.693360294395253	-3.52302318220635	0.000426654039808655	0.00135232459592519	OTUB2
ENSG00000089737	3618.78945192815	0.168134729119713	0.0760554819553617	2.21068521028365	0.0270576434044695	0.0560501821182986	DDX24
ENSG00000089775	150.665657566909	-0.288781548085407	0.249656672094427	-1.15671472211319	0.247388932792462	0.357204348520925	ZBTB25
ENSG00000089818	756.789372083711	0.677616864530843	0.122685762912756	5.52319069827776	3.32898075155075e-08	1.87586467589501e-07	NECAP1
ENSG00000089820	4.22325867184238	-0.397152694414256	1.40639829537232	-0.282389914522128	0.777644547490794	0.843023247052753	ARHGAP4
ENSG00000089847	5.87508457105849	-0.367500375586953	1.22989318495166	-0.298806741986621	0.76508750647288	0.834310306599586	ANKRD24
ENSG00000089876	1587.11275130621	0.0515388153485254	0.0973019322253124	0.529679258878252	0.59633433087624	0.700749891666699	DHX32
ENSG00000089902	1062.44655547187	-0.613980428239358	0.105954493592579	-5.79475591285692	6.84206181113243e-09	4.13444479831645e-08	RCOR1
ENSG00000089916	1317.02045963405	0.888985861383921	0.109180468850035	8.14235248068942	3.87670696993388e-16	4.2304644293554e-15	GPATCH2L
ENSG00000090006	912.079846913839	-0.39966020996187	0.113315349105113	-3.52697329283378	0.000420339160443094	0.00133421585612018	LTBP4
ENSG00000090013	508.402826614732	0.0595556471434275	0.138891040453623	0.428794016870467	0.668073133412415	0.758263956200079	BLVRB
ENSG00000090020	1077.40213152119	-0.014936187806442	0.108574935096558	-0.137565707897121	0.890583658929722	0.924778068184711	SLC9A1
ENSG00000090054	1988.6568360427	0.340874189461208	0.094612570392455	3.60284249806611	0.000314756262854241	0.00102266323462604	SPTLC1
ENSG00000090060	4541.0223512533	0.0301903406461796	0.0722242202151519	0.418008537250306	0.67594087533037	0.764592656223109	PAPOLA
ENSG00000090061	564.802539255343	0.40054035046343	0.133415538533984	3.00220165405548	0.00268034559047073	0.00723128110843543	CCNK
ENSG00000090097	554.659009501204	-0.798380106001391	0.137089309108636	-5.82379553294501	5.75259495072568e-09	3.50155665207484e-08	PCBP4
ENSG00000090263	435.135126331156	-0.08991495552111	0.153975093376149	-0.583957791806332	0.559248709715436	0.668255652441519	MRPS33
ENSG00000090266	369.25061482227	-0.00386349801591908	0.167014963750293	-0.0231326458968998	0.981544464988537	0.986934306131295	NDUFB2
ENSG00000090273	5098.71710628929	-0.895878482260343	0.0740804640220073	-12.0933162890854	1.14567019888073e-33	3.14531382385976e-32	NUDC
ENSG00000090316	1021.24650820899	-0.106241074386055	0.108083517341757	-0.982953525190367	0.32563031257701	0.444910693368329	MAEA
ENSG00000090372	1162.84043591022	-0.0670975878007624	0.109361814136343	-0.613537625821669	0.53952091191931	0.651006461580165	STRN4
ENSG00000090382	48.495110022553	0.100360542339401	0.420282129753123	0.23879326584348	0.81126589227664	0.871149510084976	LYZ
ENSG00000090432	684.808745454684	0.252314795824625	0.126667215558533	1.99195028257355	0.0463765131519482	0.0891742606936159	MUL1
ENSG00000090447	206.833558421436	-2.0463554141251	0.226290825335235	-9.04303305754248	1.52383768142098e-19	2.0647845406301e-18	TFAP4
ENSG00000090470	1375.26454748046	0.654549556077509	0.0974880541279723	6.71415140995925	1.89163811761247e-11	1.45829297757541e-10	PDCD7
ENSG00000090487	1304.4253463902	-0.378410339149379	0.104583682583473	-3.61825410811437	0.000296597111547074	0.000968233848440964	SPG21
ENSG00000090512	15.4349809896576	-2.14716525626879	0.794300669448708	-2.70321471308724	0.00686723702375753	0.0167700454306763	FETUB
ENSG00000090520	3035.38974212661	1.32975627149806	0.0831176053007432	15.9984911341782	1.30909454075723e-57	8.37442882659409e-56	DNAJB11
ENSG00000090534	109.2964308079	-0.952438781408101	0.288790094050034	-3.29803134190291	0.000973652657575022	0.00287898272482072	THPO
ENSG00000090539	80.2996549374548	0.370642804726185	0.322298944515824	1.14999695479297	0.250145125513645	0.360168743618787	CHRD
ENSG00000090554	22.4530822740109	-0.364811701641989	0.607237089074472	-0.600773088807901	0.547991130605222	0.658399012568057	FLT3LG
ENSG00000090565	543.039266865868	-0.457161900855558	0.145633609084445	-3.1391236111609	0.00169453950151161	0.00476557896444558	RAB11FIP3
ENSG00000090581	361.551266543159	0.137936226183741	0.162320831082047	0.849775258444923	0.395450047690859	0.517152896203765	GNPTG
ENSG00000090612	227.965760919828	1.98540126939928	0.212338708905219	9.35016172809781	8.75138068737527e-21	1.25751481021831e-19	ZNF268
ENSG00000090615	3003.64469227549	0.841386917511089	0.085261080037983	9.86835865949926	5.70911205478863e-23	9.25655300581041e-22	GOLGA3
ENSG00000090621	4895.79618132291	0.339761907577506	0.07394131214335	4.59502134502036	4.32704972773295e-06	1.88690376918991e-05	PABPC4
ENSG00000090659	3.80359356739839	1.57990660641111	1.49267117476205	1.05844249766729	0.289853753236195	0.405835921490089	CD209
ENSG00000090674	182.001632972454	0.408635130026304	0.220772724239745	1.85093122999448	0.0641794472128702	0.117508264097026	MCOLN1
ENSG00000090686	1777.09083227591	-0.139009756260255	0.0921575603195472	-1.50839232048084	0.131454147327516	0.214371543958648	USP48
ENSG00000090776	623.518006280396	-1.54666057514538	0.135127135868689	-11.4459657951187	2.46345556259311e-30	5.72387771522653e-29	EFNB1
ENSG00000090857	1772.43811872512	0.602307009569483	0.104657209850798	5.75504554753705	8.66184372926542e-09	5.18541508675491e-08	PDPR
ENSG00000090861	5383.72435088994	-0.221754265577255	0.0704703725761199	-3.14677299793928	0.00165083071991165	0.0046551187254474	AARS1
ENSG00000090863	4129.89850935316	-0.90777826544742	0.0764253836148228	-11.8779680586563	1.54066987335298e-32	3.99872951914853e-31	GLG1
ENSG00000090889	1989.25820283486	-0.600939124628273	0.0887542145658334	-6.77082353292109	1.28051386102949e-11	1.00148025675108e-10	KIF4A
ENSG00000090905	2247.27755926974	0.63568512865859	0.0972789406952286	6.5346633517543	6.37527783452992e-11	4.67637524069764e-10	TNRC6A
ENSG00000090924	460.405939087161	-0.302051732146546	0.148344201993313	-2.03615461937745	0.0417348315419703	0.0815258486547337	PLEKHG2
ENSG00000090932	6.85007011576878	-0.970684468122185	1.13286379480457	-0.856841283633426	0.391532606462736	0.51303829388063	DLL3
ENSG00000090971	228.397367800209	-1.33710197467868	0.212261318389401	-6.29932003072608	2.98954180944876e-10	2.0610799645868e-09	NAT14
ENSG00000090975	520.828760360151	-0.448845418386931	0.142202911790455	-3.15637290921533	0.0015974448532725	0.00452118573829633	PITPNM2
ENSG00000090989	1551.91783560877	-0.0625457224406303	0.0966674399534197	-0.647019539058535	0.51761929782564	0.631450618256949	EXOC1
ENSG00000091009	769.863287760873	0.316612161119352	0.121423574701225	2.60750156547777	0.0091205653457876	0.0215403341304668	RBM27
ENSG00000091010	9.99964966034397	2.90124298434711	1.1164159023714	2.5987116254655	0.00935743462744739	0.022028267840814	POU4F3
ENSG00000091039	2960.03186750906	0.187002733534652	0.0799491475153821	2.33902098203953	0.0193343476112975	0.0419222426913511	OSBPL8
ENSG00000091073	196.487821027788	-1.36886259701807	0.22023522894137	-6.21545700748215	5.11754843785317e-10	3.44954911418816e-09	DTX2
ENSG00000091106	8.45045139721893	0.46166932051283	0.995686840234352	0.463669199850194	0.642884767353575	0.738281764764672	NLRC4
ENSG00000091127	462.284025158696	-0.424170571972826	0.14984250532362	-2.83077602751456	0.0046435224730091	0.0118033704837988	PUS7
ENSG00000091128	8.03672378598434	-1.30082124023624	1.03695754178142	-1.25445950082153	0.209675037254643	0.313640415840922	LAMB4
ENSG00000091129	519.295401296527	-0.545237335264061	0.146131970875143	-3.73112969050366	0.000190623054461234	0.000644200058244459	NRCAM
ENSG00000091136	1503.8794717096	-1.59831768508265	0.103480432857649	-15.4456030086514	8.0768705857212e-54	4.51558151317673e-52	LAMB1
ENSG00000091137	108.365692910682	-2.55504438374145	0.320874660031082	-7.9627490169961	1.68258535198833e-15	1.75641846445267e-14	SLC26A4
ENSG00000091140	1964.73826317003	-0.705991339392615	0.0878799829282645	-8.03358530427695	9.46647832766558e-16	1.00715053806971e-14	DLD
ENSG00000091157	431.632590450351	-0.43024100103713	0.149861140537186	-2.87093104653353	0.00409264788158783	0.0105659240807931	WDR7
ENSG00000091164	1828.07558824156	0.493129327955917	0.0919085762732299	5.36543321582874	8.075515666588e-08	4.37274056401058e-07	TXNL1
ENSG00000091262	6.13356781832466	-0.966372509926006	1.16264890411805	-0.831181714878122	0.405870982811653	0.527703663991778	ABCC6
ENSG00000091317	5840.43659863753	-0.592134458779245	0.0700100952990123	-8.45784391879836	2.72366326007542e-17	3.19774088281443e-16	CMTM6
ENSG00000091409	6881.80109088942	-1.22959939560881	0.0744353119485028	-16.519033284357	2.67653780034677e-61	1.9355441288812e-59	ITGA6
ENSG00000091428	50.1347346264201	2.04619108816125	0.434240672428868	4.71211293202028	2.45161444262779e-06	1.10580277198662e-05	RAPGEF4
ENSG00000091436	2459.57322744467	-0.581949528331875	0.0958033351396798	-6.07441825990088	1.24438000572101e-09	8.10593359470812e-09	MAP3K20
ENSG00000091483	1979.73947648756	-0.534452718849391	0.089400829873087	-5.97816283817608	2.25668099918619e-09	1.43306064469479e-08	FH
ENSG00000091490	2245.5946771299	-0.255141338424615	0.0857296262321752	-2.97611630469069	0.00291924127974385	0.00779884040990598	SEL1L3
ENSG00000091527	7674.25696764723	-0.186456944787759	0.0667727096882642	-2.79241243403561	0.00523166256085189	0.0131377394378514	CDV3
ENSG00000091536	7.64027954401737	0.0348630541658862	1.08317679154506	0.0321859316392452	0.974323775293041	0.981701662429895	MYO15A
ENSG00000091542	9584.72599201006	-0.237278528446837	0.0721705560744074	-3.28774698925978	0.00100992557386889	0.00297741573542824	ALKBH5
ENSG00000091583	5.93257421613367	-0.369471131874509	1.15902853505702	-0.318776562180439	0.749895952453084	0.822552941031606	APOH
ENSG00000091592	2345.4806469048	2.63192536027091	0.0919222792389708	28.6320724644858	2.68047751942086e-180	1.16303588717654e-177	NLRP1
ENSG00000091622	21.9541839470687	0.649493881782484	0.630060784491131	1.03084321032144	0.302614351326018	0.420032552244942	PITPNM3
ENSG00000091640	649.025954441522	-0.746042852897811	0.131488323487421	-5.67383348658468	1.39636867577356e-08	8.18025312584809e-08	SPAG7
ENSG00000091651	905.511430989099	1.33198889892716	0.114377051827212	11.6455956649362	2.41627465290157e-31	5.91735285855982e-30	ORC6
ENSG00000091656	82.2467078132635	0.471833326180061	0.332246705789324	1.42012943381672	0.155570002674017	0.245942311554115	ZFHX4
ENSG00000091732	413.19512343959	-0.402995863761156	0.154047176573881	-2.61605485231258	0.00889522664675049	0.021072976693471	ZC3HC1
ENSG00000091831	129.604567679669	0.0724137702844108	0.260456095324381	0.278026782956353	0.780991799139175	0.845509618085202	ESR1
ENSG00000091844	554.640333848337	0.136491517931098	0.140506131567186	0.971427484400077	0.331335447587677	0.451130650003578	RGS17
ENSG00000091879	3.54672053653981	1.9660664507164	1.72679846565537	1.13856161550979	0.254886045891514	0.36559825484373	ANGPT2
ENSG00000091947	408.044073470741	-0.179605285228	0.157362071107535	-1.14135054250313	0.253724077164445	0.364348431982528	TMEM101
ENSG00000091986	1948.06213219087	-0.282212213728195	0.0881866876595105	-3.20016797566792	0.00137347515344171	0.00394377651957174	CCDC80
ENSG00000092010	1269.9114122208	-0.0661182119870102	0.107893267522973	-0.612811285680382	0.540001127724168	0.651428377651657	PSME1
ENSG00000092020	593.952582754862	0.14937903036776	0.13260781179842	1.12647232724746	0.259965647403187	0.371467236291538	PPP2R3C
ENSG00000092036	570.697676163759	-0.918129366353075	0.136052168830164	-6.74836258949456	1.4952291043154e-11	1.16348061181408e-10	HAUS4
ENSG00000092051	517.700712870697	-1.69253065404858	0.147530126801025	-11.4724408549537	1.81467341329084e-30	4.24608049892988e-29	JPH4
ENSG00000092068	140.703071407188	-0.731769218295579	0.266357382973074	-2.74732094949871	0.00600843056461181	0.0149008779372623	SLC7A8
ENSG00000092094	476.793231582238	-0.0158318643146923	0.145073853618851	-0.109129687533406	0.913099628257593	0.942003891010946	OSGEP
ENSG00000092096	16.8715962848892	-1.28445448711279	0.730577702053104	-1.75813535439578	0.0787244814743848	0.139890459231134	SLC22A17
ENSG00000092098	104.816483490821	2.04245534665261	0.325260146984693	6.27945158848106	3.39769370143081e-10	2.33200029528396e-09	RNF31
ENSG00000092108	1291.40074724883	0.72163117816597	0.0998124757808496	7.22986953805654	4.83458243720812e-13	4.30582020813195e-12	SCFD1
ENSG00000092140	901.800188078535	0.229899986294503	0.12528078950857	1.83507772577356	0.0664941737520072	0.121057850398277	G2E3
ENSG00000092148	3803.40346548828	0.110151435552533	0.186563323117635	0.590423850260631	0.554906524638767	0.664625782770918	HECTD1
ENSG00000092199	17439.9568660619	-0.488613659739131	0.0638878603435365	-7.64798910327827	2.04146508557052e-14	1.99733341386774e-13	HNRNPC
ENSG00000092200	5.2436002315076	-0.315637584857719	1.45254775373091	-0.217299282620482	0.827975116125217	0.881770966987704	RPGRIP1
ENSG00000092201	6647.04762608723	-0.6206668062365	0.0767663896159311	-8.08513738032685	6.20941628728333e-16	6.69550187346775e-15	SUPT16H
ENSG00000092203	2318.27370909214	0.535477933071209	0.0833534106993579	6.42418742770575	1.32575773591387e-10	9.44691133563186e-10	TOX4
ENSG00000092208	253.611799835237	-0.627546363453403	0.190166536045887	-3.29998314373238	0.00096690635854881	0.00286115404155311	GEMIN2
ENSG00000092295	6.69645414645606	0.0106556557956694	1.08631976038052	0.00980894961529275	0.992173716046094	0.994915353625602	TGM1
ENSG00000092330	897.931045312708	0.136737513426673	0.112203121920847	1.21866050681846	0.222973073410757	0.329531253032602	TINF2
ENSG00000092421	23.8053298301057	3.01390446005114	0.693007670447318	4.34902034793604	1.36747025210331e-05	5.55306994134892e-05	SEMA6A
ENSG00000092439	1192.63702798469	1.19194765928317	0.111423212813596	10.6974806163347	1.04583089880531e-26	2.06058626942301e-25	TRPM7
ENSG00000092445	807.150837604922	-0.596127653432432	0.119914428875641	-4.97127542550074	6.65138789146373e-07	3.21440801272941e-06	TYRO3
ENSG00000092470	861.898467134879	-0.586701005558954	0.115679772237889	-5.07176833260386	3.94136020035308e-07	1.96222519927281e-06	WDR76
ENSG00000092529	3.79307015368573	2.10197301883223	1.61497933138669	1.30154793809491	0.193070966885007	0.293332071862515	CAPN3
ENSG00000092531	659.924064310174	0.0452319124352578	0.127558750832133	0.354596702618882	0.722891746771631	0.801744630685429	SNAP23
ENSG00000092621	2667.74215487377	-0.396034179619492	0.0804458337490646	-4.92299179662734	8.52310268002287e-07	4.07162772595922e-06	PHGDH
ENSG00000092820	6891.46953404356	-1.2266747754717	0.0700535702811677	-17.5105247391147	1.1909119151186e-68	1.06589286609202e-66	EZR
ENSG00000092841	7928.78370223699	-0.106103854028882	0.0674713094388613	-1.57257736527297	0.115816712169151	0.192813560325457	MYL6
ENSG00000092847	1654.0213061053	-0.40486195584327	0.100890702264287	-4.01287677414236	5.99832298483074e-05	0.000221253979771275	AGO1
ENSG00000092850	2.87381292804141	5.03312149299639	2.20169995841527	2.28601607306162	0.0222533182655259	0.0471801550097336	TEKT2
ENSG00000092853	1327.19250668487	-1.11752451241501	0.107824690268658	-10.3642728732219	3.60489698796856e-25	6.58884056619638e-24	CLSPN
ENSG00000092871	700.052613234419	-0.463749447526875	0.128144806283079	-3.61894844573276	0.000295802554415169	0.000965798001565901	RFFL
ENSG00000092929	69.109633713138	-1.09970095513519	0.355733187629328	-3.09136452087533	0.00199238878665969	0.0055322882294019	UNC13D
ENSG00000092931	339.09947449831	-0.109980812870085	0.169120531214766	-0.650310237793779	0.515491845354387	0.629668392957013	MFSD11
ENSG00000092964	2036.00745662501	-1.67249025233911	0.0967817483045355	-17.2810502149271	6.53472380347982e-67	5.59770611131561e-65	DPYSL2
ENSG00000092969	175.553168444808	-1.22691369718052	0.229799343055411	-5.33906529438892	9.34269951007634e-08	5.02752600489657e-07	TGFB2
ENSG00000092978	607.644604044876	0.609736787230003	0.133885049928284	4.55418127383611	5.25899931398438e-06	2.26900923709067e-05	GPATCH2
ENSG00000093000	3376.36541250546	0.354919576959685	0.0773138055363284	4.59063649108456	4.41896368415351e-06	1.92530225217245e-05	NUP50
ENSG00000093009	580.956223087938	-0.858231528997248	0.134593591409397	-6.37646651679529	1.81220347215545e-10	1.2753797285173e-09	CDC45
ENSG00000093010	1378.31566674637	-0.459300132437451	0.0985990604395008	-4.65826074193954	3.18892147336469e-06	1.41439297081969e-05	COMT
ENSG00000093144	1649.33080385986	0.0945614343202313	0.0944250114483913	1.00144477474503	0.316611826562508	0.435240405424691	ECHDC1
ENSG00000093167	2108.95322678802	0.882221311988797	0.0861282432481943	10.2431128131398	1.27080608362289e-24	2.26262431962795e-23	LRRFIP2
ENSG00000093183	1300.27030534183	-0.214393883071623	0.101421592714692	-2.1138879535715	0.0345248383644633	0.0691501504180957	SEC22C
ENSG00000093217	167.954431970607	-0.398424290195537	0.228016646153871	-1.74734738413208	0.0805770983933417	0.142764163944315	XYLB
ENSG00000094631	243.132859395031	-0.692667680080478	0.19759100519491	-3.50556281343479	0.000455642972693288	0.00143622521983344	HDAC6
ENSG00000094796	6.18390428457724	-0.974895745070061	1.25071906030336	-0.779468208338971	0.435703958006491	0.556878541102174	KRT31
ENSG00000094804	2860.36468022315	0.817459949340918	0.0850051034325805	9.61659849033964	6.80441297435821e-22	1.03909164923654e-20	CDC6
ENSG00000094841	265.483143096888	-0.555851351112974	0.18990774521104	-2.92695461417473	0.00342298828644365	0.00901427526359015	UPRT
ENSG00000094880	1179.73839088821	0.75376810416587	0.104265403344236	7.22932132796989	4.8541367084423e-13	4.31938094354882e-12	CDC23
ENSG00000094914	781.598073453008	-0.447372326925217	0.131135956254793	-3.41151534409057	0.000646028651968223	0.00197762053138555	AAAS
ENSG00000094916	3462.5293973856	-0.378753841349548	0.0950230308365117	-3.98591623541454	6.72202249793889e-05	0.00024594839053412	CBX5
ENSG00000094975	1685.94666743342	0.637539893460834	0.0962515197100944	6.62368651820852	3.50349357941137e-11	2.63574173959561e-10	SUCO
ENSG00000095002	1566.86222580199	-0.957371915598745	0.0952617591745474	-10.0499079997521	9.19532267146265e-24	1.55665347921733e-22	MSH2
ENSG00000095015	279.114278838518	0.79214053732344	0.181361743942311	4.36773776048057	1.25540099620455e-05	5.1271840563222e-05	MAP3K1
ENSG00000095059	390.226317618076	-0.21219258682564	0.162277341011849	-1.30759220913132	0.191011660819592	0.290911998344008	DHPS
ENSG00000095066	77.979813832713	0.312452850935039	0.326774543070347	0.956172558606486	0.338985061449835	0.459352491104438	HOOK2
ENSG00000095139	6057.75183221758	0.456568888759934	0.074138196816625	6.15834898020546	7.35072341132109e-10	4.87580885897500e-09	ARCN1
ENSG00000095203	601.38868473311	-1.5407452648464	0.138227937298521	-11.14641001637	7.45539428946556e-29	1.6191753495478e-27	EPB41L4B
ENSG00000095209	796.848797170689	0.219698977243969	0.119936020226427	1.8318014623897	0.0669810053023361	0.121766452757931	TMEM38B
ENSG00000095261	1322.45215910496	-1.08616518985693	0.105529027833339	-10.2925726897844	7.61150269179461e-25	1.36986458273696e-23	PSMD5
ENSG00000095303	28.8029070940835	-1.24343272857895	0.551603857714083	-2.25421325683235	0.0241827552012769	0.0507853126117725	PTGS1
ENSG00000095319	1165.47419052215	-1.14600786913038	0.10369768847404	-11.051431193833	2.15747611370755e-28	4.55672653476074e-27	NUP188
ENSG00000095321	159.964613413126	-0.993614961574423	0.242378095844854	-4.09944206431275	4.14147323594076e-05	0.000156641395330949	CRAT
ENSG00000095370	2.86357224775715	-3.33798219062162	2.1103165006317	-1.58174481866698	0.113707836730225	0.1900060791512	SH2D3C
ENSG00000095380	1172.90774837951	0.311659860158407	0.108216593524102	2.87996369141849	0.00397720971031326	0.0102945310087073	NANS
ENSG00000095383	198.967912685735	-1.87050314052724	0.228765200297573	-8.1765195846839	2.92160055823475e-16	3.21989097414728e-15	TBC1D2
ENSG00000095397	165.610798625052	0.232878404606227	0.232572739428488	1.00131427775452	0.316674892344159	0.435297119579688	WHRN
ENSG00000095464	13.6871570936054	7.28705804589297	1.61574219342272	4.51003760102121	6.48161361107434e-06	2.76129191170614e-05	PDE6C
ENSG00000095485	787.666607781614	-0.41767864128568	0.118313117780268	-3.53028175676508	0.000415117334923258	0.0013199501175296	CWF19L1
ENSG00000095539	34.9595430170709	-0.0232775188085626	0.483122117771142	-0.0481814389205614	0.961571642601414	0.973093578334967	SEMA4G
ENSG00000095564	1610.40543695242	1.01615875809929	0.0964258707500782	10.5382378213936	5.75674483613037e-26	1.09531811424524e-24	BTAF1
ENSG00000095574	616.733452029593	0.982886457546975	0.133438903066432	7.36581637708493	1.76066033174592e-13	1.61642224293086e-12	IKZF5
ENSG00000095585	9.20689541529031	3.57516914957723	1.21252559848636	2.94853086321661	0.00319288256659073	0.00846192313724399	BLNK
ENSG00000095587	70.957033224688	3.0082088364955	0.4098968687061	7.33894075841894	2.152908726551e-13	1.96496353248994e-12	TLL2
ENSG00000095637	59.6879176207055	-0.4889743321662	0.380197894937883	-1.28610478563036	0.198406494177314	0.299727158438163	SORBS1
ENSG00000095739	132.732370905825	5.63462401700985	0.495727329698949	11.3663776020412	6.14867103917575e-30	1.40092837067248e-28	BAMBI
ENSG00000095752	282.863491952843	-2.106741513614	0.19373172246902	-10.8745304422248	1.52438652482258e-27	3.09199498464775e-26	IL11
ENSG00000095787	5343.00939282753	1.1940207456374	0.0753438787788617	15.8476144975482	1.46019411763635e-56	8.96738904427813e-55	WAC
ENSG00000095794	453.230585723986	-0.211297717556938	0.160439045816675	-1.31699684750293	0.187839681273803	0.286825200714852	CREM
ENSG00000095906	502.298344439101	-0.176853741222071	0.149263191139223	-1.18484496996392	0.236078748564883	0.344613160433445	NUBP2
ENSG00000095951	412.937877386217	0.303825836599514	0.168277850859809	1.80550105107195	0.0709963111885777	0.127970321955461	HIVEP1
ENSG00000096060	1017.31170541652	-0.888307663821077	0.10844169561479	-8.19156929246616	2.57841901268186e-16	2.84953848693894e-15	FKBP5
ENSG00000096063	2746.77244194192	-0.291712870035871	0.0820040526025327	-3.55729821609892	0.000374688714699736	0.00119961694845878	SRPK1
ENSG00000096070	1096.42400717244	0.623545144382757	0.10480747834456	5.94943370675152	2.69071793436637e-09	1.69253196508095e-08	BRPF3
ENSG00000096080	349.233531840369	-0.89138969636777	0.166743285893518	-5.34588059477855	8.99785133288892e-08	4.85373283116567e-07	MRPS18A
ENSG00000096092	709.403564487474	-0.616889765062429	0.130647009329206	-4.72180548356818	2.3376019521236e-06	1.05604792581338e-05	TMEM14A
ENSG00000096093	397.198522510792	0.714630201998459	0.155664703349618	4.59083007657442	4.4148666344139e-06	1.92393718681806e-05	EFHC1
ENSG00000096384	57334.691132035	0.032927732552582	0.0596914598824031	0.551632220378799	0.581200356533599	0.687741982084867	HSP90AB1
ENSG00000096401	2131.64996536766	0.0668071124063929	0.0863661015796253	0.773533958167603	0.439206439721205	0.560386200242635	CDC5L
ENSG00000096433	3613.71747635365	-0.664476713653679	0.096680349805919	-6.87292417732851	6.28990028605982e-12	5.08259594370315e-11	ITPR3
ENSG00000096654	226.46840585258	0.72129593535831	0.199104063383589	3.62270826170272	0.000291534568266873	0.000952954216842208	ZNF184
ENSG00000096717	1043.31765824311	0.794733555907996	0.106517223253885	7.46108029885214	8.58159288510029e-14	8.06403071533506e-13	SIRT1
ENSG00000096746	3922.96935742268	0.0499233656914881	0.0823859990465021	0.605969051407742	0.544535304583433	0.655353361323006	HNRNPH3
ENSG00000096872	307.727216626227	0.024154440152741	0.183275360759959	0.131793166591426	0.895147891674671	0.928261898993857	IFT74
ENSG00000096968	425.705171668977	1.11988870128434	0.152129225373633	7.36143037955963	1.81949904183281e-13	1.66813878621686e-12	JAK2
ENSG00000097007	1688.90196311493	-0.498934184364795	0.0938437439952094	-5.31664832543622	1.05696067601144e-07	5.66028390998452e-07	ABL1
ENSG00000097021	1527.91856126636	-0.506046539473554	0.0954434080381081	-5.30205856931997	1.14504090243064e-07	6.10413231079409e-07	ACOT7
ENSG00000097033	2138.18444795736	0.447793316857185	0.087192410008543	5.13569147605062	2.81108502733873e-07	1.42846259892995e-06	SH3GLB1
ENSG00000097046	454.255983938622	-0.604542944496267	0.14903938036428	-4.05626313675387	4.98640805727764e-05	0.000186025641897578	CDC7
ENSG00000097096	197.249876333264	0.513372713555918	0.232377151829908	2.20922198896597	0.0271592041607834	0.0562197216184481	SYDE2
ENSG00000099139	2.79268971144671	0.929698130044626	1.77279437139862	0.524425249224564	0.599982798703376	0.703252286662865	PCSK5
ENSG00000099194	35156.2120374721	-0.924956484902727	0.0623707472167312	-14.8299728026123	9.37709425876251e-50	4.41409019600568e-48	SCD
ENSG00000099203	214.631747287781	-1.27839026312807	0.220299646705853	-5.8029610226066	6.51539414532446e-09	3.94301854901549e-08	TMED1
ENSG00000099204	7.06845757706662	0.751017095706259	1.12350367883264	0.668459845620256	0.503840105342009	0.619608797229083	ABLIM1
ENSG00000099219	1225.67406606096	-0.910928815396362	0.107550044054892	-8.46981350311148	2.45786238734425e-17	2.90275002301799e-16	ERMP1
ENSG00000099246	1494.57405345628	1.04354450091486	0.102694623929548	10.1616273664994	2.94125532830263e-24	5.13151355748184e-23	RAB18
ENSG00000099250	16165.673987406	-1.90637903210312	0.0674194244942953	-28.2764061900948	6.74186733019106e-176	2.80335270923507e-173	NRP1
ENSG00000099251	146.24388811837	2.66313112744874	0.300703342142199	8.85634030029962	8.2684204205135e-19	1.07092409586651e-17	HSD17B7P2
ENSG00000099256	8.55357979067744	-1.0063513958633	0.984022764296358	-1.02269117379913	0.306453885845247	0.424315859006957	PRTFDC1
ENSG00000099260	12.1962953683139	-3.42164236072914	1.08377445533408	-3.15715354231558	0.00159317432686254	0.0045110180720456	PALMD
ENSG00000099282	13.2470122768055	-2.24229457360009	0.913394467462837	-2.45490273203491	0.0140922713377079	0.0316814196473657	TSPAN15
ENSG00000099284	15.4447861786992	3.92205451237935	0.986441660094016	3.9759619560325	7.00953315236309e-05	0.000255368188617763	MACROH2A2
ENSG00000099290	1166.34640866917	0.831001291151247	0.105962215978539	7.84243028023828	4.41909096375554e-15	4.50003247681617e-14	WASHC2A
ENSG00000099308	44.7685285547244	-1.26325302124874	0.453690138829805	-2.78439602964928	0.00536275110153397	0.01343649877423	MAST3
ENSG00000099326	169.696983689978	1.18474940015159	0.239273934817876	4.9514352704291	7.366812376639e-07	3.54213944170893e-06	MZF1
ENSG00000099330	126.446488328203	-0.839235869658114	0.269878271511627	-3.10968298765749	0.00187288234912336	0.00522443868709338	OCEL1
ENSG00000099331	1565.17537127768	0.237291181831532	0.102033153182928	2.32562823385561	0.0200383920295145	0.0431199157085194	MYO9B
ENSG00000099337	2.92904048973992	-0.36163552974993	1.72431469426391	-0.209727105471491	0.833880668881948	0.884018923366166	KCNK6
ENSG00000099338	9.98225580123712	0.707785357418366	0.922295905419098	0.767416783767182	0.442833752728341	0.56371700176701	CATSPERG
ENSG00000099341	2637.12254085251	-0.365169347371076	0.0847978137491699	-4.30635332711806	1.65967887497453e-05	6.67180879468614e-05	PSMD8
ENSG00000099364	985.032973431078	-0.537576614430734	0.111016640983528	-4.84230660978559	1.28340522716075e-06	5.98492638525735e-06	FBXL19
ENSG00000099365	11.673219136983	0.565815059394966	0.952074960644565	0.594296754755428	0.552313648809052	0.662079766761554	STX1B
ENSG00000099377	44.8211482383412	-1.38083684068648	0.447634144244959	-3.08474422346755	0.00203727272035337	0.005646705488895	HSD3B7
ENSG00000099381	968.023138876111	0.502049778374741	0.121653732130968	4.12687526786479	3.67725713592872e-05	0.000140306586075323	SETD1A
ENSG00000099385	595.813721655335	-0.477857032724415	0.13315300810217	-3.58878135413772	0.00033222732189927	0.00107383402717207	BCL7C
ENSG00000099399	2648.85467282868	-0.282289686416782	0.0833410484698742	-3.38716264793361	0.000706195078676967	0.00214862005721244	MAGEB2
ENSG00000099622	1589.98872170566	-0.18563518383969	0.095395090381537	-1.94596161183174	0.0516593510383307	0.0979451873633554	CIRBP
ENSG00000099624	411.921771655478	-0.303107363741125	0.158582322205609	-1.91135657193954	0.055958773595981	0.104723972077092	ATP5F1D
ENSG00000099625	49.4339354830418	-0.376395158183511	0.416542235203637	-0.903618232133174	0.366197870215988	0.488043756119184	CBARP
ENSG00000099725	7.57642151844219	-1.17417580425358	1.05296344963637	-1.11511544361684	0.264800954318012	0.377349867716208	PRKY
ENSG00000099783	9008.66356860029	-0.434885481190944	0.0676254986581868	-6.43079148871158	1.26941196262059e-10	9.06220571567642e-10	HNRNPM
ENSG00000099785	18.9426534455193	-0.946563722433508	0.702979188250839	-1.34650319419663	0.178140290951668	0.274839527173932	MARCHF2
ENSG00000099795	452.54480980018	-0.221777772472777	0.159142949641374	-1.39357585725632	0.163445723234738	0.256806517361421	NDUFB7
ENSG00000099797	1105.78798766269	-0.610098809739413	0.105428155828297	-5.78686789070879	7.17109315328718e-09	4.32671850805498e-08	TECR
ENSG00000099800	564.978735167411	-0.916931696051788	0.138145766867025	-6.63742159348537	3.19217659932724e-11	2.41153114102848e-10	TIMM13
ENSG00000099804	883.006261723644	0.307327953515435	0.115830772310122	2.65324962776389	0.00797208890571555	0.0191335885605071	CDC34
ENSG00000099810	5.45972560942878	0.119066921875597	1.20071902939771	0.0991630172924982	0.92100883801312	0.947400680199137	MTAP
ENSG00000099812	3.64445576965819	-1.34546916025549	1.53199687237499	-0.878245370155142	0.379810575306612	0.501453081456902	MISP
ENSG00000099814	586.374800455809	0.518107101846233	0.140189834954672	3.69575370435207	0.000219235429343392	0.000733442831757419	CEP170B
ENSG00000099817	1832.06685488014	-0.32459671442343	0.0907716875356639	-3.57596871046269	0.000348933388136965	0.00112382789960072	POLR2E
ENSG00000099821	693.728577398859	-0.860182634402712	0.12682947977137	-6.78219792396317	1.18361164233455e-11	9.28604747223083e-11	POLRMT
ENSG00000099822	3.56102689418501	1.99965154015003	1.59115273497733	1.25673135971986	0.208850928502148	0.312806219568841	HCN2
ENSG00000099834	19.5260604464548	1.84133414739593	0.721220984285246	2.55307899730726	0.0106775275669378	0.0247549286605317	CDHR5
ENSG00000099849	44.386221041867	-0.756475847423034	0.453988892754447	-1.66628712617468	0.095656239636216	0.165027477474219	RASSF7
ENSG00000099860	667.407782841832	1.9136549918368	0.134418089307062	14.2365882575914	5.43147415109216e-46	2.28224826487681e-44	GADD45B
ENSG00000099866	4.10649692169526	2.94285637614394	1.67930015543249	1.75243024102861	0.0796998552462104	0.141423311776237	MADCAM1
ENSG00000099875	864.144916707977	-1.24752658495568	0.117912108259827	-10.5801397614456	3.68408273463084e-26	7.07705556308921e-25	MKNK2
ENSG00000099889	19.8289667564912	-0.241019119411846	0.655390774212076	-0.367748721671592	0.713060607713108	0.794549836385994	ARVCF
ENSG00000099899	542.722258307144	-0.469540766879851	0.154772935220133	-3.03373949852424	0.00241542901949701	0.00657957486981468	TRMT2A
ENSG00000099901	4693.49238539545	-0.312927995700557	0.078467372888804	-3.9880014352463	6.6632260686366e-05	0.000243931271283782	RANBP1
ENSG00000099904	546.216991018232	-0.0614592092845273	0.136779058576251	-0.449332009770086	0.653192169916341	0.746425198635077	ZDHHC8
ENSG00000099910	73.8981915654042	-0.145003376723637	0.349941979906141	-0.414364051899486	0.678607511552359	0.766949452042669	KLHL22
ENSG00000099917	1381.36060479096	-0.0482206922572513	0.099446339062232	-0.484891577829482	0.627753256984662	0.725706762592347	MED15
ENSG00000099937	6.02626490587863	-2.26301593887672	1.2888745825508	-1.75580771745689	0.0791212461990992	0.140511144922529	SERPIND1
ENSG00000099940	908.881712952802	-0.384326345496984	0.111096152942742	-3.45940282644225	0.000541374581926004	0.00168071166288087	SNAP29
ENSG00000099942	3263.46716886026	0.353707224102949	0.0788582365442876	4.48535548857099	7.27924688497005e-06	3.07679984280214e-05	CRKL
ENSG00000099949	224.128372032177	0.123800647052452	0.200882404307569	0.616284176203418	0.537706980650978	0.64936731571446	LZTR1
ENSG00000099956	1389.49973124118	-0.658332277019904	0.096608450305425	-6.81443781510421	9.4633096976292e-12	7.5041000498602e-11	SMARCB1
ENSG00000099957	6.43781978958826	-0.331225127542687	1.11782329896371	-0.296312599540332	0.766991364738923	0.835701531216517	P2RX6
ENSG00000099968	1724.55587180879	-0.186624940505188	0.0976472166879628	-1.91121618040131	0.0559768053815301	0.104747895988183	BCL2L13
ENSG00000099974	85.7468312519814	0.863085346983565	0.326325954961916	2.64485657319011	0.0081725549648246	0.0195465577642821	DDTL
ENSG00000099977	35.4724633200171	1.02660081618271	0.487329332490395	2.10658531662045	0.0351535406182436	0.07028947277094	DDT
ENSG00000099984	7.12396787219354	-6.22640568173899	1.76085205049357	-3.53601864506091	0.000406206023137127	0.00129305678082838	GSTT2
ENSG00000099991	1249.42407505093	-0.844836816385278	0.110203741438248	-7.6661355173561	1.77255908175715e-14	1.73935627889827e-13	CABIN1
ENSG00000099992	265.407491199683	0.375991984932939	0.188300305669493	1.99676778853926	0.0458504142698326	0.08829876673211	TBC1D10A
ENSG00000099995	3490.47220245902	-0.235561821230717	0.0759107884276535	-3.10314022696811	0.00191478889402506	0.00533090689577991	SF3A1
ENSG00000099999	158.713158931092	-0.766051621339703	0.24191488732676	-3.16661628312679	0.00154223672135647	0.00437859213677865	RNF215
ENSG00000100003	147.952589822012	-1.36107676648063	0.256571866187401	-5.30485585464187	1.12762065174792e-07	6.01447904549353e-07	SEC14L2
ENSG00000100014	649.113991155983	-0.39216395806581	0.127205530296545	-3.0829159483207	0.00204983042121556	0.00567520673838832	SPECC1L
ENSG00000100023	626.014712354053	-0.457297371160452	0.128940784124989	-3.54656887084826	0.000390282714775244	0.00124475115119832	PPIL2
ENSG00000100024	12.8118026875889	-2.59990969430986	0.912920253994023	-2.84790449432496	0.00440081291436823	0.0112841501744444	UPB1
ENSG00000100027	13.2362048221377	-0.643478917256639	0.79484023860754	-0.809570132463265	0.418187279872795	0.539639226674928	YPEL1
ENSG00000100028	1313.6254613541	0.323213651070656	0.0979609928473161	3.29941175233313	0.000968876847272766	0.00286655988655754	SNRPD3
ENSG00000100029	2362.6343428688	-0.599169193064281	0.0850045836440172	-7.04866922910283	1.8063697112841e-12	1.52316574007264e-11	PES1
ENSG00000100030	3708.38524077305	-0.631750365515777	0.0775914861085391	-8.14200625867702	3.88781149803278e-16	4.2402639174446e-15	MAPK1
ENSG00000100031	38.1326063310907	0.777182548575445	0.468223100690116	1.65985520028797	0.0969435857889134	0.166729601788964	GGT1
ENSG00000100034	969.351421218359	-1.57934302545265	0.116935865588086	-13.5060617844655	1.44022236705149e-41	5.23595596065221e-40	PPM1F
ENSG00000100036	470.821701755278	-1.72153782367916	0.162169868096801	-10.6156454579562	2.52046376462015e-26	4.87460622849356e-25	SLC35E4
ENSG00000100038	29.1558612254651	0.939898531042495	0.540563966968968	1.73873692749567	0.0820810473969697	0.145068239174366	TOP3B
ENSG00000100053	6.60656753463117	-0.424266945233396	1.16953118483787	-0.362766680131074	0.716779184132284	0.797514326901022	CRYBB3
ENSG00000100055	121.387515502659	-2.69172602017805	0.312942603813777	-8.60134090844281	7.87900642145305e-18	9.63585105182484e-17	CYTH4
ENSG00000100056	349.188578450925	0.404057782251906	0.171565854462773	2.3551177098563	0.0185168390670644	0.0402985051727771	ESS2
ENSG00000100058	279.680058733899	0.578998590555679	0.182579438462045	3.17121465282654	0.0015180292553389	0.00431771614667086	CRYBB2P1
ENSG00000100065	290.309046516711	-2.03486141727334	0.191536420991672	-10.6238876488238	2.30746575735539e-26	4.48003006333233e-25	CARD10
ENSG00000100068	36.8316265452206	1.3319840656442	0.486080509176243	2.74025401245054	0.00613917176433983	0.0151742079559701	LRP5L
ENSG00000100075	1059.71972905623	-0.86232725231963	0.109025688738677	-7.90939513701711	2.5864245760718e-15	2.67612483741924e-14	SLC25A1
ENSG00000100077	587.860855767952	-0.608753679753503	0.132814306189763	-4.58349478469377	4.57268294397893e-06	1.98793680851395e-05	GRK3
ENSG00000100078	61.106525535256	-1.39542867342748	0.384418178799908	-3.6299757669728	0.000283447829413368	0.000928497493395931	PLA2G3
ENSG00000100083	734.824762355758	-0.0612556916459091	0.125938406662146	-0.486394049832941	0.626687808462456	0.725018786874879	GGA1
ENSG00000100084	366.562333148493	0.169961774115924	0.166943146508919	1.01808177017225	0.308639097937547	0.426778977118989	HIRA
ENSG00000100092	70.9172076894294	-1.35335432280634	0.358691072739547	-3.77303597903882	0.00016127302018464	0.000552402301332628	SH3BP1
ENSG00000100097	9426.02795928134	-0.420743830233283	0.0707180321609865	-5.94959754077259	2.68802614809722e-09	1.69137181241716e-08	LGALS1
ENSG00000100099	749.283946012133	-0.184419738662818	0.121201533777422	-1.52159574978228	0.128110403172977	0.209620883499709	HPS4
ENSG00000100100	43.8748432900995	0.182704308847926	0.445648231461107	0.409974271072297	0.681824821441943	0.769670358642596	PIK3IP1
ENSG00000100104	555.316232565783	-0.0337525759178646	0.13448492322218	-0.250976653063946	0.801832159750648	0.862783334759997	SRRD
ENSG00000100105	181.251762319467	-1.56516807158414	0.229551651882544	-6.81836989082092	9.2079314508886e-12	7.31321543288044e-11	PATZ1
ENSG00000100106	1158.02315405633	-1.05794642300564	0.1068457217534	-9.90162643523883	4.0955945951873e-23	6.69277128767954e-22	TRIOBP
ENSG00000100109	1171.12186326356	0.401821607091652	0.102833433000914	3.90749968532201	9.32561629395704e-05	0.000333029120792787	TFIP11
ENSG00000100116	42.0274592170076	-0.396429421616321	0.453584035883955	-0.873993329248791	0.382121886537105	0.503916136993332	GCAT
ENSG00000100124	583.348315707443	0.152388406880521	0.131604695663457	1.15792530131457	0.246894521341989	0.356722727049715	ANKRD54
ENSG00000100129	4933.77191974856	-0.262652032420967	0.0717753226206864	-3.65936401023251	0.00025284197488913	0.000836616872813683	EIF3L
ENSG00000100138	1638.71715425764	-0.300481684822116	0.0959702006230362	-3.13098944121609	0.00174218424240591	0.00488801720230548	SNU13
ENSG00000100139	1335.76727787741	-0.317017330394391	0.09830559613879	-3.22481468854346	0.00126054234033415	0.00364467109528167	MICALL1
ENSG00000100142	1124.67200842107	0.218102531076735	0.108121591771089	2.01719681984051	0.0436749778270884	0.0848213372045204	POLR2F
ENSG00000100147	312.581611422117	-0.575356713108181	0.192633054368989	-2.98680159016782	0.00281912619867079	0.00755463745962277	CCDC134
ENSG00000100150	132.890284923236	-0.876060684112846	0.259131515494328	-3.38075699685405	0.000722864405886555	0.00219598944856769	DEPDC5
ENSG00000100151	148.181608857278	-0.402329528397928	0.24619596774131	-1.63418406925606	0.102220206564897	0.174421911843103	PICK1
ENSG00000100154	45.5462129937473	2.10979250588937	0.458594521361797	4.60056195094599	4.21352680099051e-06	1.84101973338375e-05	TTC28
ENSG00000100162	240.381938747237	-0.782847810952608	0.204519787538191	-3.82773628105019	0.000129327213633394	0.000450007297229588	CENPM
ENSG00000100191	21.0943288021104	1.20056792857952	0.667540099470472	1.79849559529364	0.0720985060347697	0.129699331405856	SLC5A4
ENSG00000100196	479.307858761119	-0.880363890839009	0.152752318927247	-5.76334223284892	8.24643385252785e-09	4.94860412695741e-08	KDELR3
ENSG00000100197	7.89889276689764	2.50367321451702	1.14428723661735	2.18797617800771	0.0286713376036182	0.0588614716345007	CYP2D6
ENSG00000100201	8627.16888818473	1.1911447440809	0.0822193552187691	14.4874006967278	1.45547183369651e-47	6.44118898641875e-46	DDX17
ENSG00000100207	2124.81609618597	0.274731100465093	0.0895507038402657	3.06788320676004	0.00215580856450239	0.00593241184873889	TCF20
ENSG00000100209	214.151348106933	0.630630322042189	0.205005090686645	3.07616908404543	0.00209678904211275	0.00578995745593917	HSCB
ENSG00000100211	116.339925682255	-0.638540655335064	0.276619857831459	-2.30836882189462	0.0209786315697542	0.0448877044919302	CBY1
ENSG00000100216	2110.9726661659	-0.328703638620045	0.0898071421897282	-3.6601057622524	0.000252111167837259	0.000834337058342539	TOMM22
ENSG00000100219	3300.50815075656	1.64925905865673	0.0824791557770502	19.9960710450874	5.95857859831634e-89	8.87516942117879e-87	XBP1
ENSG00000100220	2067.60295453587	-0.289842100350244	0.0887838675863879	-3.26458069725588	0.0010962623015102	0.00320611495787063	RTCB
ENSG00000100221	2073.43660981384	0.642984388088242	0.0888633430213427	7.23565382785355	4.6329167736744e-13	4.14099354616065e-12	JOSD1
ENSG00000100225	1744.8867277517	-0.042544191920027	0.0899633022442107	-0.472906072350905	0.636280192481784	0.732551705222885	FBXO7
ENSG00000100226	1124.72535502854	0.35118222007042	0.104385264707683	3.36428921317447	0.000767410793432224	0.00232036843298193	GTPBP1
ENSG00000100227	36.9236706620618	-0.375330267578783	0.512985906487849	-0.731658049143058	0.464377307640007	0.583806165481664	POLDIP3
ENSG00000100228	19.3196555056756	0.531837200656572	0.673892913659926	0.789201355105745	0.429994330101241	0.550956977241488	RAB36
ENSG00000100234	3.90887355439433	5.47733344055825	2.01226869543731	2.72196921463707	0.00648941874739719	0.0159333631171486	TIMP3
ENSG00000100239	632.203872604351	-0.367755831537418	0.127444799871996	-2.88560876478904	0.00390657450991139	0.0101248306250255	PPP6R2
ENSG00000100241	1820.57154939604	-0.451449793075113	0.0894080722555326	-5.04931805021864	4.43390013094898e-07	2.19050031469333e-06	SBF1
ENSG00000100242	1521.69369139364	-0.996193697895979	0.098822769231072	-10.0806090099199	6.73076353764569e-24	1.14819922605017e-22	SUN2
ENSG00000100243	1740.36071409529	-0.415961264751628	0.0899964704333529	-4.62197309237443	3.80107325991699e-06	1.66921058734177e-05	CYB5R3
ENSG00000100246	115.392331255743	-0.0785210192438915	0.27237790666398	-0.288279692746003	0.773132650479074	0.839597071163384	DNAL4
ENSG00000100258	572.485641388569	-0.361100821747519	0.134945653909741	-2.67589812109875	0.00745292966497526	0.0180328552773962	LMF2
ENSG00000100263	329.760581854492	1.37729048121767	0.174633929685185	7.88672902053185	3.10209993405587e-15	3.19148518473305e-14	RHBDD3
ENSG00000100266	1734.18185200377	-0.913255263042828	0.0915183402355639	-9.97893166213627	1.88485212695513e-23	3.13759496262698e-22	PACSIN2
ENSG00000100271	4.8613336790985	-2.38920077569543	1.45470717869137	-1.64239292325808	0.100508600575053	0.171971809590869	TTLL1
ENSG00000100276	5.59875118014115	1.8826013977975	1.26399312113817	1.48940794559254	0.136379977535539	0.221103726068704	RASL10A
ENSG00000100280	1987.77198445334	-0.955164968944679	0.089410775923738	-10.6828842393603	1.22408314192614e-26	2.40230830183912e-25	AP1B1
ENSG00000100281	1462.36787710233	0.246875522628504	0.0987500268653618	2.50000461230355	0.0124191689607995	0.0282929110020085	HMGXB4
ENSG00000100284	127.478195249701	-0.240971498698068	0.259965573469275	-0.926936191905225	0.353959664765384	0.47496802802611	TOM1
ENSG00000100288	49.887603166691	1.18364577142219	0.415686600792858	2.84744749810209	0.00440713629860473	0.0112984350833542	CHKB
ENSG00000100292	2286.11944209801	2.82906773824917	0.09430778710269	29.9982411332444	1.034573744614e-197	6.88301912291693e-195	HMOX1
ENSG00000100294	184.279775077876	-0.677215993679486	0.219353869084317	-3.08732185352597	0.00201968788815723	0.00559952084452425	MCAT
ENSG00000100296	1225.65527523526	-0.233152798628172	0.106212076719848	-2.19516278966233	0.028151922430503	0.0579859875944695	THOC5
ENSG00000100297	2042.58418831177	-1.0289672984123	0.0888003527162578	-11.587423551122	4.77273722909133e-31	1.15746126798826e-29	MCM5
ENSG00000100299	184.608989411165	-0.539686982474182	0.219713210261829	-2.4563246872186	0.014036627139395	0.0315705477885041	ARSA
ENSG00000100300	662.949940788684	-0.441308833229468	0.125736654358649	-3.50978666865658	0.000448466345263346	0.00141494463880985	TSPO
ENSG00000100304	1241.7123745037	-1.17928845238967	0.102518439118519	-11.503183842141	1.2713747634603e-30	3.00656029667111e-29	TTLL12
ENSG00000100307	10.2543935391794	-0.881000602393115	0.911696667633239	-0.966330835320687	0.333878661111796	0.45388122851998	CBX7
ENSG00000100311	4.34151884103108	-2.18416275060604	1.56320614154337	-1.39723270818883	0.162343603898924	0.25530776721563	PDGFB
ENSG00000100314	4.30505619692043	0.986340832522162	1.42744136594184	0.690985182338024	0.489574852946906	0.607297979488334	CABP7
ENSG00000100316	26375.2858754541	-0.261829765176943	0.0629006881762322	-4.16258983436494	3.14658285014123e-05	0.000121147081608736	RPL3
ENSG00000100319	147.48719813681	-0.213078257489578	0.243776793278745	-0.874071131315336	0.38207951781217	0.503899793169008	ZMAT5
ENSG00000100320	3560.67242653363	-0.490936189738378	0.0806990584196932	-6.08354297252338	1.17555391139149e-09	7.66760801224274e-09	RBFOX2
ENSG00000100321	99.1913259612313	-0.832269651256158	0.308607263062563	-2.69685697931042	0.00699973266178073	0.0170604059343609	SYNGR1
ENSG00000100324	345.110572704225	-0.865121716862171	0.166971775306196	-5.18124524504633	2.20409469042742e-07	1.13614478115292e-06	TAB1
ENSG00000100325	1205.95561212247	-0.0596739316076458	0.101027577635695	-0.590669726070539	0.554741736200001	0.664587729691861	ASCC2
ENSG00000100330	133.31324896023	0.637265055146285	0.257795899246691	2.47197514393536	0.01343688584556	0.0303481729762966	MTMR3
ENSG00000100335	2127.52149744244	0.227687341543723	0.0859613764479095	2.64871679528882	0.00807980080971805	0.0193548661019158	MIEF1
ENSG00000100342	753.886083768559	1.81027222673526	0.124476439202311	14.5430913539632	6.46078297265983e-48	2.87836534266334e-46	APOL1
ENSG00000100344	62.4427489831982	-0.755872407133311	0.384566506989361	-1.96551804017146	0.0493543097775263	0.0941562482173243	PNPLA3
ENSG00000100345	18833.7194459139	-1.06353856046163	0.0644330929184216	-16.5060920140551	3.31678422699859e-61	2.38988073598068e-59	MYH9
ENSG00000100347	1240.43655885692	-0.497113609235054	0.111230859317689	-4.46920586862714	7.85105389998473e-06	3.30240642338873e-05	SAMM50
ENSG00000100348	1003.27036904854	-0.469528551715716	0.109313418329753	-4.29525083827627	1.74495921955853e-05	7.00193829175086e-05	TXN2
ENSG00000100350	1275.88198360694	-1.09398728959384	0.100888141832062	-10.8435666444812	2.13963324190659e-27	4.31363029042562e-26	FOXRED2
ENSG00000100351	37.7044876103113	-2.26974160075775	0.51587928349568	-4.39975334031176	1.08373990991937e-05	4.46723768320542e-05	GRAP2
ENSG00000100353	6481.1481893949	-0.49864646446913	0.0683737043955483	-7.29295668382122	3.03225605208235e-13	2.7447074169393e-12	EIF3D
ENSG00000100354	1222.93482177037	0.162520410139727	0.113773612490068	1.42845433649137	0.153161129017963	0.242961609765499	TNRC6B
ENSG00000100359	68.4999536131827	0.796739051557852	0.350985970924515	2.27000255725094	0.0232074278858225	0.0489689241117593	SGSM3
ENSG00000100360	19.1498838043835	0.530808664056312	0.694809253233475	0.763963147563242	0.444889204220735	0.565750521114262	IFT27
ENSG00000100364	1252.80789496751	-0.458182892489438	0.102399207692045	-4.4744769302061	7.65985959251782e-06	3.22620171830772e-05	KIAA0930
ENSG00000100372	955.4087575702	-0.20934645533041	0.110592280877144	-1.89295720885775	0.0583635602948323	0.108365384254298	SLC25A17
ENSG00000100376	501.955660854775	0.808962340523298	0.160174123426545	5.05051829357619	4.40612910259424e-07	2.17836204833684e-06	FAM118A
ENSG00000100379	183.90187937777	-0.982775741598964	0.223824138323081	-4.39083893704248	1.12914158527397e-05	4.64001171514994e-05	KCTD17
ENSG00000100380	7717.96896263313	0.0715975926798207	0.0684301720891412	1.0462869008506	0.295428591388431	0.412109257444905	ST13
ENSG00000100385	82.2613255980162	-1.49822174466063	0.337657554732356	-4.43710417155688	9.11771753756774e-06	3.80076283066655e-05	IL2RB
ENSG00000100387	958.178866451268	-0.0143505721061551	0.123106742920272	-0.116570155019445	0.907200689290263	0.937108920274524	RBX1
ENSG00000100393	2746.95487787611	1.03012717814983	0.0854008354074707	12.0622611387209	1.67130456282748e-33	4.56952983143474e-32	EP300
ENSG00000100395	241.368851186144	-0.583206530707613	0.21403814878074	-2.72477842865782	0.00643446519720849	0.0158178951682577	L3MBTL2
ENSG00000100401	3415.03017470027	-0.6065220457412	0.0817312130702468	-7.4209353190427	1.16296104405443e-13	1.08313296678872e-12	RANGAP1
ENSG00000100403	1524.02422779339	-0.616467110349271	0.0987110728347781	-6.24516675430232	4.23348214588157e-10	2.87891210049916e-09	ZC3H7B
ENSG00000100410	1201.7905543054	0.0783999132654513	0.115558425628032	0.678443937249636	0.497490258826445	0.614101557048489	PHF5A
ENSG00000100412	1454.72679557019	-0.0743964612783411	0.0957188641295015	-0.777239282506398	0.437017610038602	0.558021526374542	ACO2
ENSG00000100413	305.268228069792	-1.35212244498705	0.186320073207478	-7.25698751460549	3.9580622361288e-13	3.55530891858212e-12	POLR3H
ENSG00000100416	905.53494071235	0.382808132704605	0.111194592908747	3.44268657936236	0.00057596640401169	0.00178090061311686	TRMU
ENSG00000100417	244.875465205335	-0.394899405710314	0.191533950021616	-2.06177236811409	0.0392294129600116	0.077171284572134	PMM1
ENSG00000100418	1207.93720746474	0.182281171069237	0.110543978744982	1.64894708095995	0.0991584765767113	0.169953115843244	DESI1
ENSG00000100422	1443.20157283806	-0.519529538442345	0.0957560291469239	-5.42555432875356	5.77749527549266e-08	3.17444111889258e-07	CERK
ENSG00000100425	782.205349148068	0.944168115783919	0.118801879857036	7.94741730450828	1.9044004904746e-15	1.98381677397613e-14	BRD1
ENSG00000100426	1231.52147006297	0.730511386784276	0.102666740288745	7.11536554808059	1.11616607985303e-12	9.61068109913141e-12	ZBED4
ENSG00000100427	4.79938678160741	-3.05989794242244	1.58828354127404	-1.92654388395157	0.0540364978267434	0.101794663532229	MLC1
ENSG00000100429	33.8376604981545	2.2278202802022	0.53965600891201	4.12822287422254	3.6557768708728e-05	0.000139540352965673	HDAC10
ENSG00000100439	775.986017782638	0.561675741361033	0.118642989978311	4.73416711314939	2.19956447385062e-06	9.96167627265363e-06	ABHD4
ENSG00000100441	1060.2403482936	1.07098731727061	0.115902142818809	9.2404444924275	2.45475350650523e-20	3.43820527974301e-19	KHNYN
ENSG00000100442	1774.669253502	0.140910569370177	0.0901806678676841	1.56253632515703	0.118161695383165	0.195994658207072	FKBP3
ENSG00000100445	101.355066942028	0.798264503083559	0.304612017483738	2.6205942552026	0.008777666193046	0.0208315623718199	SDR39U1
ENSG00000100453	2.81728032487799	-4.88974654272198	2.26278314877258	-2.16094350241841	0.0306997039298842	0.0623776230007695	GZMB
ENSG00000100461	580.310657736812	-0.398042580867695	0.132140775692267	-3.01226157317758	0.00259309049333948	0.00702245497375342	RBM23
ENSG00000100462	2323.36706992036	-0.82803955392012	0.084597853837118	-9.78794988717327	1.26841551897015e-22	2.01884412624603e-21	PRMT5
ENSG00000100478	255.557957979519	-0.127139067640248	0.18759772404388	-0.677721802267227	0.497948100083699	0.61451469298031	AP4S1
ENSG00000100479	115.500509413941	-1.36215927990327	0.279815766388697	-4.86805764193813	1.12700461207631e-06	5.3126795116748e-06	POLE2
ENSG00000100483	138.477047887329	0.953483576845319	0.251537298075589	3.79062502515547	0.00015026866910901	0.000516571196477219	VCPKMT
ENSG00000100485	726.664178981739	0.874097715327514	0.122293448510782	7.14754327375474	8.83446749402713e-13	7.65641062584835e-12	SOS2
ENSG00000100490	202.726487722301	-0.610354440856307	0.20999835184301	-2.90647252942535	0.00365528992752611	0.00953423048399028	CDKL1
ENSG00000100503	1680.63635837592	-0.284469010087034	0.106402836046476	-2.6735096606145	0.00750621141901198	0.0181485734357432	NIN
ENSG00000100504	2091.64280303993	-0.686316102608489	0.0886195350592589	-7.74452384736116	9.59406895617389e-15	9.58398509991365e-14	PYGL
ENSG00000100519	2066.56205611963	0.210598862648134	0.0855105469497111	2.46284078585052	0.0137841110244427	0.0310550933442659	PSMC6
ENSG00000100522	1842.72505533743	-0.742802354418761	0.091274768323044	-8.13809082253488	4.01559576479268e-16	4.37724062640618e-15	GNPNAT1
ENSG00000100523	883.867500589755	0.159490034772213	0.117094815881557	1.36205888852961	0.173179301267707	0.268778655956182	DDHD1
ENSG00000100526	831.041657283965	-0.710207032486395	0.128917487096844	-5.5090046236542	3.60868429001424e-08	2.02319465574141e-07	CDKN3
ENSG00000100528	1860.45036230067	-0.0605088892383093	0.0900547440259435	-0.671912289494461	0.501639536171416	0.617771549481415	CNIH1
ENSG00000100532	187.024684871702	1.23354083131508	0.239885601507132	5.14220454902293	2.71533247789078e-07	1.38323943150133e-06	CGRRF1
ENSG00000100554	1282.83691992116	0.351704943581317	0.100053351304254	3.51517404461358	0.000439465873986129	0.00138940272119264	ATP6V1D
ENSG00000100558	14.441059591297	-1.30577378464717	0.797231339999211	-1.63788566647225	0.101445546547674	0.173307512072671	PLEK2
ENSG00000100564	186.500943609312	0.423614087270533	0.219595129157311	1.92906868606848	0.0537223358188037	0.101308021599348	PIGH
ENSG00000100567	1864.71615034655	0.424103657469359	0.0905930453690141	4.68141517642829	2.84901279355023e-06	1.27353743217176e-05	PSMA3
ENSG00000100568	1115.76440836592	-0.257343910873934	0.107180403540547	-2.40103509944874	0.0163487682639318	0.0361036806572045	VTI1B
ENSG00000100575	520.690159570994	0.123387690478336	0.138084033060882	0.893569573130397	0.37155223207477	0.493926402023467	TIMM9
ENSG00000100577	94.7109267476106	0.0555175157784834	0.310973026465344	0.178528396528534	0.858308022194174	0.899566339538046	GSTZ1
ENSG00000100578	696.582444465588	-0.256188430159891	0.127813557837448	-2.00439166622455	0.0450281213371242	0.0870933495268594	KIAA0586
ENSG00000100580	1149.38950813259	-0.340039163317086	0.107177624802565	-3.17266933227417	0.00151044448534405	0.00429749985502236	TMED8
ENSG00000100583	19.5523929001205	-0.204510614000048	0.661148708304493	-0.309326194593214	0.757073406982852	0.827968664655932	SAMD15
ENSG00000100591	4134.71007036115	-0.0696286581278931	0.0759480127764284	-0.916793680077741	0.35925076498793	0.480646602654115	AHSA1
ENSG00000100592	400.173798773977	-0.680493175053682	0.158665803664011	-4.28884585927972	1.79603957723183e-05	7.19100379578135e-05	DAAM1
ENSG00000100596	1290.73398598302	-0.198328167892857	0.110527678176965	-1.79437559138186	0.0727532401313986	0.130735745006085	SPTLC2
ENSG00000100599	343.041494893543	-0.798955778685888	0.166502354234896	-4.79846535718498	1.59885954865756e-06	7.3801197344256e-06	RIN3
ENSG00000100600	1039.65079248784	-0.159253163234738	0.106401651934984	-1.49671701837908	0.134466906122944	0.218677175858212	LGMN
ENSG00000100601	342.993795464556	0.578678906018359	0.173887217667063	3.32789789716653	0.000875039305693603	0.00261529043161705	ALKBH1
ENSG00000100603	1743.82170118914	0.00245491735137531	0.08970215419021	0.0273674291719879	0.978166676268719	0.984629246098818	SNW1
ENSG00000100605	559.622051244249	-0.348922258285645	0.135257764562041	-2.57968375727221	0.00988908298084105	0.0231227984084591	ITPK1
ENSG00000100612	556.118185572573	0.196495835165257	0.136488841779855	1.43964761223623	0.14996712188766	0.239015713946803	DHRS7
ENSG00000100614	1091.30509296919	0.681753300753755	0.106564128411597	6.39758717042687	1.57851368246864e-10	1.1148462345503e-09	PPM1A
ENSG00000100625	543.652600593903	0.0348471475394055	0.137420225283939	0.253580922803787	0.79981933638691	0.861081726897154	SIX4
ENSG00000100626	308.669933622719	-1.58104781272808	0.17998721073991	-8.78422309134383	1.57448934533833e-18	2.01185869677387e-17	GALNT16
ENSG00000100629	191.240888441362	-0.273399109902541	0.219057963863385	-1.24806742964637	0.212006364699284	0.316226070318991	CEP128
ENSG00000100632	3301.15308165354	0.0527984323126342	0.0882647345836762	0.598182644083981	0.549718070820869	0.659840207812949	ERH
ENSG00000100644	7066.14930758702	-0.204168018327488	0.0686680634583661	-2.97326017430616	0.00294654571709367	0.00786757270467861	HIF1A
ENSG00000100647	316.644903888872	1.17370286527015	0.174108835333213	6.74120220851453	1.57081412319021e-11	1.21849510628657e-10	SUSD6
ENSG00000100650	3256.6022506139	0.680975459504033	0.0772784949126654	8.81196586804159	1.22970070447396e-18	1.57836632544025e-17	SRSF5
ENSG00000100664	4430.07125110407	0.248030070299225	0.0733186951820104	3.38290349662527	0.000717238305669112	0.00217989330635752	EIF5
ENSG00000100697	1057.46639165598	0.602004958722834	0.113678682844717	5.29567148086298	1.18579855322177e-07	6.31634729750554e-07	DICER1
ENSG00000100711	200.214960402781	-0.521375990425873	0.213649329341043	-2.4403352541941	0.0146736371513352	0.0328441318720982	ZFYVE21
ENSG00000100714	3476.93432517863	-0.695809438572052	0.0766563905783146	-9.07699192882282	1.11616883753602e-19	1.52169493363262e-18	MTHFD1
ENSG00000100722	1255.22992231762	0.29270479855139	0.103796788119993	2.81997934476558	0.00480267407835371	0.0121691725187078	ZC3H14
ENSG00000100726	333.464762523003	-0.506873462744734	0.1726228544044	-2.93630565021995	0.00332146876353503	0.00877242226431066	TELO2
ENSG00000100731	1683.30496023344	-0.220433467821221	0.106374876869636	-2.07223241340496	0.038243771959079	0.0755824779217008	PCNX1
ENSG00000100739	44.9757666892296	-0.1586884982408	0.470213477853442	-0.33748181563239	0.735753717967522	0.811859158387537	BDKRB1
ENSG00000100744	936.148310961972	0.490220848116939	0.110043018311478	4.45481099699906	8.39671322770809e-06	3.51710386803412e-05	GSKIP
ENSG00000100749	910.560946682596	-0.444296333883732	0.116506538144494	-3.81348841841566	0.000137018949384808	0.000474537777333226	VRK1
ENSG00000100764	2609.35909889939	0.156529617926433	0.0815630151334879	1.91912495719111	0.0549685216846359	0.103170653028366	PSMC1
ENSG00000100767	122.464070268483	0.732805296234239	0.274324243606675	2.67131073287468	0.00755556680430707	0.0182590577366709	PAPLN
ENSG00000100784	332.605810885659	0.338381920109683	0.168245472295157	2.01123938429708	0.0443001776256114	0.0858851136697015	RPS6KA5
ENSG00000100796	2132.15340679066	0.832475289991773	0.085517122787396	9.73460358414289	2.14652984538085e-22	3.37077806325384e-21	PPP4R3A
ENSG00000100802	219.659510320853	-0.612837905459213	0.208306502449617	-2.94200084132007	0.00326099041045447	0.0086275328210844	C14orf93
ENSG00000100804	2834.67690530161	-0.285173462955663	0.0808001483438632	-3.52936806182636	0.000416553352702314	0.00132409434091185	PSMB5
ENSG00000100811	3788.33206197287	0.23368892817808	0.0747713928923829	3.1253788265577	0.0017757621299051	0.00497437703168785	YY1
ENSG00000100813	5280.98803309477	0.252471923019524	0.0718737718497249	3.51271286481801	0.000443556542124083	0.00140144768470074	ACIN1
ENSG00000100814	826.067144499533	0.600577341753751	0.118535826480484	5.06663141082187	4.0491725063197e-07	2.0118853386516e-06	CCNB1IP1
ENSG00000100815	694.394071479096	0.361507495930974	0.128684783258042	2.80924820152256	0.0049657346750955	0.0125472969211585	TRIP11
ENSG00000100823	3839.98842659904	-0.415489006675009	0.0759584004632852	-5.46995466124695	4.50150718005723e-08	2.50755182268385e-07	APEX1
ENSG00000100836	747.418667857592	0.552079733507835	0.122175423297048	4.518746230701	6.22068999370458e-06	2.65864564420449e-05	PABPN1
ENSG00000100852	2145.81071852109	0.0155837559616325	0.270990641052042	0.0575066205280489	0.954141632419395	0.967766685712913	ARHGAP5
ENSG00000100865	618.180276194875	-0.589636240644273	0.138934216336853	-4.24399587222395	2.19574392080777e-05	8.67475315031714e-05	CINP
ENSG00000100867	18660.0209488362	-0.539554637732394	0.0619564113640406	-8.70861668475444	3.07605579813355e-18	3.85646970320023e-17	DHRS2
ENSG00000100883	2722.81387132681	0.583482125054878	0.0800273534078706	7.29103363047732	3.07585968260661e-13	2.78291402561856e-12	SRP54
ENSG00000100888	2795.90324720589	0.389527974651987	0.0866070755269944	4.4976460904811	6.87099468969628e-06	2.91783368109889e-05	CHD8
ENSG00000100889	1444.35862836456	-0.0894137792991315	0.0959044919366352	-0.932321077913721	0.351170617861624	0.471955717588052	PCK2
ENSG00000100890	190.068423419947	0.206586057302412	0.222801595845288	0.927219827661665	0.353812410219192	0.474834715947072	PRORP
ENSG00000100897	766.657223826112	-0.550255851269016	0.121428704141708	-4.53151382252142	5.8562504480005e-06	2.51041457671052e-05	DCAF11
ENSG00000100902	1006.4873744369	0.335492502619609	0.115280858821034	2.91021862649757	0.00361176012564356	0.00943425210675564	PSMA6
ENSG00000100906	1527.01215246497	2.69529981640121	0.10265719466894	26.2553426001294	6.2109901554133e-152	2.25391186385262e-149	NFKBIA
ENSG00000100908	194.763626315252	0.233276026239589	0.226064047284544	1.03190237033122	0.302117855456939	0.41953456321332	EMC9
ENSG00000100911	1419.44727624598	0.252148192525084	0.104573108459166	2.41121447225167	0.0158994956954004	0.0352245570634363	PSME2
ENSG00000100916	403.234667614683	-0.0201613901379225	0.153370040274663	-0.131455857361819	0.895414704195214	0.928416995419512	BRMS1L
ENSG00000100918	47.8210896585891	2.62350587940563	0.468485833215985	5.5999684374578	2.14390836459597e-08	1.2331489063104e-07	REC8
ENSG00000100926	242.179380133979	-0.357992690035043	0.194055886096506	-1.84479171045092	0.0650678437560138	0.118862263731126	TM9SF1
ENSG00000100934	4038.45807906102	0.125991309148416	0.0735573656856681	1.71283063190182	0.0867437029714541	0.151883285166002	SEC23A
ENSG00000100938	1005.79161535133	0.170199667993707	0.11152812649939	1.52606946190061	0.126992566405467	0.208081818642698	GMPR2
ENSG00000100941	3839.50434482798	1.09855664453345	0.0749484878790244	14.6574891051391	1.2065277981016e-48	5.54863786228336e-47	PNN
ENSG00000100949	178.165956480467	-0.475275008912346	0.233664463479374	-2.03400637750079	0.0419509524452923	0.0818474154306538	RABGGTA
ENSG00000100968	8.06979506121741	-0.887924955523602	1.03080405386246	-0.8613906320959	0.389022933791919	0.510822943128481	NFATC4
ENSG00000100979	24.4683009664217	-1.63930044983568	0.614877556268497	-2.66605998726656	0.00767459974537468	0.0185220479223619	PLTP
ENSG00000100982	435.679704242111	-1.97700172395005	0.158745500571312	-12.4539071459347	1.33163059571177e-35	3.96095604468125e-34	PCIF1
ENSG00000100983	1105.77262021971	-0.893414969483613	0.110283428964559	-8.10108080490248	5.44730525329217e-16	5.88326653411572e-15	GSS
ENSG00000100985	20.1241966888231	-2.06146533402454	0.694690006998592	-2.96746075696568	0.00300270610660567	0.00800360726251904	MMP9
ENSG00000100991	1645.28474786876	-0.352334658923476	0.0942164872377018	-3.73962847961588	0.000184292434634434	0.00062449791220181	TRPC4AP
ENSG00000100994	2795.27653188392	-1.44127535367613	0.0824125740637961	-17.4885370351426	1.75197238885159e-68	1.56105432629861e-66	PYGB
ENSG00000100997	916.107859611498	-0.33130470115845	0.113300170981536	-2.92413240234599	0.00345417789372805	0.00908804858699158	ABHD12
ENSG00000101000	1137.78304863755	-1.02248906292284	0.107664534552742	-9.49699051011038	2.16043725750519e-21	3.21073471500716e-20	PROCR
ENSG00000101003	800.602410183596	-1.02028538335947	0.122789565753425	-8.30921892344107	9.63340514283895e-17	1.09122096053305e-15	GINS1
ENSG00000101004	5.07987224999797	1.71915027486281	1.35195557566659	1.27160263680645	0.203514339425285	0.306040076750013	NINL
[truncated: 17,960 more rows]
