# Supplementary material for: Betrixaban activates cGAS and ERVs to promote dual nucleic-sensing antiviral immunity
Source: EMBO Mol Med. 2026 Mar 23;18(5):1563–91. doi: 10.1038/s44321-025-00356-7 (PMC13179341; doi:10.1038/s44321-025-00356-7)
Supplement: Supplementary file 10 — Sequencing Data [file 44321_2025_356_MOESM10_ESM.zip › Sequencing data/Erv/erv_ATAC_BT3_DMSO2_peaks_fpkm.csv]

chr	start	end	width	strand	BT3_count	DMSO2_count	BT3_fpkm	DMSO2_fpkm	chr_erv	start_erv	end_erv	TE_ID
1	700613	700723	110	*	12	3	943.929784209785	197.777508214359	1	700364	700723	THE1B:ERVL-MaLR:LTR
1	700724	700846	122	*	12	4	851.08423166456	237.765310421634	1	700724	701000	MLT1H1:ERVL-MaLR:LTR
1	744517	744579	62	*	7	23	976.916577743998	2690.19943968994	1	744517	744579	LTR41:ERVL:LTR
1	1471219	1471236	17	*	19	8	9670.65318136496	3412.63151428698	1	1470859	1471236	LTR7:ERV1:LTR
1	1471237	1471375	138	*	21	8	1316.71364826365	420.396635817962	1	1471237	1471375	LTR10A:ERV1:LTR
1	1500569	1500604	35	*	18	22	4449.95469698899	4558.3006655119	1	1500569	1500604	HERVIP10F-int:ERV1:LTR
1	1951220	1951363	143	*	6	3	363.049917003764	152.136544780276	1	1951024	1951363	THE1D:ERVL-MaLR:LTR
1	2072566	2072780	214	*	13	6	525.630682017131	203.32267199607	1	2072309	2072780	MER74A:ERVL:LTR
1	2223722	2223767	45	*	3	9	576.845979239313	1450.36839357197	1	2223722	2223767	LTR16C:ERVL:LTR
1	2584769	2584930	161	*	7	18	376.2038995039	810.764940506069	1	2584733	2584930	MER34:ERV1:LTR
1	3333649	3333886	237	*	1	13	36.5092391923616	397.780361106236	1	3333649	3334048	MSTB:ERVL-MaLR:LTR
1	3442544	3442550	6	*	6	3	8652.6896885897	3625.92098392992	1	3442544	3442893	MER89:ERV1:LTR
1	4745990	4746103	113	*	5	15	382.862375601314	962.633889538916	1	4745990	4746442	MLT1C:ERVL-MaLR:LTR
1	5070995	5071018	23	*	6	12	2257.2233970234	3783.56972236165	1	5070995	5071196	MER31A:ERV1:LTR
1	5367224	5367376	152	*	14	7	796.958260791156	333.966406414598	1	5367220	5367376	MER34C_:ERV1:LTR
1	5393437	5393681	244	*	7	23	248.232900902163	683.575267462198	1	5393169	5393751	MER92B:ERV1:LTR
1	5578853	5578997	144	*	19	6	1141.67433391114	302.16008199416	1	5578853	5578997	THE1A:ERVL-MaLR:LTR
1	5578998	5579153	155	*	21	10	1172.2998932928	467.860772119989	1	5578998	5579267	THE1A:ERVL-MaLR:LTR
1	6710137	6710292	155	*	1	13	55.8238044425142	608.219003755986	1	6710137	6710292	MER65A:ERV1:LTR
1	8040483	8040876	393	*	29	31	638.493641142751	572.028246828638	1	8040469	8040876	LTR16A:ERVL:LTR
1	8626417	8626689	272	*	34	58	1081.58621107371	1546.34865491129	1	8626417	8626881	LTR19A:ERV1:LTR
1	8890363	8890450	87	*	25	32	2486.40508292807	2667.34417208638	1	8890363	8890566	MER51B:ERV1:LTR
1	8900021	8900074	53	*	39	40	6367.07354443393	5473.08827763007	1	8900021	8900074	MER34A1:ERV1:LTR
1	8900086	8900167	81	*	29	51	3097.87655517409	4565.97457235619	1	8900086	8900167	MER41B:ERV1:LTR
1	8954465	8954588	123	*	4	13	281.388282555762	766.454842131527	1	8954465	8954588	MER41A:ERV1:LTR
1	9078354	9078453	99	*	7	16	611.806341617453	1172.0148634925	1	9077842	9078453	MER41B:ERV1:LTR
1	9078609	9078660	51	*	10	2	1696.6058212921	284.385959523915	1	9078609	9078867	LTR23:ERV1:LTR
1	9083849	9083862	13	*	3	9	1996.7745435207	5020.50597774912	1	9083849	9083862	MER41E:ERV1:LTR
1	9136158	9136177	19	*	0	18	0	6870.16607481458	1	9136158	9136177	MLT2A2:ERVL:LTR
1	9144611	9144691	80	*	4	13	432.634484429485	1178.42431977722	1	9144611	9144691	MLT1B:ERVL-MaLR:LTR
1	9224108	9224215	107	*	2	15	161.732517543733	1016.61335998035	1	9224108	9224215	MER74A:ERVL:LTR
1	9300073	9300336	263	*	2	39	65.7999215862334	1075.36820055716	1	9299983	9301207	ERVL-B4-int:ERVL:LTR
1	9391943	9392071	128	*	13	15	878.788796497391	849.825230608575	1	9391699	9392071	LTR8:ERV1:LTR
1	10017122	10017200	78	*	5	9	554.659595422416	836.75099629152	1	10017122	10017200	HUERS-P1-int:ERV1:LTR
1	10142679	10142852	173	*	6	13	300.093283997331	544.936101631086	1	10142679	10142852	MLT1D:ERVL-MaLR:LTR
1	10186386	10186619	233	*	7	3	259.952050730163	93.3713558093541	1	10186294	10186619	MLT1G1:ERVL-MaLR:LTR
1	10186626	10186633	7	*	2	0	2472.19705388277	0	1	10186626	10186876	MLT1G1-int:ERVL-MaLR:LTR
1	10423764	10423860	96	*	14	10	1261.850579586	755.4002049854	1	10423764	10423860	LTR84a:ERVL:LTR
1	11203748	11204053	305	*	12	8	340.433692665824	190.212248337307	1	11203689	11204249	MLT1G1:ERVL-MaLR:LTR
1	11252886	11253248	362	*	10	6	239.024577032865	120.196275710384	1	11252886	11253250	LTR16B2:ERVL:LTR
1	11431301	11431346	45	*	4	7	769.127972319084	1128.06430611153	1	11431301	11431346	LTR43B:ERV1:LTR
1	11431662	11431708	46	*	2	10	376.2038995039	1576.48738431736	1	11431662	11431708	LTR43B:ERV1:LTR
1	11580007	11580172	165	*	20	19	1048.81087134421	835.060590238405	1	11580007	11580394	THE1C:ERVL-MaLR:LTR
1	12113001	12113099	98	*	12	15	1059.51302309262	1109.97581140712	1	12113001	12113318	MLT1G3:ERVL-MaLR:LTR
1	12164385	12164547	162	*	1	12	53.4116647443808	537.173479100729	1	12164342	12164547	LTR78:ERV1:LTR
1	12704830	12705163	333	*	9	2	233.856478069992	43.5546064135726	1	12704435	12705235	HERVIP10F-int:ERV1:LTR
1	12711880	12712274	394	*	0	14	0	257.679663832583	1	12708146	12713280	HERVIP10F-int:ERV1:LTR
1	12851855	12851921	66	*	25	28	3277.53397295064	3076.53901666781	1	12851855	12851921	LTR45B:ERV1:LTR
1	12852217	12852233	16	*	26	18	14060.6207439583	8158.32221384232	1	12852217	12852233	LTR45B:ERV1:LTR
1	12866498	12866639	141	*	6	1	368.199561216583	51.4315033181549	1	12866498	12866791	MER41G:ERV1:LTR
1	13239486	13239497	11	*	5	15	3933.04076754077	9888.87541071796	1	13239486	13239497	MER4E1:ERV1:LTR
1	13383869	13383879	10	*	11	5	9517.95865744867	3625.92098392992	1	13383869	13383879	MER4E1:ERV1:LTR
1	13458672	13458723	51	*	6	0	1017.96349277526	0	1	13458672	13459154	MLT1E1A:ERVL-MaLR:LTR
1	14703249	14703470	221	*	1	13	39.1524420298176	426.578939285873	1	14703249	14703625	THE1C:ERVL-MaLR:LTR
1	14711462	14711576	114	*	4	7	303.60314696806	445.28854188613	1	14711462	14711953	MLT1F2:ERVL-MaLR:LTR
1	14777930	14778169	239	*	0	21	0	637.191135251283	1	14777711	14778169	MER41B:ERV1:LTR
1	14778170	14778207	37	*	0	12	0	2351.94874633292	1	14778170	14778576	MER72:ERV1:LTR
1	15161585	15161656	71	*	5	13	609.34434426688	1327.80205045321	1	15161585	15161656	MSTB1:ERVL-MaLR:LTR
1	15169049	15169075	26	*	4	11	1331.1830290138	3068.08698640224	1	15169049	15169114	MLT1J1:ERVL-MaLR:LTR
1	15236926	15237181	255	*	8	24	271.456931406736	682.526302857396	1	15236810	15237181	THE1C:ERVL-MaLR:LTR
1	15245962	15246034	72	*	8	8	961.409965398855	805.760218651093	1	15245962	15246339	MSTA:ERVL-MaLR:LTR
1	15952518	15952673	155	*	24	32	1339.77130662034	1497.15447078397	1	15952518	15952673	MLT1H:ERVL-MaLR:LTR
1	16103561	16103819	258	*	8	18	268.300455460146	505.942462873942	1	16103329	16108299	HERVK9-int:ERVK:LTR
1	16513470	16513604	134	*	151	148	9750.41897744063	8009.49709883027	1	16513455	16513604	LTR75:ERVL:LTR
1	16598808	16598907	99	*	8	3	699.207247562804	219.752786904844	1	16598477	16598907	MSTB1:ERVL-MaLR:LTR
1	16675087	16675457	370	*	18	17	420.941660525985	333.19273906383	1	16674777	16675682	MER49:ERV1:LTR
1	16896667	16896830	163	*	214	206	11359.9729653877	9164.90457287807	1	16896667	16896830	LTR75B:ERVL:LTR
1	16982218	16982236	18	*	14	2	6729.86975779199	805.760218651093	1	16982218	16982377	LTR64:ERV1:LTR
1	17128424	17128529	105	*	53	35	4367.54812852623	2417.28065595328	1	17128424	17128857	LTR24B:ERV1:LTR
1	17128680	17128857	177	*	45	27	2199.83636150586	1106.21318153794	1	17128424	17128857	LTR24B:ERV1:LTR
1	17732395	17732582	187	*	20	3	925.421357068417	116.339710714329	1	17732395	17732582	MLT1H2:ERVL-MaLR:LTR
1	17752826	17752969	143	*	1	14	60.5083195006273	709.970542307956	1	17752826	17753301	MER66B:ERV1:LTR
1	17907343	17907456	113	*	0	16	0	1026.80948217484	1	17907343	17907774	MLT1K:ERVL-MaLR:LTR
1	18087151	18087390	239	*	1	13	36.2037225464004	394.451655155556	1	18087014	18087390	THE1D:ERVL-MaLR:LTR
1	18260359	18260618	259	*	1	12	33.4080682957131	335.99267804756	1	18260332	18260840	MER66B:ERV1:LTR
1	18494388	18494535	147	*	1	10	58.8618346162564	493.322582847608	1	18494388	18494618	MER66B:ERV1:LTR
1	20086407	20086484	77	*	4	3	449.490373433231	282.539297449085	1	20086407	20086900	MLT1G1:ERVL-MaLR:LTR
1	20260334	20260539	205	*	8	8	337.665939066915	282.998710940872	1	20260334	20260789	LTR33:ERVL:LTR
1	20496471	20496615	144	*	14	42	841.233719723998	2115.12057395912	1	20496471	20496897	MSTA:ERVL-MaLR:LTR
1	20516798	20516834	36	*	12	12	2884.22989619657	2417.28065595328	1	20516798	20516834	HUERS-P1-int:ERV1:LTR
1	20612338	20612570	232	*	14	57	522.145067414896	1781.70255244832	1	20612289	20612679	LTR7C:ERV1:LTR
1	21190804	21190817	13	*	7	2	4659.1406015483	1115.66799505536	1	21190400	21190817	MER4A1:ERV1:LTR
1	21395008	21395046	38	*	3	12	683.107080678134	2290.05535827153	1	21395008	21395046	MER41-int:ERV1:LTR
1	21402398	21402446	48	*	3	8	540.793105536856	1208.64032797664	1	21401878	21402446	MER41B:ERV1:LTR
1	21453882	21453988	106	*	11	9	897.920628061195	615.722431233382	1	21453623	21453988	ERVL-E-int:ERVL:LTR
1	21454011	21454095	84	*	11	10	1133.09031636294	863.314519983314	1	21454011	21454095	LTR16B2:ERVL:LTR
1	21789463	21789492	29	*	5	12	1491.84304975684	3000.76219359717	1	21789463	21789492	MER4B:ERV1:LTR
1	21965754	21965828	74	*	0	8	0	783.982915444307	1	21965754	21965828	LTR47A2:ERVL:LTR
1	21971700	21971713	13	*	6	11	3993.5490870414	6136.17397280448	1	21971700	21971713	LTR24C:ERV1:LTR
1	21971881	21971896	15	*	5	11	2884.22989619657	5318.01744309721	1	21971881	21971896	LTR24C:ERV1:LTR
1	22191136	22191243	107	*	2	6	161.732517543733	406.64534399214	1	22190902	22191243	MLT1K:ERVL-MaLR:LTR
1	22444429	22444692	263	*	5	18	164.499803965584	496.323784872536	1	22444429	22445027	MER50:ERV1:LTR
1	22991923	22991971	48	*	3	16	540.793105536856	2417.28065595328	1	22991923	22991971	MER4-int:ERV1:LTR
1	23941344	23941433	89	*	6	9	583.327394736384	733.332333828523	1	23941344	23941433	MER34:ERV1:LTR
1	24158196	24158368	172	*	15	14	754.59503098166	590.266206686266	1	24157947	24158368	LTR16C:ERVL:LTR
1	24547326	24547385	59	*	6	15	879.934544602342	1843.68863589657	1	24547142	24547385	LTR1D1:ERV1:LTR
1	24547386	24547551	165	*	3	18	157.321630701631	791.110032857437	1	24547386	24547637	MLT1F:ERVL-MaLR:LTR
1	25252835	25253092	257	*	6	14	202.00831957797	395.04197490287	1	25252835	25253092	LTR66:ERVL:LTR
1	25598924	25599217	293	*	6	20	177.188184749277	495.006277669613	1	25598750	25599217	MLT1G3:ERVL-MaLR:LTR
1	25672339	25672454	115	*	0	21	0	1324.24940282658	1	25671874	25672454	MLT2B3:ERVL:LTR
1	25672455	25672576	121	*	0	23	0	1378.44929967584	1	25672455	25672776	MLT1D:ERVL-MaLR:LTR
1	25877943	25878088	145	*	9	10	537.063497912464	500.127032266196	1	25877943	25878088	MER39B:ERV1:LTR
1	25878387	25878488	101	*	0	10	0	718.004155233647	1	25878387	25878488	MER39B:ERV1:LTR
1	25939604	25939730	126	*	13	0	892.737825013223	0	1	25939604	25939972	MLT1A:ERVL-MaLR:LTR
1	26633123	26633264	141	*	8	17	490.932748288777	874.335556408633	1	26633123	26633264	MER41-int:ERV1:LTR
1	26648616	26648761	145	*	6	6	358.042331941643	300.076219359717	1	26648616	26648761	MLT1K:ERVL-MaLR:LTR
1	26905138	26905148	10	*	6	16	5191.61381315382	11602.9471485757	1	26905138	26905148	MER34D:ERV1:LTR
1	27050766	27050901	135	*	5	15	320.469988466285	805.760218651093	1	27050766	27050901	MLT1F:ERVL-MaLR:LTR
1	27057603	27057609	6	*	10	4	14421.1494809828	4834.56131190656	1	27057489	27057609	MLT1L:ERVL-MaLR:LTR
1	27057731	27057872	141	*	19	7	1165.96527718585	360.020523227084	1	27057731	27057874	LTR85a:Gypsy:LTR
1	27155653	27155811	158	*	9	32	492.874729096881	1468.72748716149	1	27155653	27155909	MLT1C:ERVL-MaLR:LTR
1	27672710	27673205	495	*	135	179	2359.82446052446	2622.38325706447	1	27672710	27673822	ERVL-E-int:ERVL:LTR
1	27702347	27702404	57	*	20	64	3036.0314696806	8142.4190516321	1	27702347	27702404	MER65A:ERV1:LTR
1	27804489	27804530	41	*	6	10	1266.24727150093	1768.74194338045	1	27804489	27804530	THE1D:ERVL-MaLR:LTR
1	27804835	27804903	68	*	11	6	1399.69980256598	639.868408928809	1	27804835	27805186	THE1D:ERVL-MaLR:LTR
1	27927387	27927460	73	*	5	14	592.649978670527	1390.76421301422	1	27927387	27927460	MER4D:ERV1:LTR
1	28112438	28112546	108	*	3	18	240.352491349714	1208.64032797664	1	28112438	28112546	MLT1N2:ERVL-MaLR:LTR
1	28131636	28131757	121	*	4	7	286.03932854842	419.528047727428	1	28131636	28131757	MER41E:ERV1:LTR
1	28437530	28437834	304	*	46	41	1309.28857129976	978.044475928465	1	28437530	28437834	MLT1A0:ERVL-MaLR:LTR
1	28497607	28497686	79	*	4	14	438.110870308339	1285.1365512663	1	28497607	28497686	MER51B:ERV1:LTR
1	28712845	28712870	25	*	5	29	1730.53793771794	8412.13668271741	1	28712845	28712870	MER21B:ERVL:LTR
1	28846258	28846418	160	*	32	36	1730.53793771794	1631.66444276846	1	28846258	28846452	MLT1A:ERVL-MaLR:LTR
1	29927468	29927641	173	*	1	4	50.0155473328884	167.672646655719	1	29927459	29927641	MLT1H-int:ERVL-MaLR:LTR
1	29927646	29927794	148	*	0	8	0	391.991457722153	1	29927646	29927794	MLT1H-int:ERVL-MaLR:LTR
1	29927817	29927852	35	*	0	4	0	828.781939183981	1	29927817	29927852	MLT2B1:ERVL:LTR
1	30050557	30050675	118	*	12	3	879.934544602342	184.368863589657	1	30050360	30050675	MSTB:ERVL-MaLR:LTR
1	30050763	30050793	30	*	6	1	1730.53793771794	241.728065595328	1	30050763	30051002	MLT1K:ERVL-MaLR:LTR
1	30096097	30096108	11	*	3	4	2359.82446052446	2637.03344285812	1	30096097	30096248	MLT1K:ERVL-MaLR:LTR
1	30178889	30179007	118	*	3	14	219.983636150586	860.388030085065	1	30178847	30179007	MER101-int:ERV1:LTR
1	30671343	30671509	166	*	9	14	469.121730104261	611.601129819504	1	30671164	30671509	MLT2D:ERVL:LTR
1	30809884	30810069	185	*	27	31	1262.82498157796	1215.17351893868	1	30809884	30810069	LTR85a:Gypsy:LTR
1	30919157	30919495	338	*	37	35	947.187924490588	750.930381287261	1	30918903	30919495	LTR26:ERV1:LTR
1	30924360	30924383	23	*	3	7	1128.6116985117	2207.0823380443	1	30924360	30924383	MER34B-int:ERV1:LTR
1	30924512	30924552	40	*	0	0	0	0	1	30924512	30924552	MER34B-int:ERV1:LTR
1	31457054	31457298	244	*	12	4	425.54211583228	118.882655210817	1	31454103	31457948	HERVIP10F-int:ERV1:LTR
1	31460168	31460433	265	*	4	14	130.606636808901	383.116179434105	1	31459371	31466684	HERVIP10F-int:ERV1:LTR
1	31531428	31531732	304	*	14	13	398.479130395578	310.111663099269	1	31529734	31532944	ERV24B_Prim-int:ERV1:LTR
1	31889704	31889828	124	*	3	9	209.339266659428	526.343368634988	1	31889495	31889828	MLT1A0:ERVL-MaLR:LTR
1	31889829	31889928	99	*	3	11	262.202717836051	805.760218651093	1	31889829	31889992	MLT1C:ERVL-MaLR:LTR
1	31900188	31900321	133	*	2	16	130.115634414883	872.402041246296	1	31900010	31900321	MLT1O:ERVL-MaLR:LTR
1	31981989	31982136	147	*	6	22	353.171007697539	1085.30968226474	1	31981819	31982136	MLT1K:ERVL-MaLR:LTR
1	32448115	32448197	82	*	11	22	1160.72666554252	1945.61613771849	1	32447430	32448197	HERVIP10FH-int:ERV1:LTR
1	32448198	32448440	242	*	29	43	1036.89256598802	1288.55043230567	1	32448198	32449195	LTR13:ERVK:LTR
1	32448573	32448909	336	*	60	40	1545.12315867673	863.314519983314	1	32448198	32449195	LTR13:ERVK:LTR
1	32486283	32486360	77	*	15	7	1685.58890037462	659.25836071453	1	32486283	32486781	MER66B:ERV1:LTR
1	32561719	32561886	167	*	12	1	621.75015726393	43.4242034003583	1	32561697	32561886	MLT1C:ERVL-MaLR:LTR
1	32921827	32921857	30	*	6	12	1730.53793771794	2900.73678714393	1	32921827	32921857	LTR67B:ERVL:LTR
1	33060025	33060159	134	*	2	18	129.144622217757	974.128025533411	1	33060025	33060159	MLT1F1:ERVL-MaLR:LTR
1	33060490	33060810	320	*	36	13	973.427589966341	294.606079944306	1	33060457	33060810	MLT1F1:ERVL-MaLR:LTR
1	33196846	33197147	301	*	7	16	201.225341595109	385.47997171348	1	33196836	33197412	MLT2B3:ERVL:LTR
1	33239442	33239622	180	*	18	0	865.26896885897	0	1	33239442	33239816	THE1D:ERVL-MaLR:LTR
1	33454611	33454738	127	*	15	10	1021.97122306178	571.011178571641	1	33454324	33454738	MLT1B:ERVL-MaLR:LTR
1	33871572	33871616	44	*	5	0	983.260191885193	0	1	33871415	33871616	MSTC:ERVL-MaLR:LTR
1	33939952	33940057	105	*	4	0	329.626273851036	0	1	33939952	33940396	MLT1C:ERVL-MaLR:LTR
1	34191067	34191098	31	*	5	0	1395.59511106285	0	1	34191047	34191098	MLT1H:ERVL-MaLR:LTR
1	34191170	34191233	63	*	10	0	1373.44280771265	0	1	34191170	34191233	MLT1H:ERVL-MaLR:LTR
1	34258156	34258158	2	*	5	3	21631.7242214742	10877.7629517898	1	34258156	34258449	MLT1I:ERVL-MaLR:LTR
1	34328951	34329148	197	*	5	19	219.611413415982	699.416230402725	1	34328714	34329148	MLT1H:ERVL-MaLR:LTR
1	34334936	34335062	126	*	5	5	343.360701928163	287.771506661105	1	34334936	34335307	MLT1J2:ERVL-MaLR:LTR
1	34410777	34410961	184	*	2	13	94.050974875975	512.358399903141	1	34410777	34411169	MLT2C1:ERVL:LTR
1	34646188	34646399	211	*	9	16	369.072072025153	549.902708463305	1	34646046	34646399	LTR101_Mam:ERVL:LTR
1	34679355	34679686	331	*	7	18	182.987395226972	394.359986167604	1	34679259	34680872	MSTA-int:ERVL-MaLR:LTR
1	34709961	34710253	292	*	14	4	414.854985069369	99.3403009295868	1	34709961	34710444	MLT1J:ERVL-MaLR:LTR
1	34884394	34884540	146	*	10	22	592.649978670527	1092.74331022545	1	34884394	34884540	MamGypsy2-I:Gypsy:LTR
1	34884541	34884674	133	*	6	16	390.346903244648	872.402041246296	1	34884541	34884695	MamGypsy2-LTR:Gypsy:LTR
1	35043525	35043656	131	*	4	23	264.204265300449	1273.224162296	1	35043525	35043943	MLT1H2:ERVL-MaLR:LTR
1	36018272	36018432	160	*	9	11	486.71379498317	498.564135290364	1	36018272	36018432	MER57A-int:ERV1:LTR
1	36401095	36401545	450	*	136	143	2615.03510588489	2304.47422534213	1	36400551	36401780	LTR2752:ERV1:LTR
1	37124258	37124629	371	*	3	21	69.9678411476256	410.481620822255	1	37124258	37124781	MLT1N2:ERVL-MaLR:LTR
1	37250367	37250548	181	*	21	10	1003.90322353803	400.654252367947	1	37250335	37250548	MLT1H2:ERVL-MaLR:LTR
1	37369862	37370098	236	*	16	14	586.623029734895	430.194015042533	1	37365528	37371193	HERVL-int:ERVL:LTR
1	38385627	38386194	567	*	1	24	15.2604756412517	306.956273771845	1	38385424	38386194	LTR104_Mam:Gypsy:LTR
1	38546744	38547154	410	*	10	23	211.041211916822	406.810646977503	1	38546744	38547154	MLT1I:ERVL-MaLR:LTR
1	38587079	38587353	274	*	12	30	378.949913368892	793.997295751077	1	38587005	38587444	MamGyp-int:Gypsy:LTR
1	38662134	38662393	259	*	0	16	0	447.990237396747	1	38662134	38662497	LTR16B2:ERVL:LTR
1	38892668	38892750	82	*	5	4	527.603029792055	353.74838867609	1	38892668	38893135	MER65C:ERV1:LTR
1	38948343	38948414	71	*	6	15	731.213213120256	1532.07928898447	1	38948343	38948414	MLT1B:ERVL-MaLR:LTR
1	38962002	38962042	40	*	2	21	432.634484429485	3807.21703312641	1	38961608	38962042	MER21C:ERVL:LTR
1	38962047	38962221	174	*	10	36	497.281016585615	1500.38109679859	1	38962047	38962221	MLT1D:ERVL-MaLR:LTR
1	39059424	39059593	169	*	8	14	409.594778158092	600.744305029809	1	39059424	39059593	MLT2D:ERVL:LTR
1	39075180	39075333	153	*	10	15	565.535273764032	710.964898809788	1	39075180	39075333	MER4-int:ERV1:LTR
1	39504192	39504532	340	*	17	30	432.634484429485	639.868408928809	1	39504134	39504532	LTR5B:ERVK:LTR
1	39504601	39504811	210	*	12	20	494.439410776554	690.651615986651	1	39504601	39505581	LTR5B:ERVK:LTR
1	39730039	39730479	440	*	4	12	78.6608153508154	197.777508214359	1	39730039	39730479	LOR1b:ERV1:LTR
1	40015064	40015146	82	*	23	17	2426.97393704345	1503.43065187338	1	40015010	40015146	MLT1J1:ERVL-MaLR:LTR
1	40025491	40025498	7	*	0	8	0	8287.81939183981	1	40025423	40025498	LTR54:ERV1:LTR
1	40523316	40523479	163	*	18	21	955.511744752236	934.28638849728	1	40523316	40523479	MER70A:ERVL:LTR
1	41262929	41263138	209	*	4	11	165.601716528032	381.675893045255	1	41262929	41263273	MER90:ERV1:LTR
1	41332626	41332754	128	*	2	14	135.198276384214	793.17021523467	1	41332626	41332754	MLT1B:ERVL-MaLR:LTR
1	41708691	41708716	25	*	2	9	692.215175087176	2610.66310842954	1	41708594	41708716	MLT1N2:ERVL-MaLR:LTR
1	41708908	41708989	81	*	0	5	0	447.644565917274	1	41708908	41709317	MLT1L:ERVL-MaLR:LTR
1	42487362	42487503	141	*	9	0	552.299341824874	0	1	42487362	42488014	MLT1E3:ERVL-MaLR:LTR
1	42858079	42858360	281	*	14	22	431.094859929736	567.759869369809	1	42857723	42859436	HERVH-int:ERV1:LTR
1	43026665	43026682	17	*	1	12	508.981746387629	5118.94727143047	1	43026665	43026682	MLT1A:ERVL-MaLR:LTR
1	43079923	43079978	55	*	6	9	943.929784209785	1186.66504928615	1	43079923	43079978	MSTA:ERVL-MaLR:LTR
1	43259322	43259332	10	*	11	23	9517.95865744867	16679.2365260776	1	43259322	43259332	LOR1-int:ERV1:LTR
1	43472644	43472738	94	*	36	17	3313.79605094925	1311.50333461295	1	43472110	43472738	ERVL-B4-int:ERVL:LTR
1	43472757	43472914	157	*	52	48	2865.85900513799	2217.12365896352	1	43472757	43473033	LTR33:ERVL:LTR
1	45222124	45222338	214	*	12	0	485.197552631198	0	1	45222079	45222338	LTR41:ERVL:LTR
1	45522401	45522558	157	*	27	22	1488.04217574473	1016.18167702495	1	45522401	45522751	LTR34:ERV1:LTR
1	45577927	45577966	39	*	22	23	4881.00443971727	4276.72731437888	1	45577927	45577966	MER61-int:ERV1:LTR
1	45782976	45783221	245	*	1	16	35.3171007697539	473.589679533704	1	45782899	45783300	MLT1O:ERVL-MaLR:LTR
1	46789610	46789739	129	*	5	5	335.375569325182	281.079146041079	1	46789541	46789739	MER4A1:ERV1:LTR
1	47836870	47836985	115	*	12	1	902.88935880936	63.0594953726942	1	47836636	47836985	MLT1A0:ERVL-MaLR:LTR
1	48084120	48084184	64	*	16	4	2163.17242214742	453.24012299124	1	48083941	48084184	MLT1J2:ERVL-MaLR:LTR
1	48408624	48408945	321	*	15	6	404.331293859332	135.54844799738	1	48408614	48408957	THE1D:ERVL-MaLR:LTR
1	50311538	50311665	127	*	8	0	545.05131896628	0	1	50311498	50311665	LTR78B:ERV1:LTR
1	50378231	50378440	209	*	1	23	41.4004291320081	798.049594549169	1	50378199	50378440	HERV16-int:ERVL:LTR
1	50378521	50378594	73	*	0	14	0	1390.76421301422	1	50378521	50379685	HERV16-int:ERVL:LTR
1	50991923	50991970	47	*	6	21	1104.59868364975	3240.18470904376	1	50991923	50991970	LTR33:ERVL:LTR
1	51541487	51541694	207	*	27	4	1128.6116985117	140.132211939321	1	51541402	51541694	MLT1M:ERVL-MaLR:LTR
1	51735268	51735427	159	*	7	2	380.936024025962	91.2181379605011	1	51735268	51735427	LTR33:ERVL:LTR
1	52136615	52136678	63	*	11	15	1510.78708848392	1726.62903996663	1	52136615	52136678	THE1C:ERVL-MaLR:LTR
1	52159233	52159338	105	*	17	4	1400.9116638669	276.26064639466	1	52159091	52159338	ERV3-16A3_I-int:ERVL:LTR
1	52159341	52159505	164	*	22	10	1160.72666554252	442.185485845112	1	52159341	52159748	ERV3-16A3_LTR:ERVL:LTR
1	52831188	52831200	12	*	8	26	5768.45979239313	15712.3242636963	1	52831188	52831200	MER57-int:ERV1:LTR
1	53366413	53366481	68	*	7	12	890.718056178351	1279.73681785762	1	53366413	53366481	MLT1D:ERVL-MaLR:LTR
1	53974079	53974090	11	*	9	4	7079.47338157339	2637.03344285812	1	53974079	53974090	MLT1D:ERVL-MaLR:LTR
1	54166117	54166495	378	*	0	15	0	287.771506661105	1	54166117	54166609	THE1A-int:ERVL-MaLR:LTR
1	54346440	54346528	88	*	0	7	0	576.851065625214	1	54346440	54346528	MLT1C:ERVL-MaLR:LTR
1	54738201	54738344	143	*	9	7	544.574875505645	354.985271153978	1	54738201	54738381	THE1B:ERVL-MaLR:LTR
1	54845389	54845560	171	*	17	6	860.208916409502	254.450595363503	1	54845389	54845735	LTR16C:ERVL:LTR
1	55307005	55307209	204	*	9	10	381.736309790722	355.482449404894	1	55306850	55307209	THE1B:ERVL-MaLR:LTR
1	55548525	55548570	45	*	5	0	961.409965398855	0	1	55548525	55548638	LTR37B:ERV1:LTR
1	55673371	55673641	270	*	3	13	96.1409965398855	349.162761415474	1	55673135	55673641	LTR33:ERVL:LTR
1	55693463	55693741	278	*	4	11	124.499132209924	286.943387217476	1	55693240	55693741	MLT1G3:ERVL-MaLR:LTR
1	55693894	55693992	98	*	4	6	353.171007697539	443.990324562847	1	55693894	55694187	LTR16A:ERVL:LTR
1	55747743	55747928	185	*	8	6	374.170364911987	235.194874633292	1	55747604	55747928	MLT1F1:ERVL-MaLR:LTR
1	55747963	55748021	58	*	4	0	596.737219902738	0	1	55747963	55748069	LTR78:ERV1:LTR
1	56042848	56043046	198	*	19	8	830.30860648083	293.003715873125	1	56042848	56043131	LTR81B:Gypsy:LTR
1	56360367	56360467	100	*	5	10	432.634484429485	725.184196785984	1	56360367	56360995	MLT1G3:ERVL-MaLR:LTR
1	56492605	56492710	105	*	2	14	164.813136925518	966.912262381311	1	56492595	56492710	MLT1D-int:ERVL-MaLR:LTR
1	56493018	56493085	67	*	2	9	258.289244435513	974.128025533411	1	56493018	56493085	MLT1D-int:ERVL-MaLR:LTR
1	56918513	56918728	215	*	3	13	120.735204957066	438.483467824083	1	56918370	56918728	MLT1A0:ERVL-MaLR:LTR
1	57143022	57143108	86	*	4	0	402.450683190218	0	1	57143022	57143419	LTR79:ERVL:LTR
1	57143282	57143419	137	*	0	14	0	741.064142701005	1	57143022	57143419	LTR79:ERVL:LTR
1	57343367	57343648	281	*	11	29	338.717389944792	748.410736896567	1	57342585	57343972	LTR12C:ERV1:LTR
1	57656054	57656285	231	*	5	1	187.28765559718	31.3932552721205	1	57655930	57656285	MLT1A0:ERVL-MaLR:LTR
1	58611988	58612407	419	*	22	3	454.317835677741	51.9224961899272	1	58611882	58612462	LTR26:ERV1:LTR
1	58710538	58710614	76	*	3	11	341.553540339067	1049.60870587445	1	58710522	58710614	LTR85c:Gypsy:LTR
1	59472715	59472942	227	*	5	24	190.587878603297	766.714569289146	1	59471948	59473492	LTR12C:ERV1:LTR
1	59515032	59515397	365	*	1	18	23.7059991468211	357.625083346512	1	59514902	59515522	THE1A-int:ERVL-MaLR:LTR
1	59787234	59787317	83	*	2	7	208.498546713005	611.601129819504	1	59785794	59787317	THE1B-int:ERVL-MaLR:LTR
1	59787318	59787528	210	*	3	17	123.609852694139	587.053873588653	1	59787318	59787672	THE1B:ERVL-MaLR:LTR
1	60108154	60108255	101	*	5	2	428.350974682658	143.600831046729	1	60108154	60108255	LTR81B:Gypsy:LTR
1	60178861	60178925	64	*	8	3	1081.58621107371	339.93009224343	1	60178841	60178925	MLT2B1:ERVL:LTR
1	60179227	60179280	53	*	9	0	1469.32466410014	0	1	60179227	60179474	MLT2B1:ERVL:LTR
1	60440902	60440968	66	*	6	1	786.608153508154	109.876393452422	1	60440693	60440968	LTR8:ERV1:LTR
1	61463555	61463643	88	*	5	6	491.630095942596	494.443770535898	1	61463439	61463643	LTR33A:ERVL:LTR
1	61503489	61503527	38	*	11	28	2504.72596248649	5343.46250263356	1	61503489	61503527	MER74A:ERVL:LTR
1	61569277	61569484	207	*	5	0	209.002166391055	0	1	61569260	61569484	MLT1L:ERVL-MaLR:LTR
1	61610480	61610826	346	*	17	7	425.132152329552	146.713565823754	1	61609167	61610974	HERV16-int:ERVL:LTR
1	62338199	62338293	94	*	12	18	1104.59868364975	1388.65058959018	1	62337843	62338293	MLT1M:ERVL-MaLR:LTR
1	62414594	62414658	64	*	3	5	405.594829152642	566.55015373905	1	62414594	62414658	MLT1H1:ERVL-MaLR:LTR
1	62414663	62414724	61	*	3	7	425.54211583228	832.178586475719	1	62414663	62414724	MLT1H1-int:ERVL-MaLR:LTR
1	62429827	62430121	294	*	1	19	29.4309173081282	468.656453705228	1	62429468	62431438	ERV3-16A3_I-int:ERVL:LTR
1	62430462	62430804	342	*	13	2	328.903409215398	42.4084325605838	1	62429468	62431438	ERV3-16A3_I-int:ERVL:LTR
1	62719019	62719117	98	*	4	7	353.171007697539	517.988711989988	1	62719019	62719135	MLT1N2:ERVL-MaLR:LTR
1	62749680	62749857	177	*	1	8	48.8852524779079	327.766868603834	1	62749680	62750069	MLT1F2:ERVL-MaLR:LTR
1	63767460	63767491	31	*	0	10	0	2339.30386059995	1	63767120	63767491	LTR41B:ERVL:LTR
1	64082512	64082963	451	*	49	18	940.092671265843	289.430499825891	1	64082512	64082963	LTR16B1:ERVL:LTR
1	64247956	64248093	137	*	2	18	126.316637789631	952.796754901292	1	64247884	64248093	MSTB1:ERVL-MaLR:LTR
1	64385363	64385614	251	*	12	5	413.674407422615	144.459003343821	1	64385363	64385782	MER51D:ERV1:LTR
1	64452380	64452756	376	*	4	14	92.0498903041457	270.015392420313	1	64452380	64452756	MamGypLTR2c:Gypsy:LTR
1	64456641	64456646	5	*	5	0	8652.6896885897	0	1	64456360	64456646	MLT1J:ERVL-MaLR:LTR
1	64507909	64508183	274	*	10	8	315.791594474077	211.732612200287	1	64507909	64508301	MSTA:ERVL-MaLR:LTR
1	65027580	65027914	334	*	24	24	621.75015726393	521.0904408043	1	65027487	65027957	LTR16B1:ERVL:LTR
1	65621862	65622110	248	*	10	7	348.898777765714	204.689087802495	1	65621647	65622110	LTR19A:ERV1:LTR
1	65694279	65694653	374	*	7	10	161.948737486973	193.899517857215	1	65694267	65694841	ERVL-E-int:ERVL:LTR
1	66119680	66119989	309	*	11	6	308.024552020992	140.812465395337	1	66119680	66120120	MLT1C:ERVL-MaLR:LTR
1	66792156	66792216	60	*	10	1	1442.11494809828	120.864032797664	1	66792156	66792336	MLT1J1:ERVL-MaLR:LTR
1	67010773	67010912	139	*	9	0	560.246094944657	0	1	67010773	67011278	LTR49:ERV1:LTR
1	67291139	67291493	354	*	15	7	366.639393584309	143.398005014178	1	67288844	67292750	HERVL-int:ERVL:LTR
1	67293478	67293587	109	*	17	4	1349.50206152316	266.122641022379	1	67293478	67293587	MER34:ERV1:LTR
1	67400523	67400693	170	*	7	11	356.28722247134	469.23683321446	1	67400523	67400712	MER41B:ERV1:LTR
1	67626718	67626925	207	*	39	19	1630.21689785023	665.628006711773	1	67626636	67626925	MLT1I:ERVL-MaLR:LTR
1	67740798	67740938	140	*	3	16	185.414779041208	828.781939183981	1	67740610	67740938	MLT1A0:ERVL-MaLR:LTR
1	67873535	67873669	134	*	1	14	64.5723111088783	757.655130970431	1	67873535	67873691	LTR79:ERVL:LTR
1	67966373	67966533	160	*	6	0	324.475863322114	0	1	67966373	67966750	MLT1A0:ERVL-MaLR:LTR
1	68364588	68364925	337	*	17	10	436.485829988204	215.188188957265	1	68364492	68365435	MER21B:ERVL:LTR
1	68568634	68568854	220	*	16	4	629.286522806523	131.851672142906	1	68568634	68569023	LTR16:ERVL:LTR
1	68791618	68791916	298	*	16	11	464.573943011527	267.685441766638	1	68791598	68791954	THE1B:ERVL-MaLR:LTR
1	68864238	68864252	14	*	8	0	4944.39410776554	0	1	68863454	68864252	LTR17:ERV1:LTR
1	68864253	68864551	298	*	18	7	522.645685887968	170.345281124224	1	68864253	68864816	LTR1A1:ERV1:LTR
1	69087775	69087995	220	*	6	10	235.982446052446	329.629180357265	1	69087775	69087995	MER39:ERV1:LTR
1	69088012	69088158	146	*	2	5	118.529995734105	248.350752323967	1	69088012	69088343	MER39:ERV1:LTR
1	69357916	69357940	24	*	4	0	1442.11494809828	0	1	69357800	69357940	LTR54B:ERV1:LTR
1	69357941	69358191	250	*	9	0	311.496828789229	0	1	69357941	69359039	MER57-int:ERV1:LTR
1	69613078	69613369	291	*	9	16	267.608959440918	398.726706136623	1	69613078	69613460	MLT1A0:ERVL-MaLR:LTR
1	70459989	70460235	246	*	31	20	1090.37959490358	589.580647793483	1	70459989	70460424	THE1D-int:ERVL-MaLR:LTR
1	70561814	70562120	306	*	4	18	113.107054752806	426.578939285873	1	70559924	70562385	HERVL-int:ERVL:LTR
1	70765927	70766160	233	*	8	7	297.088057977329	217.866496888493	1	70765433	70767711	MER66-int:ERV1:LTR
1	70780781	70780839	58	*	8	0	1193.47443980548	0	1	70780510	70780839	LTR81A:Gypsy:LTR
1	70780988	70781103	115	*	9	0	677.16701910702	0	1	70780988	70781103	MLT1I:ERVL-MaLR:LTR
1	71096675	71096833	158	*	12	7	657.166305462509	321.284137816575	1	71096485	71096833	MLT1A:ERVL-MaLR:LTR
1	71161410	71161453	43	*	8	3	1609.80273276087	505.942462873942	1	71161004	71161453	MLT2B1:ERVL:LTR
1	71161456	71161619	163	*	16	4	849.343773113099	177.95931209472	1	71161456	71161619	ERVL-B4-int:ERVL:LTR
1	71213128	71213362	234	*	11	8	406.750369976439	247.926221123413	1	71213101	71213464	LTR16A:ERVL:LTR
1	71242129	71242310	181	*	13	8	621.463900285448	320.523401894357	1	71242129	71242398	LTR33:ERVL:LTR
1	71835370	71835407	37	*	4	1	935.425912279967	195.995728861077	1	71835068	71835407	MLT1H:ERVL-MaLR:LTR
1	72113240	72113381	141	*	8	0	490.932748288777	0	1	72113208	72113381	MamGypLTR1d:Gypsy:LTR
1	72479619	72479977	358	*	18	4	435.051436856465	81.0261672386574	1	72479403	72480939	THE1B-int:ERVL-MaLR:LTR
1	72607846	72607940	94	*	4	0	368.199561216583	0	1	72607018	72607940	MER4D:ERV1:LTR
1	72738264	72738570	306	*	4	10	113.107054752806	236.988299603263	1	72738214	72738570	THE1A:ERVL-MaLR:LTR
1	72988013	72988249	236	*	11	14	403.30333294274	430.194015042533	1	72987801	72988249	LTR7:ERV1:LTR
1	72988250	72988342	92	*	6	11	564.30584925585	867.068061374546	1	72988250	72989502	HERVH-int:ERV1:LTR
1	73170859	73170878	19	*	6	2	2732.42832271254	763.351786090509	1	73170807	73170878	ERVL-E-int:ERVL:LTR
1	73170931	73171221	290	*	12	2	358.042331941643	50.0127032266196	1	73170931	73171600	ERVL-E-int:ERVL:LTR
1	73192031	73192364	333	*	14	5	363.776743664432	108.886516033931	1	73191853	73192364	MLT-int:ERVL-MaLR:LTR,MLT1A0:ERVL-MaLR:LTR
1	73192366	73192578	212	*	15	0	612.218610041724	0	1	73192366	73192666	MLT1A0-int:ERVL-MaLR:LTR
1	73439520	73439871	351	*	10	3	246.515375743296	61.9815552808533	1	73439393	73439871	THE1B-int:ERVL-MaLR:LTR
1	73439872	73439875	3	*	5	2	14421.1494809828	4834.56131190656	1	73439872	73440209	THE1B:ERVL-MaLR:LTR
1	73755631	73755673	42	*	8	11	1648.13136925518	1899.29194396329	1	73755631	73756543	MER21B:ERVL:LTR
1	74177185	74177248	63	*	5	3	686.721403856325	345.325807993326	1	74177185	74177248	HERVL-int:ERVL:LTR
1	74177249	74177305	56	*	6	3	927.073895206039	388.491533992491	1	74177249	74177486	MLT2A1:ERVL:LTR
1	74684395	74684593	198	*	9	3	393.304076754077	109.876393452422	1	74684395	74684593	LTR78:ERV1:LTR
1	74984546	74984618	72	*	0	4	0	402.880109325546	1	74984445	74984618	MLT1L:ERVL-MaLR:LTR
1	75684076	75684296	220	*	12	9	471.964892104893	296.666262321539	1	75683942	75684296	THE1C:ERVL-MaLR:LTR
1	75684297	75684397	100	*	7	9	605.688278201279	652.665777107385	1	75684297	75685826	THE1C-int:ERVL-MaLR:LTR
1	75718447	75718483	36	*	10	9	2403.52491349714	1812.96049196496	1	75717681	75718483	MER4B-int:ERV1:LTR
1	75718484	75718687	203	*	14	8	596.737219902738	285.786875580683	1	75718484	75719829	LTR49-int:ERV1:LTR,MER21-int:ERVL:LTR
1	75956078	75956196	118	*	10	0	733.278787168618	0	1	75956078	75956196	MLT1F1:ERVL-MaLR:LTR
1	75956200	75956355	155	*	10	0	558.238044425142	0	1	75956200	75956477	MLT1F1-int:ERVL-MaLR:LTR
1	76093534	76093681	147	*	4	8	235.447338465026	394.658066278086	1	76093534	76094069	MER34A1:ERV1:LTR
1	76189195	76189209	14	*	5	0	3090.24631735346	0	1	76189042	76189209	LTR86B2:ERVL:LTR
1	76189226	76189304	78	*	9	0	998.38727176035	0	1	76189226	76189304	LTR86B2:ERVL:LTR
1	76302904	76303198	294	*	19	9	559.187428854436	221.995162281424	1	76302771	76303470	MER51A:ERV1:LTR
1	76658797	76658912	115	*	1	12	75.24077990078	756.713944472331	1	76658612	76658912	LTR78:ERV1:LTR
1	76681753	76682084	331	*	11	4	287.551621070957	87.6355524816899	1	76681753	76682294	MLT1M:ERVL-MaLR:LTR
1	76948227	76948270	43	*	8	23	1609.80273276087	3878.89221536689	1	76948132	76948270	MLT1I:ERVL-MaLR:LTR
1	77184631	77184935	304	*	10	7	284.627950282556	166.983203207299	1	77182764	77187777	HERVL-int:ERVL:LTR
1	77185169	77185457	288	*	11	9	330.484675605857	226.62006149562	1	77182764	77187777	HERVL-int:ERVL:LTR
1	77405565	77405567	2	*	5	5	21631.7242214742	18129.6049196496	1	77405565	77405996	LTR16D:ERVL:LTR
1	78220689	78220738	49	*	10	3	1765.85503848769	443.990324562847	1	78220539	78220738	MLT2F:ERVL:LTR
1	78220920	78221069	149	*	8	4	464.573943011527	194.680321284828	1	78220920	78221069	LTR33C:ERVL:LTR
1	78333208	78333361	153	*	6	4	339.32116425842	189.59063968261	1	78333146	78333361	LTR88c:Gypsy:LTR
1	78646456	78646762	306	*	18	2	508.981746387629	47.3976599206525	1	78646414	78646789	THE1C:ERVL-MaLR:LTR
1	78692217	78692279	62	*	7	4	976.916577743998	467.860772119989	1	78691877	78692279	MLT1A1:ERVL-MaLR:LTR
1	79819255	79819267	12	*	2	4	1442.11494809828	2417.28065595328	1	79818984	79819267	ERVL-E-int:ERVL:LTR
1	80016310	80016366	56	*	1	7	154.512315867673	906.480245982479	1	80016310	80016366	MLT1H2:ERVL-MaLR:LTR
1	80231414	80231741	327	*	5	9	132.304123678742	199.591980766784	1	80230465	80232067	MSTA-int:ERVL-MaLR:LTR
1	80606840	80607203	363	*	0	14	0	279.685365151619	1	80606021	80607684	MSTD-int:ERVL-MaLR:LTR
1	80806092	80806244	152	*	2	11	113.851180113022	524.804352937225	1	80805659	80806244	MER90a:ERV1:LTR
1	81336716	81336841	125	*	6	7	415.329105052306	406.103150200151	1	81336716	81337537	LTR1E:ERV1:LTR
1	81546519	81546618	99	*	14	6	1223.61268323491	439.505573809687	1	81546519	81546618	LTR81:Gypsy:LTR
1	82415855	82416144	289	*	17	4	508.981746387629	100.371515126088	1	82415855	82416240	THE1C:ERVL-MaLR:LTR
1	82452041	82452315	274	*	13	2	410.5290728163	52.9331530500718	1	82451972	82452315	MLT1B-int:ERVL-MaLR:LTR
1	82452322	82452387	65	*	8	1	1064.94642321104	111.566799505536	1	82452322	82454446	ERVL-B4-int:ERVL:LTR
1	82956778	82957159	381	*	6	13	136.26282974157	247.438177381044	1	82955730	82960586	HERVH-int:ERV1:LTR
1	83050976	83051275	299	*	6	19	173.6325690018	460.819389261996	1	83050326	83051926	THE1A-int:ERVL-MaLR:LTR
1	83493424	83493627	203	*	1	11	42.6240871359098	392.956953923439	1	83493424	83493629	MLT1E2:ERVL-MaLR:LTR
1	84101100	84101445	345	*	0	18	0	378.356972236165	1	84101055	84101445	MLT2C1:ERVL:LTR
1	84103011	84103154	143	*	11	5	665.5915145069	253.560907967127	1	84102414	84103154	MLT1G-int:ERVL-MaLR:LTR
1	84103160	84103405	245	*	25	15	882.927519243847	443.990324562847	1	84103160	84103405	MLT1G:ERVL-MaLR:LTR
1	84536744	84536867	123	*	4	6	281.388282555762	353.74838867609	1	84536744	84536867	ERVL-E-int:ERVL:LTR
1	86028283	86028296	13	*	6	0	3993.5490870414	0	1	86026688	86028296	THE1D-int:ERVL-MaLR:LTR
1	86028297	86028661	364	*	10	0	237.711255181036	0	1	86028297	86028667	THE1D:ERVL-MaLR:LTR
1	86484058	86484179	121	*	6	1	429.05899282263	59.9325782467755	1	86483819	86484179	THE1D:ERVL-MaLR:LTR
1	86759372	86759471	99	*	1	17	87.4009059453505	1245.26579246078	1	86759372	86759727	MLT1G1:ERVL-MaLR:LTR
1	86769783	86770127	344	*	14	4	352.144347791441	84.3237438123237	1	86769654	86770127	MLT2B3:ERVL:LTR
1	87315808	87316236	428	*	12	7	242.598776315599	118.604891997708	1	87315808	87316343	MLT1J:ERVL-MaLR:LTR
1	87489859	87489950	91	*	3	5	285.253506217243	398.452855376914	1	87489859	87490372	MLT1H1:ERVL-MaLR:LTR
1	87551963	87552326	363	*	11	5	262.202717836051	99.8876304112925	1	87551910	87552368	MSTB2:ERVL-MaLR:LTR
1	87853260	87853436	176	*	2	12	98.3260191885193	494.443770535898	1	87852708	87853436	MER72:ERV1:LTR
1	88626175	88626382	207	*	15	3	627.006499173167	105.09915895449	1	88626175	88626416	MLT1K:ERVL-MaLR:LTR
1	88667598	88667603	5	*	4	4	6922.15175087176	5801.47357428787	1	88667498	88667603	MLT1J:ERVL-MaLR:LTR
1	88667631	88667899	268	*	20	9	645.723111088783	243.532006383353	1	88667631	88667997	MLT1A0:ERVL-MaLR:LTR
1	88892711	88892769	58	*	18	23	2685.31748956232	2875.73043553063	1	88892400	88892769	MER51A:ERV1:LTR
1	88892803	88892876	73	*	22	31	2607.65990615032	3079.54932881719	1	88892803	88892876	MER51A:ERV1:LTR
1	89170952	89171130	178	*	11	8	534.716778508352	325.925481701566	1	89170952	89171130	MER65B:ERV1:LTR
1	89209776	89210001	225	*	0	10	0	322.304087460437	1	89209435	89211593	LOR1-int:ERV1:LTR
1	89952969	89953350	381	*	18	52	408.78848922471	989.752709524177	1	89952738	89953657	LTR8B:ERV1:LTR
1	90370447	90370720	273	*	8	4	253.558672193105	106.254094767177	1	90370422	90370796	MLT1D:ERVL-MaLR:LTR
1	91041963	91041995	32	*	4	15	1081.58621107371	3399.3009224343	1	91041963	91041995	HERVL-int:ERVL:LTR
1	91639875	91640123	248	*	0	8	0	233.930386059995	1	91639738	91640123	MSTA:ERVL-MaLR:LTR
1	91737958	91738214	256	*	9	1	304.196121864482	28.3275076869525	1	91737854	91738232	MLT2B4:ERVL:LTR
1	91740358	91740368	10	*	6	5	5191.61381315382	3625.92098392992	1	91740358	91740368	MSTA:ERVL-MaLR:LTR
1	91768856	91768859	3	*	16	13	46147.6783391451	31424.6485273926	1	91768451	91768859	MSTA:ERVL-MaLR:LTR
1	92794328	92794444	116	*	0	13	0	812.706427432568	1	92794328	92794444	MLT1F:ERVL-MaLR:LTR
1	92860441	92860507	66	*	0	10	0	1098.76393452422	1	92860376	92860507	LTR82A:ERVL:LTR
1	92860802	92860903	101	*	0	15	0	1077.00623285047	1	92860802	92860998	LTR82A:ERVL:LTR
1	93396061	93396123	62	*	1	5	139.559511106285	584.825965149987	1	93396033	93396123	MER101-int:ERV1:LTR
1	93396124	93396171	47	*	1	5	184.099780608291	771.472549772323	1	93396124	93396171	MER54B:ERVL:LTR
1	93396172	93396412	240	*	1	17	36.0528737024571	513.672139390072	1	93396172	93396649	LTR49-int:ERV1:LTR
1	94162579	94162852	273	*	4	20	126.779336096552	531.270473835885	1	94162579	94164104	HERVL-int:ERVL:LTR
1	94271010	94271330	320	*	45	28	1216.78448745793	634.536172187736	1	94270888	94271439	MLT1F2:ERVL-MaLR:LTR
1	94617474	94617792	318	*	55	33	1496.53438010199	752.549638174134	1	94617474	94618106	MER41B:ERV1:LTR
1	94670567	94670731	164	*	2	12	105.520605958411	530.622583014134	1	94670100	94670731	LTR85a:Gypsy:LTR
1	94670882	94670927	45	*	1	10	192.281993079771	1611.52043730219	1	94670882	94671675	LTR39:ERV1:LTR
1	95342349	95342506	157	*	8	4	440.901385405844	184.760304913626	1	95342136	95342506	THE1D:ERVL-MaLR:LTR
1	95538132	95538379	247	*	11	2	385.342455767153	58.7193681608084	1	95538001	95538675	LTR12:ERV1:LTR
1	95571481	95571703	222	*	10	4	389.76079678332	130.663819240718	1	95571481	95571867	MLT1A1:ERVL-MaLR:LTR
1	95646010	95646286	276	*	7	17	219.452274710608	446.671425556584	1	95645010	95648411	HERVL-int:ERVL:LTR
1	95762712	95762956	244	*	11	4	390.080272846257	118.882655210817	1	95761600	95763183	THE1B-int:ERVL-MaLR:LTR
1	96232141	96232207	66	*	5	1	655.506794590129	109.876393452422	1	96231826	96232207	MLT1F1:ERVL-MaLR:LTR
1	96416048	96416132	84	*	17	27	1751.13957983363	2330.94920395495	1	96416048	96416378	MLT1J2:ERVL-MaLR:LTR
1	96621288	96621358	70	*	4	7	494.439410776554	725.184196785984	1	96621005	96621358	MER34B:ERV1:LTR,MSTA:ERVL-MaLR:LTR
1	97580777	97580935	158	*	13	1	711.930164251051	45.8977339737964	1	97580574	97580935	MER31A:ERV1:LTR
1	97580941	97581059	118	*	11	1	806.60666588548	61.456287863219	1	97580941	97581059	MER31A:ERV1:LTR
1	98756844	98756905	61	*	0	9	0	1069.94389689735	1	98756844	98757257	MSTB:ERVL-MaLR:LTR
1	99704607	99704889	282	*	12	3	368.199561216583	77.1472549772323	1	99704422	99705272	LTR1A2:ERV1:LTR
1	99844842	99844957	115	*	5	3	376.2038995039	189.178486118083	1	99844842	99844957	MLT1J:ERVL-MaLR:LTR
1	99845063	99845189	126	*	7	3	480.704982699428	172.662903996663	1	99845063	99845574	MER9a1:ERVK:LTR
1	99943507	99943886	379	*	17	8	388.11536861748	153.073181379627	1	99943351	99943932	LTR14B:ERVK:LTR
1	100564790	100565131	341	*	2	16	50.7489131295583	340.262379723629	1	100564736	100565586	THE1D-int:ERVL-MaLR:LTR
1	100597277	100597514	237	*	36	41	1314.33261092502	1254.53806195044	1	100597153	100597575	MLT1J2:ERVL-MaLR:LTR
1	100775351	100775492	141	*	8	4	490.932748288777	205.726013272619	1	100775351	100775910	MLT2B3:ERVL:LTR
1	100810360	100810497	137	*	5	0	315.791594474077	0	1	100810360	100811157	ERV3-16A3_I-int:ERVL:LTR
1	101060890	101060959	69	*	0	10	0	1050.9915895449	1	101060597	101060959	MLT1A0:ERVL-MaLR:LTR
1	101268731	101269155	424	*	18	0	367.331166025034	0	1	101266845	101269155	ERV3-16A3_I-int:ERVL:LTR
1	101305781	101306018	237	*	12	7	438.110870308339	214.18942521105	1	101305717	101306095	ERV3-16A3_LTR:ERVL:LTR
1	101311881	101312051	170	*	15	5	763.472619581444	213.289469642936	1	101311800	101312051	MLT2B1:ERVL:LTR
1	101451607	101451963	356	*	21	8	510.411470394336	162.962740850783	1	101451359	101452077	LTR8:ERV1:LTR
1	102014699	102015013	314	*	14	12	385.788712230114	277.14045737044	1	102013655	102015247	THE1B-int:ERVL-MaLR:LTR
1	103240535	103240854	319	*	12	0	325.493029037857	0	1	103240490	103240899	LTR16A1:ERVL:LTR
1	103291756	103291923	167	*	12	0	621.75015726393	0	1	103291589	103291923	MLT1A0:ERVL-MaLR:LTR
1	104004480	104004502	22	*	4	1	1573.21630701631	329.629180357265	1	104004480	104004969	MER66B:ERV1:LTR
1	104932274	104932380	106	*	7	1	571.404036038942	68.4136034703758	1	104932231	104932380	MER101B:ERV1:LTR
1	104932396	104932763	367	*	11	2	259.344922546285	39.5195747567294	1	104932396	104932910	MER52D:ERV1:LTR
1	105412633	105412647	14	*	8	0	4944.39410776554	0	1	105412290	105412647	THE1B:ERVL-MaLR:LTR
1	105519694	105519994	300	*	8	0	230.738391695725	0	1	105518923	105520110	ERVL-B4-int:ERVL:LTR
1	105524189	105524531	342	*	18	5	455.404720452089	106.02108140146	1	105522572	105528121	HERVL-int:ERVL:LTR
1	105631638	105631800	162	*	7	3	373.881653210666	134.293369775182	1	105630137	105631800	LTR12C:ERV1:LTR
1	105631968	105632000	32	*	4	1	1081.58621107371	226.62006149562	1	105631968	105632171	MER83A-int:ERV1:LTR
1	105839300	105839601	301	*	11	1	316.211251078029	24.0924982320925	1	105838510	105840183	THE1D-int:ERVL-MaLR:LTR
1	105975889	105976108	219	*	7	3	276.569990046246	99.3403009295868	1	105975745	105976108	THE1C:ERVL-MaLR:LTR
1	105976111	105976347	236	*	7	3	256.647575509016	92.1844317948284	1	105976111	105977645	THE1C-int:ERVL-MaLR:LTR
1	106050360	106050399	39	*	4	0	887.455352675866	0	1	106049902	106050399	LTR78:ERV1:LTR
1	106245513	106245579	66	*	0	6	0	659.258360714531	1	106245513	106245579	MLT1B:ERVL-MaLR:LTR
1	106662999	106663375	376	*	2	13	46.0249451520729	250.728578676005	1	106661758	106663375	MSTA-int:ERVL-MaLR:LTR
1	106663376	106663460	84	*	0	8	0	690.651615986651	1	106663376	106663750	MSTA:ERVL-MaLR:LTR
1	106981506	106981750	244	*	7	7	248.232900902163	208.04464661893	1	106981506	106981827	MLT2B3:ERVL:LTR
1	108198705	108198895	190	*	8	15	364.323776361671	572.513839567882	1	108198705	108198895	LTR16B1:ERVL:LTR
1	108658571	108658759	188	*	10	0	460.249451520729	0	1	108658568	108658759	MER31B:ERV1:LTR
1	108709367	108709506	139	*	12	13	746.994793259542	678.229824332215	1	108709315	108709506	LTR16:ERVL:LTR
1	108720531	108720794	263	*	23	21	756.699098241685	579.044415684626	1	108720531	108720936	MLT1C:ERVL-MaLR:LTR
1	109446357	109446476	119	*	12	4	872.540136664507	243.759393877642	1	109446285	109446476	MLT1K:ERVL-MaLR:LTR
1	109855139	109855491	352	*	9	23	221.233543174168	473.841946763569	1	109852978	109857826	HERV17-int:ERV1:LTR
1	110477405	110477486	81	*	23	20	2456.93657824152	1790.5782636691	1	110477405	110477486	MamGypLTR1c:Gypsy:LTR
1	110477734	110477752	18	*	13	8	6249.16477509256	3223.04087460437	1	110477734	110478126	MamGypLTR1c:Gypsy:LTR
1	110922908	110923022	114	*	8	11	607.206293936119	699.739137249633	1	110922658	110923022	MLT1D:ERVL-MaLR:LTR
1	111044420	111044642	222	*	4	2	155.904318713328	65.3319096203589	1	111044420	111044914	LTR87:ERVL:LTR
1	111213974	111214060	86	*	2	16	201.225341595109	1349.17990099718	1	111213355	111214060	MER50:ERV1:LTR
1	111469722	111469782	60	*	5	0	721.057474049141	0	1	111469493	111469782	MLT1I:ERVL-MaLR:LTR
1	111553473	111553531	58	*	30	33	4475.52914927053	4126.04801619611	1	111553082	111553531	LTR40a:ERVL:LTR
1	111570829	111571138	309	*	25	28	700.05580004771	657.124838511571	1	111570549	111571625	MER21C:ERVL:LTR,MSTB2:ERVL-MaLR:LTR
1	111835372	111835737	365	*	2	12	47.4119982936422	238.416722231008	1	111835352	111835970	MER41B:ERV1:LTR
1	112735729	112735907	178	*	42	48	2041.64588157734	1955.55289020939	1	112735729	112736244	ERVL-E-int:ERVL:LTR
1	112807241	112807289	48	*	8	4	1442.11494809828	604.32016398832	1	112807241	112807596	MER39B:ERV1:LTR
1	112892872	112893024	152	*	2	10	113.851180113022	477.094866306568	1	112892872	112893024	MER34B-int:ERV1:LTR
1	114297117	114297531	414	*	12	4	250.802599669267	70.0661059696603	1	114297117	114297531	MLT2D:ERVL:LTR
1	114368648	114369087	439	*	23	8	453.329983684654	132.152017637537	1	114363430	114369149	Harlequin-int:ERV1:LTR
1	114764988	114765038	50	*	8	11	1384.43035017435	1595.40523292916	1	114764861	114765038	THE1C:ERVL-MaLR:LTR
1	115005286	115005287	1	*	0	14	0	101525.787550038	1	115005286	115005718	MLT2A2:ERVL:LTR
1	115530326	115530475	149	*	23	5	1335.65008615814	243.350401606035	1	115530073	115530475	MLT2C1:ERVL:LTR
1	115530477	115530601	124	*	22	8	1535.15462216914	467.860772119989	1	115530477	115530601	LTR85c:Gypsy:LTR
1	115530602	115530638	36	*	11	8	2643.87740484685	1611.52043730219	1	115530602	115531116	LTR37B:ERV1:LTR
1	115561617	115561854	237	*	8	6	292.073913538893	183.590935895186	1	115561617	115561967	MSTB:ERVL-MaLR:LTR
1	115778146	115778390	244	*	5	14	177.309214930117	416.089293237859	1	115778028	115778390	MLT1A0:ERVL-MaLR:LTR
1	115933543	115933693	150	*	0	14	0	676.838583666918	1	115933543	115933693	MLT1H2:ERVL-MaLR:LTR
1	115933796	115933816	20	*	1	7	432.634484429485	2538.14468875094	1	115933796	115933928	MLT1H2:ERVL-MaLR:LTR
1	116712760	116713026	266	*	17	12	552.991446263251	327.150765467361	1	116712426	116713026	LTR36:ERV1:LTR
1	116861503	116861607	104	*	0	19	0	1324.85574412824	1	116861496	116861607	MamGypLTR3a:Gypsy:LTR
1	117036504	117036616	112	*	5	15	386.280789669183	971.228834981228	1	117036094	117036616	LTR72:ERV1:LTR
1	117815746	117816094	348	*	19	22	472.416965756334	458.449779577346	1	117815666	117821685	HERVL18-int:ERVL:LTR
1	118602993	118603144	151	*	6	4	343.815484314822	192.101773983042	1	118602812	118603144	MLT1A:ERVL-MaLR:LTR
1	118603152	118603384	232	*	11	1	410.256838683132	31.2579395166372	1	118603152	118603450	MER90a:ERV1:LTR
1	119344943	119345288	345	*	0	12	0	252.237981490777	1	119344853	119346582	MER4-int:ERV1:LTR
1	119803209	119803336	127	*	2	13	136.26282974157	742.314532143133	1	119803209	119803584	ERVL-B4-int:ERVL:LTR
1	120668510	120668717	207	*	15	6	627.006499173167	210.198317908981	1	120668510	120668717	MLT1H:ERVL-MaLR:LTR
1	120668763	120668993	230	*	11	5	413.82428945429	157.648738431736	1	120668763	120669148	MLT1I:ERVL-MaLR:LTR
1	121099949	121100326	377	*	13	1	298.368609951369	19.2356550871614	1	121099943	121100519	LTR61:ERV1:LTR
1	121288359	121288784	425	*	12	22	244.311238266062	375.389466571568	1	121287641	121289670	LTR12C:ERV1:LTR
1	121493913	121494187	274	*	0	14	0	370.532071350503	1	121493776	121494187	MER95:ERV1:LTR
1	143401658	143401703	45	*	11	15	2115.10192387748	2417.28065595328	1	143401658	143401793	MLT1J2:ERVL-MaLR:LTR
1	143709844	143710019	175	*	8	48	395.551528621243	1989.07665404156	1	143709205	143710019	ERV24B_Prim-int:ERV1:LTR
1	143782986	143783278	292	*	15	5	444.487484002895	124.175376161984	1	143782683	143783581	MER49:ERV1:LTR
1	144261030	144261140	110	*	2	44	157.321630701631	2900.73678714394	1	144261030	144261485	MLT1I:ERVL-MaLR:LTR
1	144531867	144532239	372	*	24	13	558.238044425142	253.424584898328	1	144531691	144532239	ERV24B_Prim-int:ERV1:LTR
1	144594741	144594804	63	*	7	1	961.409965398855	115.108602664442	1	144594741	144594937	MLT1N2:ERVL-MaLR:LTR
1	144991295	144991564	269	*	4	21	128.664530685349	566.128926858946	1	144990466	144992335	LTR12C:ERV1:LTR
1	145120040	145120097	57	*	20	27	3036.0314696806	3435.08303740729	1	145119885	145120097	LTR67B:ERVL:LTR
1	145120109	145120284	175	*	25	33	1236.09852694139	1367.49019965357	1	145120109	145120567	MLT1H:ERVL-MaLR:LTR
1	145193908	145193982	74	*	5	10	584.64119517498	979.978644305383	1	145193908	145193982	LTR24C:ERV1:LTR
1	145193983	145193998	15	*	5	10	2884.22989619657	4834.56131190656	1	145193983	145193998	MER31B:ERV1:LTR
1	145194112	145194144	32	*	2	6	540.793105536856	1359.72036897372	1	145194112	145194508	MLT1A:ERVL-MaLR:LTR
1	145240998	145241078	80	*	7	11	757.110347751599	997.128270580728	1	145240985	145241078	ERVL-E-int:ERVL:LTR
1	146261752	146261755	3	*	3	5	8652.6896885897	12086.4032797664	1	146261752	146262112	MLT1M:ERVL-MaLR:LTR
1	146377481	146377625	144	*	97	63	5828.54791523056	3172.68086093868	1	146377481	146377645	LTR75:ERVL:LTR
1	146382796	146382857	61	*	10	19	1418.47371944093	2258.77044900552	1	146382796	146382857	LTR23-int:ERV1:LTR
1	146382894	146382910	16	*	6	15	3244.75863322114	6798.6018448686	1	146382894	146382910	LTR23-int:ERV1:LTR
1	146387818	146387831	13	*	29	37	19302.1539207001	20639.8579085241	1	146387818	146388125	LTR4:ERV1:LTR
1	146670968	146671470	502	*	16	25	275.782938281743	361.147508359554	1	146670596	146671548	LTR1D:ERV1:LTR
1	147642857	147642940	83	*	3	7	312.747820069507	611.601129819504	1	147642857	147643172	MLT1B:ERVL-MaLR:LTR
1	147676564	147676800	236	*	0	13	0	399.465871110923	1	147676280	147676800	MLT1K:ERVL-MaLR:LTR
1	147694573	147694827	254	*	0	17	0	485.359501785895	1	147694573	147695010	MLT1K:ERVL-MaLR:LTR
1	147709639	147709878	239	*	1	14	36.2037225464004	424.794090167522	1	147709409	147710433	LTR5A:ERVK:LTR
1	147791189	147791239	50	*	1	13	173.053793771794	1885.47891164356	1	147791189	147791389	MSTB:ERVL-MaLR:LTR
1	147817096	147817347	251	*	0	15	0	433.377010031464	1	147816167	147817370	MSTD-int:ERVL-MaLR:LTR
1	147834140	147834292	152	*	0	10	0	477.094866306568	1	147833885	147834292	LTR7:ERV1:LTR
1	147917074	147917347	273	*	9	10	285.253506217243	265.635236917943	1	147916946	147917347	MLT1F1:ERVL-MaLR:LTR
1	148371638	148371858	220	*	38	23	1494.55549166549	758.14711482171	1	148371296	148371858	ERV24B_Prim-int:ERV1:LTR
1	148372291	148372335	44	*	17	4	3343.08465240966	659.258360714531	1	148372291	148372970	LTR51:ERV1:LTR
1	148512570	148512573	3	*	6	10	17305.3793771794	24172.8065595328	1	148512360	148512573	LTR37-int:ERV1:LTR
1	148512868	148513012	144	*	42	26	2523.701159172	1309.36035530803	1	148512868	148513339	LTR37-int:ERV1:LTR
1	149218512	149218721	209	*	20	9	828.008582640162	312.280276127936	1	149218226	149218721	MLT1F2:ERVL-MaLR:LTR
1	149632712	149632799	87	*	5	12	497.281016585615	1000.25406453239	1	149632615	149632799	LTR49:ERV1:LTR
1	150451694	150451858	164	*	8	15	422.082423833644	663.278228767668	1	150451694	150451858	MLT1C:ERVL-MaLR:LTR
1	150604929	150605065	136	*	26	91	1654.1906757598	4852.3354343768	1	150604929	150605065	LTR78:ERV1:LTR
1	151076730	151076794	64	*	6	23	811.189658305284	2606.13070719963	1	151076730	151076794	MER41-int:ERV1:LTR
1	151491816	151491990	174	*	19	0	944.833931512668	0	1	151491816	151492370	MER21A:ERVL:LTR
1	151878577	151878641	64	*	1	12	135.198276384214	1359.72036897372	1	151878210	151878641	MLT1K:ERVL-MaLR:LTR
1	151908496	151908750	254	*	5	22	170.328537176963	628.112296428805	1	151907955	151908832	MER61-int:ERV1:LTR
1	151933993	151934394	401	*	16	40	345.244476352706	723.375757392502	1	151933993	151934469	MLT1D:ERVL-MaLR:LTR
1	152182078	152182143	65	*	9	6	1198.06472611242	669.400797033216	1	152182078	152182143	MER41B:ERV1:LTR
1	152481863	152482224	361	*	16	7	383.498711959654	140.617434279831	1	152481514	152484292	HERVP71A-int:ERV1:LTR
1	153653417	153653456	39	*	18	8	3993.5490870414	1487.55732674048	1	153653057	153653456	LTR41:ERVL:LTR
1	154305144	154305172	28	*	33	40	10197.8128472664	10359.7742397998	1	154305043	154305172	MLT2B3:ERVL:LTR
1	154305174	154305379	205	*	47	46	1983.78739201813	1627.24258791001	1	154305174	154305379	ERV3-16A3_I-int:ERVL:LTR
1	154318543	154318591	48	*	12	6	2163.17242214742	906.48024598248	1	154318446	154318591	MER41A:ERV1:LTR
1	154318612	154318840	228	*	18	8	683.107080678134	254.450595363503	1	154318612	154318840	MER41A:ERV1:LTR
1	154319139	154319208	69	*	2	11	250.802599669267	1156.09074849939	1	154319139	154319208	MER41A:ERV1:LTR
1	154319209	154319233	24	*	1	8	360.528737024571	2417.28065595328	1	154319209	154319539	LTR16:ERVL:LTR
1	154510619	154510747	128	*	12	22	811.189658305284	1246.41033822591	1	154510619	154510747	LTR40a:ERVL:LTR
1	155097001	155097073	72	*	1	9	120.176245674857	906.480245982479	1	155097001	155097073	LTR41:ERVL:LTR
1	155637534	155637661	127	*	14	17	953.83980819099	970.719003571789	1	155637452	155637661	LTR12F:ERV1:LTR
1	155637970	155638084	114	*	6	9	455.404720452089	572.513839567882	1	155637970	155638084	LTR25-int:ERV1:LTR
1	155886432	155886467	35	*	11	13	2719.41675927105	2693.54130234794	1	155886432	155886467	MLT1K:ERVL-MaLR:LTR
1	156183883	156183997	114	*	4	9	303.60314696806	572.513839567882	1	156183883	156183997	LTR22E:ERVK:LTR
1	158146144	158146566	422	*	47	56	963.688188065677	962.329739810784	1	158145374	158146566	MER70-int:ERVL:LTR
1	158146569	158146702	133	*	28	32	1821.61888180836	1744.80408249259	1	158146569	158147206	MER70B:ERVL:LTR
1	158373813	158374039	226	*	14	20	536.00732584184	641.755926359278	1	158373131	158374718	LTR12C:ERV1:LTR
1	158393755	158393769	14	*	5	0	3090.24631735346	0	1	158393632	158393769	ERVL-E-int:ERVL:LTR
1	158404249	158404499	250	*	0	8	0	232.058942971515	1	158404083	158404627	MER74A:ERVL:LTR
1	158572705	158572731	26	*	4	0	1331.1830290138	0	1	158572284	158572731	MLT1J:ERVL-MaLR:LTR
1	158702642	158702819	177	*	23	11	1124.36080699188	450.679444330272	1	158702642	158702819	MLT1B:ERVL-MaLR:LTR
1	158959551	158959644	93	*	2	5	186.079348141714	389.883976766658	1	158959151	158959644	LTR22B1:ERVK:LTR
1	159077080	159077222	142	*	43	19	2620.18068034758	970.316883023499	1	159077080	159077518	MER41E:ERV1:LTR
1	159105678	159105930	252	*	13	0	446.368912506611	0	1	159104931	159106375	MER52A:ERV1:LTR
1	159494271	159494527	256	*	3	19	101.398707288161	538.222646052097	1	159493652	159495175	LTR12C:ERV1:LTR
1	159960860	159960867	7	*	21	19	25958.0690657691	19683.5710556196	1	159960860	159961112	LTR16E1:ERVL:LTR
1	160433112	160433302	190	*	3	30	136.621416135627	1145.02767913576	1	160433112	160433302	MLT1A:ERVL-MaLR:LTR
1	160433347	160433363	16	*	2	10	1081.58621107371	4532.4012299124	1	160433347	160433504	MLT1A:ERVL-MaLR:LTR
1	160699123	160699566	443	*	3	24	58.596092699253	392.87631428586	1	160699048	160700016	LTR5:ERVK:LTR
1	160726446	160726681	235	*	27	23	994.138815284774	709.754745790537	1	160726446	160726990	LTR36:ERV1:LTR
1	160906469	160906495	26	*	1	4	332.79575725345	1115.66799505536	1	160906111	160906495	LTR7B:ERV1:LTR
1	160918067	160918218	151	*	18	0	1031.44645294447	0	1	160917953	160918218	THE1B:ERVL-MaLR:LTR
1	160952037	160952210	173	*	12	4	600.186567994661	167.672646655719	1	160951708	160952210	LTR75:ERVL:LTR
1	160952253	160952362	109	*	5	2	396.912371036225	133.06132051119	1	160952253	160952393	LTR40b:ERVL:LTR
1	161330563	161330717	154	*	8	8	449.490373433231	376.719063265446	1	161330118	161330717	MLT1D-int:ERVL-MaLR:LTR
1	161484238	161484529	291	*	20	0	594.686576535374	0	1	161483098	161487895	HUERS-P3-int:ERV1:LTR
1	161736961	161737068	107	*	11	1	889.52884649053	67.7742239986901	1	161736961	161737068	LTR78:ERV1:LTR
1	162434344	162434448	104	*	11	1	915.188332446987	69.72924969096	1	162432972	162434448	LTR12C:ERV1:LTR
1	162494701	162494721	20	*	2	15	865.26896885897	5438.88147589488	1	162494701	162494721	MER4D1:ERV1:LTR
1	162614975	162615269	294	*	2	12	58.8618346162564	295.993549708565	1	162614809	162615427	MLT1E2:ERVL-MaLR:LTR
1	162874384	162874518	134	*	12	20	774.86773330654	1082.3644728149	1	162874384	162874749	MLT1C:ERVL-MaLR:LTR
1	163151548	163151814	266	*	12	1	390.346903244648	27.2625637889468	1	163151462	163151814	THE1D:ERVL-MaLR:LTR
1	163470430	163470673	243	*	1	11	35.6077764962539	328.272681672668	1	163470430	163470885	MLT1H1:ERVL-MaLR:LTR
1	163933202	163933296	94	*	8	0	736.399122433166	0	1	163933114	163933296	MLT1J2:ERVL-MaLR:LTR
1	165668288	165668588	300	*	24	4	692.215175087176	96.6912262381312	1	165668188	165668588	MSTB:ERVL-MaLR:LTR
1	165689201	165689376	175	*	14	0	692.215175087176	0	1	165689201	165689611	LTR40A1:ERVL:LTR
1	165714675	165714686	11	*	4	8	3146.43261403262	5274.06688571624	1	165714675	165714686	MLT1J1-int:ERVL-MaLR:LTR
1	165735933	165736272	339	*	3	19	76.5724751202628	406.445420027542	1	165735933	165736272	MLT1A0:ERVL-MaLR:LTR
1	166184666	166184801	135	*	17	4	1089.59796078537	214.869391640291	1	166184421	166184801	MLT1C:ERVL-MaLR:LTR
1	166342020	166342330	310	*	13	0	362.854728876342	0	1	166341928	166343596	LTR12C:ERV1:LTR
1	166490006	166490287	281	*	40	7	1231.69959979925	180.650867526757	1	166490006	166490287	LTR12F:ERV1:LTR
1	166705267	166705541	274	*	9	4	284.212435026669	105.866306100144	1	166705221	166705697	LTR16E1:ERVL:LTR
1	166715754	166715802	48	*	0	8	0	1208.64032797664	1	166715754	166715802	ERVL-B4-int:ERVL:LTR
1	166715803	166715976	173	*	4	8	200.062189331554	335.345293311438	1	166715803	166715976	MER51B:ERV1:LTR
1	166715980	166715987	7	*	4	5	4944.39410776554	5179.88711989988	1	166715980	166716333	ERVL-B4-int:ERVL:LTR
1	167675494	167675564	70	*	5	5	618.049263470693	517.988711989988	1	167675233	167675564	THE1B:ERVL-MaLR:LTR
1	167793291	167793445	154	*	10	10	561.862966791539	470.898829081808	1	167793054	167793445	MSTA:ERVL-MaLR:LTR
1	167991588	167991831	243	*	8	14	284.862211970031	417.801594856122	1	167991549	167991990	MLT1C:ERVL-MaLR:LTR
1	168176891	168176902	11	*	1	21	786.608153508154	13844.4255750051	1	168176891	168176902	MER49:ERV1:LTR
1	168348469	168348502	33	*	12	2	3146.43261403262	439.505573809687	1	168348469	168348643	LTR12F:ERV1:LTR
1	168379402	168379602	200	*	11	24	475.897932872433	870.22103614318	1	168379402	168379807	MLT1A:ERVL-MaLR:LTR
1	168402598	168402836	238	*	12	5	436.270068332254	152.349621173526	1	168402355	168402845	LTR15:ERV1:LTR
1	168474050	168474391	341	*	14	13	355.242391906908	276.463183525448	1	168473548	168475173	MSTA-int:ERVL-MaLR:LTR
1	169161969	169162261	292	*	19	6	563.017479737001	149.01045139438	1	169161571	169162311	LTR8B:ERV1:LTR
1	169336603	169337411	808	*	15	27	160.631615505997	242.326402391356	1	169335936	169337642	LTR12C:ERV1:LTR
1	169649643	169649868	225	*	9	10	346.107587543588	322.304087460437	1	169649615	169649921	MLT1A0:ERVL-MaLR:LTR
1	170914799	170914959	160	*	1	10	54.0793105536856	453.24012299124	1	170914657	170914959	MER21C:ERVL:LTR
1	171197970	171198016	46	*	8	2	1504.8155980156	315.297476863471	1	171197584	171198016	MSTC:ERVL-MaLR:LTR
1	171223318	171223688	370	*	9	3	210.470830262993	58.798718658323	1	171221157	171224222	HERVIP10B3-int:ERV1:LTR
1	171292726	171293091	365	*	11	5	260.765990615032	99.3403009295868	1	171292405	171295571	PRIMA4-int:ERV1:LTR
1	171296589	171296814	225	*	5	13	192.281993079771	418.995313698568	1	171295864	171297945	PRIMA4-int:ERV1:LTR
1	171754448	171754609	161	*	29	19	1558.55901223044	855.80743720085	1	171754402	171754609	MLT1H:ERVL-MaLR:LTR
1	171759547	171759698	151	*	1	23	57.3025807191371	1104.58520040249	1	171759547	171759698	MER83B-int:ERV1:LTR
1	171823118	171823388	270	*	10	2	320.469988466285	53.7173479100729	1	171823118	171823473	MLT1J1:ERVL-MaLR:LTR
1	172352385	172352416	31	*	5	4	1395.59511106285	935.721544239979	1	172352385	172352567	MamGypsy2-LTR:Gypsy:LTR
1	172630657	172630894	237	*	17	9	620.657066270147	275.386403842779	1	172630657	172631200	MER87:ERV1:LTR
1	172690328	172690608	280	*	1	18	30.9024631735346	466.189840790989	1	172688549	172694055	HERVL-int:ERVL:LTR
1	172813962	172814240	278	*	4	24	124.499132209924	626.058299383583	1	172813699	172815220	THE1C-int:ERVL-MaLR:LTR
1	173108242	173108477	235	*	8	2	294.559648973266	61.7178039817858	1	173108120	173108554	LOR1b:ERV1:LTR
1	173179029	173179190	161	*	1	11	53.7434142148428	495.467463642598	1	173178709	173179190	MLT1D:ERVL-MaLR:LTR
1	173507536	173507680	144	*	28	35	1682.467439448	1762.60047829927	1	173507536	173507927	MLT1C:ERVL-MaLR:LTR
1	173545015	173545167	152	*	3	12	170.776770169534	572.513839567882	1	173545015	173545181	MLT1H-int:ERVL-MaLR:LTR
1	174056661	174056898	237	*	10	12	365.092391923616	367.181871790371	1	174055533	174056932	LTR12C:ERV1:LTR
1	174299970	174300238	268	*	2	11	64.5723111088783	297.650230024098	1	174299363	174300243	MER61-int:ERV1:LTR
1	174373251	174373462	211	*	13	3	533.104104036332	103.10675783687	1	174373251	174373462	LTR33A:ERVL:LTR
1	174710898	174711049	151	*	9	12	515.723226472234	576.305321949126	1	174710898	174711393	LTR12C:ERV1:LTR
1	175101726	175102057	331	*	15	2	392.115846914941	43.8177762408449	1	175101076	175102865	LTR12C:ERV1:LTR
1	175229030	175229207	177	*	10	5	488.852524779079	204.854292877397	1	175229030	175229207	LTR85c:Gypsy:LTR
1	175508347	175508551	204	*	11	2	466.566600855327	71.0964898809788	1	175508347	175508872	MLT1F2:ERVL-MaLR:LTR
1	176433603	176433616	13	*	7	0	4659.1406015483	0	1	176433603	176434021	LTR16:ERVL:LTR
1	176509159	176509267	108	*	5	1	400.587485582856	67.1466848875911	1	176509101	176509267	MSTA:ERVL-MaLR:LTR
1	176509316	176509579	263	*	11	4	361.899568724284	110.294174416119	1	176509316	176509635	THE1D:ERVL-MaLR:LTR
1	176716546	176716599	53	*	7	7	1142.80807207788	957.790448585261	1	176716546	176716599	MER66-int:ERV1:LTR
1	177562795	177563023	228	*	6	9	227.702360226045	286.256919783941	1	177562712	177563023	LTR16D:ERVL:LTR
1	177573249	177573637	388	*	5	13	111.503733100383	242.974086552005	1	177573249	177573657	MSTA:ERVL-MaLR:LTR
1	177773095	177773205	110	*	2	7	157.321630701631	461.480852500171	1	177773095	177773205	MLT1H2:ERVL-MaLR:LTR
1	177773233	177773424	191	*	0	4	0	151.871035976122	1	177773233	177774168	MLT1H2-int:ERVL-MaLR:LTR
1	178352435	178352669	234	*	14	1	517.682289060922	30.9907776404267	1	178352367	178353679	MSTA-int:ERVL-MaLR:LTR
1	178936828	178937050	222	*	12	3	467.712956139984	97.9978644305383	1	178936698	178937050	MLT1A:ERVL-MaLR:LTR
1	178969860	178969944	84	*	19	0	1957.15600099053	0	1	178969860	178969944	MLT1F2:ERVL-MaLR:LTR
1	179070346	179070515	169	*	1	17	51.1993472697615	729.475227536196	1	179070346	179070515	MSTD:ERVL-MaLR:LTR
1	179836921	179837266	345	*	16	4	401.284159470827	84.0793271635923	1	179836073	179837495	LTR12C:ERV1:LTR
1	180117171	180117539	368	*	16	33	376.2038995039	650.301046030909	1	180117103	180117539	MER70C:ERVL:LTR
1	180486311	180486487	176	*	11	6	540.793105536856	247.221885267949	1	180486027	180486487	LTR40c:ERVL:LTR
1	181228680	181228811	131	*	15	5	990.765994876683	276.787861368696	1	181228408	181228811	MLT1J1:ERVL-MaLR:LTR
1	181294590	181294709	119	*	6	13	436.270068332254	792.218030102335	1	181294590	181295153	MLT1G1:ERVL-MaLR:LTR
1	181570463	181570771	308	*	2	16	56.1862966791539	376.719063265446	1	181570445	181570908	MLT1D:ERVL-MaLR:LTR
1	181830328	181830571	243	*	25	4	890.194412406348	119.371884244606	1	181829663	181832241	HERV9-int:ERV1:LTR
1	182037536	182037836	300	*	7	13	201.89609273376	314.246485273926	1	182035541	182039796	MER61-int:ERV1:LTR
1	182266668	182266899	231	*	1	14	37.4575311194359	439.505573809687	1	182266586	182266899	MLT1A0:ERVL-MaLR:LTR
1	182404482	182404507	25	*	0	6	0	1740.44207228636	1	182404482	182404661	MSTC:ERVL-MaLR:LTR
1	182725141	182725271	130	*	0	14	0	780.967596538752	1	182724958	182725271	LTR54B:ERV1:LTR
1	182846182	182846236	54	*	0	6	0	805.760218651093	1	182845446	182846236	MER21B:ERVL:LTR
1	185017002	185017024	22	*	16	20	6292.86522806523	6592.58360714531	1	185016766	185017024	THE1B:ERVL-MaLR:LTR
1	185017061	185017194	133	*	19	22	1236.09852694139	1199.55280671366	1	185017061	185017194	LTR104_Mam:Gypsy:LTR
1	185017250	185017478	228	*	28	35	1062.61101438821	1113.22135471533	1	185017250	185017937	MER72B:ERV1:LTR
1	185117823	185118059	236	*	12	6	439.967272301171	184.368863589657	1	185117745	185118090	ERVL-E-int:ERVL:LTR
1	185337282	185337524	242	*	14	7	500.568824959735	209.764023863714	1	185337282	185337524	LTR54:ERV1:LTR
1	185441443	185441698	255	*	37	21	1255.48830775615	597.210515000222	1	185441330	185441707	MLT2C1:ERVL:LTR
1	185656568	185656927	359	*	3	12	72.3065990689947	242.401402825398	1	185656498	185657053	MER77:ERVL:LTR
1	186193942	186194232	290	*	2	24	59.6737219902738	600.152438719435	1	186193862	186194232	MLT2F:ERVL:LTR
1	186194233	186194338	105	*	3	19	247.219705388277	1312.23807037464	1	186194233	186194580	MLT1A:ERVL-MaLR:LTR
1	186244766	186245205	439	*	66	44	1300.85995318205	726.836097006453	1	186244598	186245242	THE1D-int:ERVL-MaLR:LTR
1	186474178	186474497	319	*	2	16	54.2488381729762	363.728750739051	1	186474156	186474636	MLT1D:ERVL-MaLR:LTR
1	186519401	186519812	411	*	9	0	189.474956684446	0	1	186518873	186519816	ERV24B_Prim-int:ERV1:LTR
1	186571046	186571126	80	*	0	10	0	906.48024598248	1	186570904	186571126	MLT1O:ERVL-MaLR:LTR
1	186649857	186650025	168	*	2	12	103.008210578449	517.988711989988	1	186649857	186650025	MLT1B:ERVL-MaLR:LTR
1	186739533	186739599	66	*	4	15	524.405435672103	1648.14590178633	1	186739450	186739599	MLT1L:ERVL-MaLR:LTR
1	187043952	187044010	58	*	0	10	0	1250.31758066549	1	187043701	187044010	MER89:ERV1:LTR
1	187072707	187073142	435	*	29	70	576.845979239313	1166.96307528779	1	187072601	187074381	LTR12C:ERV1:LTR
1	187589039	187589213	174	*	10	4	497.281016585615	166.709010755399	1	187589039	187589213	MLT2B1:ERVL:LTR
1	188013101	188013513	412	*	13	2	273.021762018607	35.2031163488342	1	188012481	188013856	LTR12C:ERV1:LTR
1	188665121	188665299	178	*	11	7	534.716778508352	285.18479648887	1	188665007	188665299	THE1-int:ERVL-MaLR:LTR
1	188813508	188813926	418	*	9	24	186.301931094037	416.373701503914	1	188812905	188814528	LTR12C:ERV1:LTR
1	188846629	188846872	243	*	2	9	71.2155529925078	268.586739550364	1	188846530	188847464	LTR28B:ERV1:LTR
1	188857534	188858152	618	*	15	8	210.016740014313	93.8749769302244	1	188857458	188859145	LTR12C:ERV1:LTR
1	188956319	188956326	7	*	4	3	4944.39410776554	3107.93227193993	1	188955903	188956326	MSTA:ERVL-MaLR:LTR
1	188988779	188988854	75	*	5	12	576.845979239313	1160.29471485757	1	188988779	188988854	LTR78:ERV1:LTR
1	189250229	189250595	366	*	3	16	70.9236859720467	317.020413895512	1	189249404	189250965	MER52D:ERV1:LTR
1	189798429	189798474	45	*	10	2	1922.81993079771	322.304087460437	1	189798429	189798474	MSTA:ERVL-MaLR:LTR
1	189804247	189804492	245	*	1	8	35.3171007697539	236.794839766852	1	189804247	189804857	MLT1E2:ERVL-MaLR:LTR
1	190367400	190367714	314	*	17	7	468.45772199371	161.665266799423	1	190366502	190368074	THE1C-int:ERVL-MaLR:LTR
1	190378886	190379082	196	*	16	0	706.342015395077	0	1	190378749	190379082	LTR40a:ERVL:LTR
1	190591732	190592048	316	*	10	0	273.819293942712	0	1	190591408	190592048	LTR9D:ERV1:LTR
1	190592057	190592070	13	*	7	1	4659.1406015483	557.83399752768	1	190592057	190592255	LTR73:ERV1:LTR
1	190675251	190675482	231	*	0	8	0	251.146042176964	1	190675096	190675533	MLT2A2:ERVL:LTR
1	191588781	191588825	44	*	1	13	196.652038377039	2142.58967232222	1	191588781	191589199	MER31A:ERV1:LTR
1	191871973	191871981	8	*	6	2	6489.51726644227	1812.96049196496	1	191870878	191871981	MER52-int:ERV1:LTR
1	191872028	191872439	411	*	21	5	442.108232263707	88.2219217501197	1	191872028	191872642	LTR28C:ERV1:LTR
1	192751770	192752035	265	*	4	17	130.606636808901	465.212503598556	1	192751349	192752377	LTR12D:ERV1:LTR
1	193043557	193043822	265	*	10	17	326.516592022253	465.212503598556	1	193043492	193044098	MER77B:ERVL:LTR
1	193285790	193286017	227	*	11	5	419.293332927254	159.732201935239	1	193285790	193286033	MamGypLTR3a:Gypsy:LTR
1	193433160	193433470	310	*	2	9	55.8238044425142	210.537347453995	1	193432259	193433811	THE1C-int:ERVL-MaLR:LTR
1	193799346	193799453	107	*	4	2	323.465035087465	135.54844799738	1	193799346	193799709	LTR16A:ERVL:LTR
1	194096572	194096619	47	*	3	12	552.299341824874	1851.53411945358	1	194096572	194096863	MLT2B1:ERVL:LTR
1	194184520	194184635	115	*	0	10	0	630.594953726942	1	194184497	194184635	LTR40b:ERVL:LTR
1	194184814	194185143	329	*	11	12	289.299655241601	264.504874207654	1	194184814	194185143	HERV16-int:ERVL:LTR
1	194426654	194426924	270	*	11	4	352.516987312914	107.434695820146	1	194422572	194427817	HERV9NC-int:ERV1:LTR
1	194657377	194657512	135	*	5	10	320.469988466285	537.173479100729	1	194657377	194657626	MLT1E1A:ERVL-MaLR:LTR
1	194709741	194709827	86	*	1	17	100.612670797555	1433.5036448095	1	194709559	194709827	MER70-int:ERVL:LTR
1	195054943	195055189	246	*	11	15	386.908888514173	442.185485845112	1	195054148	195055646	LTR12C:ERV1:LTR
1	195847941	195848026	85	*	14	15	1425.14888988536	1279.73681785762	1	195847914	195848026	LTR7Y:ERV1:LTR
1	195848027	195848133	106	*	13	16	1061.17892407232	1094.61765552601	1	195848027	195848133	HERVH-int:ERV1:LTR
1	195848134	195848175	41	*	13	14	2743.53575491868	2476.23872073263	1	195848134	195848597	LTR7:ERV1:LTR
1	196385875	196386126	251	*	1	8	34.4728672852179	231.134405350114	1	196385843	196386387	MLT1F:ERVL-MaLR:LTR
1	196927679	196927860	181	*	2	20	95.6098308131458	801.308504735894	1	196927679	196928089	MLT2C1:ERVL:LTR
1	196933817	196934112	295	*	26	17	762.609938655363	417.902757469889	1	196933510	196934428	LTR12C:ERV1:LTR
1	197015096	197015254	158	*	9	1	492.874729096881	45.8977339737964	1	197014563	197015254	ERVL47-int:ERVL:LTR,MER4B-int:ERV1:LTR
1	197015256	197015349	93	*	10	2	930.39674070857	155.953590706663	1	197015256	197015571	LTR47A:ERVL:LTR
1	197227212	197227478	266	*	6	11	195.173451622324	299.888201678414	1	197227070	197228739	THE1A-int:ERVL-MaLR:LTR
1	197235266	197235276	10	*	4	11	3461.07587543588	7977.02616464582	1	197234892	197235276	ERV3-16A3_I-int:ERVL:LTR
1	197235407	197235743	336	*	8	14	206.016421156898	302.16008199416	1	197235407	197235760	MLT1H:ERVL-MaLR:LTR
1	197447338	197447560	222	*	10	4	389.76079678332	130.663819240718	1	197447003	197447560	MLT1F2:ERVL-MaLR:LTR
1	197871872	197872223	351	*	11	12	271.166913317626	247.926221123413	1	197871354	197872924	THE1A-int:ERVL-MaLR:LTR
1	198399717	198399840	123	*	6	0	422.082423833644	0	1	198399472	198399840	MLT1D:ERVL-MaLR:LTR
1	198399974	198400024	50	*	6	6	1038.32276263076	870.22103614318	1	198399974	198400024	LTR40A1:ERVL:LTR
1	198819476	198819722	246	*	2	13	70.3470706389406	383.227421065764	1	198819476	198819936	MLT1D:ERVL-MaLR:LTR
1	199181016	199181215	199	*	0	11	0	400.855586163107	1	199181016	199181461	LTR78:ERV1:LTR
1	199358701	199358812	111	*	6	4	467.712956139984	261.327638481436	1	199358701	199358823	ERV3-16A3_I-int:ERVL:LTR
1	199464530	199464599	69	*	1	9	125.401299834633	945.892430590413	1	199464425	199464599	THE1D:ERVL-MaLR:LTR
1	199464721	199464797	76	*	8	9	910.809440904179	858.770759351823	1	199464721	199465056	THE1D:ERVL-MaLR:LTR
1	199823219	199823460	241	*	0	13	0	391.178197436423	1	199823214	199823505	MLT1J1:ERVL-MaLR:LTR
1	199966951	199966952	1	*	3	5	25958.0690657691	36259.2098392992	1	199966951	199967302	ERV3-16A3_LTR:ERVL:LTR
1	200218211	200218246	35	*	7	1	1730.53793771794	207.195484795995	1	200218211	200218575	MLT1A0:ERVL-MaLR:LTR
1	200634848	200634938	90	*	11	2	1057.55096193874	161.152043730219	1	200634848	200634938	MER34C2:ERV1:LTR
1	201164571	201164742	171	*	16	6	809.608391914825	254.450595363503	1	201164571	201164944	MLT1K:ERVL-MaLR:LTR
1	201582614	201582645	31	*	18	20	5024.14239982628	4678.60772119989	1	201582215	201582645	LTR33A_:ERVL:LTR
1	202386228	202386267	39	*	3	11	665.5915145069	2045.39132426816	1	202386228	202386267	MER92B:ERV1:LTR
1	202868495	202868621	126	*	6	11	412.032842313795	633.09731465443	1	202868495	202868621	LOR1-int:ERV1:LTR
1	203513186	203513425	239	*	28	30	1013.70423129921	910.273050358975	1	203513186	203513425	LTR103b_Mam:ERV1:LTR
1	203551155	203551170	15	*	6	4	3461.07587543588	1933.82452476262	1	203551155	203551284	MER49:ERV1:LTR
1	203558490	203558608	118	*	35	72	2566.47575509016	4424.85272615176	1	203558490	203558615	MLT1K:ERVL-MaLR:LTR
1	204239108	204239371	263	*	10	15	328.999607931167	413.603154060447	1	204235080	204240742	HERVL-int:ERVL:LTR
1	204858220	204858340	120	*	2	10	144.211494809828	604.32016398832	1	204858220	204858340	MLT1B:ERVL-MaLR:LTR
1	204891130	204891269	139	*	0	8	0	417.372199589055	1	204891130	204891269	LTR16E2:ERVL:LTR
1	205889977	205890239	262	*	21	26	693.536196413678	719.64843955861	1	205889853	205890317	HERVH-int:ERV1:LTR
1	206019400	206019561	161	*	8	4	429.947313718743	180.169986779126	1	206019104	206019561	MLT2F:ERVL:LTR
1	206175745	206175813	68	*	7	30	890.718056178351	3199.34204464405	1	206175405	206175813	MLT1B:ERVL-MaLR:LTR
1	206178579	206178747	168	*	46	31	2369.18884330432	1338.13750597414	1	206178291	206178747	MLT1H:ERVL-MaLR:LTR
1	206178759	206178857	98	*	52	41	4591.223100068	3033.93388451279	1	206178759	206178971	LTR67B:ERVL:LTR
1	206307004	206307238	234	*	12	15	443.727676337933	464.8616646064	1	206306149	206308019	LTR12C:ERV1:LTR
1	206890349	206890488	139	*	35	27	2178.73481367367	1408.63117361306	1	206889721	206890488	MER21C:ERVL:LTR
1	206991282	206991405	123	*	8	6	562.776565111525	353.74838867609	1	206990959	206991405	MLT1C:ERVL-MaLR:LTR
1	207007856	207008102	246	*	10	4	351.735353194703	117.916129558697	1	207007738	207008102	THE1A:ERVL-MaLR:LTR
1	207087639	207087824	185	*	2	14	93.5425912279967	548.788040811015	1	207087639	207087824	MER34A1:ERV1:LTR
1	207159126	207159217	91	*	5	8	475.422510362071	637.524568603063	1	207159126	207159393	LTR16:ERVL:LTR
1	207400892	207400953	61	*	6	2	851.08423166456	237.765310421634	1	207400892	207401251	THE1D:ERVL-MaLR:LTR
1	207637040	207637426	386	*	15	14	336.244417950377	263.020175000098	1	207636165	207639291	HERVK-int:ERVK:LTR
1	207740549	207740639	90	*	0	14	0	1128.06430611153	1	207740549	207741155	LTR9B:ERV1:LTR
1	207914636	207914780	144	*	0	15	0	755.4002049854	1	207914145	207914780	LTR102_Mam:ERVL:LTR
1	208116712	208116764	52	*	2	14	332.79575725345	1952.41899134688	1	208116712	208116847	LTR78:ERV1:LTR
1	208352878	208353003	125	*	13	4	899.879727613329	232.058942971515	1	208352645	208353003	MLT1A0:ERVL-MaLR:LTR
1	208353004	208353143	139	*	18	3	1120.49218988931	156.514574845896	1	208353004	208353228	MLT1I:ERVL-MaLR:LTR
1	208986890	208986955	65	*	3	20	399.35490870414	2231.33599011072	1	208986890	208986955	MSTD:ERVL-MaLR:LTR
1	208987034	208987112	78	*	4	21	443.727676337933	1952.41899134688	1	208987034	208987228	MSTD:ERVL-MaLR:LTR
1	209168055	209168361	306	*	19	16	537.258510075831	379.18127936522	1	209168055	209168687	MER77B:ERVL:LTR
1	209519996	209520274	278	*	8	14	248.998264419847	365.200674640423	1	209518813	209520473	MSTB2-int:ERVL-MaLR:LTR
1	210112191	210112558	367	*	3	19	70.7304334217142	375.435960188929	1	210111879	210112911	HERVH-int:ERV1:LTR
1	210125562	210125729	167	*	0	10	0	434.242034003583	1	210125551	210125729	LTR67B:ERVL:LTR
1	210187996	210188020	24	*	11	1	3965.81610727028	302.16008199416	1	210187604	210188020	LTR7B:ERV1:LTR
1	210188021	210188364	343	*	26	55	655.889014295429	1162.8318024265	1	210188021	210188427	HERVH-int:ERV1:LTR
1	210307580	210307639	59	*	15	6	2199.83636150586	737.475454358627	1	210307580	210307639	LTR88b:Gypsy:LTR
1	210344492	210344643	151	*	12	19	687.630968629645	912.48342641945	1	210344492	210344643	HERV4_I-int:ERV1:LTR
1	210344739	210344834	95	*	9	25	819.728496813761	1908.37946522627	1	210344739	210345140	LTR38B:ERV1:LTR
1	210373543	210373786	243	*	99	105	3525.16987312914	3133.51196142092	1	210373543	210373878	LTR82A:ERVL:LTR
1	210552731	210552763	32	*	0	9	0	2039.58055346058	1	210552427	210552763	LTR16:ERVL:LTR
1	210709429	210709544	115	*	11	19	827.64857890858	1198.13041208119	1	210709252	210709544	MLT1C:ERVL-MaLR:LTR
1	211345745	211345952	207	*	10	11	418.004332782111	385.363582833131	1	211345745	211346020	LTR33A:ERVL:LTR
1	211638237	211638436	199	*	6	24	260.885116238885	874.594006174051	1	211638237	211639013	MER21A:ERVL:LTR,MER39:ERV1:LTR
1	211907378	211907529	151	*	0	12	0	576.305321949126	1	211907378	211907736	MLT1J2:ERVL-MaLR:LTR
1	212168187	212168342	155	*	2	8	111.647608885028	374.288617695992	1	212168018	212168342	MLT1A1:ERVL-MaLR:LTR
1	212503072	212503122	50	*	8	5	1384.43035017435	725.184196785984	1	212503072	212503258	MLT1J1:ERVL-MaLR:LTR
1	212857841	212858012	171	*	70	41	3542.03671462736	1738.74573498394	1	212857841	212858012	MER41D:ERV1:LTR
1	212880082	212880251	169	*	10	6	511.993472697615	257.461845012775	1	212880045	212880251	LTR86C:ERVL:LTR
1	213018811	213018933	122	*	4	7	283.694743888187	416.089293237859	1	213018811	213018933	LTR37A:ERV1:LTR
1	213081076	213081149	73	*	3	13	355.589987202316	1291.42391208463	1	213081076	213081149	MLT1F:ERVL-MaLR:LTR
1	213081150	213081172	22	*	3	9	1179.91223026223	2966.66262321539	1	213081150	213081546	MSTB1:ERVL-MaLR:LTR
1	214569970	214570178	208	*	3	19	124.798408970044	662.42787206412	1	214569970	214570306	MLT2C1:ERVL:LTR
1	214790803	214791102	299	*	18	6	520.8977070054	145.521912398525	1	214790641	214791821	ERVL-E-int:ERVL:LTR
1	215812284	215812366	82	*	8	6	844.164847667288	530.622583014134	1	215812284	215812449	LTR8A:ERV1:LTR
1	215979251	215979332	81	*	2	12	213.646658977523	1074.34695820146	1	215978972	215979332	THE1B:ERVL-MaLR:LTR
1	216851598	216851730	132	*	0	5	0	274.690983631054	1	216851362	216851730	MLT1A0:ERVL-MaLR:LTR
1	217231259	217231271	12	*	0	7	0	4230.24114791824	1	217231259	217231271	MLT1B:ERVL-MaLR:LTR
1	217235539	217235771	232	*	1	12	37.2960762439211	375.095274199647	1	217234940	217237669	ERVL-E-int:ERVL:LTR
1	217311609	217311879	270	*	15	5	480.704982699428	134.293369775182	1	217310053	217315360	ERVL-B4-int:ERVL:LTR
1	217451859	217451919	60	*	5	1	721.057474049141	120.864032797664	1	217451815	217451919	MLT1L:ERVL-MaLR:LTR
1	217634157	217634170	13	*	2	12	1331.1830290138	6694.00797033216	1	217634157	217634870	LTR8:ERV1:LTR
1	217788678	217788876	198	*	8	3	349.603623781402	109.876393452422	1	217788379	217788876	MLT1D:ERVL-MaLR:LTR
1	217965009	217965255	246	*	18	15	633.123635750466	442.185485845112	1	217964661	217965676	MER52A:ERV1:LTR
1	218020436	218020764	328	*	3	31	79.1404544688082	685.387503059923	1	218020087	218021045	LTR1D:ERV1:LTR
1	218539682	218539945	263	*	10	8	328.999607931167	220.588348832238	1	218538652	218540400	MLT1A0-int:ERVL-MaLR:LTR
1	218593761	218594017	256	*	8	5	270.396552768428	141.637538434762	1	218593628	218594060	LTR7:ERV1:LTR
1	218615342	218615612	270	*	0	16	0	429.738783280583	1	218615312	218615868	MER34A:ERV1:LTR
1	219042710	219042961	251	*	6	8	206.837203711308	231.134405350114	1	219042646	219045276	MER65-int:ERV1:LTR
1	219071002	219071413	411	*	12	5	252.633275579261	88.2219217501197	1	219070746	219072323	THE1B-int:ERVL-MaLR:LTR
1	219593593	219593644	51	*	10	3	1696.6058212921	426.578939285873	1	219593593	219593991	LTR16A:ERVL:LTR
1	219905005	219905178	173	*	13	8	650.20211532755	335.345293311438	1	219904850	219905178	MER90a:ERV1:LTR
1	220353094	220353110	16	*	2	6	1081.58621107371	2719.44073794744	1	220353094	220353903	LTR1:ERV1:LTR
1	220576186	220576430	244	*	6	19	212.77105791614	564.692612251381	1	220576141	220576524	MLT1H:ERVL-MaLR:LTR
1	220674581	220674598	17	*	1	6	508.981746387629	2559.47363571524	1	220674068	220674598	LTR55:ERVL:LTR
1	220747823	220748023	200	*	11	29	475.897932872433	1051.51708533968	1	220747377	220748023	MER67B:ERV1:LTR
1	220841941	220842182	241	*	10	8	359.032767161398	240.72504457626	1	220841912	220842199	MLT1E1:ERVL-MaLR:LTR
1	221267984	221268172	188	*	15	0	690.374177281093	0	1	221267772	221268172	MSTA:ERVL-MaLR:LTR
1	221636406	221636446	40	*	5	0	1081.58621107371	0	1	221636406	221636714	THE1D:ERVL-MaLR:LTR
1	221663724	221663869	145	*	0	9	0	450.114329039576	1	221663724	221664174	MLT1C:ERVL-MaLR:LTR
1	221961660	221961703	43	*	20	6	4024.50683190218	1011.88492574788	1	221961352	221961703	MER57A-int:ERV1:LTR
1	221961747	221961896	149	*	47	24	2729.37191519272	1168.08192770897	1	221961747	221961896	LTR49-int:ERV1:LTR
1	221961897	221962158	261	*	63	34	2088.58026965958	944.684394280592	1	221961897	221962158	LTR49-int:ERV1:LTR
1	221962160	221962214	54	*	25	8	4005.87485582856	1074.34695820146	1	221962160	221962675	LTR54:ERV1:LTR
1	222010976	222011338	362	*	15	5	358.536865549297	100.163563091987	1	222010967	222011345	MLT1F1:ERVL-MaLR:LTR
1	222056576	222056646	70	*	0	8	0	828.781939183981	1	222056576	222057000	MLT1C:ERVL-MaLR:LTR
1	222120429	222120594	165	*	3	8	157.321630701631	351.60445904775	1	222120429	222120594	MLT1A0:ERVL-MaLR:LTR
1	222227896	222228208	312	*	15	7	415.994696566812	162.70158261224	1	222227852	222228208	THE1B:ERVL-MaLR:LTR
1	222279321	222279489	168	*	4	7	206.016421156898	302.16008199416	1	222279321	222279771	MLT1C:ERVL-MaLR:LTR
1	223296962	223296982	20	*	0	5	0	1812.96049196496	1	223296615	223296982	THE1C:ERVL-MaLR:LTR
1	223302009	223302277	268	*	4	18	129.144622217757	487.064012766705	1	223301933	223302327	MSTA:ERVL-MaLR:LTR
1	223308132	223308161	29	*	9	2	2685.31748956232	500.127032266196	1	223308132	223308552	MSTA:ERVL-MaLR:LTR
1	223316515	223316659	144	*	8	3	480.704982699428	151.08004099708	1	223316286	223316659	LTR88b:Gypsy:LTR
1	223645222	223645431	209	*	13	5	538.205578716106	173.489042293298	1	223644887	223645431	MLT2A2:ERVL:LTR
1	223962748	223962797	49	*	2	10	353.171007697539	1479.96774854282	1	223962748	223962797	LTR41:ERVL:LTR
1	224042898	224043017	119	*	24	12	1745.08027332901	731.278181632925	1	224042898	224043017	MamRep1527:LTR:LTR
1	224450051	224450090	39	*	7	1	1553.04686718277	185.94466584256	1	224450051	224450090	MER57B1:ERV1:LTR
1	224524912	224525204	292	*	23	16	681.547475471106	397.361203718347	1	224524821	224525204	MLT1K:ERVL-MaLR:LTR
1	224542558	224542675	117	*	5	25	369.773063614944	1549.53888202133	1	224542558	224542675	MLT1N2:ERVL-MaLR:LTR
1	224543118	224543471	353	*	74	69	1813.87829165903	1417.49885490745	1	224542843	224543606	MER21C:ERVL:LTR
1	224845587	224845681	94	*	8	4	736.399122433166	308.589019908929	1	224840922	224845681	HERVH-int:ERV1:LTR
1	224845684	224846015	331	*	12	4	313.692677531953	87.6355524816899	1	224845684	224846082	LTR7:ERV1:LTR
1	224888204	224888602	398	*	9	5	195.663837179164	91.1035423097969	1	224886278	224893248	HERVH-int:ERV1:LTR
1	225437845	225438006	161	*	15	7	806.151213222643	315.297476863471	1	225437730	225438006	MLT1A1:ERVL-MaLR:LTR
1	225580404	225580581	177	*	16	0	782.164039646526	0	1	225580154	225580581	MLT1F2:ERVL-MaLR:LTR
1	225646815	225646877	62	*	6	13	837.357066637713	1520.54750938997	1	225646815	225646877	MLT1B:ERVL-MaLR:LTR
1	225970255	225970522	267	*	2	23	64.8141549707093	624.690506594668	1	225969587	225971218	LTR12C:ERV1:LTR
1	226031439	226031696	257	*	6	4	202.00831957797	112.869135686534	1	226031439	226031900	MLT2B2:ERVL:LTR
1	226354748	226354796	48	*	4	5	721.057474049141	755.4002049854	1	226354593	226354796	MLT1L:ERVL-MaLR:LTR
1	227357591	227357674	83	*	34	15	3544.47529412108	1310.57384961322	1	227357275	227357674	LTR16:ERVL:LTR
1	227357731	227357964	233	*	31	15	1151.21622466215	466.856779046771	1	227357731	227358253	ERV3-16A3_I-int:ERVL:LTR
1	227625250	227625275	25	*	11	1	3807.18346297947	290.073678714393	1	227624514	227625275	LTR17:ERV1:LTR
1	227625276	227625547	271	*	12	1	383.14493086006	26.7595644570474	1	227625276	227631559	HERV17-int:ERV1:LTR
1	227908369	227908684	315	*	29	9	796.596828473337	207.195484795995	1	227908369	227908877	MER49:ERV1:LTR
1	228030507	228030583	76	*	6	11	683.107080678134	1049.60870587445	1	228030507	228030588	MLT1A0:ERVL-MaLR:LTR
1	228121135	228121179	44	*	31	17	6096.2131896882	2801.84803303675	1	228118931	228121179	MER57-int:ERV1:LTR
1	228121184	228121370	186	*	48	28	2232.95217770057	1091.67513494664	1	228121184	228121606	MER57A1:ERV1:LTR
1	228227544	228227640	96	*	8	7	721.057474049141	528.78014348978	1	228227544	228227892	MLT1A0:ERVL-MaLR:LTR
1	228296141	228296158	17	*	8	2	4071.85397110103	853.157878571746	1	228295806	228296158	MLT1B-int:ERVL-MaLR:LTR
1	228432851	228433177	326	*	0	12	0	266.93896814208	1	228432733	228433482	MER4E:ERV1:LTR
1	228876163	228876246	83	*	11	17	1146.74200692153	1485.31702956165	1	228876163	228876441	MLT1G1:ERVL-MaLR:LTR
1	229119915	229120046	131	*	10	9	660.510663251122	498.218150463653	1	229119689	229120046	MLT1A1:ERVL-MaLR:LTR
1	229232016	229232204	188	*	14	22	644.34923212902	848.619804749555	1	229232016	229232221	LTR27B:ERV1:LTR,MER61D:ERV1:LTR
1	229238999	229239140	141	*	37	11	2270.56396083559	565.746536499704	1	229238999	229239857	LTR28B:ERV1:LTR
1	229674524	229674642	118	*	8	1	586.623029734895	61.456287863219	1	229674108	229674642	LTR75:ERVL:LTR
1	229707379	229707617	238	*	7	14	254.490873193815	426.578939285873	1	229706682	229707782	MER11B:ERVK:LTR
1	229779866	229779875	9	*	6	1	5768.45979239313	805.760218651093	1	229779488	229779875	MLT1J:ERVL-MaLR:LTR
1	229780009	229780222	213	*	9	12	365.606606560128	408.554477062526	1	229780009	229780333	MLT1A0:ERVL-MaLR:LTR
1	229784397	229784534	137	*	6	1	378.949913368892	52.9331530500718	1	229784397	229784831	MSTC:ERVL-MaLR:LTR
1	229790443	229790700	257	*	14	1	471.352745681929	28.2172839216336	1	229790443	229791034	LTR10C:ERV1:LTR
1	229803097	229803307	210	*	36	3	1483.31823232966	103.597742397998	1	229802910	229803307	MLT1B:ERVL-MaLR:LTR
1	230026253	230026272	19	*	4	3	1821.61888180836	1145.02767913576	1	230026253	230026377	MLT2B1:ERVL:LTR
1	230091839	230092076	237	*	13	2	474.620109500701	61.1969786317286	1	230091825	230092076	LTR50:ERVL:LTR
1	230458619	230458666	47	*	10	5	1840.99780608291	771.472549772323	1	230458619	230459094	MER4CL34:ERV1:LTR
1	230509977	230510064	87	*	12	12	1193.47443980548	1000.25406453239	1	230509831	230510064	MER21C:ERVL:LTR
1	230510091	230510273	182	*	11	20	522.964761398278	796.905710753828	1	230510091	230510273	MER21C:ERVL:LTR
1	230510311	230510315	4	*	0	7	0	12690.7234437547	1	230510311	230510407	MER21C:ERVL:LTR
1	230520994	230521183	189	*	10	7	457.81426923755	268.586739550364	1	230520738	230521183	MER4D:ERV1:LTR
1	230532606	230532906	300	*	15	0	432.634484429485	0	1	230532606	230533022	MSTB:ERVL-MaLR:LTR
1	230606399	230606728	329	*	9	5	236.699717924946	110.210364253189	1	230605425	230608660	HERVH-int:ERV1:LTR
1	230722297	230722558	261	*	6	14	198.912406634246	388.987691762597	1	230721457	230722946	THE1D-int:ERVL-MaLR:LTR
1	230722855	230722946	91	*	11	1	1045.92952279656	79.6905710753828	1	230721457	230722946	THE1D-int:ERVL-MaLR:LTR
1	230722951	230723114	163	*	8	3	424.67188655655	133.46948407104	1	230722951	230723334	THE1D:ERVL-MaLR:LTR
1	231834684	231834927	243	*	8	7	284.862211970031	208.900797428061	1	231830678	231835234	HERVH-int:ERV1:LTR
1	231902625	231902722	97	*	1	17	89.2029864803062	1270.94137581049	1	231902625	231902722	MLT1C:ERVL-MaLR:LTR
1	232100415	232100689	274	*	6	10	189.474956684446	264.665765250359	1	232099576	232100728	MER11A:ERVK:LTR
1	232905985	232906027	42	*	13	5	2678.21347503967	863.314519983314	1	232905642	232906027	MLT1L:ERVL-MaLR:LTR
1	232906076	232906747	671	*	23	13	296.589959519468	140.497683430966	1	232906076	232906758	MER72:ERV1:LTR
1	232944166	232944304	138	*	6	13	376.2038995039	683.144533204188	1	232943844	232944304	MER101B:ERV1:LTR
1	232944392	232944578	186	*	4	11	186.079348141714	428.872374443324	1	232944392	232944936	MLT1E3:ERVL-MaLR:LTR
1	232950055	232950119	64	*	11	22	1487.18104022635	2492.82067645182	1	232949718	232950119	LTR54B:ERV1:LTR
1	233065828	233065897	69	*	2	6	250.802599669267	630.594953726942	1	233065828	233066709	LTR2752:ERV1:LTR
1	233434171	233434538	367	*	5	12	117.884055702857	237.117448540376	1	233434006	233434612	LTR8A:ERV1:LTR
1	233576015	233576214	199	*	6	0	260.885116238885	0	1	233575177	233576214	MLT1D-int:ERVL-MaLR:LTR
1	233652872	233653055	183	*	13	4	614.671945091072	158.510206947756	1	233652872	233653389	MER74A:ERVL:LTR
1	233729727	233729737	10	*	11	18	9517.95865744867	13053.3155421477	1	233729727	233729737	MER61-int:ERV1:LTR
1	233748209	233748498	289	*	2	11	59.8802054573681	276.021666596741	1	233748102	233748498	MLT1H:ERVL-MaLR:LTR
1	233814659	233814758	99	*	2	7	174.801811890701	512.756502777968	1	233814435	233814758	MER89:ERV1:LTR
1	234047459	234047674	215	*	12	4	482.940819828262	134.917990099718	1	234047222	234047674	MLT2B4:ERVL:LTR
1	234047714	234047747	33	*	5	0	1311.01358918026	0	1	234047714	234047747	MLT2B4:ERVL:LTR
1	234047761	234047852	91	*	4	0	380.338008289657	0	1	234047761	234048447	MLT1B-int:ERVL-MaLR:LTR
1	234107231	234107322	91	*	2	13	190.169004144829	1035.97742397998	1	234107231	234107387	MLT1H:ERVL-MaLR:LTR
1	234649637	234649999	362	*	3	40	71.7073731098594	801.308504735894	1	234649536	234650010	MLT2B3:ERVL:LTR
1	234866321	234866450	129	*	54	74	3622.05614871197	4159.97136140797	1	234866282	234866450	MLT1F:ERVL-MaLR:LTR
1	235026912	235027254	342	*	23	13	581.906031688781	275.654811643795	1	235026912	235027254	MSTB2:ERVL-MaLR:LTR
1	235140931	235141219	288	*	13	20	390.572798443285	503.600136656933	1	235140104	235141979	LTR12C:ERV1:LTR
1	235359670	235359707	37	*	3	11	701.569434209975	2155.95301747184	1	235359670	235359707	MSTB:ERVL-MaLR:LTR
1	235612296	235612427	131	*	0	21	0	1162.50901774852	1	235612201	235612427	LTR87:ERVL:LTR
1	235612486	235612535	49	*	0	19	0	2811.93872223137	1	235612486	235612535	MLT1A0:ERVL-MaLR:LTR
1	235631198	235631392	194	*	6	8	267.608959440919	299.045029602467	1	235631198	235631392	MER57E1:ERV1:LTR
1	236097117	236097148	31	*	55	114	15351.5462216914	26668.0640108394	1	236096779	236097148	LTR10A:ERV1:LTR
1	236097161	236097235	74	*	95	182	11108.1827083246	17835.611326358	1	236097161	236097235	LTR10A:ERV1:LTR
1	236097248	236097400	152	*	109	201	6204.88931615972	9589.60681276202	1	236097248	236097570	LTR10A:ERV1:LTR
1	236123902	236124159	257	*	14	13	471.352745681929	366.824690981237	1	236123774	236124159	MLT1B:ERVL-MaLR:LTR
1	236311606	236311651	45	*	5	2	961.409965398855	322.304087460437	1	236311606	236312064	LTR106_Mam:LTR:LTR
1	236354873	236355103	230	*	25	5	940.50974875975	157.648738431736	1	236354441	236355103	LTR51:ERV1:LTR
1	237225158	237225239	81	*	4	7	427.293317955047	626.702392284183	1	237225120	237225239	LTR79:ERVL:LTR
1	237225292	237225449	157	*	1	16	55.1126731757305	739.041219654506	1	237225292	237225623	THE1B:ERVL-MaLR:LTR
1	237308999	237309415	416	*	20	35	415.994696566812	610.1309347959	1	237308483	237310167	LTR12C:ERV1:LTR
1	237915610	237916061	451	*	22	5	422.082423833644	80.3973610627476	1	237915275	237916282	LTR13:ERVK:LTR
1	238111554	238111846	292	*	8	3	237.059991468211	74.5052256971901	1	238111474	238111846	LTR16E1:ERVL:LTR
1	238183597	238183864	267	*	12	2	388.884929824256	54.3209136169276	1	238183304	238183940	LTR9A1:ERV1:LTR
1	238290123	238290379	256	*	1	10	33.7995690960535	283.275076869525	1	238290062	238290554	MLT1H1:ERVL-MaLR:LTR
1	238443336	238443448	112	*	7	2	540.793105536856	129.497177997497	1	238443090	238443448	MER57B1:ERV1:LTR
1	238677714	238677864	150	*	10	10	576.845979239313	483.456131190656	1	238677661	238677864	LTR16:ERVL:LTR
1	238745265	238745679	414	*	11	18	229.902383030161	315.297476863471	1	238744753	238745679	LTR27E:ERV1:LTR
1	238790221	238790531	310	*	16	11	446.590435540113	257.323424665994	1	238789748	238790595	MER54A:ERVL:LTR
1	238923328	238923412	84	*	6	4	618.049263470693	345.325807993326	1	238923328	238923563	MER4B-int:ERV1:LTR
1	239155964	239156295	331	*	11	5	287.551621070957	109.544440602112	1	239155751	239156672	MER21A:ERVL:LTR
1	239205874	239206109	235	*	8	2	294.559648973266	61.7178039817858	1	239205559	239207131	MSTB1-int:ERVL-MaLR:LTR
1	239408211	239408310	99	*	28	24	2447.22536646981	1758.02229523875	1	239407992	239408310	THE1C:ERVL-MaLR:LTR
1	239408545	239408611	66	*	13	15	1704.31766593433	1648.14590178633	1	239408545	239408611	THE1C:ERVL-MaLR:LTR
1	240040679	240040718	39	*	0	10	0	1859.4466584256	1	240040679	240041233	MER34D:ERV1:LTR
1	240824679	240824887	208	*	12	8	499.193635880175	278.91699876384	1	240824679	240825085	MLT1B:ERVL-MaLR:LTR
1	240916462	240916596	134	*	5	0	322.861555544392	0	1	240916462	240916873	MLT1B:ERVL-MaLR:LTR
1	241020235	241020619	384	*	24	4	540.793105536856	75.54002049854	1	241020235	241020619	MLT1C:ERVL-MaLR:LTR
1	241100820	241100990	170	*	1	12	50.8981746387629	511.894727143047	1	241100820	241100990	LTR79:ERVL:LTR
1	241142745	241143222	477	*	14	3	253.957349350641	45.6090689802505	1	241141773	241143308	THE1B-int:ERVL-MaLR:LTR
1	241218954	241219143	189	*	9	13	412.032842313795	498.803944879248	1	241218954	241219143	LTR87:ERVL:LTR
1	241219144	241219310	166	*	9	4	469.121730104261	174.74317994843	1	241219144	241219500	THE1B:ERVL-MaLR:LTR
1	241244036	241244060	24	*	2	12	721.057474049141	3625.92098392992	1	241244036	241244126	LTR104_Mam:Gypsy:LTR
1	242344802	242344979	177	*	5	8	244.426262389539	327.766868603834	1	242344802	242345151	THE1A:ERVL-MaLR:LTR
1	243181954	243182253	299	*	11	1	318.3263765033	24.2536520664209	1	243181954	243182372	MSTB2:ERVL-MaLR:LTR
1	243269254	243269272	18	*	0	5	0	2014.40054662773	1	243269056	243269272	MLT1H1:ERVL-MaLR:LTR
1	243269420	243269592	172	*	0	9	0	379.456847155457	1	243269420	243269592	LTR82A:ERVL:LTR
1	243729965	243730257	292	*	10	13	296.324989335264	322.855978021157	1	243729965	243731137	LTR2752:ERV1:LTR
1	244314871	244315115	244	*	4	25	141.847371944093	743.016595067606	1	244314557	244315241	HERV16-int:ERVL:LTR
1	244349073	244349199	126	*	14	21	961.409965398855	1208.64032797664	1	244349073	244349467	LTR16:ERVL:LTR
1	244593897	244594013	116	*	3	16	223.776457463527	1000.25406453239	1	244593897	244594013	LTR81C:Gypsy:LTR
1	244608136	244608214	78	*	6	8	665.5915145069	743.77866337024	1	244608136	244608214	MLT1J2:ERVL-MaLR:LTR
1	244640822	244640857	35	*	10	6	2472.19705388277	1243.17290877597	1	244640822	244640857	MLT2C2:ERVL:LTR
1	244640935	244640949	14	*	5	3	3090.24631735346	1553.96613596997	1	244640935	244641039	MLT2C2:ERVL:LTR
1	244682246	244682404	158	*	0	18	0	826.159211528336	1	244681859	244682404	LTR12_:ERV1:LTR
1	244738535	244738602	67	*	11	20	1420.59084439532	2164.7289456298	1	244738535	244738602	MLT1H2:ERVL-MaLR:LTR
1	245434494	245434733	239	*	17	18	615.463283288807	546.163830215385	1	245434494	245434939	LTR16C:ERVL:LTR
1	245603716	245603884	168	*	20	1	1030.08210578449	43.1657259991657	1	245603354	245603884	MLT1H:ERVL-MaLR:LTR
1	245623895	245624001	106	*	10	5	816.291480055632	342.068017351879	1	245623895	245624203	THE1D:ERVL-MaLR:LTR
1	246221356	246221668	312	*	24	33	665.5915145069	767.02174660056	1	246220241	246221940	MER52A:ERV1:LTR
1	246255889	246255927	38	*	9	1	2049.3212420344	190.837946522627	1	246255889	246255927	MLT2A1:ERVL:LTR
1	246256037	246256083	46	*	6	1	1128.6116985117	157.648738431736	1	246256037	246256416	MLT2A1:ERVL:LTR
1	246449256	246449392	136	*	7	1	445.359028089176	53.3223674107341	1	246449256	246449392	MER89:ERV1:LTR
1	246537219	246537374	155	*	4	16	223.295217770057	748.577235391983	1	246537219	246537664	HUERS-P3-int:ERV1:LTR
1	246712950	246713113	163	*	8	13	424.67188655655	578.36776430784	1	246712260	246713113	LTR12:ERV1:LTR
1	246713114	246713129	15	*	8	10	4614.7678339145	4834.56131190656	1	246713114	246713129	MER67A:ERV1:LTR
1	246713130	246713166	36	*	8	8	1922.81993079771	1611.52043730219	1	246713130	246713166	MER67A:ERV1:LTR
1	246713167	246713203	36	*	5	11	1201.76245674857	2215.84060129051	1	246713167	246713203	MER67A:ERV1:LTR
1	246713204	246713240	36	*	5	12	1201.76245674857	2417.28065595328	1	246713204	246713240	MER67A:ERV1:LTR
1	246713241	246713277	36	*	6	14	1442.11494809828	2820.16076527882	1	246713241	246713277	MER67A:ERV1:LTR
1	246713278	246713314	36	*	2	13	480.704982699428	2618.72071061605	1	246713278	246713314	MER67A:ERV1:LTR
1	246713315	246713351	36	*	2	10	480.704982699428	2014.40054662773	1	246713315	246713351	MER67A:ERV1:LTR
1	246713352	246713388	36	*	2	10	480.704982699428	2014.40054662773	1	246713352	246713388	MER67A:ERV1:LTR
1	246713389	246713462	73	*	2	10	237.059991468211	993.403009295868	1	246713389	246713462	MER67A:ERV1:LTR
1	246713463	246713499	36	*	0	10	0	2014.40054662773	1	246713463	246713499	MER67A:ERV1:LTR
1	246713500	246713536	36	*	0	10	0	2014.40054662773	1	246713500	246713536	MER67A:ERV1:LTR
1	246713537	246713573	36	*	0	9	0	1812.96049196496	1	246713537	246713573	MER67A:ERV1:LTR
1	246713574	246713610	36	*	0	9	0	1812.96049196496	1	246713574	246713610	MER67A:ERV1:LTR
1	246713611	246713647	36	*	0	9	0	1812.96049196496	1	246713611	246713647	MER67A:ERV1:LTR
1	246713648	246713666	18	*	0	9	0	3625.92098392992	1	246713648	246713684	MER67A:ERV1:LTR
1	246957894	246958049	155	*	14	12	781.533262195199	561.432926543987	1	246957894	246958049	MLT1G3:ERVL-MaLR:LTR
1	246971171	246971468	297	*	20	10	582.672706302337	244.169763227604	1	246970918	246971859	LTR13_:ERVK:LTR
1	247147524	247147554	30	*	6	0	1730.53793771794	0	1	247147524	247147554	LTR45C:ERV1:LTR
1	247147555	247147621	66	*	7	0	917.70951242618	0	1	247147555	247147720	HERVL40-int:ERVL:LTR
1	247287119	247287458	339	*	10	5	255.241583734209	106.95932105988	1	247286546	247290381	HERVH48-int:ERV1:LTR
1	247383140	247383557	417	*	41	6	850.744070101145	104.343049897264	1	247382941	247384691	HUERS-P1-int:ERV1:LTR
1	248096827	248096963	136	*	10	0	636.227182984537	0	1	248096827	248097259	LTR56:ERV1:LTR
1	248210651	248210886	235	*	21	4	773.219078554824	123.435607963572	1	248210437	248210931	LTR7B:ERV1:LTR
1	248665196	248665426	230	*	2	22	75.24077990078	693.654449099637	1	248665051	248665426	MER39:ERV1:LTR
1	248730873	248731099	226	*	11	26	421.148613161445	834.282704267061	1	248730811	248731492	MER50B:ERV1:LTR
1	248782430	248782670	240	*	16	9	576.845979239313	271.944073794744	1	248782412	248782953	LTR18B:ERVL:LTR
10	91338	91580	242	*	11	7	393.304076754077	209.764023863714	10	91288	92618	MER52A:ERV1:LTR
10	261022	261378	356	*	15	2	364.57962171024	40.7406852126957	10	260735	261467	LTR49-int:ERV1:LTR
10	610736	610994	258	*	28	83	939.05159411051	2332.95691214096	10	610644	610994	MSTA:ERVL-MaLR:LTR
10	610999	611040	41	*	19	35	4009.78302641962	6190.59680183157	10	610999	611049	MSTA:ERVL-MaLR:LTR
10	857426	857472	46	*	1	7	188.10194975195	1103.54116902215	10	857426	857472	MER39B:ERV1:LTR
10	857485	857625	140	*	1	8	61.8049263470693	414.390969591991	10	857485	858192	LTR49-int:ERV1:LTR
10	2094290	2094390	100	*	1	5	86.526896885897	362.592098392992	10	2094290	2094433	LTR16C:ERVL:LTR
10	2653792	2653972	180	*	10	1	480.704982699428	40.2880109325546	10	2653568	2653972	MSTA:ERVL-MaLR:LTR
10	3303633	3303757	124	*	15	2	1046.69633329714	116.965193029997	10	3303633	3304017	MLT1B:ERVL-MaLR:LTR
10	3601532	3601610	78	*	2	8	221.863838168967	743.77866337024	10	3601259	3601610	MLT1A1:ERVL-MaLR:LTR
10	3933709	3933840	131	*	18	13	1188.91919385202	719.64843955861	10	3933709	3933840	THE1C:ERVL-MaLR:LTR
10	4040749	4040929	180	*	1	19	48.0704982699428	765.472207718538	10	4040749	4041077	MLT1F1:ERVL-MaLR:LTR
10	4280989	4281093	104	*	7	9	582.392575193537	627.56324721864	10	4280989	4281556	MER34A1:ERV1:LTR
10	4781536	4781698	162	*	0	8	0	358.115652733819	10	4781536	4781698	MamGypLTR2c:Gypsy:LTR
10	4818099	4818264	165	*	9	4	471.964892104893	175.802229523875	10	4818099	4818264	MamGypLTR1a:Gypsy:LTR
10	5046360	5046616	256	*	16	6	540.793105536856	169.965046121715	10	5038563	5046687	HERVK13-int:ERVK:LTR
10	5055181	5055467	286	*	20	7	605.083195006273	177.492635576989	10	5053665	5059842	HERV9NC-int:ERV1:LTR
10	5071882	5072037	155	*	22	11	1228.12369773531	514.646849331989	10	5071505	5072037	MER67A:ERV1:LTR
10	5147303	5147357	54	*	4	2	640.93997693257	268.586739550364	10	5146939	5147357	MSTB1:ERVL-MaLR:LTR
10	5147371	5147717	346	*	8	4	200.062189331554	83.8363233278594	10	5147371	5147967	MST-int:ERVL-MaLR:LTR
10	5265078	5265316	238	*	8	0	290.846712221502	0	10	5263582	5265822	MER4-int:ERV1:LTR
10	5370158	5370236	78	*	5	7	554.659595422416	650.80633044896	10	5370146	5370236	PRIMA4-int:ERV1:LTR
10	5370390	5370454	64	*	5	3	675.99138192107	339.93009224343	10	5370390	5370454	PRIMA4-int:ERV1:LTR
10	5629383	5629513	130	*	19	6	1264.62387756311	334.700398516608	10	5629383	5629513	MLT1J:ERVL-MaLR:LTR
10	5630220	5630607	387	*	30	7	670.751138650364	131.170268152503	10	5630220	5630607	MLT1B:ERVL-MaLR:LTR
10	5851780	5851922	142	*	3	22	182.803303280064	1123.52481192195	10	5851780	5851922	MLT1A0:ERVL-MaLR:LTR
10	6629579	6629752	173	*	1	12	50.0155473328884	503.017939967156	10	6629579	6630029	LTR7:ERV1:LTR
10	6779420	6779650	230	*	39	46	1467.19520806521	1450.36839357197	10	6779420	6779969	MLT2A2:ERVL:LTR
10	6901242	6901359	117	*	11	4	813.500739952878	247.926221123413	10	6900523	6901359	LTR27B:ERV1:LTR
10	6934782	6934861	79	*	0	14	0	1285.1365512663	10	6934564	6934861	MSTB:ERVL-MaLR:LTR
10	7122218	7122379	161	*	3	19	161.230242644529	855.80743720085	10	7122218	7122419	MLT1I:ERVL-MaLR:LTR
10	7150469	7150568	99	*	5	0	437.004529726752	0	10	7150469	7150644	LTR16A1:ERVL:LTR
10	8212429	8212464	35	*	4	8	988.878821553108	1657.56387836796	10	8212365	8212464	MLT1J:ERVL-MaLR:LTR
10	8884710	8884809	99	*	8	0	699.207247562804	0	10	8884586	8884809	MLT2B2:ERVL:LTR
10	9822344	9822369	25	*	5	0	1730.53793771794	0	10	9822344	9822536	MLT1I:ERVL-MaLR:LTR
10	10877202	10877367	165	*	12	7	629.286522806524	307.653901666781	10	10877202	10877649	MER4A1:ERV1:LTR
10	11208216	11208438	222	*	4	13	155.904318713328	424.657412532333	10	11208216	11208886	MER39B:ERV1:LTR
10	11668650	11668658	8	*	9	2	9734.27589966341	1812.96049196496	10	11668616	11668658	MLT1A1:ERVL-MaLR:LTR
10	11792950	11793214	264	*	35	40	1147.13689053273	1098.76393452422	10	11792641	11793647	LTR13:ERVK:LTR
10	12441097	12441197	100	*	10	0	865.26896885897	0	10	12441056	12441197	MER39:ERV1:LTR
10	12720438	12720867	429	*	57	59	1149.65807051192	997.339571337367	10	12720095	12720888	MamGypsy2-I:Gypsy:LTR
10	12957005	12957229	224	*	5	12	193.140394834591	388.491533992491	10	12956777	12957405	MER67B:ERV1:LTR
10	13063032	13063293	261	*	36	24	1193.47443980548	666.836043021594	10	13062520	13063293	LTR8:ERV1:LTR
10	13587326	13587552	226	*	27	10	1033.72841412355	320.877963179639	10	13587326	13587915	MER51C:ERV1:LTR
10	13840230	13840480	250	*	6	13	207.664552526153	377.095782328712	10	13840091	13840480	MLT1B:ERVL-MaLR:LTR
10	14050889	14051124	235	*	4	9	147.279824486633	277.730117918036	10	14050443	14051124	MER21C:ERVL:LTR
10	14103295	14103645	350	*	14	6	346.107587543588	124.317290877597	10	14103162	14103648	MLT1J:ERVL-MaLR:LTR
10	14349847	14350184	337	*	11	6	282.432007639426	129.112913374359	10	14349847	14350349	MLT2A2:ERVL:LTR
10	14757332	14757392	60	*	1	6	144.211494809828	725.184196785984	10	14757332	14757508	MLT2C1:ERVL:LTR
10	14923773	14924113	340	*	9	4	229.041785874433	85.3157878571745	10	14923766	14924281	MER70C:ERVL:LTR
10	14953646	14953680	34	*	17	8	4326.34484429485	1706.31575714349	10	14953282	14953680	LTR82A:ERVL:LTR
10	15247476	15247662	186	*	11	21	511.718207389713	818.756351209982	10	15247476	15247662	MLT1F2:ERVL-MaLR:LTR
10	15619055	15619276	221	*	9	4	352.371978268359	131.255058241807	10	15618984	15619276	LTR16C:ERVL:LTR
10	15696027	15696078	51	*	0	7	0	995.350858333703	10	15695617	15696078	LTR33B:ERVL:LTR
10	17251891	17252071	180	*	13	5	624.916477509256	201.440054662773	10	17251891	17252071	ERV3-16A3_I-int:ERVL:LTR
10	17252143	17252204	61	*	17	1	2411.40532304959	118.882655210817	10	17252143	17252204	ERV3-16A3_I-int:ERVL:LTR
10	17252210	17252271	61	*	12	0	1702.16846332912	0	10	17252210	17252271	ERV3-16A3_I-int:ERVL:LTR
10	17281291	17281346	55	*	12	2	1887.85956841957	263.703344285812	10	17281291	17281346	MLT2B2:ERVL:LTR
10	17285583	17285761	178	*	2	12	97.221232456064	488.888222552349	10	17285583	17285761	MSTA:ERVL-MaLR:LTR
10	17415641	17415737	96	*	7	3	630.925289792999	226.62006149562	10	17415440	17415737	LTR48:ERV1:LTR
10	17787423	17787601	178	*	33	35	1604.15033552506	1425.92398244435	10	17787423	17787601	LTR88c:Gypsy:LTR
10	18227501	18227685	184	*	3	5	141.076462313962	197.060923039669	10	18227501	18227917	LTR47B2:ERVL:LTR
10	18282743	18282819	76	*	3	10	341.553540339067	954.189732613136	10	18282743	18282819	THE1B:ERVL-MaLR:LTR
10	18595145	18595233	88	*	3	8	294.978057565558	659.258360714531	10	18594753	18595233	MLT1H:ERVL-MaLR:LTR
10	18878705	18878943	238	*	0	9	0	274.229318112347	10	18878384	18879116	ERVL-B4-int:ERVL:LTR
10	20741270	20741616	346	*	0	16	0	335.345293311438	10	20741246	20741616	THE1B:ERVL-MaLR:LTR
10	21629044	21629253	209	*	10	2	414.004291320081	69.395616917319	10	21629044	21629253	MLT1F:ERVL-MaLR:LTR
10	21896019	21896280	261	*	14	12	464.128948813241	333.418021510797	10	21895064	21896744	MLT1A1-int:ERVL-MaLR:LTR
10	22138857	22138970	113	*	8	3	612.579800962102	192.526777907783	10	22138857	22139350	LTR12F:ERV1:LTR
10	22246926	22246986	60	*	13	37	1874.74943252777	4471.96921351357	10	22246926	22247015	MLT1L:ERVL-MaLR:LTR
10	22816606	22816608	2	*	28	24	121137.655640256	87022.103614318	10	22816413	22816608	MLT1I:ERVL-MaLR:LTR
10	22816993	22817051	58	*	11	28	1641.02735473253	3500.88922586337	10	22816993	22817051	MLT1I:ERVL-MaLR:LTR
10	22817173	22817340	167	*	10	31	518.125131053275	1346.15030541111	10	22817173	22817340	MLT1B:ERVL-MaLR:LTR
10	22817515	22817554	39	*	10	16	2218.63838168967	2975.11465348096	10	22817515	22817631	MLT1B:ERVL-MaLR:LTR
10	22877323	22877649	326	*	15	9	398.129893646765	200.20422610656	10	22877186	22877649	LTR2:ERV1:LTR
10	23001191	23001282	91	*	2	7	190.169004144829	557.83399752768	10	23001191	23001576	MLT1D:ERVL-MaLR:LTR
10	23318162	23318427	265	*	6	9	195.909955213352	246.288972493353	10	23318162	23318670	MLT1G:ERVL-MaLR:LTR
10	23557013	23557119	106	*	20	13	1632.58296011126	889.376845114886	10	23557013	23557166	LTR88c:Gypsy:LTR
10	23686370	23686659	289	*	10	10	299.401027286841	250.928787815219	10	23686182	23686707	MER76:ERVL:LTR
10	23960215	23960224	9	*	8	4	7691.27972319084	3223.04087460437	10	23960215	23960230	MER39:ERV1:LTR
10	24344599	24344658	59	*	18	7	2639.80363380703	860.388030085065	10	24344599	24344658	MamGypLTR2c:Gypsy:LTR
10	24393741	24393900	159	*	6	7	326.516592022253	319.263482861754	10	24393532	24393900	MLT1B:ERVL-MaLR:LTR
10	24561315	24561407	92	*	4	18	376.2038995039	1418.83864588562	10	24561315	24561681	MLT1A0:ERVL-MaLR:LTR
10	24922487	24922668	181	*	16	12	764.878646505167	480.785102841536	10	24922368	24922668	THE1B:ERVL-MaLR:LTR
10	25409053	25409114	61	*	6	13	851.08423166456	1545.47451774062	10	25409053	25409185	LTR16E2:ERVL:LTR
10	25480808	25480900	92	*	4	9	376.2038995039	709.41932294281	10	25480808	25481571	MER54A:ERVL:LTR
10	25704902	25705092	190	*	8	16	364.323776361671	610.681428872407	10	25704723	25705092	MSTA:ERVL-MaLR:LTR
10	25916171	25916256	85	*	4	7	407.185397110103	597.210515000222	10	25916171	25916649	LTR19A:ERV1:LTR
10	25956206	25956262	56	*	5	9	772.561579338366	1165.47460197747	10	25955878	25956262	MLT1A1:ERVL-MaLR:LTR
10	26045717	26046111	394	*	5	8	109.805706707991	147.245522190047	10	26045599	26046416	MER21B:ERVL:LTR
10	26423644	26423992	348	*	21	4	522.145067414896	83.3545053776993	10	26423644	26424247	LTR10E:ERV1:LTR
10	26516116	26516273	157	*	1	9	55.1126731757305	415.710686055659	10	26516098	26516273	MER4C:ERV1:LTR
10	26896585	26896602	17	*	4	1	2035.92698555052	426.578939285873	10	26896585	26896602	MER34-int:ERV1:LTR
10	26906249	26906623	374	*	15	24	347.033008900656	465.358842857316	10	26905373	26907116	LTR12C:ERV1:LTR
10	26976835	26976938	103	*	0	6	0	422.43739618601	10	26976680	26976938	LTR40a:ERVL:LTR
10	26976943	26977017	74	*	2	12	233.856478069992	1175.97437316646	10	26976943	26977017	LTR40a:ERVL:LTR
10	26985739	26985852	113	*	0	10	0	641.755926359278	10	26982419	26985852	PRIMA4-int:ERV1:LTR
10	27330551	27330761	210	*	1	17	41.2032842313795	587.053873588653	10	27330551	27330761	MLT1L:ERVL-MaLR:LTR
10	27371710	27371787	77	*	17	7	1910.33408709123	659.25836071453	10	27371429	27371787	THE1B:ERVL-MaLR:LTR
10	27767616	27767762	146	*	12	6	711.179974404633	298.02090278876	10	27767466	27767762	LTR67B:ERVL:LTR
10	28113248	28113551	303	*	12	7	342.680779746127	167.534302887851	10	28112856	28113740	MER54A:ERVL:LTR
10	28159016	28159205	189	*	8	2	366.25141539004	76.7390684429612	10	28159016	28159205	LTR78B:ERV1:LTR
10	28322709	28322789	80	*	10	4	1081.58621107371	362.592098392992	10	28322709	28322789	LTR103_Mam:ERV1:LTR
10	28444179	28444317	138	*	10	2	627.006499173167	105.09915895449	10	28444179	28444331	MLT1J2:ERVL-MaLR:LTR
10	28874010	28874236	226	*	14	0	536.00732584184	0	10	28874010	28874375	THE1B:ERVL-MaLR:LTR
10	28896479	28896712	233	*	7	21	259.952050730163	653.599490665479	10	28895750	28897341	LTR12C:ERV1:LTR
10	29054049	29054057	8	*	0	5	0	4532.4012299124	10	29053136	29054057	MER21A:ERVL:LTR
10	29084313	29084425	112	*	15	7	1158.84236900755	453.24012299124	10	29084313	29084425	MSTC:ERVL-MaLR:LTR
10	29355467	29355620	153	*	10	8	565.535273764032	379.18127936522	10	29355467	29355845	LTR39:ERV1:LTR
10	29366728	29367071	343	*	29	8	731.568515944902	169.139171262037	10	29366012	29367676	LTR12C:ERV1:LTR
10	29827291	29827336	45	*	5	0	961.409965398855	0	10	29827110	29827336	MLT1H:ERVL-MaLR:LTR
10	29979624	29979655	31	*	5	0	1395.59511106285	0	10	29979313	29979655	LTR82A:ERVL:LTR
10	30387478	30387718	240	*	34	42	1225.79770588354	1269.07234437547	10	30387371	30387738	MLT1K:ERVL-MaLR:LTR
10	30901371	30901454	83	*	3	12	312.747820069507	1048.45907969058	10	30901319	30901454	LTR12C:ERV1:LTR
10	30901455	30901724	269	*	6	21	192.996796028023	566.128926858946	10	30901455	30901724	HERV9NC-int:ERV1:LTR
10	30901725	30901784	59	*	3	10	439.967272301171	1229.12575726438	10	30901725	30903353	LTR12C:ERV1:LTR
10	30953669	30953854	185	*	2	13	93.5425912279967	509.588895038799	10	30953669	30953861	MLT1H1-int:ERVL-MaLR:LTR
10	31155454	31155803	349	*	9	2	223.135264175666	41.5578336267039	10	31155297	31155803	LTR72B:ERV1:LTR
10	31739581	31740105	524	*	38	10	627.485130088566	138.393930684348	10	31739581	31741406	ERVL-E-int:ERVL:LTR
10	31776490	31776494	4	*	0	11	0	19942.5654116146	10	31776172	31776494	THE1B:ERVL-MaLR:LTR
10	31934982	31935120	138	*	2	15	125.401299834633	788.243692158678	10	31934982	31935138	MER34:ERV1:LTR
10	31957305	31957475	170	*	7	11	356.28722247134	469.23683321446	10	31957305	31957475	MER50-int:ERV1:LTR
10	32123181	32123219	38	*	6	6	1366.21416135627	1145.02767913576	10	32121644	32123219	MER52A:ERV1:LTR
10	32123335	32123481	146	*	16	15	948.239965872844	745.052256971901	10	32123335	32123481	MLT1O:ERVL-MaLR:LTR
10	32123482	32123539	57	*	11	6	1669.81730832433	763.351786090509	10	32123482	32123861	MER57B2:ERV1:LTR
10	32548589	32548601	12	*	2	13	1442.11494809828	7856.16213184816	10	32548046	32548601	LTR10A:ERV1:LTR
10	32621915	32621990	75	*	14	17	1615.16874187008	1643.75084604823	10	32621414	32621990	MLT2B2:ERVL:LTR
10	32680182	32680428	246	*	2	17	70.3470706389406	501.14355062446	10	32679135	32680428	MER76-int:ERVL:LTR
10	32751836	32752214	378	*	11	3	251.797848080653	57.5543013322209	10	32751007	32752236	ERVL-E-int:ERVL:LTR
10	32765156	32765384	228	*	6	9	227.702360226045	286.256919783941	10	32764091	32766853	ERVL-B4-int:ERVL:LTR
10	32825222	32825419	197	*	0	13	0	478.547947117654	10	32825222	32825593	MLT2A1:ERVL:LTR
10	32826182	32826276	94	*	12	10	1104.59868364975	771.472549772323	10	32825594	32826276	HERVL-int:ERVL:LTR
10	32826277	32826339	62	*	12	7	1674.71413327543	818.756351209981	10	32826277	32826339	MLT2A1:ERVL:LTR
10	32826340	32826419	79	*	10	12	1095.27717577085	1101.54561537111	10	32826340	32827559	HERVL-int:ERVL:LTR
10	33105026	33105276	250	*	0	8	0	232.058942971515	10	33104718	33105276	MLT1F2:ERVL-MaLR:LTR
10	33365986	33366355	369	*	60	53	1406.94141277881	1041.59247776849	10	33365851	33366417	LTR26:ERV1:LTR
10	33583246	33583393	147	*	6	6	353.171007697539	295.993549708565	10	33583246	33584055	ERV3-16A3_I-int:ERVL:LTR
10	33653785	33653893	108	*	15	13	1201.76245674857	872.906903538684	10	33653772	33653893	LTR78B:ERV1:LTR
10	33687892	33687909	17	*	1	7	508.981746387629	2986.05257500111	10	33687892	33688388	LOR1a:ERV1:LTR
10	34473759	34474044	285	*	3	20	91.0809440904179	508.901190727006	10	34473581	34474044	MER66B:ERV1:LTR
10	34772355	34772398	43	*	12	27	2414.70409914131	4553.48216586548	10	34772355	34772398	LTR56:ERV1:LTR
10	34866956	34867097	141	*	31	16	1902.36439961901	822.904053090478	10	34866956	34867097	LTR33:ERVL:LTR
10	34867131	34867251	120	*	19	13	1370.00920069337	785.616213184816	10	34867131	34867251	LTR33:ERVL:LTR
10	35126428	35126434	6	*	7	14	10094.804636688	16920.9645916729	10	35126344	35126434	MLT1E2:ERVL-MaLR:LTR
10	35214161	35214278	117	*	0	8	0	495.852442246826	10	35214161	35214293	MLT1L:ERVL-MaLR:LTR
10	35269605	35269617	12	*	7	12	5047.40231834399	7251.84196785984	10	35269605	35269617	MLT-int:ERVL-MaLR:LTR
10	35379289	35379454	165	*	4	21	209.762174268841	922.961705000343	10	35379050	35379454	LTR52:ERVL:LTR
10	35391066	35391173	107	*	7	10	566.063811403064	677.742239986901	10	35391066	35391638	LTR10A:ERV1:LTR
10	36194862	36194926	64	*	4	1	540.793105536856	113.31003074781	10	36194862	36195696	MER21B:ERVL:LTR
10	36691803	36692049	246	*	10	15	351.735353194703	442.185485845112	10	36691739	36692211	MER76:ERVL:LTR
10	36988626	36988925	299	*	13	5	376.2038995039	121.268260332104	10	36988396	36989845	LTR12C:ERV1:LTR
10	37017750	37017752	2	*	5	3	21631.7242214742	10877.7629517898	10	37017353	37017752	MLT1J:ERVL-MaLR:LTR
10	37446078	37446371	293	*	14	4	413.439097748313	99.0012555339227	10	37446078	37446445	MLT2D:ERVL:LTR
10	37823987	37824185	198	*	0	8	0	293.003715873125	10	37823987	37824444	MLT2B4:ERVL:LTR
10	37864440	37864476	36	*	12	5	2884.22989619657	1007.20027331387	10	37864440	37864476	MSTD-int:ERVL-MaLR:LTR
10	37871841	37871862	21	*	12	5	4944.39410776554	1726.62903996663	10	37871701	37871862	MLT1B:ERVL-MaLR:LTR
10	37871863	37872241	378	*	22	15	503.595696161305	287.771506661105	10	37871863	37872241	MSTA:ERVL-MaLR:LTR
10	37872242	37872325	83	*	12	7	1250.99128027803	611.601129819504	10	37872242	37872505	MLT1B:ERVL-MaLR:LTR
10	37963615	37963694	79	*	4	0	438.110870308339	0	10	37963501	37963694	MSTB:ERVL-MaLR:LTR
10	38277718	38277756	38	*	5	0	1138.51180113022	0	10	38277494	38277756	LTR49:ERV1:LTR
10	42372402	42372680	278	*	8	3	248.998264419847	78.2572874229479	10	42371585	42372680	MER57A-int:ERV1:LTR
10	42488175	42488658	483	*	19	11	340.374956694005	165.155821214199	10	42487021	42494108	HERVK9-int:ERVK:LTR
10	42575427	42575522	95	*	4	12	364.323776361671	916.022143308611	10	42575310	42575522	MLT1C:ERVL-MaLR:LTR
10	43368169	43368240	71	*	2	6	243.737737706752	612.831715593789	10	43368169	43368240	LTR24B:ERV1:LTR
10	43620252	43620338	86	*	6	13	603.676024785328	1096.20866956021	10	43620252	43620451	MLT1G3:ERVL-MaLR:LTR
10	43681023	43681075	52	*	0	8	0	1115.66799505536	10	43680798	43681075	MLT1H1:ERVL-MaLR:LTR
10	43899382	43899641	259	*	16	25	534.52909273141	699.984745932417	10	43899382	43899656	ERVL-E-int:ERVL:LTR
10	43983559	43983682	123	*	3	19	211.041211916822	1120.20323080762	10	43983499	43983682	LTR16B2:ERVL:LTR
10	44029807	44030165	358	*	4	19	96.6780970792145	384.874294383623	10	44029776	44030200	LTR78:ERV1:LTR
10	44306700	44306937	237	*	9	12	328.583152731254	367.181871790371	10	44306700	44307109	MSTB1:ERVL-MaLR:LTR
10	44462637	44462701	64	*	6	2	811.189658305284	226.62006149562	10	44462432	44462701	MLT1C:ERVL-MaLR:LTR
10	44462757	44462937	180	*	10	4	480.704982699428	161.152043730219	10	44462757	44462937	MLT1C:ERVL-MaLR:LTR
10	44549434	44549663	229	*	8	1	302.277369033701	31.6674321740604	10	44549137	44549663	MER51A:ERV1:LTR
10	45384809	45384833	24	*	5	1	1802.64368512285	302.16008199416	10	45384353	45384833	MLT1H1:ERVL-MaLR:LTR
10	45488275	45488475	200	*	22	13	951.795865744867	471.369727910889	10	45488191	45488475	MLT1J:ERVL-MaLR:LTR
10	45488476	45488614	138	*	13	14	815.108448925116	735.694112681433	10	45488476	45488949	LTR3A:ERVK:LTR
10	45506379	45506665	286	*	0	8	0	202.848726373702	10	45505697	45506665	LTR37-int:ERV1:LTR
10	45506666	45506725	59	*	0	4	0	491.650302905752	10	45506666	45506903	LTR7:ERV1:LTR
10	45611813	45612105	292	*	9	9	266.692490401737	223.51567709157	10	45611226	45612105	MLT1B-int:ERVL-MaLR:LTR
10	45803848	45804151	303	*	30	16	856.701949365317	382.935549457945	10	45803844	45804182	LTR16B1:ERVL:LTR
10	45818281	45818358	77	*	1	7	112.372593358308	659.25836071453	10	45818019	45818358	LTR14A:ERVK:LTR
10	45818605	45818623	18	*	0	9	0	3625.92098392992	10	45818605	45819037	LTR33:ERVL:LTR
10	45876424	45876499	75	*	4	10	461.476783391451	966.912262381312	10	45876424	45876499	MLT2C1:ERVL:LTR
10	46137666	46137709	43	*	4	15	804.901366380437	2529.71231436971	10	46137666	46137709	MER4-int:ERV1:LTR
10	46139090	46139375	285	*	5	18	151.80157348403	458.011071654305	10	46138682	46139375	MER4-int:ERV1:LTR
10	46139376	46139586	210	*	0	12	0	414.390969591991	10	46139376	46139833	LTR2:ERV1:LTR
10	46211834	46211877	43	*	5	26	1006.12670797555	4384.83467824083	10	46211834	46211877	MER4-int:ERV1:LTR
10	46844156	46844199	43	*	5	13	1006.12670797555	2192.41733912042	10	46844156	46844199	MER4-int:ERV1:LTR
10	47167549	47167766	217	*	9	26	358.867314273305	868.88429107998	10	47167549	47167766	LTR12_:ERV1:LTR
10	47743652	47743699	47	*	24	15	4418.39473459899	2314.41764931697	10	47743551	47743699	LTR41B:ERVL:LTR
10	47743740	47743881	141	*	27	21	1656.89802547462	1080.06156968125	10	47743740	47743881	LTR41B:ERVL:LTR
10	47907378	47907484	106	*	11	13	897.920628061195	889.376845114886	10	47907378	47907484	MER57-int:ERV1:LTR
10	47909493	47909601	108	*	21	5	1682.467439448	335.733424437955	10	47909493	47909601	MLT1H2:ERVL-MaLR:LTR
10	48371937	48372198	261	*	16	2	530.433084357989	55.5696702517995	10	48371560	48372198	MER21B:ERVL:LTR
10	48379547	48379846	299	*	14	0	405.1426610042	0	10	48378924	48379961	LTR49-int:ERV1:LTR
10	48612674	48612753	79	*	25	9	2738.19293942712	826.159211528336	10	48612674	48612753	MLT1J1:ERVL-MaLR:LTR
10	48665932	48666253	321	*	20	3	539.108391812442	67.7742239986901	10	48665621	48667004	HERV17-int:ERV1:LTR
10	48803876	48804072	196	*	28	18	1236.09852694139	665.985486844271	10	48803876	48804072	MLT1K:ERVL-MaLR:LTR
10	49056947	49057221	274	*	3	15	94.737478342223	396.998647875538	10	49056801	49057221	MSTB:ERVL-MaLR:LTR
10	49550289	49550338	49	*	7	4	1236.09852694139	591.98709941713	10	49550171	49550338	LTR8:ERV1:LTR
10	49586212	49586262	50	*	1	8	173.053793771794	1160.29471485757	10	49586212	49586262	MSTC:ERVL-MaLR:LTR
10	49795578	49795958	380	*	8	4	182.161888180836	76.3351786090509	10	49795112	49795975	MER4B-int:ERV1:LTR
10	50819422	50819501	79	*	1	9	109.527717577085	826.159211528336	10	50819422	50819501	LTR33:ERVL:LTR
10	50915034	50915053	19	*	4	2	1821.61888180836	763.351786090509	10	50915034	50915511	MLT1D:ERVL-MaLR:LTR
10	51025654	51025825	171	*	13	9	657.806818430796	381.675893045254	10	51025654	51025825	LTR78:ERV1:LTR
10	51025826	51025869	43	*	6	4	1207.35204957066	674.589950498589	10	51025826	51026292	MLT1C:ERVL-MaLR:LTR
10	52036269	52036518	249	*	0	18	0	524.229539845289	10	52035457	52039110	HERVH-int:ERV1:LTR
10	52122208	52122404	196	*	20	0	882.927519243847	0	10	52121994	52122404	MSTD:ERVL-MaLR:LTR
10	52142996	52143206	210	*	4	9	164.813136925518	310.793227193993	10	52142996	52143206	LTR41:ERVL:LTR
10	52520392	52520631	239	*	0	20	0	606.848700239317	10	52520392	52520852	MER41A:ERV1:LTR
10	53189560	53189857	297	*	5	10	145.668176575584	244.169763227604	10	53189284	53189857	ERV3-16A3_I-int:ERVL:LTR
10	53189860	53189890	30	*	6	4	1730.53793771794	966.912262381312	10	53189860	53190258	ERV3-16A3_I-int:ERVL:LTR
10	53580164	53580379	215	*	8	7	321.960546552175	236.106482674506	10	53580164	53580572	MSTA:ERVL-MaLR:LTR
10	53930657	53930893	236	*	0	13	0	399.465871110923	10	53930521	53930937	LOR1b:ERV1:LTR
10	53991405	53991703	298	*	11	13	319.394585820425	316.355522087845	10	53990637	53992387	LTR12C:ERV1:LTR
10	54736744	54737104	360	*	1	10	24.0352491349714	201.440054662773	10	54736744	54737286	LTR16E2:ERVL:LTR
10	55519122	55519255	133	*	2	14	130.115634414883	763.351786090509	10	55519122	55519255	LTR19B:ERV1:LTR
10	56295667	56295722	55	*	10	2	1573.21630701631	263.703344285812	10	56295533	56295722	HERVL40-int:ERVL:LTR
10	56422138	56422393	255	*	8	0	271.456931406736	0	10	56422138	56422545	ERVL-B4-int:ERVL:LTR
10	56518682	56519049	367	*	8	8	188.614489124571	158.078299026917	10	56518461	56520034	THE1A-int:ERVL-MaLR:LTR
10	56860655	56860934	279	*	0	18	0	467.860772119989	10	56860569	56861014	MLT2A2:ERVL:LTR
10	57015871	57016129	258	*	14	7	469.525797055255	196.755402228755	10	57015456	57016592	HERVL18-int:ERVL:LTR
10	57023066	57023103	37	*	5	4	1169.28239034996	783.982915444307	10	57022778	57023103	LTR52:ERVL:LTR
10	57211196	57211303	107	*	8	0	646.930070174931	0	10	57210889	57211303	THE1D-int:ERVL-MaLR:LTR,THE1D:ERVL-MaLR:LTR
10	57211320	57211464	144	*	10	0	600.881228374285	0	10	57211320	57212842	THE1D-int:ERVL-MaLR:LTR
10	57343786	57344033	247	*	5	13	175.155661712342	381.675893045255	10	57343698	57344377	LTR12_:ERV1:LTR
10	57663158	57663229	71	*	7	1	853.082081973632	102.138619265632	10	57663072	57663229	MLT1C:ERVL-MaLR:LTR
10	57706904	57707294	390	*	8	10	177.491070535173	185.94466584256	10	57706904	57707440	LTR49:ERV1:LTR
10	57788400	57788660	260	*	10	14	332.79575725345	390.483798269376	10	57788071	57788660	LTR9:ERV1:LTR
10	57788664	57788769	105	*	6	9	494.439410776554	621.586454387986	10	57788664	57788769	HUERS-P3b-int:ERV1:LTR
10	58079773	58080039	266	*	3	22	97.586725811162	599.776403356829	10	58079718	58080150	LTR32:ERVL:LTR
10	58107733	58107871	138	*	14	13	877.809098842433	683.144533204188	10	58107733	58107871	MLT1C:ERVL-MaLR:LTR
10	58472512	58472746	234	*	18	2	665.5915145069	61.9815552808533	10	58472463	58472927	LTR16B1:ERVL:LTR
10	58474483	58474529	46	*	4	14	752.4077990078	2207.0823380443	10	58474483	58474954	MLT2A1:ERVL:LTR
10	58573485	58573766	281	*	22	2	677.434779889585	51.6145335790736	10	58573485	58573766	LTR82B:ERVL:LTR
10	58573811	58573840	29	*	7	0	2088.58026965958	0	10	58573811	58574214	LTR82B:ERVL:LTR
10	58924549	58924754	205	*	0	12	0	424.498066411307	10	58924549	58924839	MLT2D:ERVL:LTR
10	59135326	59135613	287	*	0	22	0	555.890325062427	10	59135326	59135810	LTR45B:ERV1:LTR
10	59336529	59336737	208	*	14	4	582.392575193537	139.45849938192	10	59336529	59336737	MLT1N2:ERVL-MaLR:LTR
10	60450881	60451286	405	*	10	17	213.646658977523	304.398304823746	10	60450881	60451338	MLT1C:ERVL-MaLR:LTR
10	60738529	60738683	154	*	9	3	505.676670112385	141.269648724542	10	60738529	60738683	MER21B:ERVL:LTR
10	61039213	61039541	328	*	19	6	501.222878302452	132.655645753534	10	61039154	61039913	LTR17:ERV1:LTR
10	61123991	61124263	272	*	8	2	254.490873193815	53.3223674107341	10	61123799	61124263	MLT1J:ERVL-MaLR:LTR
10	61234907	61234959	52	*	4	5	665.5915145069	697.2924969096	10	61233787	61234959	MER4-int:ERV1:LTR
10	61234962	61235211	249	*	8	12	277.998062284006	349.48635989686	10	61234962	61235423	MER4A1:ERV1:LTR
10	61276402	61276766	364	*	0	11	0	219.149070457303	10	61276402	61276766	MSTD:ERVL-MaLR:LTR
10	61376846	61376950	104	*	9	10	748.790453820262	697.2924969096	10	61376846	61377427	LTR12E:ERV1:LTR
10	61804495	61804741	246	*	7	14	246.214747236292	412.706453455438	10	61803476	61805758	ERV3-16A3_I-int:ERVL:LTR,ERVL-B4-int:ERVL:LTR
10	62421204	62421442	238	*	9	6	327.20255124919	182.819545408231	10	62421204	62421849	ERVL-E-int:ERVL:LTR
10	62753855	62754057	202	*	4	11	171.340389873063	394.902285378506	10	62753855	62754181	THE1D:ERVL-MaLR:LTR
10	63033707	63034009	302	*	4	32	114.605161438274	768.407095932168	10	63033406	63034954	LTR12C:ERV1:LTR
10	63104897	63105003	106	*	6	10	489.774888033379	684.136034703758	10	63104897	63105003	LTR8:ERV1:LTR
10	63128185	63128225	40	*	16	15	3461.07587543588	2719.44073794744	10	63128185	63128225	MER57E1:ERV1:LTR
10	64765387	64765483	96	*	7	4	630.925289792999	302.16008199416	10	64764824	64765483	MER67C:ERV1:LTR
10	65083279	65083359	80	*	10	3	1081.58621107371	271.944073794744	10	65083279	65084522	LTR2752:ERV1:LTR
10	65293515	65293689	174	*	4	11	198.912406634246	458.449779577346	10	65293258	65293689	MER57A1:ERV1:LTR
10	65327174	65327414	240	*	8	0	288.422989619657	0	10	65326738	65327500	MER4E:ERV1:LTR
10	65409739	65409982	243	*	15	20	534.116647443809	596.859421223032	10	65409230	65410196	LTR5_Hs:ERVK:LTR
10	65570564	65570726	162	*	20	15	1068.23329488762	671.466848875911	10	65570387	65570726	MER61A:ERV1:LTR
10	65570727	65570916	189	*	16	11	732.50283078008	422.064876436287	10	65570727	65571292	MER61-int:ERV1:LTR
10	65723690	65723939	249	*	12	8	416.99709342601	232.990906597906	10	65723591	65723939	THE1D:ERVL-MaLR:LTR
10	65799976	65800061	85	*	1	5	101.796349277526	426.578939285873	10	65799976	65800405	MLT1C:ERVL-MaLR:LTR
10	65811549	65811793	244	*	18	9	638.31317374842	267.485974224338	10	65811232	65812586	LTR12E:ERV1:LTR
10	67167127	67167512	385	*	10	8	224.745186716616	150.687625306178	10	67167127	67167665	MLT1G3:ERVL-MaLR:LTR
10	67447213	67447468	255	*	3	9	101.796349277526	255.947363571524	10	67447130	67447476	MER67C:ERV1:LTR
10	68094084	68094269	185	*	24	43	1122.51109473596	1685.56326820526	10	68093787	68094269	MER41B:ERV1:LTR
10	68094562	68094631	69	*	14	9	1755.61819768487	945.892430590413	10	68094562	68094631	MER41B:ERV1:LTR
10	68169022	68169063	41	*	3	11	633.123635750466	1945.61613771849	10	68169022	68169063	MER4D:ERV1:LTR
10	68274638	68274883	245	*	2	13	70.6342015395077	384.791614621134	10	68274451	68274958	MLT1F:ERVL-MaLR:LTR
10	69173541	69173717	176	*	16	2	786.608153508154	82.4072950893163	10	69173541	69173717	LTR12_:ERV1:LTR
10	69707307	69707476	169	*	0	16	0	686.564920034067	10	69707307	69707765	MER4A1:ERV1:LTR
10	70092073	70092286	213	*	19	13	771.836169404715	442.600683484403	10	70091994	70092286	MLT1A0:ERVL-MaLR:LTR
10	70638480	70638598	118	*	2	10	146.655757433724	614.562878632189	10	70638480	70638598	MER92-int:ERV1:LTR
10	70649441	70649723	282	*	7	40	214.78307737634	1028.6300663631	10	70648958	70651752	HERVL18-int:ERVL:LTR
10	71115575	71115985	410	*	0	10	0	176.874194338045	10	71115575	71115985	MSTB:ERVL-MaLR:LTR
10	71115986	71115992	6	*	0	6	0	7251.84196785984	10	71115986	71117118	MSTB-int:ERVL-MaLR:LTR
10	71950098	71950441	343	*	2	13	50.4530010996484	274.85115330081	10	71949455	71951421	HERVFH21-int:ERV1:LTR
10	71956337	71956654	317	*	27	48	736.97987883887	1098.0707080671	10	71955959	71956922	LTR13_:ERVK:LTR
10	72028440	72028597	157	*	23	32	1267.5914830418	1478.08243930901	10	72028440	72028805	MLT1J:ERVL-MaLR:LTR
10	72104066	72104096	30	*	1	10	288.422989619657	2417.28065595328	10	72103679	72104096	MER39:ERV1:LTR
10	72567689	72567949	260	*	22	11	732.15066595759	306.808698640224	10	72567352	72567949	LTR41C:ERVL:LTR
10	72637604	72637804	200	*	58	34	2509.28000969101	1232.81313453617	10	72637410	72637804	LTR16A:ERVL:LTR
10	73585274	73585555	281	*	13	8	400.302369934755	206.458134316294	10	73585274	73585662	MSTB:ERVL-MaLR:LTR
10	73994368	73994379	11	*	4	22	3146.43261403262	14503.6839357197	10	73994368	73994379	MLT1E3:ERVL-MaLR:LTR
10	74267560	74267704	144	*	9	2	540.793105536856	100.720027331387	10	74267560	74267704	MLT1K:ERVL-MaLR:LTR
10	74273058	74273160	102	*	0	13	0	924.254368452724	10	74273058	74273160	LTR16A:ERVL:LTR
10	74273192	74273232	40	*	0	5	0	906.48024598248	10	74273192	74273450	LTR16A:ERVL:LTR
10	74542295	74542385	90	*	2	7	192.281993079771	564.032153055765	10	74542174	74542385	MLT1F2:ERVL-MaLR:LTR
10	74815694	74815773	79	*	2	8	219.05543515417	734.363743580743	10	74815694	74815773	MLT1A1:ERVL-MaLR:LTR
10	75429239	75429383	144	*	6	4	360.528737024571	201.440054662773	10	75429239	75429595	MLT1A0:ERVL-MaLR:LTR
10	75494434	75494440	6	*	2	8	2884.22989619657	9669.12262381311	10	75494434	75494507	MLT1J:ERVL-MaLR:LTR
10	75767982	75768175	193	*	10	1	448.325890600502	37.5743107142997	10	75767713	75768175	MLT1D:ERVL-MaLR:LTR
10	76001986	76002045	59	*	1	16	146.655757433724	1966.60121162301	10	76001986	76002395	MLT1A:ERVL-MaLR:LTR
10	76236174	76236264	90	*	1	11	96.1409965398855	886.336240516202	10	76236174	76236741	LTR26B:ERV1:LTR
10	76284877	76285021	144	*	3	10	180.264368512285	503.600136656933	10	76284659	76285021	THE1B:ERVL-MaLR:LTR
10	77156493	77156781	288	*	28	30	841.233719723998	755.4002049854	10	77156391	77157113	LTR8B:ERV1:LTR
10	77355749	77355810	61	*	12	20	1702.16846332912	2377.65310421634	10	77355402	77355810	MLT1K:ERVL-MaLR:LTR
10	78116984	78117239	255	*	11	37	373.253280684261	1052.22805023849	10	78116816	78117239	MLT1G1:ERVL-MaLR:LTR
10	78144070	78144232	162	*	6	0	320.469988466285	0	10	78144070	78144345	LTR85a:Gypsy:LTR
10	78416538	78416884	346	*	55	58	1375.42755165443	1215.62668825396	10	78416538	78416884	MLT1J1:ERVL-MaLR:LTR
10	79018161	79018222	61	*	5	10	709.236859720467	1188.82655210817	10	79017827	79018222	MLT1G:ERVL-MaLR:LTR
10	80105737	80106088	351	*	2	22	49.3030751486592	454.531405392924	10	80105622	80107153	HERVK14-int:ERVK:LTR
10	80367225	80367537	312	*	17	1	471.460656109054	23.24308323032	10	80367225	80367640	LTR14B:ERVK:LTR
10	80505829	80505994	165	*	27	36	1415.89467631468	1582.22006571487	10	80505829	80505994	LTR24B:ERV1:LTR
10	80527647	80527715	68	*	0	7	0	746.513143750277	10	80527647	80527715	MLT1J2:ERVL-MaLR:LTR
10	80565098	80565261	163	*	0	12	0	533.87793628416	10	80564844	80565261	MER57A1:ERV1:LTR
10	80678274	80678410	136	*	3	7	190.868154895361	373.256571875139	10	80678274	80678410	MER4CL34:ERV1:LTR
10	80977320	80977560	240	*	8	6	288.422989619657	181.296049196496	10	80977178	80977633	MLT1C:ERVL-MaLR:LTR
10	81267089	81267124	35	*	3	13	741.659116164831	2693.54130234794	10	81266935	81267124	MLT1C:ERVL-MaLR:LTR
10	81267291	81267356	65	*	0	8	0	892.534396044288	10	81267291	81267544	MER54B:ERVL:LTR
10	81347163	81347381	218	*	10	1	396.912371036225	33.2653301277974	10	81347163	81347443	MER110:ERV1:LTR
10	81826999	81827224	225	*	2	11	76.9127972319084	354.534496206481	10	81826983	81827224	LTR103b_Mam:ERV1:LTR
10	81885079	81885406	327	*	0	14	0	310.476414526109	10	81885079	81885647	MamRep1527:LTR:LTR
10	82162556	82162882	326	*	10	2	265.419929097843	44.48982802368	10	82162511	82162989	LTR101_Mam:ERVL:LTR
10	82327754	82327985	231	*	0	11	0	345.325807993326	10	82327734	82328104	MLT1B:ERVL-MaLR:LTR
10	83518851	83519123	272	*	3	9	95.4340774476805	239.950653348303	10	83518786	83519489	MER50:ERV1:LTR
10	83677778	83678192	414	*	4	11	83.6008665564222	192.681791416566	10	83677778	83678272	LTR41:ERVL:LTR
10	84171660	84171903	243	*	5	19	178.038882481269	567.01645016188	10	84168503	84171986	Harlequin-int:ERV1:LTR
10	84401770	84401935	165	*	1	10	52.4405435672103	439.505573809687	10	84401770	84402216	MER54B:ERVL:LTR
10	84494213	84494563	350	*	46	43	1137.21064478607	890.94058462278	10	84494213	84494563	MER41B:ERV1:LTR
10	84494565	84494717	152	*	26	22	1480.06534146929	1049.60870587445	10	84494565	84494795	MER41-int:ERV1:LTR
10	84534507	84534899	392	*	40	31	882.927519243847	573.487502560344	10	84533748	84534899	THE1B-int:ERVL-MaLR:LTR
10	84534900	84534966	66	*	18	30	2359.82446052446	3296.29180357265	10	84534900	84535129	THE1B:ERVL-MaLR:LTR
10	84549164	84549183	19	*	2	10	910.809440904179	3816.75893045255	10	84548913	84549183	LTR50:ERVL:LTR
10	84716037	84716149	112	*	17	29	1313.35468487522	1877.70908096371	10	84716037	84716149	LTR16E2:ERVL:LTR
10	84876199	84876472	273	*	11	7	348.643174265519	185.94466584256	10	84876075	84876472	MER57B2:ERV1:LTR
10	85154941	85155032	91	*	0	14	0	1115.66799505536	10	85154941	85155032	LTR49-int:ERV1:LTR
10	85155324	85155663	339	*	8	0	204.193266987367	0	10	85155324	85156154	LTR49-int:ERV1:LTR
10	85718230	85718529	299	*	24	26	694.5302760072	630.594953726942	10	85717618	85719376	THE1A-int:ERVL-MaLR:LTR
10	86002155	86002231	76	*	1	13	113.851180113022	1240.44665239708	10	86001757	86002231	MLT1C:ERVL-MaLR:LTR
10	86678936	86678997	61	*	0	28	0	3328.71434590288	10	86678936	86678997	MLT1J2:ERVL-MaLR:LTR
10	86679019	86679080	61	*	1	27	141.847371944093	3209.83169069206	10	86679019	86679234	MLT1J2:ERVL-MaLR:LTR
10	87029590	87029640	50	*	3	16	519.161381315382	2320.58942971515	10	87029590	87029640	MER4-int:ERV1:LTR
10	87460916	87460944	28	*	5	1	1545.12315867673	258.994355994994	10	87460284	87460944	ERV3-16A3_I-int:ERVL:LTR
10	87630749	87630892	143	*	12	17	726.099834007527	862.107087088232	10	87630749	87631594	MER57A-int:ERV1:LTR
10	87635658	87636139	481	*	57	40	1025.37071153766	603.063781111005	10	87635090	87638312	HERVL-int:ERVL:LTR
10	88008973	88009019	46	*	4	12	752.4077990078	1891.78486118083	10	88008973	88009149	MLT1J1:ERVL-MaLR:LTR
10	88085734	88086148	414	*	14	11	292.603032947478	192.681791416566	10	88085580	88086224	LTR9:ERV1:LTR
10	88408326	88408397	71	*	9	2	1096.81981968038	204.277238531263	10	88408326	88408635	MLT1A0:ERVL-MaLR:LTR
10	89181974	89182202	228	*	0	13	0	413.482217465692	10	89181817	89182289	LTR64:ERV1:LTR
10	89263632	89263636	4	*	8	2	17305.3793771794	3625.92098392992	10	89263632	89265448	MER52A:ERV1:LTR
10	89285116	89285118	2	*	0	9	0	32633.2888553693	10	89284720	89285118	LTR7:ERV1:LTR
10	89285119	89285419	300	*	5	22	144.211494809828	531.801744309721	10	89285119	89290499	HERVH-int:ERV1:LTR
10	89287530	89287855	325	*	13	15	346.107587543588	334.700398516608	10	89285119	89290499	HERVH-int:ERV1:LTR
10	89309782	89309920	138	*	29	6	1818.31884760218	315.297476863471	10	89309782	89309955	LTR88a:Gypsy:LTR
10	89327661	89327747	86	*	30	7	3018.38012392664	590.266206686266	10	89327580	89327747	MER4B:ERV1:LTR
10	89351559	89351909	350	*	19	19	469.717440237726	393.671421112391	10	89351417	89351909	MER68-int:ERVL:LTR
10	89351917	89352000	83	*	12	11	1250.99128027803	961.087489716364	10	89351917	89352591	MER72B:ERV1:LTR
10	89514490	89514706	216	*	16	0	640.93997693257	0	10	89514358	89514706	MLT1A:ERVL-MaLR:LTR
10	89636752	89636867	115	*	8	24	601.92623920624	1513.42788894466	10	89636752	89636867	MST-int:ERVL-MaLR:LTR
10	90057565	90057782	217	*	8	5	318.993168242938	167.093132899996	10	90057283	90057782	MLT1G3:ERVL-MaLR:LTR
10	90083149	90083472	323	*	2	17	53.5770259355399	381.675893045255	10	90082065	90086338	HERVH-int:ERV1:LTR
10	90299397	90299769	372	*	12	11	279.119022212571	214.436187221662	10	90299035	90299912	HERVH-int:ERV1:LTR
10	90430304	90430528	224	*	8	3	309.024631735346	97.1228834981228	10	90430152	90430528	THE1C:ERVL-MaLR:LTR
10	90960855	90961100	245	*	21	11	741.659116164831	325.592904679421	10	90959769	90961117	ERVL-B4-int:ERVL:LTR
10	91194135	91194189	54	*	7	4	1121.644959632	537.173479100729	10	91194135	91194632	MLT1D:ERVL-MaLR:LTR
10	91304316	91304543	227	*	1	23	38.1175757206595	734.768128902098	10	91302286	91306919	HERVH-int:ERV1:LTR
10	91781421	91781692	271	*	3	14	95.7862327150151	374.633902398663	10	91781419	91782783	MLT1C-int:ERVL-MaLR:LTR
10	91781991	91782271	280	*	14	5	432.634484429485	129.497177997497	10	91781419	91782783	MLT1C-int:ERVL-MaLR:LTR
10	92714136	92714356	220	*	8	13	314.643261403262	428.517934464445	10	92714136	92715172	MER52C:ERV1:LTR
10	93801694	93801774	80	*	5	6	540.793105536856	543.888147589488	10	93801694	93801774	MLT1O:ERVL-MaLR:LTR
10	93801775	93801910	135	*	6	8	384.563986159542	429.738783280583	10	93801775	93802197	LTR16A1:ERVL:LTR
10	93838614	93838785	171	*	12	1	607.206293936119	42.4084325605838	10	93838533	93838785	MER92D:ERV1:LTR
10	93839096	93839111	15	*	6	10	3461.07587543588	4834.56131190656	10	93839096	93839168	MER92D:ERV1:LTR
10	93954267	93954623	356	*	20	49	486.10616228032	998.146787711045	10	93954267	93954623	THE1B:ERVL-MaLR:LTR
10	93972922	93973183	261	*	0	18	0	500.127032266196	10	93972922	93973341	MLT1A:ERVL-MaLR:LTR
10	94219226	94219510	284	*	1	11	30.467217213344	280.881202980487	10	94219226	94219599	MLT1K:ERVL-MaLR:LTR
10	94380702	94381144	442	*	35	37	685.167735521809	607.054644368357	10	94380463	94381144	LTR49-int:ERV1:LTR
10	94381453	94381623	170	*	6	13	305.389047832578	554.552621071635	10	94381453	94381639	LTR49-int:ERV1:LTR
10	94388204	94388885	681	*	7	30	88.9410100148721	319.464403870477	10	94387699	94392145	Harlequin-int:ERV1:LTR
10	94785604	94785972	368	*	8	8	188.10194975195	157.648738431736	10	94785601	94786219	LTR9:ERV1:LTR
10	94838848	94839179	331	*	18	14	470.539016297929	306.724433685915	10	94835209	94841005	HERV17-int:ERV1:LTR
10	95229300	95229539	239	*	7	43	253.426057824803	1304.72470551453	10	95229141	95229539	LTR7:ERV1:LTR
10	95994615	95994871	256	*	2	15	67.599138192107	424.912615304287	10	95993999	95994958	LTR13A:ERVK:LTR
10	97204117	97204166	49	*	6	3	1059.51302309262	443.990324562847	10	97204117	97204340	MLT1K:ERVL-MaLR:LTR
10	97560835	97561217	382	*	16	29	362.416322035171	550.532505413443	10	97555943	97561325	Harlequin-int:ERV1:LTR
10	97695474	97695601	127	*	1	8	68.131414870785	456.808942857313	10	97695438	97695601	ERVL-E-int:ERVL:LTR
10	97956628	97956724	96	*	2	8	180.264368512285	604.32016398832	10	97956628	97956724	MamGypsy2-LTR:Gypsy:LTR
10	97984759	97984890	131	*	0	10	0	553.575722737392	10	97984747	97984890	MLT1N2:ERVL-MaLR:LTR
10	98050935	98051062	127	*	2	5	136.26282974157	285.50558928582	10	98050935	98051309	MLT1A:ERVL-MaLR:LTR
10	98077987	98078046	59	*	3	14	439.967272301171	1720.77606017013	10	98077987	98078364	MLT1B:ERVL-MaLR:LTR
10	98323120	98323652	532	*	49	62	796.958260791156	845.139477457349	10	98323120	98323652	MLT1H:ERVL-MaLR:LTR
10	99261560	99262050	490	*	16	11	282.536806158031	162.796452339711	10	99260783	99262833	HERVH-int:ERV1:LTR
10	100023111	100023199	88	*	8	15	786.608153508154	1236.10942633974	10	100023111	100023199	MER57A-int:ERV1:LTR
10	101251889	101251986	97	*	4	18	356.811945921225	1345.7026332111	10	101251889	101251986	MLT1A0:ERVL-MaLR:LTR
10	101820905	101820945	40	*	6	12	1297.90345328845	2175.55259035795	10	101820905	101820945	LTR56:ERV1:LTR
10	101955270	101955426	156	*	1	11	55.4659595422416	511.34783106704	10	101955256	101955426	MLT1L:ERVL-MaLR:LTR
10	102034662	102034743	81	*	4	9	427.293317955047	805.760218651093	10	102034662	102034743	LTR90A:LTR:LTR
10	102128444	102128567	123	*	16	29	1125.55313022305	1709.7838786011	10	102128444	102128567	MLT1F2:ERVL-MaLR:LTR
10	102189929	102190030	101	*	4	17	342.680779746127	1220.6070638972	10	102189929	102190030	LOR1-int:ERV1:LTR
10	103023205	103023269	64	*	9	6	1216.78448745793	679.86018448686	10	103023205	103023269	MSTB:ERVL-MaLR:LTR
10	103262516	103262527	11	*	12	22	9439.29784209785	14503.6839357197	10	103262450	103262527	MLT1J2:ERVL-MaLR:LTR
10	103308047	103308304	257	*	0	28	0	790.083949805741	10	103308047	103308401	MSTA-int:ERVL-MaLR:LTR
10	103720020	103720090	70	*	13	8	1606.9280850238	828.781939183981	10	103720020	103720248	MLT1A1:ERVL-MaLR:LTR
10	103920613	103920801	188	*	2	12	92.0498903041457	462.883529863394	10	103920613	103921224	MER67A:ERV1:LTR
10	103929118	103929236	118	*	5	2	366.639393584309	122.912575726438	10	103928630	103929236	MER4A1_:ERV1:LTR
10	104245528	104245785	257	*	1	16	33.6680532629949	451.476542746138	10	104244987	104246358	LTR12C:ERV1:LTR
10	104809365	104809649	284	*	73	31	2224.10685657411	791.574299308644	10	104809192	104809649	MLT1H:ERVL-MaLR:LTR
10	105064830	105064966	136	*	4	9	254.490873193815	479.901306696607	10	105064318	105064966	MLT2B3:ERVL:LTR
10	105330277	105330529	252	*	12	1	412.032842313795	28.7771506661105	10	105330172	105330529	MLT1O:ERVL-MaLR:LTR
10	105579050	105579332	282	*	5	16	153.416483840243	411.452026545239	10	105579050	105580303	MER52A:ERV1:LTR
10	105936519	105936520	1	*	6	2	51916.1381315382	14503.6839357197	10	105936106	105936520	MSTA:ERVL-MaLR:LTR
10	105936650	105936845	195	*	8	2	354.982141070347	74.377866337024	10	105936650	105936851	THE1D-int:ERVL-MaLR:LTR
10	106267414	106267768	354	*	2	16	48.8852524779079	327.766868603834	10	106267047	106267960	LTR28B:ERV1:LTR
10	106790068	106790132	64	*	5	0	675.99138192107	0	10	106789789	106790132	THE1D:ERVL-MaLR:LTR
10	106790258	106790524	266	*	13	1	422.875811848369	27.2625637889468	10	106790258	106790711	LOR1b:ERV1:LTR
10	107118249	107118377	128	*	4	3	270.396552768428	169.965046121715	10	107118017	107118377	MLT1A0:ERVL-MaLR:LTR
10	107640548	107640552	4	*	0	4	0	7251.84196785984	10	107640548	107640959	MLT1B:ERVL-MaLR:LTR
10	107976156	107976312	156	*	8	1	443.727676337933	46.48616646064	10	107975960	107976312	THE1A:ERVL-MaLR:LTR
10	108463259	108463567	308	*	12	4	337.117780074923	94.1797658163615	10	108463255	108463620	MLT1A0:ERVL-MaLR:LTR
10	108757621	108757631	10	*	0	8	0	5801.47357428787	10	108757129	108757631	MER67D:ERV1:LTR
10	108757843	108757897	54	*	1	7	160.234994233143	940.053588426275	10	108757843	108758502	LTR8:ERV1:LTR
10	108896474	108896700	226	*	0	11	0	352.965759497603	10	108896264	108896700	MER74B:ERVL:LTR
10	108939453	108939509	56	*	6	3	927.073895206039	388.491533992491	10	108939453	108939571	MLT1H:ERVL-MaLR:LTR
10	108979027	108979041	14	*	0	4	0	2071.95484795995	10	108978679	108979041	THE1B:ERVL-MaLR:LTR
10	109043865	109044139	274	*	1	18	31.5791594474077	476.398377450646	10	109041714	109047831	HERV9NC-int:ERV1:LTR
10	109621526	109621621	95	*	11	23	1001.8903849946	1755.70910800817	10	109621270	109621621	THE1A:ERVL-MaLR:LTR
10	109635005	109635267	262	*	10	0	330.255331625561	0	10	109633575	109636055	MER4-int:ERV1:LTR
10	110552501	110552597	96	*	2	17	180.264368512285	1284.18034847518	10	110552398	110552597	LTR16E1:ERVL:LTR
10	110552598	110552729	131	*	0	15	0	830.363584106088	10	110552598	110552954	THE1B:ERVL-MaLR:LTR
10	111267533	111267859	326	*	10	8	265.419929097843	177.95931209472	10	111267316	111267982	LTR50:ERVL:LTR
10	111505304	111505539	235	*	6	12	220.91973672995	370.306823890715	10	111505264	111505986	MER50B:ERV1:LTR
10	111669581	111669828	247	*	5	19	175.155661712342	557.83399752768	10	111668621	111670989	HERVL-int:ERVL:LTR
10	111712736	111712887	151	*	7	8	401.11806503396	384.203547966084	10	111712736	111714808	MER52D:ERV1:LTR
10	112007178	112007478	300	*	7	13	201.89609273376	314.246485273926	10	112007159	112007478	MLT1K:ERVL-MaLR:LTR
10	112029279	112029633	354	*	10	9	244.426262389539	184.368863589657	10	112029209	112029879	MER67B:ERV1:LTR
10	112245185	112245289	104	*	12	10	998.38727176035	697.2924969096	10	112245185	112245317	LTR16E1:ERVL:LTR
10	112874063	112874096	33	*	6	4	1573.21630701631	879.011147619374	10	112874063	112874590	MLT1H2:ERVL-MaLR:LTR
10	113234944	113235045	101	*	17	1	1456.39331392104	71.8004155233647	10	113234601	113235045	THE1B:ERVL-MaLR:LTR
10	113951882	113952018	136	*	2	8	127.245436596907	426.578939285873	10	113951882	113952250	MLT1B:ERVL-MaLR:LTR
10	113976428	113976578	150	*	7	11	403.792185467519	531.801744309721	10	113976428	113976617	MLT1M:ERVL-MaLR:LTR
10	114509780	114510146	366	*	15	14	354.618429860234	277.392862158573	10	114509780	114510148	THE1B:ERVL-MaLR:LTR
10	114554709	114554794	85	*	10	8	1017.96349277526	682.526302857396	10	114554709	114554794	LTR78B:ERV1:LTR
10	114890000	114890026	26	*	2	9	665.5915145069	2510.25298887456	10	114889988	114890026	LTR80B:ERVL:LTR
10	114890328	114890386	58	*	0	6	0	750.190548399293	10	114890328	114890424	LTR80B:ERVL:LTR
10	115013668	115013701	33	*	5	1	1311.01358918026	219.752786904844	10	115013439	115013701	MamGypLTR3a:Gypsy:LTR
10	115013702	115014055	353	*	11	9	269.630556868234	184.891154987928	10	115013702	115014055	MLT1A0:ERVL-MaLR:LTR
10	115751202	115751426	224	*	3	12	115.884236900755	388.491533992491	10	115750957	115751426	MLT1D:ERVL-MaLR:LTR
10	115991261	115991551	290	*	1	13	29.8368609951369	325.082570973027	10	115991224	115991551	MLT1A0:ERVL-MaLR:LTR
10	116394321	116394652	331	*	20	41	522.821129219921	898.264412937321	10	116393222	116394742	LTR12C:ERV1:LTR
10	116558494	116558566	72	*	8	2	961.409965398855	201.440054662773	10	116558494	116558566	LTR81B:Gypsy:LTR
10	116888350	116888486	136	*	18	20	1145.20892937217	1066.44734821468	10	116888350	116888923	MLT2F:ERVL:LTR
10	116888625	116888923	298	*	66	49	1916.36751492255	1192.41696786957	10	116888350	116888923	MLT2F:ERVL:LTR
10	117415887	117416203	316	*	8	10	219.05543515417	229.488669868982	10	117415887	117416325	MER31A:ERV1:LTR
10	118218035	118218219	184	*	1	11	47.0254874379875	433.534030687273	10	118217872	118218219	MLT1A0:ERVL-MaLR:LTR
10	118472152	118472166	14	*	7	22	4326.34484429485	11395.7516637797	10	118471994	118472166	MLT1J2:ERVL-MaLR:LTR
10	118569061	118569120	59	*	4	6	586.623029734895	737.475454358627	10	118569061	118569271	MLT1K:ERVL-MaLR:LTR
10	118615406	118615639	233	*	2	17	74.2720144943322	529.10434958634	10	118615233	118615741	MER9a2:ERVK:LTR
10	118622794	118622950	156	*	3	17	166.397878626725	790.26482983088	10	118622794	118623215	MLT1J2:ERVL-MaLR:LTR
10	118782505	118782592	87	*	9	17	895.105829854107	1417.02659142089	10	118782505	118782592	MLT1H2:ERVL-MaLR:LTR
10	118838898	118839044	146	*	12	5	711.179974404633	248.350752323967	10	118838681	118839044	MLT1A0:ERVL-MaLR:LTR
10	118853234	118853320	86	*	14	20	1408.57739116576	1686.47487624647	10	118853234	118853320	MLT1A0:ERVL-MaLR:LTR
10	118966670	118966769	99	*	6	15	524.405435672103	1098.76393452422	10	118966670	118967085	LTR33:ERVL:LTR
10	119317225	119317304	79	*	14	24	1533.38804607919	2203.09123074223	10	119317225	119317304	MER54A:ERVL:LTR
10	119687865	119687995	130	*	13	1	865.26896885897	55.783399752768	10	119687865	119688416	MER41A:ERV1:LTR
10	119711960	119712055	95	*	7	7	637.566608632925	534.346250263356	10	119711960	119712055	MLT1D:ERVL-MaLR:LTR
10	119874307	119874340	33	*	7	8	1835.41902485236	1758.02229523875	10	119873889	119874340	MER34A1:ERV1:LTR
10	120003932	120004170	238	*	12	5	436.270068332254	152.349621173526	10	120003833	120004315	MLT2B1:ERVL:LTR
10	120032598	120032661	63	*	0	12	0	1381.3032319733	10	120032598	120032661	LTR49:ERV1:LTR
10	120032662	120032760	98	*	0	12	0	887.980649125694	10	120032662	120032925	LOR1a:ERV1:LTR
10	120054464	120054548	84	*	15	0	1545.12315867673	0	10	120054196	120054548	MER57D:ERV1:LTR
10	120387294	120387376	82	*	29	21	3060.09757279392	1857.17904054947	10	120387294	120387376	MLT1O:ERVL-MaLR:LTR
10	120387416	120387516	100	*	34	26	2941.9144941205	1885.47891164356	10	120387416	120388131	MER21C:ERVL:LTR
10	120436664	120436940	276	*	43	74	1348.06397322231	1944.33444065807	10	120436529	120436974	MLT1K:ERVL-MaLR:LTR
10	120482552	120482615	63	*	0	11	0	1266.19462930886	10	120482122	120482615	THE1B-int:ERVL-MaLR:LTR
10	120770412	120770849	437	*	19	16	376.2038995039	265.513664727134	10	120770412	120770849	MER57A1:ERV1:LTR
10	120987604	120987661	57	*	13	4	1973.42045529239	508.901190727006	10	120987604	120987661	MLT1D:ERVL-MaLR:LTR
10	120988018	120988063	45	*	5	3	961.409965398855	483.456131190656	10	120988018	120988472	MLT1D:ERVL-MaLR:LTR
10	121034716	121035168	452	*	16	43	306.289900481051	689.887620836223	10	121034078	121035908	LTR12C:ERV1:LTR
10	121087831	121087880	49	*	2	9	353.171007697539	1331.97097368854	10	121087831	121087880	MER4-int:ERV1:LTR
10	121856097	121856227	130	*	13	15	865.26896885897	836.75099629152	10	121856097	121856227	LTR37-int:ERV1:LTR
10	122127188	122127220	32	*	12	13	3244.75863322114	2946.06079944306	10	122126848	122127220	MLT1A0:ERVL-MaLR:LTR
10	122542985	122543064	79	*	6	0	657.166305462509	0	10	122542985	122543068	MLT1O:ERVL-MaLR:LTR
10	122583083	122583131	48	*	1	21	180.264368512285	3172.68086093868	10	122583083	122583193	MER76:ERVL:LTR
10	122812595	122812686	91	*	8	0	760.676016579314	0	10	122812595	122812686	LTR79:ERVL:LTR
10	123296340	123296504	164	*	6	5	316.561817875233	221.092742922556	10	123296340	123296504	MLT1B:ERVL-MaLR:LTR
10	123684447	123684760	313	*	14	4	387.021264026376	92.6752967138637	10	123684447	123684878	MLT1C:ERVL-MaLR:LTR
10	123832463	123832537	74	*	4	5	467.712956139984	489.989322152692	10	123832463	123832544	MLT1A1:ERVL-MaLR:LTR
10	123851999	123852192	193	*	8	8	358.660712480402	300.594485714397	10	123851786	123852192	MLT1C:ERVL-MaLR:LTR
10	124049285	124049529	244	*	16	8	567.389487776374	237.765310421634	10	124049219	124050022	MER21C:ERVL:LTR
10	124396554	124396612	58	*	6	11	895.105829854107	1375.34933873204	10	124396554	124396612	LTR56:ERV1:LTR
10	125662588	125662874	286	*	12	54	363.049917003764	1369.22890302249	10	125662588	125662874	LTR16A:ERVL:LTR
10	125777307	125777522	215	*	6	17	241.470409914131	573.401457923801	10	125777307	125777560	MLT1J2:ERVL-MaLR:LTR
10	127407186	127407270	84	*	7	0	721.057474049142	0	10	127407186	127407523	MLT1A0:ERVL-MaLR:LTR
10	127554204	127554213	9	*	8	3	7691.27972319084	2417.28065595328	10	127554204	127554352	MLT1M:ERVL-MaLR:LTR
10	127718672	127718687	15	*	6	8	3461.07587543588	3867.64904952525	10	127718672	127718687	MER95:ERV1:LTR
10	127809210	127809524	314	*	2	12	55.1126731757305	277.14045737044	10	127809150	127809545	MSTD:ERVL-MaLR:LTR
10	128398902	128399228	326	*	3	20	79.6259787293531	444.8982802368	10	128398902	128399228	MLT1I:ERVL-MaLR:LTR
10	128564299	128564530	231	*	2	15	74.9150622388718	470.898829081808	10	128564299	128564609	MLT1B:ERVL-MaLR:LTR
10	128895646	128895856	210	*	6	2	247.219705388277	69.0651615986651	10	128895458	128895856	MLT1H:ERVL-MaLR:LTR
10	128952469	128952755	286	*	15	4	453.812396254704	101.424363186851	10	128952469	128952938	MLT1C:ERVL-MaLR:LTR
10	129070837	129071175	338	*	4	28	102.398694539523	600.744305029809	10	129070014	129071916	LTR12C:ERV1:LTR
10	130287653	130287753	100	*	10	3	865.26896885897	217.555259035795	10	130286947	130287753	MLT1H1-int:ERVL-MaLR:LTR
10	130357600	130357733	133	*	17	5	1105.9828925265	272.625637889468	10	130357600	130357977	MER57B1:ERV1:LTR
10	130557916	130557927	11	*	0	11	0	7251.84196785984	10	130557776	130557927	MLT1J2:ERVL-MaLR:LTR
10	130557965	130558062	97	*	0	12	0	897.135088807402	10	130557965	130558062	MLT1J2:ERVL-MaLR:LTR
10	130558100	130558197	97	*	0	15	0	1121.41886100925	10	130558100	130558197	MLT1J2:ERVL-MaLR:LTR
10	130558235	130558330	95	*	0	10	0	763.351786090509	10	130558235	130558332	MLT1J2:ERVL-MaLR:LTR
10	130601547	130601681	134	*	4	0	258.289244435513	0	10	130601547	130601934	THE1D:ERVL-MaLR:LTR
10	130937768	130937993	225	*	2	15	76.9127972319084	483.456131190656	10	130937768	130938352	MLT2F:ERVL:LTR
10	131657931	131657999	68	*	0	5	0	533.223674107341	10	131657931	131658298	MLT1A0:ERVL-MaLR:LTR
10	131678070	131678196	126	*	12	10	824.06568462759	575.543013322209	10	131678070	131678196	LTR16C:ERVL:LTR
10	132046774	132046857	83	*	4	5	416.997093426009	436.857949871074	10	132046774	132046893	LTR56:ERV1:LTR
10	132234787	132234861	74	*	11	2	1286.21062938496	195.995728861077	10	132234787	132234861	MLT1C:ERVL-MaLR:LTR
10	132311213	132311253	40	*	1	5	216.317242214742	906.48024598248	10	132311213	132311293	LTR33:ERVL:LTR
10	132320383	132320713	330	*	18	53	471.964892104893	1164.68977059567	10	132320257	132320762	MER67A:ERV1:LTR
10	132481811	132481955	144	*	7	18	420.616859861999	906.480245982479	10	132481811	132482331	MER34B:ERV1:LTR
10	132680645	132680879	234	*	21	5	776.523433591383	154.953888202133	10	132680478	132681589	LTR12C:ERV1:LTR
10	133144028	133144142	114	*	25	18	1897.51966855037	1145.02767913576	10	133143749	133144142	LTR13:ERVK:LTR
10	133144143	133144263	120	*	25	18	1802.64368512285	1087.77629517898	10	133144143	133144596	LTR13:ERVK:LTR
10	133552329	133552674	345	*	2	15	50.1605199338533	315.297476863471	10	133552152	133552825	ERVL-B4-int:ERVL:LTR
11	288687	288794	107	*	12	11	970.395105262396	745.516463985591	11	288668	288794	MER41G:ERV1:LTR
11	300659	300701	42	*	10	14	2060.16421156898	2417.28065595328	11	300659	301023	MER4A1:ERV1:LTR
11	302904	303001	97	*	5	6	446.014932401531	448.567544403701	11	302904	303001	MER4E1:ERV1:LTR
11	303005	303071	66	*	4	6	524.405435672103	659.258360714531	11	303005	303071	MER4D0:ERV1:LTR
11	303072	303210	138	*	3	6	188.10194975195	315.297476863471	11	303072	303210	MER41E:ERV1:LTR
11	355752	355901	149	*	10	16	580.717428764409	778.721285139311	11	355690	355901	LTR40b:ERVL:LTR
11	754373	754458	85	*	8	7	814.370794220207	597.210515000222	11	754373	754458	MER65-int:ERV1:LTR
11	1635587	1635802	215	*	11	2	442.69575150924	67.4589950498589	11	1635215	1635802	LTR43:ERV1:LTR
11	2219167	2219448	281	*	10	2	307.924899949811	51.6145335790736	11	2219029	2220589	MSTB1-int:ERVL-MaLR:LTR
11	3286350	3286384	34	*	0	10	0	2132.89469642936	11	3286350	3286384	MLT1F2:ERVL-MaLR:LTR
11	3332167	3332201	34	*	0	6	0	1279.73681785762	11	3332167	3332201	MLT1F2:ERVL-MaLR:LTR
11	3450041	3450268	227	*	1	10	38.1175757206595	319.464403870477	11	3448450	3455952	HERVK-int:ERVK:LTR
11	4131284	4131383	99	*	4	1	349.603623781402	73.2509289682812	11	4131021	4131383	THE1C:ERVL-MaLR:LTR
11	5293897	5294296	399	*	15	37	325.289086037207	672.476573460686	11	5293260	5294954	LTR12C:ERV1:LTR
11	5505486	5505579	93	*	21	25	1953.833155488	1949.41988383329	11	5505486	5505844	THE1B:ERVL-MaLR:LTR
11	5505826	5505844	18	*	16	20	7691.27972319084	8057.60218651093	11	5505486	5505844	THE1B:ERVL-MaLR:LTR
11	5740893	5741141	248	*	9	12	314.008899989142	350.895579089992	11	5740851	5741904	ERV3-16A3_I-int:ERVL:LTR
11	5804466	5804606	140	*	0	8	0	414.390969591991	11	5804085	5804606	LTR10G:ERV1:LTR
11	5804608	5804702	94	*	0	8	0	617.178039817858	11	5804608	5806774	HERVIP10B3-int:ERV1:LTR,HERVIP10FH-int:ERV1:LTR
11	6071377	6071530	153	*	5	3	282.767636882016	142.192979761958	11	6070869	6071530	HERVH-int:ERV1:LTR
11	6071533	6071793	260	*	10	6	332.79575725345	167.350199258304	11	6071533	6075431	HERVH-int:ERV1:LTR
11	6293441	6293697	256	*	12	4	405.594829152642	113.31003074781	11	6293441	6293796	MSTD:ERVL-MaLR:LTR
11	6298881	6299053	172	*	19	5	955.820372576769	210.809359530809	11	6298876	6299053	MER92-int:ERV1:LTR
11	6340835	6340859	24	*	3	10	1081.58621107371	3021.6008199416	11	6340835	6340859	MER39B:ERV1:LTR
11	6552170	6552241	71	*	3	8	365.606606560128	817.108954125052	11	6552170	6552241	THE1D:ERVL-MaLR:LTR
11	6688632	6689033	401	*	20	3	431.555595440883	54.2531818044377	11	6688107	6689843	HUERS-P1-int:ERV1:LTR
11	6703694	6703809	115	*	10	14	752.4077990078	882.832935217719	11	6703694	6703988	LTR81B:Gypsy:LTR
11	6734903	6735050	147	*	13	3	765.203850011334	147.996774854282	11	6734697	6735050	THE1D:ERVL-MaLR:LTR
11	6735051	6735246	195	*	11	3	488.100443971727	111.566799505536	11	6735051	6736426	MLT1E1A-int:ERVL-MaLR:LTR
11	7389229	7389272	43	*	6	2	1207.35204957066	337.294975249295	11	7389178	7389272	MER77:ERVL:LTR
11	7535044	7535115	71	*	0	9	0	919.247573390683	11	7535027	7535115	LTR79:ERVL:LTR
11	7568570	7568600	30	*	10	2	2884.22989619657	483.456131190656	11	7568168	7568600	MLT1L:ERVL-MaLR:LTR
11	7568905	7568911	6	*	4	0	5768.45979239313	0	11	7568905	7568972	MLT1O:ERVL-MaLR:LTR
11	7801768	7802102	334	*	9	9	233.156308973974	195.408915301612	11	7801737	7802102	THE1B:ERVL-MaLR:LTR
11	7802190	7802436	246	*	11	16	386.908888514173	471.664518234786	11	7802190	7802559	THE1B:ERVL-MaLR:LTR
11	8425798	8426229	431	*	17	11	341.289384468735	185.081813564868	11	8425794	8426527	LTR1:ERV1:LTR
11	8465788	8466007	219	*	3	9	118.529995734105	298.02090278876	11	8465788	8466153	THE1B:ERVL-MaLR:LTR
11	8582598	8582700	102	*	4	2	339.321164258419	142.192979761958	11	8582331	8582700	THE1D:ERVL-MaLR:LTR
11	8743086	8743267	181	*	11	9	525.854069472302	360.588827131152	11	8743086	8743267	MLT1G1-int:ERVL-MaLR:LTR
11	9229513	9229899	386	*	4	14	89.6651781201005	263.020175000098	11	9229340	9229899	MER39:ERV1:LTR
11	9900415	9900721	306	*	4	17	113.107054752806	402.880109325546	11	9900224	9900721	LTR10F:ERV1:LTR
11	10823131	10823314	183	*	14	8	661.954402405769	317.020413895512	11	10822746	10823314	MER21A:ERVL:LTR
11	11054754	11054887	133	*	8	2	520.462537659531	109.050255155787	11	11054754	11055203	MLT2B2:ERVL:LTR
11	11139511	11139647	136	*	1	11	63.6227182984537	586.546041518075	11	11139144	11139647	MER34B:ERV1:LTR
11	11189139	11189325	186	*	0	8	0	311.907181413326	11	11189139	11189463	THE1D:ERVL-MaLR:LTR
11	12060058	12060185	127	*	5	13	340.657074353925	742.314532143133	11	12060058	12060185	MLT1A0:ERVL-MaLR:LTR
11	12075855	12076271	416	*	20	30	415.994696566812	522.9693726822	11	12075819	12076276	MLT1C:ERVL-MaLR:LTR
11	12088055	12088113	58	*	11	17	1641.02735473253	2125.53988713133	11	12088055	12088440	MLT1H:ERVL-MaLR:LTR
11	12285237	12285529	292	*	30	55	888.974968005791	1365.92913778182	11	12284899	12285632	LTR8:ERV1:LTR
11	12375284	12375366	82	*	1	27	105.520605958411	2387.8016235636	11	12374896	12375366	MER110A:ERV1:LTR
11	12482277	12482344	67	*	3	6	387.43386665327	649.418683688941	11	12482277	12482344	THE1B:ERVL-MaLR:LTR
11	13346092	13346121	29	*	2	11	596.737219902738	2750.69867746408	11	13346031	13346121	MLT1I:ERVL-MaLR:LTR
11	13476468	13476554	86	*	8	2	804.901366380437	168.647487624647	11	13476468	13476554	MLT1J2:ERVL-MaLR:LTR
11	13762750	13762966	216	*	3	15	120.176245674857	503.600136656933	11	13762705	13762966	MLT1I:ERVL-MaLR:LTR
11	13952379	13952616	237	*	2	16	73.0184783847232	489.575829053829	11	13952110	13952616	MLT1F:ERVL-MaLR:LTR
11	14029398	14029650	252	*	4	5	137.344280771265	143.885753330552	11	14029398	14029806	MER61B:ERV1:LTR
11	14119521	14119663	142	*	6	12	365.606606560128	612.831715593789	11	14119187	14119663	LTR16E1:ERVL:LTR
11	14408111	14408327	216	*	5	14	200.293742791428	470.026794213137	11	14408033	14408327	MLT1J:ERVL-MaLR:LTR
11	14408328	14408380	52	*	2	11	332.79575725345	1534.04349320112	11	14408328	14408758	MLT2A1:ERVL:LTR
11	15263920	15264123	203	*	0	8	0	285.786875580683	11	15263585	15264123	MLT1E2:ERVL-MaLR:LTR
11	15264139	15264360	221	*	0	11	0	360.951410164969	11	15264139	15264447	MLT1E2:ERVL-MaLR:LTR
11	15344088	15344301	213	*	0	8	0	272.369651375017	11	15344044	15344301	LTR89:ERVL:LTR
11	15580782	15581245	463	*	18	5	336.389663919254	78.3136281626332	11	15580776	15581245	MLT2B4:ERVL:LTR
11	16810205	16810227	22	*	6	4	2359.82446052446	1318.51672142906	11	16810140	16810227	MLT1K:ERVL-MaLR:LTR
11	16891312	16891489	177	*	10	2	488.852524779079	81.9417171509586	11	16891312	16891549	MLT1C:ERVL-MaLR:LTR
11	17372077	17372323	246	*	13	0	457.255959153114	0	11	17370374	17376380	HUERS-P3-int:ERV1:LTR
11	17595796	17595978	182	*	0	11	0	438.298140914606	11	17595386	17595978	MLT1F2:ERVL-MaLR:LTR
11	18119143	18119187	44	*	6	14	1179.91223026223	2307.40426250086	11	18119143	18119187	MER41C:ERV1:LTR
11	18169406	18169451	45	*	4	5	769.127972319084	805.760218651093	11	18169194	18169451	LTR33:ERVL:LTR
11	18169452	18169750	298	*	8	5	232.286971505764	121.675200803017	11	18169452	18169867	MSTA:ERVL-MaLR:LTR
11	18640944	18641132	188	*	10	12	460.249451520729	462.883529863394	11	18640944	18641253	MER4E1:ERV1:LTR
11	18669439	18669654	215	*	19	39	764.656298061415	1315.45040347225	11	18669338	18669654	LTR8:ERV1:LTR
11	18686988	18687131	143	*	3	10	181.524958501882	507.121815934254	11	18686988	18687131	MER41-int:ERV1:LTR
11	18766731	18766812	81	*	10	5	1068.23329488762	447.644565917274	11	18766731	18766875	MLT1O:ERVL-MaLR:LTR
11	18772254	18772330	76	*	1	5	113.851180113022	477.094866306568	11	18772254	18772343	MLT1N2:ERVL-MaLR:LTR
11	18818532	18818869	337	*	1	23	25.6756370581297	494.93283460171	11	18818501	18818956	HERVK14-int:ERVK:LTR
11	19022280	19022577	297	*	9	1	262.202717836051	24.4169763227604	11	19022135	19022901	HERV16-int:ERVL:LTR
11	19218895	19219174	279	*	5	14	155.066123451428	363.891711648881	11	19218628	19219174	LTR33C:ERVL:LTR,MLT2E:ERVL:LTR
11	20329832	20329938	106	*	8	4	653.033184044505	273.654413881503	11	20329316	20329938	MER39B:ERV1:LTR
11	20786555	20786726	171	*	6	12	303.60314696806	508.901190727006	11	20786528	20786726	MER50:ERV1:LTR
11	21753428	21753682	254	*	2	12	68.131414870785	342.606707142984	11	21752441	21753682	LTR12C:ERV1:LTR
11	22950441	22950489	48	*	11	0	1982.90805363514	0	11	22950441	22950489	LTR35B:ERV1:LTR
11	23189203	23189290	87	*	1	4	99.456203317123	333.418021510797	11	23185633	23189290	HERVH-int:ERV1:LTR
11	23189293	23189563	270	*	0	12	0	322.304087460437	11	23189293	23189744	LTR7:ERV1:LTR
11	23866819	23866981	162	*	0	10	0	447.644565917274	11	23866819	23866981	MLT1H2:ERVL-MaLR:LTR
11	23866988	23867198	210	*	0	8	0	276.26064639466	11	23866988	23867363	LTR49:ERV1:LTR
11	23867665	23867836	171	*	6	0	303.60314696806	0	11	23867665	23867865	LTR49:ERV1:LTR
11	23940610	23940940	330	*	25	17	655.506794590129	373.579737738234	11	23935291	23941350	HERV9NC-int:ERV1:LTR
11	23961712	23962093	381	*	2	14	45.42094324719	266.471883333432	11	23961712	23962695	MER52C:ERV1:LTR
11	24698203	24698204	1	*	2	4	17305.3793771794	29007.3678714393	11	24697425	24698204	LTR8B:ERV1:LTR
11	26066532	26066701	169	*	2	9	102.398694539523	386.192767519163	11	26066532	26066701	MER4CL34:ERV1:LTR
11	26263347	26263631	284	*	2	11	60.934434426688	280.881202980487	11	26263347	26263636	LTR33A_:ERVL:LTR
11	26401175	26401475	300	*	15	3	432.634484429485	72.5184196785984	11	26401021	26401475	MLT1J-int:ERVL-MaLR:LTR
11	27082040	27082238	198	*	18	1	786.608153508154	36.6254644841406	11	27082040	27082238	MSTA:ERVL-MaLR:LTR
11	27233720	27233783	63	*	2	7	274.68856154253	805.760218651093	11	27233720	27234198	LTR33:ERVL:LTR
11	27234058	27234198	140	*	19	19	1174.29360059432	984.178552780978	11	27233720	27234198	LTR33:ERVL:LTR
11	27241443	27241538	95	*	0	6	0	458.011071654305	11	27241061	27241538	MLT1H:ERVL-MaLR:LTR
11	27516958	27517090	132	*	9	2	589.956115131116	109.876393452422	11	27516641	27517090	MLT1J:ERVL-MaLR:LTR
11	27868387	27868637	250	*	5	10	173.053793771794	290.073678714393	11	27867712	27868637	MER21C:ERVL:LTR
11	28358062	28358416	354	*	10	8	244.426262389539	163.883434301917	11	28358062	28358416	MLT1E3:ERVL-MaLR:LTR
11	29267344	29267449	105	*	15	2	1236.09852694139	138.13032319733	11	29267344	29267449	LTR85c:Gypsy:LTR
11	29973564	29973618	54	*	1	6	160.234994233143	805.760218651093	11	29973188	29973618	LTR7:ERV1:LTR
11	29973622	29973796	174	*	2	11	99.456203317123	458.449779577346	11	29973622	29973796	LTR7Y:ERV1:LTR
11	29973797	29973967	170	*	1	11	50.8981746387629	469.23683321446	11	29973797	29974433	HERVH-int:ERV1:LTR
11	30141516	30141592	76	*	1	9	113.851180113022	858.770759351823	11	30141033	30141592	MLT1F2:ERVL-MaLR:LTR
11	30353100	30353179	79	*	5	5	547.638587885424	458.977339737964	11	30353100	30353179	MLT1O:ERVL-MaLR:LTR
11	30398631	30398697	66	*	9	3	1179.91223026223	329.629180357265	11	30398631	30398697	MLT1M:ERVL-MaLR:LTR
11	30844132	30844470	338	*	10	5	255.996736348808	107.275768755323	11	30843741	30845381	MSTB-int:ERVL-MaLR:LTR
11	30871420	30871492	72	*	6	1	721.057474049142	100.720027331387	11	30871375	30871492	MLT1M:ERVL-MaLR:LTR
11	30936187	30936419	232	*	9	3	335.66468619529	93.7738185499117	11	30935852	30936500	HERVP71A-int:ERV1:LTR
11	31215471	31215512	41	*	9	4	1899.3709072514	707.496777352179	11	31215471	31215512	MamGypLTR3a:Gypsy:LTR
11	32079752	32079881	129	*	18	7	1207.35204957066	393.51080445751	11	32079752	32079881	MER34A1:ERV1:LTR
11	32081212	32081454	242	*	15	12	536.323741028287	359.595469480653	11	32081203	32081581	MLT1H:ERVL-MaLR:LTR
11	33742897	33743243	346	*	11	10	275.085510330886	209.590808319648	11	33742801	33743243	MLT1G:ERVL-MaLR:LTR
11	34022169	34022469	300	*	6	15	173.053793771794	362.592098392992	11	34022103	34022583	MLT1H1:ERVL-MaLR:LTR
11	34713761	34714084	323	*	10	3	267.8851296777	67.3545693609273	11	34712455	34714084	MSTA-int:ERVL-MaLR:LTR
11	34714091	34714255	164	*	4	0	211.041211916822	0	11	34714091	34714466	MSTA:ERVL-MaLR:LTR
11	34790794	34791007	213	*	16	1	649.967300551339	34.0462064218772	11	34790649	34791007	MLT1H1:ERVL-MaLR:LTR
11	34899169	34899431	262	*	30	20	990.765994876683	553.575722737392	11	34899169	34907140	HUERS-P3-int:ERV1:LTR
11	35058919	35059021	102	*	2	15	169.66058212921	1066.44734821468	11	35058775	35059021	THE1B:ERVL-MaLR:LTR
11	35105625	35105806	181	*	11	9	525.854069472302	360.588827131152	11	35105280	35105806	MLT1F2:ERVL-MaLR:LTR
11	35105807	35105874	67	*	11	7	1420.59084439532	757.655130970431	11	35105807	35106531	ERVL-E-int:ERVL:LTR
11	35455016	35455128	112	*	10	5	772.561579338366	323.742944993743	11	35454724	35455128	MamGypLTR1a:Gypsy:LTR
11	35845525	35845633	108	*	5	0	400.587485582856	0	11	35845525	35845633	ERVL-int:ERVL:LTR
11	36005602	36005673	71	*	1	6	121.868868853376	612.831715593789	11	36004072	36005673	MSTA-int:ERVL-MaLR:LTR
11	36005674	36005826	152	*	1	9	56.9255900565112	429.385379675911	11	36005674	36006037	MSTA:ERVL-MaLR:LTR
11	36078241	36078484	243	*	26	30	925.802188902601	895.289131834548	11	36077333	36079193	MER52A:ERV1:LTR
11	36329533	36329773	240	*	8	12	288.422989619657	362.592098392992	11	36328878	36330802	MER31-int:ERV1:LTR
11	36842780	36842956	176	*	3	13	147.489028782779	535.647418080556	11	36842493	36842956	MLT1D:ERVL-MaLR:LTR
11	37163658	37163909	251	*	16	12	551.565876563487	346.701608025171	11	37163658	37164117	LTR16C:ERVL:LTR
11	37841371	37841622	251	*	17	0	586.038743848705	0	11	37841216	37841849	MER51A:ERV1:LTR
11	38111573	38111866	293	*	0	12	0	297.003766601768	11	38111067	38111975	LTR12:ERV1:LTR
11	38115683	38115878	195	*	0	10	0	371.88933168512	11	38111976	38115878	HERV9N-int:ERV1:LTR
11	38115892	38115920	28	*	0	4	0	1035.97742397998	11	38115892	38116662	HERV9-int:ERV1:LTR
11	38116121	38116362	241	*	12	6	430.839320593678	180.543783432195	11	38115892	38116662	HERV9-int:ERV1:LTR
11	38247527	38247730	203	*	10	3	426.240871359098	107.170078342756	11	38247527	38247902	MLT2D:ERVL:LTR
11	38250677	38250955	278	*	19	11	591.370877997138	286.943387217476	11	38249692	38251341	MER52A:ERV1:LTR
11	38537668	38538041	373	*	12	5	278.370713842028	97.209677853349	11	38533834	38538170	HERVL-int:ERVL:LTR
11	39035970	39036256	286	*	0	10	0	253.560907967127	11	39035817	39036478	MLT1F-int:ERVL-MaLR:LTR
11	39107331	39107641	310	*	4	12	111.647608885028	280.716463271994	11	39106913	39108425	MLT1C-int:ERVL-MaLR:LTR
11	39347987	39348110	123	*	2	21	140.694141277881	1238.11936036631	11	39347987	39348110	MLT1E:ERVL-MaLR:LTR
11	39493441	39493936	495	*	5	11	87.4009059453505	161.152043730219	11	39493302	39494401	MER11A:ERVK:LTR
11	39734205	39734557	352	*	8	2	196.652038377039	41.2036475446582	11	39734126	39734557	LTR7B:ERV1:LTR
11	39734558	39734919	361	*	9	1	215.718025477305	20.0882048971187	11	39734558	39740631	HERVH-int:ERV1:LTR
11	40019966	40020135	169	*	2	12	102.398694539523	514.923690025551	11	40019966	40020190	LTR88b:Gypsy:LTR
11	40072137	40072250	113	*	4	0	306.289900481051	0	11	40072137	40072638	MLT1D:ERVL-MaLR:LTR
11	40072316	40072581	265	*	2	8	65.3033184044505	218.923531105203	11	40072137	40072638	MLT1D:ERVL-MaLR:LTR
11	40996712	40996988	276	*	14	4	438.904549421217	105.09915895449	11	40996573	40996988	MSTB:ERVL-MaLR:LTR
11	42315652	42315777	125	*	0	6	0	348.088414457272	11	42315393	42315777	MLT1J2:ERVL-MaLR:LTR
11	42315785	42316098	313	*	3	9	82.9331280056521	208.519417606193	11	42315785	42316256	MLT1J2-int:ERVL-MaLR:LTR
11	42452680	42452794	114	*	8	0	607.206293936119	0	11	42452680	42452794	MLT1H1:ERVL-MaLR:LTR
11	42585188	42585543	355	*	9	2	219.363963936077	40.8554477062526	11	42584882	42585617	LTR8:ERV1:LTR
11	42963056	42963093	37	*	5	4	1169.28239034996	783.982915444307	11	42961436	42963093	MSTD-int:ERVL-MaLR:LTR
11	42963103	42963352	249	*	9	6	312.747820069507	174.74317994843	11	42963103	42963469	MSTD:ERVL-MaLR:LTR
11	43011404	43011489	85	*	4	4	407.185397110103	341.263151428698	11	43011140	43011489	MLT1J2-int:ERVL-MaLR:LTR
11	43011625	43011774	149	*	4	2	232.286971505764	97.3401606424139	11	43011625	43011774	MLT1J2-int:ERVL-MaLR:LTR
11	43011845	43011892	47	*	4	2	736.399122433166	308.589019908929	11	43011845	43012131	MLT1J2:ERVL-MaLR:LTR
11	43062333	43062445	112	*	4	2	309.024631735346	129.497177997497	11	43062333	43062445	MLT1J2:ERVL-MaLR:LTR
11	43806083	43806323	240	*	10	4	360.528737024571	120.864032797664	11	43805733	43806323	MER21C:ERVL:LTR
11	44505809	44506184	375	*	10	14	230.738391695725	270.735433466767	11	44505809	44506200	MSTA:ERVL-MaLR:LTR
11	44632337	44632498	161	*	9	4	483.690727933586	180.169986779126	11	44632337	44633072	LTR78:ERV1:LTR
11	45264721	45264748	27	*	5	0	1602.34994233143	0	11	45264221	45264748	MLT1F2:ERVL-MaLR:LTR
11	45546074	45546324	250	*	0	8	0	232.058942971515	11	45545949	45546324	LTR89:ERVL:LTR
11	45841983	45842025	42	*	5	0	1030.08210578449	0	11	45841983	45842413	MER83:ERV1:LTR
11	46423714	46423757	43	*	4	7	804.901366380437	1180.53241337253	11	46423714	46423757	MER66C:ERV1:LTR
11	47428633	47428801	168	*	1	10	51.5041052892244	431.657259991657	11	47428633	47428801	MER31B:ERV1:LTR
11	47650826	47650836	10	*	7	8	6056.88278201279	5801.47357428787	11	47650826	47650836	MLT1D:ERVL-MaLR:LTR
11	47653637	47653673	36	*	1	14	240.352491349714	2820.16076527882	11	47653637	47653673	MSTA:ERVL-MaLR:LTR
11	47653926	47653940	14	*	10	7	6180.49263470693	3625.92098392992	11	47653926	47653940	MSTA:ERVL-MaLR:LTR
11	48038473	48038496	23	*	8	15	3009.6311960312	4729.46215295207	11	48038473	48038496	MER41B:ERV1:LTR
11	48230292	48230442	150	*	0	17	0	821.875423024115	11	48228736	48230442	LTR12C:ERV1:LTR
11	48591312	48591591	279	*	0	9	0	233.930386059995	11	48591055	48591727	MLT1H1-int:ERVL-MaLR:LTR
11	49421227	49421483	256	*	10	10	337.995690960535	283.275076869525	11	49420842	49421483	MER39:ERV1:LTR
11	49495542	49495783	241	*	2	8	71.8065534322796	240.72504457626	11	49495445	49495845	MLT1C:ERVL-MaLR:LTR
11	49994983	49995074	91	*	7	0	665.5915145069	0	11	49994472	49995074	LTR9D:ERV1:LTR
11	49995075	49995279	204	*	12	0	508.981746387629	0	11	49995075	49996782	LTR25-int:ERV1:LTR
11	50183757	50184067	310	*	2	23	55.8238044425142	538.039887937988	11	50183089	50184666	LTR12C:ERV1:LTR
11	55587912	55587977	65	*	6	1	798.70981740828	111.566799505536	11	55587753	55587977	MER4-int:ERV1:LTR
11	55587982	55588276	294	*	11	4	323.74009038941	98.6645165695216	11	55587982	55588276	MER4A1:ERV1:LTR
11	55719917	55720142	225	*	6	11	230.738391695725	354.534496206481	11	55719615	55720528	LTR28B:ERV1:LTR
11	56517624	56517887	263	*	12	10	394.799529517401	275.735436040298	11	56517375	56517887	LTR10A:ERV1:LTR
11	56517903	56517917	14	*	7	0	4326.34484429485	0	11	56517903	56517948	LTR10B1:ERV1:LTR
11	56824535	56824791	256	*	8	3	270.396552768428	84.9825230608575	11	56824304	56825554	MSTA-int:ERVL-MaLR:LTR
11	56868837	56869069	232	*	0	10	0	312.579395166372	11	56867345	56869729	MER4-int:ERV1:LTR
11	57170487	57170641	154	*	7	9	393.304076754077	423.808946173627	11	57170487	57170867	THE1A-int:ERVL-MaLR:LTR
11	57718957	57719031	74	*	6	11	701.569434209975	1077.97650873592	11	57718957	57719031	LTR49-int:ERV1:LTR
11	57914046	57914399	353	*	17	6	416.701769705453	123.260769991952	11	57914006	57914399	MSTD:ERVL-MaLR:LTR
11	57914400	57914499	99	*	8	6	699.207247562804	439.505573809687	11	57914400	57914508	MLT1J:ERVL-MaLR:LTR
11	58029207	58029463	256	*	12	8	405.594829152642	226.62006149562	11	58029058	58029542	MLT1G1:ERVL-MaLR:LTR
11	58265073	58265207	134	*	2	5	129.144622217757	270.591118203725	11	58265073	58265247	MLT1H-int:ERVL-MaLR:LTR
11	58590322	58590332	10	*	4	2	3461.07587543588	1450.36839357197	11	58590322	58590384	MLT1H2:ERVL-MaLR:LTR
11	58653904	58653999	95	*	11	12	1001.8903849946	916.022143308611	11	58653629	58653999	THE1D:ERVL-MaLR:LTR
11	58770546	58770603	57	*	14	2	2125.22202877642	254.450595363503	11	58770117	58770603	HERV1_LTRc:ERV1:LTR
11	58770604	58770829	225	*	45	33	1730.53793771794	1063.60348861944	11	58770604	58772697	HERV1_I-int:ERV1:LTR
11	58788742	58788776	34	*	20	14	5089.81746387629	2986.05257500111	11	58788742	58789581	MSTB-int:ERVL-MaLR:LTR
11	58923365	58923634	269	*	38	40	1222.31304151081	1078.34081306466	11	58923365	58923667	MER51A:ERV1:LTR
11	59098040	59098357	317	*	5	14	136.477755340532	320.270623186239	11	59097974	59098357	LTR9D:ERV1:LTR
11	59268826	59269031	205	*	11	18	464.290666217008	636.747099616961	11	59268826	59269031	MLT1A0:ERVL-MaLR:LTR
11	59545239	59545485	246	*	53	67	1864.19737193193	1975.09517010817	11	59545239	59545914	LTR8:ERV1:LTR
11	59678314	59678632	318	*	7	18	190.468012012981	410.481620822255	11	59678224	59678632	MLT1D:ERVL-MaLR:LTR
11	59811355	59811504	149	*	6	4	348.430457258646	194.680321284828	11	59811355	59811794	MER4E:ERV1:LTR
11	60134083	60134390	307	*	11	7	310.031226626992	165.351445521234	11	60133414	60135001	THE1B-int:ERVL-MaLR:LTR
11	60679513	60679727	214	*	8	2	323.465035087465	67.7742239986901	11	60679488	60679727	MLT1C:ERVL-MaLR:LTR
11	60758864	60758998	134	*	4	12	258.289244435513	649.418683688941	11	60758811	60758998	HERVK22-int:ERVK:LTR
11	60759108	60759114	6	*	1	8	1442.11494809828	9669.12262381311	11	60759108	60760105	LTR5B:ERVK:LTR
11	61157744	61157807	63	*	0	17	0	1956.84624529551	11	61157744	61158143	MSTB:ERVL-MaLR:LTR
11	61381554	61381596	42	*	12	19	2472.19705388277	3280.59517593659	11	61381554	61381596	LTR56:ERV1:LTR
11	61981907	61981926	19	*	2	12	910.809440904179	4580.11071654305	11	61981907	61981926	LTR36:ERV1:LTR
11	62032204	62032304	100	*	3	17	259.580690657691	1232.81313453617	11	62032019	62032304	LTR26B:ERV1:LTR
11	62252778	62253156	378	*	1	22	22.8907134618775	422.064876436287	11	62252197	62254111	HERVK3-int:ERVK:LTR
11	62302284	62302558	274	*	10	0	315.791594474077	0	11	62301271	62302558	HUERS-P3b-int:ERV1:LTR
11	62380701	62381099	398	*	34	24	739.174496010175	437.297003087025	11	62376126	62381099	HERVK-int:ERVK:LTR
11	62381171	62381219	48	*	14	5	2523.701159172	755.4002049854	11	62381171	62381929	HERVK-int:ERVK:LTR
11	63159275	63159487	212	*	2	10	81.6291480055632	342.068017351879	11	63159275	63159631	THE1B:ERVL-MaLR:LTR
11	63447802	63447853	51	*	4	3	678.642328516839	426.578939285873	11	63447802	63447896	MLT1K:ERVL-MaLR:LTR
11	63573692	63573774	82	*	2	10	211.041211916822	884.370971690224	11	63573692	63573774	LTR78:ERV1:LTR
11	63573878	63573918	40	*	0	5	0	906.48024598248	11	63573878	63573957	LTR78:ERV1:LTR
11	63802926	63803177	251	*	29	62	999.71315127132	1791.29164146339	11	63802926	63803177	MLT1H2:ERVL-MaLR:LTR
11	64454543	64454674	131	*	1	18	66.0510663251122	996.436300927306	11	64454543	64454674	ERV3-16A3_I-int:ERVL:LTR
11	65956501	65956552	51	*	8	9	1357.28465703368	1279.73681785762	11	65956501	65956552	LTR83:ERVL:LTR
11	66037928	66037999	71	*	5	4	609.34434426688	408.554477062526	11	66037928	66037999	MSTB:ERVL-MaLR:LTR
11	66132084	66132322	238	*	21	21	763.472619581444	639.868408928809	11	66132064	66132434	THE1D:ERVL-MaLR:LTR
11	66451888	66452127	239	*	2	12	72.4074450928008	364.10922014359	11	66451832	66452235	MLT1B:ERVL-MaLR:LTR
11	66959149	66959339	190	*	2	12	91.0809440904179	458.011071654305	11	66959149	66959823	LTR34:ERV1:LTR
11	67537545	67537591	46	*	5	4	940.50974875975	630.594953726942	11	67537545	67537591	MER4B-int:ERV1:LTR
11	67537604	67537685	81	*	7	7	747.763306421332	626.702392284183	11	67537604	67537685	MER4D0:ERV1:LTR
11	67567021	67567085	64	*	5	9	675.99138192107	1019.79027673029	11	67567021	67567085	LTR49-int:ERV1:LTR
11	67830993	67831010	17	*	1	6	508.981746387629	2559.47363571524	11	67829985	67831010	LTR5A:ERVK:LTR
11	67846106	67846475	369	*	9	4	211.041211916822	78.610753039131	11	67845655	67853485	HERVE-int:ERV1:LTR
11	67894700	67894718	18	*	5	0	2403.52491349714	0	11	67894700	67894955	MLT1I:ERVL-MaLR:LTR
11	68279299	68279305	6	*	3	6	4326.34484429485	7251.84196785984	11	68278979	68279305	MER21C:ERVL:LTR
11	68627186	68627526	340	*	13	8	330.838135151959	170.631575714349	11	68626029	68632349	HERVH-int:ERV1:LTR
11	68753727	68754061	334	*	5	14	129.531282763319	303.969423802508	11	68753702	68754061	THE1D:ERVL-MaLR:LTR
11	68754119	68754145	26	*	5	7	1663.97878626725	1952.41899134688	11	68754119	68754583	MSTA:ERVL-MaLR:LTR
11	68876355	68876390	35	*	5	11	1236.09852694139	2279.15033275595	11	68876355	68876390	THE1C:ERVL-MaLR:LTR
11	68998501	68998703	202	*	4	18	171.340389873063	646.203739710282	11	68998501	68998876	MLT1F2:ERVL-MaLR:LTR
11	69142607	69142902	295	*	14	9	410.636120814426	221.242636307588	11	69142607	69142989	MLT1E1A:ERVL-MaLR:LTR
11	69244182	69244264	82	*	1	10	105.520605958411	884.370971690224	11	69243775	69244264	MLT1F:ERVL-MaLR:LTR
11	69321013	69321395	382	*	37	71	838.087744706332	1347.85544428808	11	69321007	69321395	LTR33:ERVL:LTR
11	69460502	69460753	251	*	26	27	896.294549415666	780.078618056636	11	69460076	69461109	MLT1D-int:ERVL-MaLR:LTR
11	69533165	69533219	54	*	17	2	2723.99490196342	268.586739550364	11	69533165	69533219	MSTA:ERVL-MaLR:LTR
11	69601712	69601715	3	*	8	11	23073.8391695725	26590.0872154861	11	69601712	69602120	LTR16A1:ERVL:LTR
11	69610793	69610901	108	*	2	4	160.234994233143	268.586739550364	11	69610773	69610901	LTR16E2:ERVL:LTR
11	69630122	69630214	92	*	13	10	1222.66267338767	788.243692158678	11	69630122	69630370	MLT1J:ERVL-MaLR:LTR
11	70023996	70024105	109	*	0	14	0	931.429243578327	11	70023996	70024422	MLT1K:ERVL-MaLR:LTR
11	70038277	70038567	290	*	14	1	417.716053931916	25.0063516133098	11	70038173	70038567	LTR10C:ERV1:LTR
11	70038568	70038612	44	*	5	1	983.260191885193	164.814590178633	11	70038568	70038847	HERVIP10F-int:ERV1:LTR
11	70250030	70250140	110	*	7	18	550.625707455708	1186.66504928615	11	70250030	70250140	MLT1C:ERVL-MaLR:LTR
11	70912747	70912814	67	*	16	9	2066.31395548411	974.128025533411	11	70912747	70912814	THE1A:ERVL-MaLR:LTR
11	70950028	70950055	27	*	0	20	0	5371.73479100729	11	70949856	70950055	MLT1A0:ERVL-MaLR:LTR
11	71102870	71103177	307	*	9	38	253.661912694812	897.622132829556	11	71102844	71103177	MLT1A0:ERVL-MaLR:LTR
11	71369934	71370004	70	*	4	19	494.439410776554	1968.35710556196	11	71369934	71370004	MLT1E3:ERVL-MaLR:LTR
11	71706925	71707233	308	*	0	13	0	306.084238903175	11	71706542	71709730	HERVS71-int:ERV1:LTR
11	71707661	71708006	345	*	17	9	426.364419437753	189.178486118083	11	71706542	71709730	HERVS71-int:ERV1:LTR
11	71763128	71763409	281	*	1	17	30.7924899949811	438.723535422125	11	71763128	71763646	LTR1A2:ERV1:LTR
11	72150418	72150560	142	*	7	15	426.541040986816	766.039644492236	11	72150418	72150560	PABL_A-int:ERV1:LTR
11	72187220	72187241	21	*	1	6	412.032842313795	2071.95484795995	11	72187220	72187241	LTR51:ERV1:LTR
11	72507813	72507985	172	*	17	0	855.207701779214	0	11	72507813	72507985	MSTB-int:ERVL-MaLR:LTR
11	72507986	72508116	130	*	11	3	732.15066595759	167.350199258304	11	72507986	72508317	MER61A:ERV1:LTR
11	72527386	72527430	44	*	2	9	393.304076754077	1483.33131160769	11	72527386	72527430	LTR54B:ERV1:LTR
11	72570218	72570410	192	*	19	35	856.255750433356	1321.95035872445	11	72569854	72570410	LTR8:ERV1:LTR
11	72797363	72797387	24	*	1	19	360.528737024571	5741.04155788904	11	72797363	72797387	LTR65:ERV1:LTR
11	73054284	73054568	284	*	2	20	60.934434426688	510.693096328157	11	73054284	73054568	LTR84a:ERVL:LTR
11	73120029	73120227	198	*	3	10	131.101358918026	366.254644841406	11	73119864	73120227	THE1A:ERVL-MaLR:LTR
11	73168410	73168437	27	*	1	10	320.469988466285	2685.86739550364	11	73168270	73168437	LTR33:ERVL:LTR
11	73168695	73168706	11	*	1	10	786.608153508154	6592.58360714531	11	73168695	73168869	LTR33:ERVL:LTR
11	73528500	73528712	212	*	14	2	571.404036038942	68.4136034703758	11	73528190	73528712	MER41C:ERV1:LTR
11	74226774	74227026	252	*	6	8	206.016421156898	230.217205328884	11	74226738	74227338	LTR41:ERVL:LTR
11	74449712	74449931	219	*	9	24	355.589987202316	794.722407436694	11	74449712	74450041	LTR16:ERVL:LTR
11	74450004	74450041	37	*	6	7	1403.13886841995	1371.97010202754	11	74449712	74450041	LTR16:ERVL:LTR
11	74544279	74544495	216	*	12	24	480.704982699428	805.760218651093	11	74544124	74544495	LTR18A:ERVL:LTR
11	74687074	74687275	201	*	21	19	904.012355524297	685.497499449437	11	74686779	74687275	LTR16A2:ERVL:LTR
11	74687276	74687504	228	*	16	19	607.206293936119	604.32016398832	11	74687276	74687504	MLT1L:ERVL-MaLR:LTR
11	74873334	74873612	278	*	9	0	280.123047472328	0	11	74869998	74873955	HUERS-P3-int:ERV1:LTR
11	74982360	74982488	128	*	14	4	946.387934689498	226.62006149562	11	74982352	74982488	LTR40c:ERVL:LTR
11	75047435	75047642	207	*	24	17	1003.21039867707	595.561900742112	11	75047286	75047642	MER51B:ERV1:LTR
11	75331522	75331793	271	*	8	23	255.429953906707	615.469982512089	11	75331394	75331793	LTR7:ERV1:LTR
11	75331794	75331867	73	*	6	14	711.179974404633	1390.76421301422	11	75331794	75331867	MER4E1:ERV1:LTR
11	75331868	75332029	161	*	3	14	161.230242644529	630.594953726942	11	75331868	75332247	LTR7:ERV1:LTR
11	75499064	75499108	44	*	16	14	3146.43261403262	2307.40426250086	11	75498869	75499108	LTR16A2:ERVL:LTR
11	77519864	77520169	305	*	3	30	85.108423166456	713.295931264902	11	77519761	77520169	MER61C:ERV1:LTR
11	77520180	77520183	3	*	2	14	5768.45979239313	33841.9291833459	11	77520180	77520216	MER61-int:ERV1:LTR
11	77638005	77638068	63	*	19	19	2609.54133465404	2187.0634506244	11	77638005	77638557	LTR8:ERV1:LTR
11	77638870	77638932	62	*	9	40	1256.03559995657	4678.60772119989	11	77638870	77638932	LTR8:ERV1:LTR
11	78459210	78459254	44	*	4	12	786.608153508154	1977.77508214359	11	78459210	78459254	THE1A:ERVL-MaLR:LTR
11	78502517	78502558	41	*	6	5	1266.24727150093	884.370971690224	11	78502198	78502558	MLT1B:ERVL-MaLR:LTR
11	78923830	78923843	13	*	5	9	3327.9575725345	5020.50597774912	11	78923830	78923843	MLT1L:ERVL-MaLR:LTR
11	79476089	79476362	273	*	9	0	285.253506217243	0	11	79475953	79476362	MSTA:ERVL-MaLR:LTR
11	79694349	79694448	99	*	2	13	174.801811890701	952.262076587655	11	79694050	79694448	MSTB:ERVL-MaLR:LTR
11	79914324	79914467	143	*	2	16	121.016639001255	811.394905494807	11	79914324	79914467	LTR88b:Gypsy:LTR
11	80484008	80484268	260	*	8	7	266.23660580276	195.241899134688	11	80483971	80484268	MLT1E1A:ERVL-MaLR:LTR
11	80832204	80832439	235	*	1	16	36.8199561216583	493.742431854287	11	80832082	80832439	MLT1A0:ERVL-MaLR:LTR
11	81125721	81125820	99	*	1	15	87.4009059453505	1098.76393452422	11	81122517	81125820	HERVH-int:ERV1:LTR
11	81125823	81125982	159	*	3	14	163.258296011126	638.526965723507	11	81125823	81126485	HERVH-int:ERV1:LTR
11	81168462	81168573	111	*	7	0	545.665115496648	0	11	81168462	81168791	MLT1H1:ERVL-MaLR:LTR
11	81310301	81310364	63	*	8	2	1098.75424617012	230.217205328884	11	81309802	81310364	MLT1J1-int:ERVL-MaLR:LTR
11	82035321	82035528	207	*	20	2	836.008665564222	70.0661059696603	11	82035146	82035528	MSTB:ERVL-MaLR:LTR
11	82167949	82168259	310	*	5	13	139.559511106285	304.109501877993	11	82167949	82168387	LTR33:ERVL:LTR
11	82346941	82347118	177	*	0	9	0	368.737727179314	11	82346941	82347373	LTR47A2:ERVL:LTR
11	82640481	82640533	52	*	4	5	665.5915145069	697.2924969096	11	82640481	82640827	MamRep1527:LTR:LTR
11	82681289	82681516	227	*	1	19	38.1175757206595	606.982367353907	11	82680539	82682499	HUERS-P3b-int:ERV1:LTR
11	83055944	83056004	60	*	0	17	0	2054.68855756029	11	83055603	83056004	MLT1A1:ERVL-MaLR:LTR
11	83506541	83506940	399	*	8	20	173.487512553177	363.50085051929	11	83506184	83507362	HERVL-int:ERVL:LTR
11	83743897	83744104	207	*	12	2	501.605199338533	70.0661059696603	11	83743897	83744110	LTR67B:ERVL:LTR
11	83860679	83860742	63	*	13	0	1785.47565002645	0	11	83859165	83860742	THE1B-int:ERVL-MaLR:LTR
11	83860743	83860929	186	*	13	1	604.75788146057	38.9883976766658	11	83860743	83861068	THE1B:ERVL-MaLR:LTR
11	83901373	83901704	331	*	2	11	52.2821129219921	240.997769324647	11	83901347	83901704	THE1B:ERVL-MaLR:LTR
11	84142345	84142427	82	*	0	8	0	707.496777352179	11	84142345	84142427	MLT1I:ERVL-MaLR:LTR
11	84142464	84142521	57	*	3	7	455.404720452089	890.57708377226	11	84142464	84142985	MLT2B2:ERVL:LTR
11	84577517	84577902	385	*	9	22	202.270668044954	414.390969591991	11	84577248	84578817	THE1A-int:ERVL-MaLR:LTR
11	84669619	84669689	70	*	4	0	494.439410776554	0	11	84669619	84669878	MLT1J2:ERVL-MaLR:LTR
11	85064734	85064881	147	*	19	4	1118.37485770887	197.329033139043	11	85064604	85064881	MLT2C2:ERVL:LTR
11	85263665	85263822	157	*	6	1	330.676039054383	46.1900762284066	11	85262875	85263822	MER83B-int:ERV1:LTR
11	85263823	85264036	213	*	9	3	365.606606560128	102.138619265632	11	85263823	85264179	MER83C:ERV1:LTR
11	85890284	85890652	368	*	45	20	1058.07346735472	394.121846079339	11	85889875	85890733	LTR78:ERV1:LTR
11	85941498	85941793	295	*	28	36	821.272241628853	884.970545230353	11	85940994	85943742	HERVL18-int:ERVL:LTR
11	86292860	86292965	105	*	3	10	247.219705388277	690.651615986651	11	86292860	86292965	MLT1L:ERVL-MaLR:LTR
11	86423498	86423716	218	*	0	16	0	532.245282044759	11	86423498	86424046	LTR6B:ERV1:LTR
11	86619098	86619262	164	*	1	10	52.7603029792055	442.185485845112	11	86619009	86619262	MSTA:ERVL-MaLR:LTR
11	86688859	86688904	45	*	18	11	3461.07587543588	1772.6724810324	11	86688546	86688904	MLT1A0:ERVL-MaLR:LTR
11	86995518	86995673	155	*	6	21	334.942826655085	982.507621451978	11	86995518	86995673	MLT1L:ERVL-MaLR:LTR
11	88456529	88456802	273	*	3	8	95.0845020724143	212.508189534354	11	88456307	88456862	MLT1G3-int:ERVL-MaLR:LTR
11	89043712	89043883	171	*	10	5	506.005244946766	212.042162802919	11	89043712	89043883	MLT1H:ERVL-MaLR:LTR
11	89152678	89152823	145	*	3	6	179.021165970821	300.076219359717	11	89152678	89152862	MLT1A1:ERVL-MaLR:LTR
11	89228081	89228319	238	*	10	0	363.558390276878	0	11	89228081	89228540	LTR16A2:ERVL:LTR
11	90103080	90103130	50	*	4	6	692.215175087176	870.22103614318	11	90103080	90103130	LTR48:ERV1:LTR
11	90506907	90506946	39	*	4	0	887.455352675866	0	11	90506907	90507800	MER4D:ERV1:LTR
11	91192087	91192286	199	*	8	3	347.846821651847	109.324250771756	11	91192087	91192514	MLT1C:ERVL-MaLR:LTR
11	91367678	91367716	38	*	4	3	910.809440904179	572.513839567882	11	91367344	91367716	THE1D:ERVL-MaLR:LTR
11	91675532	91675777	245	*	4	9	141.268403079015	266.394194737708	11	91675412	91675777	THE1A:ERVL-MaLR:LTR
11	91675778	91675831	53	*	1	4	163.258296011126	547.308827763007	11	91675778	91677353	THE1A-int:ERVL-MaLR:LTR
11	92135222	92135443	221	*	10	6	391.524420298176	196.88258736271	11	92134971	92135443	HERV16-int:ERVL:LTR
11	92135487	92135615	128	*	4	0	270.396552768428	0	11	92135487	92136135	HERV16-int:ERVL:LTR
11	92930898	92930905	7	*	4	0	4944.39410776554	0	11	92930259	92930905	MER50:ERV1:LTR
11	92991215	92991229	14	*	0	5	0	2589.94355994994	11	92990770	92991229	MER68:ERVL:LTR
11	92991478	92991670	192	*	0	27	0	1019.79027673029	11	92991478	92991670	MER68B:ERVL:LTR
11	93055267	93055308	41	*	24	12	5064.98908600373	2122.49033205654	11	93055267	93055378	MER95:ERV1:LTR
11	93114038	93114149	111	*	10	7	779.521593566639	457.323367342512	11	93114038	93114814	MER21C:ERVL:LTR
11	93658258	93658299	41	*	0	9	0	1591.8677490424	11	93658258	93658681	MLT1K:ERVL-MaLR:LTR
11	93716627	93716931	304	*	2	8	56.9255900565112	190.837946522627	11	93716499	93717174	LTR76:ERV1:LTR
11	93834441	93834447	6	*	2	6	2884.22989619657	7251.84196785984	11	93834441	93834494	MSTC:ERVL-MaLR:LTR
11	93883903	93884160	257	*	0	21	0	592.562962354306	11	93883676	93884160	MLT1F2:ERVL-MaLR:LTR
11	94120892	94121354	462	*	15	34	280.931483395769	533.685339626049	11	94118738	94125285	HERV9-int:ERV1:LTR
11	94311431	94311467	36	*	0	8	0	1611.52043730219	11	94311431	94311783	MER89:ERV1:LTR
11	94563267	94563370	103	*	0	13	0	915.281025069688	11	94562887	94563370	LTR16E2:ERVL:LTR
11	94611817	94611933	116	*	4	15	298.368609951369	937.738185499117	11	94611532	94611933	MSTB:ERVL-MaLR:LTR
11	95545130	95545523	393	*	17	32	374.289375842302	590.480770919885	11	95542977	95547277	ERV3-16A3_I-int:ERVL:LTR
11	95577985	95578107	122	*	12	9	851.08423166456	534.971948448676	11	95577589	95578107	MLT1H1-int:ERVL-MaLR:LTR
11	95578108	95578324	216	*	16	6	640.93997693257	201.440054662773	11	95578108	95578522	MLT1A1:ERVL-MaLR:LTR
11	95606390	95606645	255	*	12	6	407.185397110103	170.631575714349	11	95606376	95606740	THE1B:ERVL-MaLR:LTR
11	95738112	95738123	11	*	9	0	7079.47338157339	0	11	95737752	95738123	LTR79:ERVL:LTR
11	96474404	96474407	3	*	4	6	11536.9195847863	14503.6839357197	11	96474404	96475053	MER41B:ERV1:LTR
11	97103547	97103821	274	*	12	4	378.949913368892	105.866306100144	11	97103485	97103821	MLT1B:ERVL-MaLR:LTR
11	97387683	97387943	260	*	12	2	399.35490870414	55.783399752768	11	97387583	97388151	ERVL-E-int:ERVL:LTR
11	97446836	97446986	150	*	8	4	461.476783391451	193.382452476262	11	97446836	97447224	LTR7C:ERV1:LTR
11	97624635	97624985	350	*	8	2	197.775764310622	41.4390969591991	11	97624635	97625205	MLT2E:ERVL:LTR
11	97667034	97667272	238	*	8	14	290.846712221502	426.578939285873	11	97666909	97668296	LTR12C:ERV1:LTR
11	97704033	97704205	172	*	21	4	1056.43304337432	168.647487624647	11	97704033	97704205	LTR40b:ERVL:LTR
11	97969922	97970237	315	*	9	9	247.219705388277	207.195484795995	11	97965942	97972036	HUERS-P3-int:ERV1:LTR
11	98501145	98501166	21	*	0	5	0	1726.62903996663	11	98500867	98501166	LTR67B:ERVL:LTR
11	98692400	98692489	89	*	4	9	388.884929824256	733.332333828523	11	98692135	98692489	THE1D:ERVL-MaLR:LTR
11	98692490	98692785	295	*	4	14	117.324605946979	344.155212034026	11	98692490	98693996	THE1D-int:ERVL-MaLR:LTR
11	98848824	98848981	157	*	15	4	826.690097635958	184.760304913626	11	98848824	98849256	MER61C:ERV1:LTR
11	98852635	98852700	65	*	1	4	133.11830290138	446.267198022144	11	98852378	98852700	MER39B:ERV1:LTR
11	98866684	98866778	94	*	3	10	276.149670912437	771.472549772323	11	98866609	98866778	MLT1E2:ERVL-MaLR:LTR
11	98889977	98890026	49	*	7	6	1236.09852694139	887.980649125694	11	98889645	98890026	MSTA:ERVL-MaLR:LTR
11	98890027	98890401	374	*	11	4	254.490873193815	77.559807142886	11	98890027	98891641	MSTA-int:ERVL-MaLR:LTR
11	99148335	99148612	277	*	4	8	124.948587560862	209.439479216169	11	99148326	99148747	MER57C2:ERV1:LTR
11	99360171	99360414	243	*	1	13	35.6077764962539	387.958623794971	11	99360057	99361340	MLT1A0-int:ERVL-MaLR:LTR,MSTB2:ERVL-MaLR:LTR
11	99919093	99919201	108	*	4	2	320.469988466285	134.293369775182	11	99918709	99919201	LTR10B:ERV1:LTR
11	100434998	100435223	225	*	6	11	230.738391695725	354.534496206481	11	100434948	100435373	LTR18B:ERVL:LTR
11	100554609	100554733	124	*	6	19	418.678533318856	1111.16933378497	11	100554609	100554733	LTR48B:ERV1:LTR
11	100750315	100750868	553	*	101	114	1580.32849646937	1494.95476371794	11	100750132	100750868	LTR10F:ERV1:LTR
11	101230766	101231119	353	*	12	24	294.142425674437	493.043079967808	11	101230104	101231891	LTR12C:ERV1:LTR
11	101431324	101431407	83	*	15	8	1563.73910034754	698.972719793719	11	101431177	101431407	LTR16B:ERVL:LTR
11	101538642	101539020	378	*	16	5	366.25141539004	95.9238355537015	11	101538474	101539119	MLT1E2:ERVL-MaLR:LTR
11	101627185	101627397	212	*	11	0	448.960314030598	0	11	101627185	101627663	LTR33:ERVL:LTR
11	101813359	101813430	71	*	3	17	365.606606560128	1736.35652751574	11	101813359	101813430	MLT2B4:ERVL:LTR
11	101827718	101828015	297	*	0	9	0	219.752786904844	11	101827311	101828679	MLT1A0-int:ERVL-MaLR:LTR
11	101839937	101840279	342	*	4	16	101.201048989353	339.267460484671	11	101839410	101840877	ERV3-16A3_I-int:ERVL:LTR
11	102485172	102485255	83	*	3	8	312.747820069507	698.972719793719	11	102485172	102485255	MER34-int:ERV1:LTR
11	102485312	102485496	184	*	2	20	94.050974875975	788.243692158678	11	102485312	102485706	MER34-int:ERV1:LTR
11	102940041	102940109	68	*	1	9	127.245436596907	959.802613393214	11	102939560	102940109	MER41A:ERV1:LTR
11	103625231	103625287	56	*	9	44	1390.61084280906	5697.87583188987	11	103625043	103625287	MER31A:ERV1:LTR
11	103625288	103625800	512	*	39	88	659.091597373043	1246.41033822591	11	103625288	103625818	LTR26C:ERV1:LTR
11	103659383	103659553	170	*	20	10	1017.96349277526	426.578939285873	11	103659383	103659553	MLT1J2:ERVL-MaLR:LTR
11	104366303	104366639	336	*	20	9	515.041052892244	194.245766996246	11	104365604	104366774	LTR12D:ERV1:LTR
11	104704092	104704182	90	*	4	1	384.563986159542	80.5760218651093	11	104704092	104704182	LTR37B:ERV1:LTR
11	104704385	104704445	60	*	4	1	576.845979239313	120.864032797664	11	104704385	104704445	LTR37B:ERV1:LTR
11	104726207	104726343	136	*	11	4	699.84990128299	213.289469642936	11	104725726	104726343	MER77:ERVL:LTR
11	105778121	105778199	78	*	8	2	887.455352675866	185.94466584256	11	105778121	105778199	MLT1O:ERVL-MaLR:LTR
11	106319585	106319634	49	*	3	10	529.756511546308	1479.96774854282	11	106319585	106319899	MER66C:ERV1:LTR
11	106364788	106364993	205	*	8	2	337.665939066915	70.7496777352179	11	106364525	106364993	MLT1C:ERVL-MaLR:LTR
11	106637574	106637814	240	*	0	13	0	392.808106592408	11	106637425	106637814	MLT2A2:ERVL:LTR
11	106665162	106665324	162	*	10	0	534.116647443808	0	11	106665162	106665325	LTR88a:Gypsy:LTR
11	107076284	107076541	257	*	9	2	303.012479366954	56.4345678432672	11	107075945	107076693	MER4E:ERV1:LTR
11	107305855	107306108	253	*	13	0	444.604608504609	0	11	107305743	107306108	MLT1A:ERVL-MaLR:LTR
11	107446006	107446048	42	*	9	1	1854.14779041208	172.662903996663	11	107446006	107446184	MLT1J:ERVL-MaLR:LTR
11	107575541	107575633	92	*	6	3	564.30584925585	236.473107647603	11	107575541	107575633	MLT1A0:ERVL-MaLR:LTR
11	107757925	107757962	37	*	8	31	1870.85182455993	6075.86759469338	11	107757877	107757962	MLT1H:ERVL-MaLR:LTR
11	107757964	107758162	198	*	19	44	830.30860648083	1611.52043730219	11	107757964	107758162	MSTA:ERVL-MaLR:LTR
11	107975349	107975424	75	*	2	16	230.738391695725	1547.0596198101	11	107975142	107975424	MLT1D:ERVL-MaLR:LTR
11	108231288	108231353	65	*	4	3	532.47321160552	334.700398516608	11	108231288	108231418	LTR86A1:ERVL:LTR
11	108622302	108622589	287	*	2	11	60.297489119092	277.945162531213	11	108622302	108622673	THE1D:ERVL-MaLR:LTR
11	109723282	109723305	23	*	1	5	376.2038995039	1576.48738431736	11	109723282	109723634	MLT1A0:ERVL-MaLR:LTR
11	109964289	109964689	400	*	12	9	259.580690657691	163.166444276846	11	109962087	109967674	HERVL-int:ERVL:LTR
11	110494267	110494297	30	*	5	2	1442.11494809828	483.456131190656	11	110494267	110494811	MLT2B2:ERVL:LTR
11	111222412	111222696	284	*	2	15	60.934434426688	383.019822246118	11	111221797	111223224	LTR12C:ERV1:LTR
11	111260448	111260681	233	*	6	14	222.816043482997	435.732993776986	11	111260351	111260812	MLT1D:ERVL-MaLR:LTR
11	111532281	111532333	52	*	8	17	1331.1830290138	2370.79448949264	11	111532281	111532722	MLT1C:ERVL-MaLR:LTR
11	111648411	111648581	170	*	12	1	610.778095665155	42.6578939285873	11	111648245	111648581	MLT1A0:ERVL-MaLR:LTR
11	113320307	113320560	253	*	0	18	0	515.941325776589	11	113320148	113320885	LTR1B0:ERV1:LTR
11	113633344	113633423	79	*	22	26	2409.60978669587	2386.68216663741	11	113633344	113633423	MLT1L:ERVL-MaLR:LTR
11	113649530	113649805	275	*	2	31	62.9286522806523	817.480367286018	11	113648324	113649870	LTR12C:ERV1:LTR
11	114295094	114295386	292	*	51	95	1511.25744560984	2359.33214707769	11	114294851	114295386	LTR35A:ERV1:LTR
11	114365700	114366043	343	*	15	15	378.397508247363	317.135946116319	11	114365667	114366195	MER70C:ERVL:LTR
11	116303990	116304218	228	*	4	10	151.80157348403	318.063244204379	11	116303185	116304218	ERVL-E-int:ERVL:LTR
11	116304230	116304251	21	*	2	5	824.06568462759	1726.62903996663	11	116304230	116304473	ERVL-E-int:ERVL:LTR
11	116440180	116440434	254	*	0	15	0	428.25838392873	11	116440180	116440659	MLT1D:ERVL-MaLR:LTR
11	116484833	116484901	68	*	4	1	508.981746387629	106.644734821468	11	116484479	116484901	MLT1C:ERVL-MaLR:LTR
11	116743917	116744087	170	*	5	18	254.490873193815	767.842090714571	11	116743917	116744223	MLT1J1:ERVL-MaLR:LTR
11	116793567	116793621	54	*	17	7	2723.99490196342	940.053588426275	11	116793567	116793621	MLT1J:ERVL-MaLR:LTR
11	116793651	116793902	251	*	35	35	1206.55035498263	1011.21302340675	11	116793651	116794050	MLT1J:ERVL-MaLR:LTR
11	118543787	118543809	22	*	4	10	1573.21630701631	3296.29180357265	11	118543787	118543809	LTR33A:ERVL:LTR
11	118713408	118713481	73	*	11	4	1303.82995307516	397.361203718347	11	118713408	118713481	MER41B:ERV1:LTR
11	118716594	118716680	86	*	9	11	905.514037177992	927.561181935561	11	118716594	118716680	MER4CL34:ERV1:LTR
11	119915130	119915210	80	*	2	6	216.317242214742	543.888147589488	11	119915130	119915494	THE1B:ERVL-MaLR:LTR
11	120068110	120068300	190	*	21	24	956.349912949388	916.022143308611	11	120068110	120068300	MLT1M:ERVL-MaLR:LTR
11	120622607	120622674	67	*	6	4	774.86773330654	432.94578912596	11	120622607	120623013	MLT1C:ERVL-MaLR:LTR
11	121013357	121013437	80	*	1	9	108.158621107371	815.832221384232	11	121013357	121013742	THE1D:ERVL-MaLR:LTR
11	121408732	121408934	202	*	20	2	856.701949365317	71.8004155233647	11	121408732	121409438	LTR49-int:ERV1:LTR
11	122428731	122428797	66	*	4	7	524.405435672103	769.134754166952	11	122428616	122428797	MER110:ERV1:LTR
11	122428865	122429012	147	*	8	7	470.894676930052	345.325807993325	11	122428865	122429028	MER110-int:ERV1:LTR
11	123175168	123175521	353	*	31	16	759.867932992296	328.695386645205	11	123175150	123175521	THE1D:ERVL-MaLR:LTR
11	123555063	123555213	150	*	23	13	1326.74575225042	628.492970547853	11	123554730	123555213	LTR41C:ERVL:LTR
11	123660150	123660338	188	*	17	12	782.424067585239	462.883529863394	11	123659978	123660338	THE1D:ERVL-MaLR:LTR
11	123790393	123790636	243	*	11	0	391.685541458793	0	11	123788337	123791020	MER4-int:ERV1:LTR
11	123869388	123869708	320	*	12	8	324.475863322114	181.296049196496	11	123867065	123870142	HERVH-int:ERV1:LTR
11	124602259	124602579	320	*	62	60	1676.45862716425	1359.72036897372	11	124602259	124602579	MLT1F1:ERVL-MaLR:LTR
11	124684880	124685160	280	*	1	16	30.9024631735346	414.390969591991	11	124684559	124686080	THE1-int:ERVL-MaLR:LTR
11	124832712	124832944	232	*	15	11	559.441143658817	343.83733468301	11	124832604	124833290	MER21B:ERVL:LTR
11	125509970	125509983	13	*	7	13	4659.1406015483	7251.84196785984	11	125509970	125509983	LTR48:ERV1:LTR
11	125512970	125513154	184	*	18	3	846.458773883775	118.236553823802	11	125512970	125513374	LTR48:ERV1:LTR
11	125563551	125563655	104	*	7	24	582.392575193537	1673.50199258304	11	125563551	125563655	MER4B-int:ERV1:LTR
11	125687285	125687350	65	*	20	2	2662.3660580276	223.133599011072	11	125687285	125687796	MER9a3:ERVK:LTR
11	125874815	125875038	223	*	18	24	698.423382935491	780.467296989399	11	125874042	125875038	HUERS-P3-int:ERV1:LTR
11	125875049	125875111	62	*	5	11	697.797555531427	1286.61712332997	11	125875049	125875422	MSTB2:ERVL-MaLR:LTR
11	125934875	125935103	228	*	20	13	759.007867420149	413.482217465692	11	125934682	125935103	LTR40b:ERVL:LTR
11	126075329	126075563	234	*	20	9	739.546127229889	278.91699876384	11	126075329	126075679	MLT1A0:ERVL-MaLR:LTR
11	126567089	126567498	409	*	12	7	253.868646119991	124.114654706648	11	126567089	126567505	MLT1C:ERVL-MaLR:LTR
11	126824897	126825095	198	*	0	10	0	366.254644841406	11	126824468	126825095	MER4A:ERV1:LTR
11	127482709	127482864	155	*	9	4	502.414239982628	187.144308847996	11	127482709	127482873	LTR103_Mam:ERV1:LTR
11	127578741	127579022	281	*	20	6	615.849799899623	154.843600737221	11	127578625	127579028	LTR16A:ERVL:LTR
11	128413521	128413767	246	*	5	15	175.867676597352	442.185485845112	11	128413106	128414441	LTR37-int:ERV1:LTR
11	129337687	129337990	303	*	1	10	28.5567316455105	239.334718411216	11	129337687	129337990	MER21C:ERVL:LTR
11	129348423	129348675	252	*	21	4	721.057474049142	115.108602664442	11	129347944	129348675	ERVL-E-int:ERVL:LTR
11	129709905	129710150	245	*	7	11	247.219705388277	325.592904679421	11	129709642	129710151	MER90:ERV1:LTR
11	129834447	129834529	82	*	5	15	527.603029792055	1326.55645753534	11	129834447	129834529	MLT1B-int:ERVL-MaLR:LTR
11	130374158	130374265	107	*	7	0	566.063811403064	0	11	130374158	130374365	LTR78:ERV1:LTR
11	130756091	130756368	277	*	1	14	31.2371468902155	366.519088628295	11	130755208	130758685	HERVH-int:ERV1:LTR
11	130758110	130758392	282	*	6	13	184.099780608291	334.304771568007	11	130755208	130758685	HERVH-int:ERV1:LTR
11	130933832	130933976	144	*	10	7	600.881228374285	352.520095659853	11	130933512	130933976	MER70B:ERVL:LTR
11	131773029	131773189	160	*	12	2	648.951726644227	90.648024598248	11	131773029	131773403	MLT1A1:ERVL-MaLR:LTR
11	131942198	131942359	161	*	5	9	268.717071074214	405.382470253034	11	131942198	131942359	MLT1J2:ERVL-MaLR:LTR
11	132024893	132024962	69	*	35	39	4389.04549421217	4098.86719922512	11	132024893	132024962	MLT1I:ERVL-MaLR:LTR
11	132025072	132025080	8	*	9	26	9734.27589966341	23568.4863955445	11	132025072	132025317	MLT1I:ERVL-MaLR:LTR
11	132284603	132284608	5	*	6	10	10383.2276263076	14503.6839357197	11	132284603	132284694	MLT1B:ERVL-MaLR:LTR
11	132284354	132284529	175	*	10	17	494.439410776554	704.464648306384	11	132284210	132284529	MLT1B:ERVL-MaLR:LTR
11	132457693	132457782	89	*	6	4	583.327394736384	325.925481701566	11	132457693	132457782	LTR16:ERVL:LTR
11	132459215	132459410	195	*	2	12	88.7455352675866	446.267198022144	11	132459054	132459410	MLT2B1:ERVL:LTR
11	132459452	132459483	31	*	0	5	0	1169.65193029997	11	132459452	132459483	MLT2B1:ERVL:LTR
11	132886321	132886599	278	*	12	19	373.497396629771	495.629487012003	11	132886243	132886801	MLT1G:ERVL-MaLR:LTR
11	133415598	133415797	199	*	13	3	565.251085184252	109.324250771756	11	133415598	133416146	MLT1E2:ERVL-MaLR:LTR
11	133626775	133626956	181	*	13	12	621.463900285448	480.785102841536	11	133626775	133627185	LTR7:ERV1:LTR
11	134060411	134060529	118	*	5	8	366.639393584309	491.650302905752	11	134060230	134060529	MER83:ERV1:LTR
11	134060531	134060645	114	*	5	12	379.503933710074	763.351786090509	11	134060531	134060645	MER83:ERV1:LTR
11	134119457	134119589	132	*	38	46	2490.92581944249	2527.1570494057	11	134119457	134119782	MLT2D:ERVL:LTR
11	134188175	134188645	470	*	13	7	239.329714790779	108.006156968125	11	134188033	134188841	LTR12:ERV1:LTR
11	135050647	135050866	219	*	0	13	0	430.474637361543	11	135050511	135050866	MLT1A0:ERVL-MaLR:LTR
12	108200	108557	357	*	11	8	266.609486203044	162.506262585094	12	108127	108644	HERVP71A-int:ERV1:LTR
12	427832	427928	96	*	2	9	180.264368512285	679.86018448686	12	427832	428202	LTR16:ERVL:LTR
12	956445	956549	104	*	1	19	83.1989393133625	1324.85574412824	12	956445	956549	MLT1J:ERVL-MaLR:LTR
12	1199042	1199293	251	*	2	18	68.9457345704358	520.052412037757	12	1198588	1199333	MSTA:ERVL-MaLR:LTR
12	2445797	2445991	194	*	10	3	446.014932401531	112.141886100925	12	2445445	2445991	LTR105_Mam:ERVL:LTR
12	2988205	2988230	25	*	7	4	2422.75311280512	1160.29471485757	12	2988205	2988230	MER21B:ERVL:LTR
12	3090419	3090523	104	*	8	7	665.5915145069	488.10474783672	12	3090274	3090523	MLT1H:ERVL-MaLR:LTR
12	3090542	3090668	126	*	9	8	618.049263470693	460.434410657767	12	3090542	3090671	MLT1H:ERVL-MaLR:LTR
12	3765012	3765028	16	*	1	11	540.793105536856	4985.64135290364	12	3764483	3765028	MLT2A2:ERVL:LTR
12	4320554	4320728	174	*	29	18	1442.11494809828	750.190548399293	12	4320348	4320728	MER31B:ERV1:LTR
12	4404115	4404452	337	*	7	14	179.729459406908	301.263464540171	12	4403711	4404671	THE1B-int:ERVL-MaLR:LTR
12	5962183	5962187	4	*	4	2	8652.6896885897	3625.92098392992	12	5961823	5962187	MLT1A0:ERVL-MaLR:LTR
12	6093067	6093120	53	*	19	24	3101.9076242114	3283.85296657804	12	6092689	6093120	MER49:ERV1:LTR
12	6093214	6093543	329	*	79	66	2077.69752400786	1454.77680814209	12	6093214	6093573	LTR16:ERVL:LTR
12	6133115	6133385	270	*	0	20	0	537.173479100729	12	6132432	6133983	LTR12C:ERV1:LTR
12	6252235	6252276	41	*	1	8	211.041211916822	1414.99355470436	12	6252235	6252276	MLT1L:ERVL-MaLR:LTR
12	6360069	6360108	39	*	0	9	0	1673.50199258304	12	6360069	6360108	MSTB:ERVL-MaLR:LTR
12	7029275	7029300	25	*	3	18	1038.32276263076	5221.32621685908	12	7029275	7029300	ERVL-B4-int:ERVL:LTR
12	7217474	7217608	134	*	2	11	129.144622217757	595.300460048196	12	7217271	7217608	MLT1H2:ERVL-MaLR:LTR
12	7281793	7281816	23	*	4	3	1504.8155980156	945.892430590413	12	7281171	7281816	MER4D1:ERV1:LTR
12	7396451	7396504	53	*	9	0	1469.32466410014	0	12	7396451	7396837	MLT2D:ERVL:LTR
12	7743795	7743872	77	*	4	1	449.490373433231	94.1797658163615	12	7743795	7744235	MSTB:ERVL-MaLR:LTR
12	8100779	8100825	46	*	7	2	1316.71364826365	315.297476863471	12	8100779	8100825	MER41B:ERV1:LTR
12	8119903	8120154	251	*	8	4	275.782938281743	115.567202675057	12	8119729	8120469	MER77B:ERVL:LTR
12	8346262	8346545	283	*	6	20	183.449251348191	512.497665573133	12	8345663	8347213	THE1B-int:ERVL-MaLR:LTR
12	8355929	8355947	18	*	5	1	2403.52491349714	402.880109325546	12	8355929	8356109	MamGypLTR1b:Gypsy:LTR
12	8398926	8399014	88	*	1	12	98.3260191885193	988.887541071796	12	8398411	8399014	ERVL-B4-int:ERVL:LTR
12	8454850	8455132	282	*	11	3	337.516264448534	77.1472549772323	12	8454850	8455362	LTR56:ERV1:LTR,MER34B:ERV1:LTR
12	8587118	8587132	14	*	8	7	4944.39410776554	3625.92098392992	12	8587118	8587132	MER74B:ERVL:LTR
12	8729370	8729597	227	*	3	24	114.352727161978	766.714569289146	12	8728889	8729711	LTR1D1:ERV1:LTR
12	8765066	8765307	241	*	16	3	574.452427458237	90.2718917160976	12	8761743	8767962	HERV17-int:ERV1:LTR
12	8766305	8766576	271	*	14	4	447.002419336737	107.038257828189	12	8761743	8767962	HERV17-int:ERV1:LTR
12	8908020	8908108	88	*	6	10	589.956115131116	824.072950893163	12	8908020	8908108	MER34A:ERV1:LTR
12	9050847	9051184	337	*	15	11	385.134555871945	236.707007852992	12	9050411	9051639	MER52C:ERV1:LTR
12	9461536	9461576	40	*	5	0	1081.58621107371	0	12	9461365	9461576	PABL_B-int:ERV1:LTR
12	9586436	9586597	161	*	0	5	0	225.212483473908	12	9586436	9586621	MER110-int:ERV1:LTR
12	9812940	9813121	181	*	5	2	239.024577032865	80.1308504735893	12	9812940	9813121	HERV35I-int:ERV1:LTR
12	9858363	9858425	62	*	4	0	558.238044425142	0	12	9858202	9858425	LTR33C:ERVL:LTR
12	9858466	9858670	204	*	8	0	339.321164258419	0	12	9858466	9858670	ERVL-E-int:ERVL:LTR
12	9962042	9962146	104	*	5	9	415.994696566812	627.56324721864	12	9962042	9962249	LTR33:ERVL:LTR
12	10131966	10132027	61	*	5	11	709.236859720467	1307.70920731899	12	10131966	10132027	MER67B:ERV1:LTR
12	10365865	10366173	308	*	8	26	224.745186716616	612.16847780635	12	10364698	10367931	HERV15-int:ERV1:LTR
12	10538023	10538288	265	*	0	13	0	355.750738045954	12	10537033	10538604	THE1B-int:ERVL-MaLR:LTR
12	10654606	10654845	239	*	14	7	506.852115649606	212.397045083761	12	10654460	10655974	MER41-int:ERV1:LTR
12	10733916	10734142	226	*	5	14	191.431187800657	449.229148451494	12	10733909	10734204	MamGyp-int:Gypsy:LTR
12	11678966	11679086	120	*	12	1	865.26896885897	60.432016398832	12	11678605	11679086	MLT2B1:ERVL:LTR
12	11941635	11942005	370	*	36	40	841.88332105197	783.982915444307	12	11941635	11942005	MSTD:ERVL-MaLR:LTR
12	11962445	11962485	40	*	5	9	1081.58621107371	1631.66444276846	12	11962445	11962485	MLT1B:ERVL-MaLR:LTR
12	12279217	12279276	59	*	9	11	1319.90181690351	1352.03833299082	12	12278857	12279276	MLT1F:ERVL-MaLR:LTR
12	12863654	12863814	160	*	1	10	54.0793105536856	453.24012299124	12	12863654	12863814	MSTA:ERVL-MaLR:LTR
12	13021624	13021688	64	*	0	18	0	2039.58055346058	12	13021621	13021688	MLT2F:ERVL:LTR
12	13022321	13022608	287	*	0	27	0	682.229035303887	12	13022004	13023267	HERV16-int:ERVL:LTR
12	13220253	13220322	69	*	0	12	0	1261.18990745388	12	13220253	13220613	THE1C:ERVL-MaLR:LTR
12	13245083	13245360	277	*	3	20	93.7114406706466	523.598698040421	12	13244366	13248674	ERVL-B4-int:ERVL:LTR
12	13480475	13480537	62	*	3	8	418.678533318856	935.721544239979	12	13480173	13480537	THE1D:ERVL-MaLR:LTR
12	13746628	13746645	17	*	6	3	3053.89047832578	1279.73681785762	12	13746628	13747035	MSTB1:ERVL-MaLR:LTR
12	14206910	14206955	45	*	3	13	576.845979239313	2094.97656849284	12	14206910	14206955	THE1B:ERVL-MaLR:LTR
12	14263858	14263904	46	*	5	4	940.50974875975	630.594953726942	12	14263858	14263999	MLT1I:ERVL-MaLR:LTR
12	14330318	14330354	36	*	15	32	3605.28737024571	6446.08174920874	12	14330318	14330354	ERVL-E-int:ERVL:LTR
12	14377928	14378016	88	*	6	0	589.956115131116	0	12	14377928	14378016	LTR37-int:ERV1:LTR
[truncated: 9,710 more rows]
