# Supplementary material for: Betrixaban activates cGAS and ERVs to promote dual nucleic-sensing antiviral immunity
Source: EMBO Mol Med. 2026 Mar 23;18(5):1563–91. doi: 10.1038/s44321-025-00356-7 (PMC13179341; doi:10.1038/s44321-025-00356-7)
Supplement: Supplementary file 10 — Sequencing Data [file 44321_2025_356_MOESM10_ESM.zip › Sequencing data/Erv/erv_cuttag_T_BT3_DMSO2_peaks_fpkm.csv]

chr	start	end	width	strand	BT1T_count	DMSO1T_count	BT2T_fpkm	DMSO1T_fpkm	chr_erv	start_erv	end_erv	TE_ID
1	97802	98036	234	*	4	11	20.4778852406	25.4429499625716	1	97802	98085	MLT1I:ERVL-MaLR:LTR
1	201344	201376	32	*	15	2	561.542009332079	33.8275584729645	1	201208	201376	MLT1A:ERVL-MaLR:LTR
1	201480	201651	171	*	27	9	189.150992617122	28.4863650298648	1	201480	201651	MLT1A:ERVL-MaLR:LTR
1	259038	259298	260	*	1	12	4.60752417913501	24.980350872343	1	259038	259589	MER92-int:ERV1:LTR
1	261319	261385	66	*	4	8	72.603411307582	65.6049618869614	1	260946	261385	MSTA1:ERVL-MaLR:LTR
1	291710	291758	48	*	2	8	49.9148452739626	90.2068225945719	1	291622	291758	LTR33B:ERVL:LTR
1	586338	586407	69	*	2	24	34.7233706253653	188.257716719107	1	586338	586407	MER4D1:ERV1:LTR
1	586408	586540	132	*	0	13	0	53.3040315331561	1	586408	586839	MER4CL34:ERV1:LTR
1	708596	708666	70	*	11	2	188.250273604659	15.464026730498	1	708596	709085	MLT1D:ERVL-MaLR:LTR
1	786163	786249	86	*	3	9	41.7891727875036	56.6414932570568	1	785994	786249	LTR104_Mam:Gypsy:LTR
1	898342	898699	357	*	11	35	36.9118183538547	53.0628368203364	1	898199	898699	MER9a2:ERVK:LTR
1	1107827	1108045	218	*	4	19	21.980849294956	47.1723751182624	1	1106614	1108045	LTR12C:ERV1:LTR
1	1109758	1110206	448	*	1	30	2.674009568248	36.2438126496048	1	1109720	1110352	MER49:ERV1:LTR
1	1112722	1112917	195	*	1	18	6.14336557218001	49.960701744686	1	1112648	1112917	MER50:ERV1:LTR
1	1113212	1113335	123	*	1	33	9.73948200467563	145.210982713213	1	1113212	1113335	MER50:ERV1:LTR
1	1135295	1135405	110	*	10	36	108.905116961373	177.133397094796	1	1135295	1135888	MER41B:ERV1:LTR
1	1172050	1172409	359	*	10	25	33.3692558934569	37.6908729503782	1	1172050	1172409	MLT1D:ERVL-MaLR:LTR
1	1382090	1382288	198	*	37	26	223.860518198378	71.0720420442082	1	1382090	1382288	MER66C:ERV1:LTR
1	1418215	1418377	162	*	10	8	73.9479189243891	26.7279474354287	1	1417072	1418377	Harlequin-int:ERV1:LTR
1	1418378	1418628	250	*	13	16	62.2937269019054	34.6394198763156	1	1418378	1418852	LTR2B:ERV1:LTR
1	1422819	1423153	334	*	15	16	53.800432031816	25.9277094882602	1	1422773	1423374	MER41B:ERV1:LTR
1	1500569	1500604	35	*	2	7	68.4546449471487	108.248187113486	1	1500569	1500604	HERVIP10F-int:ERV1:LTR
1	1578671	1578972	301	*	22	36	87.5582667928647	64.733135150922	1	1577277	1578972	MER52A:ERV1:LTR
1	1578973	1579189	216	*	12	49	66.5531270319502	122.781508531501	1	1578973	1579189	MER65-int:ERV1:LTR
1	1584939	1585114	175	*	4	12	27.3818579788595	37.1136641531953	1	1584939	1585114	MER65-int:ERV1:LTR
1	1586154	1586206	52	*	5	6	115.188104478375	62.4508771808575	1	1586154	1586206	MER65A:ERV1:LTR
1	1586208	1586427	219	*	8	19	43.7609602401864	46.9569761451196	1	1586208	1586449	MER52C:ERV1:LTR
1	1612173	1612386	213	*	2	18	11.2484158363859	45.7386706113322	1	1612173	1612414	MER4D:ERV1:LTR
1	1683506	1683546	40	*	12	30	359.386885972531	405.930701675574	1	1683131	1683546	MER21C:ERVL:LTR
1	1683792	1683884	92	*	3	0	39.063791953536	0	1	1683792	1683884	MER21C:ERVL:LTR
1	1744215	1744602	387	*	22	12	68.1008741722281	16.7826646687576	1	1744215	1744636	MLT1F2:ERVL-MaLR:LTR
1	1848923	1849204	281	*	16	0	68.2110341110379	0	1	1848882	1849292	MER21C:ERVL:LTR
1	1943774	1944106	332	*	12	55	43.2996248159676	89.6634080006287	1	1943716	1944106	MLT1D:ERVL-MaLR:LTR
1	1981143	1981387	244	*	17	45	83.4641675072817	99.8190250021902	1	1981143	1981387	ERVL-E-int:ERVL:LTR
1	2009348	2009485	137	*	4	20	34.9768258854045	79.0132752653185	1	2009348	2009835	ERV3-16A3_LTR:ERVL:LTR
1	2010441	2010791	350	*	3	23	10.2681967420723	35.5672614801455	1	2010441	2010935	HERV16-int:ERVL:LTR
1	2023798	2023987	189	*	0	21	0	60.1378817297146	1	2023798	2024199	MLT1C:ERVL-MaLR:LTR
1	2130492	2130860	368	*	2	34	6.51063199225599	50.0059560035127	1	2130492	2130860	MLT2C1:ERVL:LTR
1	2136795	2136898	103	*	3	12	34.8919306769447	63.0571963767881	1	2136795	2136898	MLT1C:ERVL-MaLR:LTR
1	2136899	2137079	180	*	7	12	46.5871889223651	36.0827290378288	1	2136899	2137477	MLT2B3:ERVL:LTR
1	2387139	2387198	59	*	10	6	203.04343840256	55.0414510746541	1	2387018	2387198	MLT1H2:ERVL-MaLR:LTR
1	2584459	2584603	144	*	0	25	0	93.9654402026791	1	2584459	2584709	MER34:ERV1:LTR
1	2620956	2621003	47	*	2	20	50.976863258515	230.315291730822	1	2620815	2621003	MER4B:ERV1:LTR
1	2624743	2625116	373	*	9	42	28.9051114723215	60.9440195545097	1	2624743	2625128	MSTA:ERVL-MaLR:LTR
1	2636261	2636317	56	*	2	20	42.784153091968	193.300334131226	1	2635950	2636317	MER4A1:ERV1:LTR
1	2636568	2636665	97	*	0	22	0	122.755676108077	1	2636568	2636665	LTR41C:ERVL:LTR
1	2636730	2636834	104	*	2	26	23.0376208956751	135.310233891858	1	2636730	2636853	LTR27B:ERV1:LTR
1	2816559	2816921	362	*	4	12	13.2370860395039	17.9416884718486	1	2816493	2816921	MLT1H:ERVL-MaLR:LTR
1	2824514	2824762	248	*	0	26	0	56.7430013094888	1	2824395	2824762	MSTA:ERVL-MaLR:LTR
1	2885561	2885812	251	*	15	9	71.5910131419384	19.4070454984338	1	2885561	2885968	MLT1C:ERVL-MaLR:LTR
1	2901903	2902204	301	*	1	14	3.97992121785748	25.1739970031364	1	2901763	2902204	MLT1D:ERVL-MaLR:LTR
1	2924889	2925151	262	*	21	41	96.0193970155617	84.6980090010103	1	2924889	2925151	MLT1D:ERVL-MaLR:LTR
1	2954590	2954677	87	*	0	9	0	55.990441610424	1	2954590	2954963	THE1C:ERVL-MaLR:LTR
1	2956363	2956535	172	*	3	9	20.8945863937518	28.3207466285284	1	2954966	2956535	THE1C-int:ERVL-MaLR:LTR
1	2956536	2956839	303	*	4	40	15.8146044432357	71.4509485897599	1	2956536	2956910	THE1C:ERVL-MaLR:LTR
1	3001072	3001206	134	*	4	25	35.7598891514956	100.977786486461	1	3001016	3001206	LTR16A1:ERVL:LTR
1	3006305	3006611	306	*	9	20	35.2340084286795	35.3752245468909	1	3006305	3006735	MSTB:ERVL-MaLR:LTR
1	3007243	3007924	681	*	4	42	7.03645395932513	33.3804982288284	1	3006736	3008389	MSTB-int:ERVL-MaLR:LTR
1	3008006	3008298	292	*	22	22	90.2569804953845	40.7784266523407	1	3006736	3008389	MSTB-int:ERVL-MaLR:LTR
1	3010837	3011038	201	*	5	22	29.7999076262463	59.2403014053905	1	3010738	3011038	THE1B:ERVL-MaLR:LTR
1	3013458	3013762	304	*	0	16	0	28.4863650298648	1	3013458	3013762	MLT1F2:ERVL-MaLR:LTR
1	3013982	3014082	100	*	0	13	0	70.3613216237661	1	3013982	3014365	MLT1B:ERVL-MaLR:LTR
1	3203697	3203858	161	*	28	1	208.340223752192	3.36174494141262	1	3203495	3203858	MLT1C:ERVL-MaLR:LTR
1	3564139	3564478	339	*	4	37	14.1351774227151	59.073494442463	1	3563997	3564478	LTR21C:ERVL:LTR
1	3597495	3597874	379	*	8	20	25.2866762337753	28.5615269428724	1	3597495	3597874	MLT1C:ERVL-MaLR:LTR
1	3619433	3619776	343	*	17	31	59.3739267398739	48.9168192495346	1	3619433	3619776	THE1D:ERVL-MaLR:LTR
1	3619777	3620055	278	*	15	18	64.6379291317502	35.0443771230711	1	3619777	3620647	THE1D-int:ERVL-MaLR:LTR
1	3621253	3621633	380	*	9	14	28.3726488925682	19.9404555209054	1	3620648	3621643	LTR13:ERVK:LTR
1	3623418	3623573	155	*	27	6	208.676256371147	20.9512620219651	1	3623418	3623573	LTR40c:ERVL:LTR
1	3623668	3623761	93	*	19	0	244.743757472333	0	1	3623668	3623784	LTR40c:ERVL:LTR
1	3657371	3657518	147	*	8	16	65.1948999496655	58.9105780209449	1	3657110	3657518	MLT1C:ERVL-MaLR:LTR
1	3658530	3658824	294	*	12	14	48.8961749622491	25.7733778841634	1	3658269	3658824	MER34C2:ERV1:LTR
1	3658827	3658947	120	*	12	7	119.79562865751	31.5723879081002	1	3658827	3659040	MER34C2:ERV1:LTR
1	3663380	3663407	27	*	1	11	44.3687513546334	220.505566342287	1	3663232	3663407	MER39:ERV1:LTR
1	3663775	3663841	66	*	14	18	254.111939576537	147.611164245663	1	3663775	3663854	MER39:ERV1:LTR
1	3741560	3741698	138	*	11	9	95.4892692197546	35.2983218848325	1	3741083	3741698	MER51A:ERV1:LTR
1	3751901	3752001	100	*	14	52	167.713880120514	281.445286495064	1	3751901	3752001	LTR45C:ERV1:LTR
1	3800059	3800409	350	*	26	6	88.9910384312934	9.27841603829883	1	3800005	3800865	LTR38-int:ERV1:LTR
1	3800772	3800865	93	*	10	10	128.812503932807	58.1979500610141	1	3800005	3800865	LTR38-int:ERV1:LTR
1	3800866	3801084	218	*	21	0	115.399458798519	0	1	3800866	3801192	THE1A:ERVL-MaLR:LTR
1	3807811	3808103	292	*	20	18	82.0518004503495	33.3641672610061	1	3807769	3808103	MSTA:ERVL-MaLR:LTR
1	3817714	3818097	383	*	9	75	28.1504088229136	105.987128374823	1	3817714	3818097	MLT1H:ERVL-MaLR:LTR
1	3886966	3887047	81	*	8	24	118.316670279022	160.367684612572	1	3886966	3887047	LTR3A:ERVK:LTR
1	3908879	3909254	375	*	4	41	12.7782003901344	59.1756756220392	1	3908879	3909380	MER77B:ERVL:LTR
1	3926208	3926528	320	*	20	38	74.8722679109439	64.2723610986325	1	3926208	3926528	MLT1D:ERVL-MaLR:LTR
1	3926529	3926557	28	*	8	16	342.273224735744	309.280534609961	1	3926529	3926584	MLT2B2:ERVL:LTR
1	3932445	3932573	128	*	1	8	9.35903348886799	33.8275584729645	1	3932325	3932573	HERVL40-int:ERVL:LTR
1	3932641	3932713	72	*	2	16	33.2765635159751	120.275763459429	1	3932641	3932713	HERVL40-int:ERVL:LTR
1	3932733	3933030	297	*	3	63	12.1005685512637	114.808683302182	1	3932733	3933030	HERVL40-int:ERVL:LTR
1	3950130	3950384	254	*	13	32	61.312723328647	68.1878344021961	1	3950130	3950440	THE1B:ERVL-MaLR:LTR
1	3956581	3956615	34	*	2	11	70.468016857359	175.10736150711	1	3956540	3956615	MER92B:ERV1:LTR
1	3968661	3968739	78	*	18	13	276.451450748101	90.2068225945719	1	3968661	3969080	LTR16E2:ERVL:LTR
1	3978304	3978479	175	*	8	17	54.763715957719	52.5776908836934	1	3978304	3978479	MLT1H2:ERVL-MaLR:LTR
1	3982932	3983088	156	*	10	14	76.7920696522502	48.5729044740003	1	3982737	3983088	MLT1B:ERVL-MaLR:LTR
1	4002838	4003132	294	*	19	6	77.4189436902277	11.0457333789272	1	4002656	4003132	MLT1D:ERVL-MaLR:LTR
1	4032886	4033221	335	*	32	35	114.431645284786	56.5475604324182	1	4032864	4033221	MLT1C:ERVL-MaLR:LTR
1	4045742	4045840	98	*	18	13	220.032787330121	71.7972669630266	1	4045740	4045840	MLT1O:ERVL-MaLR:LTR
1	4045846	4045923	77	*	20	13	311.157477032494	91.3783397711248	1	4045846	4045923	MLT2D:ERVL:LTR
1	4094839	4094954	115	*	2	27	20.8340223752192	127.073958785397	1	4094549	4094954	MLT1C:ERVL-MaLR:LTR
1	4095032	4095096	64	*	2	22	37.436133955472	186.051571601305	1	4095032	4095096	MLT1C:ERVL-MaLR:LTR
1	4115899	4115953	54	*	3	17	66.5531270319502	170.390664900858	1	4115899	4115953	MLT1C:ERVL-MaLR:LTR
1	4120112	4120464	352	*	44	9	149.744535821888	13.8385466480309	1	4120112	4120464	MLT1B:ERVL-MaLR:LTR
1	4123204	4123351	147	*	10	6	81.4936249370818	22.0914667578543	1	4123185	4123351	MLT1J2:ERVL-MaLR:LTR
1	4141626	4141942	316	*	0	30	0	51.3836331234903	1	4141626	4142100	MLT1D:ERVL-MaLR:LTR
1	4153662	4153668	6	*	11	14	2196.25319205436	1262.89551632401	1	4153662	4153880	MLT1A:ERVL-MaLR:LTR
1	4168457	4168493	36	*	9	0	299.489071643776	0	1	4167980	4168493	MLT2A2:ERVL:LTR
1	4168538	4168765	227	*	18	0	94.9921284508892	0	1	4168538	4168974	MLT1C:ERVL-MaLR:LTR
1	4177658	4177857	199	*	0	7	0	19.0386258742313	1	4177475	4177857	MER48:ERV1:LTR
1	4178039	4178060	21	*	4	7	228.182149823829	180.413645189144	1	4178039	4178500	LTR7B:ERV1:LTR
1	4183364	4183820	456	*	17	28	44.6606510345981	33.2340925348423	1	4180997	4187477	HERVH-int:ERV1:LTR
1	4205165	4205213	48	*	1	14	24.9574226369813	157.861939540501	1	4205029	4205213	MLT1E2:ERVL-MaLR:LTR
1	4205852	4206075	223	*	6	26	32.2320077105409	63.1043243262476	1	4205759	4206075	MLT1F2:ERVL-MaLR:LTR
1	4208401	4208504	103	*	3	7	34.8919306769447	36.7833645531264	1	4208401	4208606	LTR53B:ERVL:LTR
1	4220645	4220729	84	*	8	8	114.091074911915	51.5467557683268	1	4220410	4220729	MLT1C:ERVL-MaLR:LTR
1	4223162	4223472	310	*	0	22	0	38.4106470402693	1	4223001	4223604	MER4A1_:ERV1:LTR
1	4229897	4230184	287	*	10	20	41.7406371628956	37.7171383670684	1	4229897	4230184	MLT1C:ERVL-MaLR:LTR
1	4230477	4230642	165	*	4	14	29.0413645230328	45.923473320873	1	4230477	4230662	MLT1C:ERVL-MaLR:LTR
1	4243060	4243384	324	*	14	10	51.7635432470723	16.7049671471429	1	4243060	4243384	MLT1A0:ERVL-MaLR:LTR
1	4254807	4255172	365	*	2	22	6.56414403602796	32.6227413218726	1	4254640	4255755	HERV16-int:ERVL:LTR
1	4258278	4258670	392	*	7	28	21.392076545984	38.6600668262451	1	4257712	4259241	THE1C-int:ERVL-MaLR:LTR
1	4262151	4262298	147	*	2	14	16.2987249874164	51.5467557683268	1	4262151	4262298	LTR79:ERVL:LTR
1	4262415	4262485	70	*	3	7	51.3409837103615	54.1240935567432	1	4262415	4262587	LTR9B:ERV1:LTR
1	4313309	4313598	289	*	16	14	66.3228393951614	26.2192840759309	1	4313309	4313598	MSTA:ERVL-MaLR:LTR
1	4313599	4313658	59	*	1	7	20.304343840256	64.2150262537631	1	4313599	4315183	MSTA-int:ERVL-MaLR:LTR
1	4314711	4315057	346	*	13	17	45.0099182817235	26.5927627301917	1	4313599	4315183	MSTA-int:ERVL-MaLR:LTR
1	4326615	4326772	157	*	10	26	76.302948189497	89.6322568455619	1	4326324	4326772	LTR53:ERVL:LTR
1	4326795	4326909	114	*	5	26	52.5419423936449	123.440915129414	1	4326795	4326909	LTR16A2:ERVL:LTR
1	4326969	4327087	118	*	9	17	91.3695472811519	77.9753890224266	1	4326969	4327087	MSTA:ERVL-MaLR:LTR
1	4327202	4327524	322	*	13	36	48.364694799616	60.5114089454271	1	4327202	4327524	MSTA:ERVL-MaLR:LTR
1	4330511	4330782	271	*	1	25	4.42050290249115	49.9299756058516	1	4330511	4330993	MLT2B4:ERVL:LTR
1	4353238	4353275	37	*	0	8	0	117.025067149715	1	4353238	4353363	MLT1J1:ERVL-MaLR:LTR
1	4382117	4382190	73	*	3	18	49.2310802702097	133.456669044024	1	4381115	4382190	MER11A:ERVK:LTR
1	4382309	4382448	139	*	8	28	68.9471244072001	109.026951049555	1	4382309	4382448	MER77:ERVL:LTR
1	4382449	4382611	162	*	6	14	44.3687513546334	46.7739080120003	1	4382449	4382812	THE1B:ERVL-MaLR:LTR
1	4386065	4386163	98	*	15	7	183.360656108434	38.6600668262451	1	4386065	4386427	THE1B:ERVL-MaLR:LTR
1	4400460	4401112	652	*	20	57	36.7471253550645	47.317075655435	1	4400310	4401114	LTR1B1:ERV1:LTR
1	4436416	4436549	133	*	1	18	9.00719012462483	73.2506529339381	1	4436416	4436549	LTR16E1:ERVL:LTR
1	4450235	4450526	291	*	4	24	16.4667530800701	44.6384276756645	1	4450084	4450526	MER65A:ERV1:LTR
1	4453804	4453980	176	*	1	14	6.80656981008581	43.0532562383184	1	4453762	4453980	MLT1A0:ERVL-MaLR:LTR
1	4456185	4456598	413	*	4	29	11.602482194432	38.0048114563088	1	4456185	4456598	THE1A:ERVL-MaLR:LTR,THE1B:ERVL-MaLR:LTR
1	4481436	4481581	145	*	17	24	140.450047391564	89.5847065766783	1	4481436	4481581	MLT1H1:ERVL-MaLR:LTR
1	4491932	4492314	382	*	1	30	3.13601122140079	42.5058326361857	1	4491753	4492314	MER77:ERVL:LTR
1	4503940	4504227	287	*	1	16	4.17406371628956	30.1737106936547	1	4503881	4504227	MLT1B:ERVL-MaLR:LTR
1	4567786	4567868	82	*	0	25	0	165.012480355924	1	4567505	4567868	THE1B:ERVL-MaLR:LTR
1	4567883	4568123	240	*	0	30	0	67.6551169459289	1	4567883	4568156	MER110:ERV1:LTR
1	4632318	4632328	10	*	15	0	1796.93442986265	0	1	4631846	4632328	MLT1D:ERVL-MaLR:LTR
1	4678372	4678723	351	*	10	40	34.1298087343334	61.6798786971432	1	4678331	4678795	MLT1F2:ERVL-MaLR:LTR
1	4727683	4727732	49	*	14	9	342.273224735744	99.4116004103446	1	4727632	4727732	MLT1F2:ERVL-MaLR:LTR
1	4727774	4728042	268	*	22	40	98.3396951666129	80.7822291891689	1	4727774	4728150	MLT1E1A:ERVL-MaLR:LTR
1	4804113	4804341	228	*	11	18	57.7961366330093	42.7295475447972	1	4804113	4804341	MLT1F:ERVL-MaLR:LTR
1	4808281	4808408	127	*	3	9	28.2981799978371	38.3556568512353	1	4808281	4808697	MSTA:ERVL-MaLR:LTR
1	4817684	4817770	86	*	4	8	55.7188970500048	50.3479940062727	1	4817228	4817770	MLT2A2:ERVL:LTR
1	4817869	4818074	205	*	3	16	17.5310676084161	42.2431949711166	1	4817869	4818344	MER31A:ERV1:LTR
1	4825399	4825905	506	*	8	44	18.9400203411083	47.0644291797767	1	4825399	4825932	MER41B:ERV1:LTR
1	4844339	4844762	423	*	0	32	0	40.9449407521461	1	4842491	4846118	LTR49-int:ERV1:LTR
1	4845803	4846093	290	*	5	20	20.6544187340535	37.326961073616	1	4842491	4846118	LTR49-int:ERV1:LTR
1	4846620	4846989	369	*	8	36	25.9719520124683	52.8039937138958	1	4846620	4847271	LTR49-int:ERV1:LTR
1	4848464	4848467	3	*	0	15	0	2706.20467783716	1	4847340	4848467	LTR49-int:ERV1:LTR
1	4848473	4849144	671	*	6	51	10.7119787175121	41.1375375766602	1	4848473	4849144	LTR48B:ERV1:LTR
1	4853290	4853583	293	*	41	8	167.632108360339	14.7779095035476	1	4853246	4853638	MSTA:ERVL-MaLR:LTR
1	4890362	4890717	355	*	6	14	20.2471485054947	21.344712951955	1	4890342	4890750	LTR101_Mam:ERVL:LTR
1	4895913	4896101	188	*	0	11	0	31.668352612988	1	4895913	4896101	MLT1B:ERVL-MaLR:LTR
1	4901460	4902495	1035	*	8	90	9.25956550009741	47.0644291797767	1	4901240	4902811	THE1B-int:ERVL-MaLR:LTR
1	4920035	4920315	280	*	7	17	29.9489071643776	32.8610568023083	1	4919950	4920315	THE1B:ERVL-MaLR:LTR
1	4920316	4920441	125	*	4	11	38.3346011704033	47.629202329934	1	4920316	4920537	MLT1D:ERVL-MaLR:LTR
1	4925206	4925209	3	*	0	7	0	1262.89551632401	1	4924853	4925209	MER77:ERVL:LTR
1	4925539	4925600	61	*	0	17	0	150.837637781087	1	4925539	4925619	MER77:ERVL:LTR
1	4928063	4928363	300	*	14	18	55.9046267068381	32.4744561340459	1	4927865	4928363	MamRep1527:LTR:LTR
1	4958901	4959015	114	*	4	14	42.0335539149159	66.4681850696846	1	4958901	4959327	MLT1D:ERVL-MaLR:LTR
1	4983870	4984017	147	*	0	12	0	44.1829335157087	1	4983870	4984199	MER31B:ERV1:LTR
1	4999150	4999300	150	*	3	37	23.9591257315021	133.506097439966	1	4999150	4999301	LTR16E2:ERVL:LTR
1	5004418	5004722	304	*	12	18	47.2877481542804	32.0471606585979	1	5004364	5004722	THE1B:ERVL-MaLR:LTR
1	5042042	5042187	145	*	3	20	24.7853024808642	74.6539221472319	1	5041944	5042187	MER74B:ERVL:LTR
1	5042188	5042336	148	*	3	36	24.2828977008467	131.653200543429	1	5042188	5042557	THE1B:ERVL-MaLR:LTR
1	5044796	5045203	407	*	4	20	11.7735261579863	26.5966061703898	1	5044796	5045235	LTR7:ERV1:LTR
1	5046633	5047015	382	*	15	1	47.0401683210119	1.41686108787286	1	5045238	5052649	HERVH-int:ERV1:LTR
1	5049219	5049601	382	*	17	12	53.3121907638135	17.0023330544743	1	5045238	5052649	HERVH-int:ERV1:LTR
1	5052650	5053045	395	*	35	2	106.148025392731	2.74046043325282	1	5052650	5053098	LTR7:ERV1:LTR
1	5052287	5052649	362	*	17	2	56.2576156678916	2.99028141197476	1	5045238	5052649	HERVH-int:ERV1:LTR
1	5076407	5076523	116	*	0	10	0	46.65870134202	1	5076153	5076523	MER31A:ERV1:LTR
1	5086870	5086998	128	*	0	26	0	109.939565037135	1	5086870	5087177	LTR16A:ERVL:LTR
1	5101053	5101113	60	*	6	8	119.79562865751	72.1654580756575	1	5101053	5101113	MLT1J1:ERVL-MaLR:LTR
1	5108278	5108451	173	*	4	12	27.6984112502914	37.5427238543883	1	5108278	5108649	MER31A:ERV1:LTR
1	5115127	5115506	379	*	2	15	6.32166905844381	21.4211452071543	1	5114487	5117165	HERVH-int:ERV1:LTR
1	5153512	5154348	836	*	30	62	42.9888619584367	40.1398779966277	1	5152820	5154349	THE1C-int:ERVL-MaLR:LTR
1	5174954	5175212	258	*	3	38	13.9297242625012	79.7176571765985	1	5174954	5175311	MLT1A0:ERVL-MaLR:LTR
1	5197829	5197848	19	*	2	8	126.100661744748	227.890920238919	1	5197436	5197848	MSTB:ERVL-MaLR:LTR
1	5219054	5219214	160	*	3	7	22.4616803732832	23.6792909310751	1	5218852	5219214	THE1B:ERVL-MaLR:LTR
1	5225027	5225147	120	*	1	18	9.98296905479252	81.1861403351147	1	5225027	5225233	MLT2B2:ERVL:LTR
1	5259750	5259794	44	*	6	19	163.357675442059	233.7176767223	1	5259365	5259794	MLT1C:ERVL-MaLR:LTR
1	5282175	5282356	181	*	21	2	138.989403414791	5.98056282394952	1	5282175	5282648	MLT1C:ERVL-MaLR:LTR
1	5298488	5298491	3	*	7	7	2795.23133534191	1262.89551632401	1	5298429	5298491	MLT1I:ERVL-MaLR:LTR
1	5298926	5299186	260	*	6	21	27.6451450748101	43.7156140266002	1	5298926	5299456	MLT1G:ERVL-MaLR:LTR
1	5299248	5299456	208	*	34	0	195.819777613238	0	1	5298926	5299456	MLT1G:ERVL-MaLR:LTR
1	5350730	5351105	375	*	12	32	38.3346011704033	46.1858931684208	1	5350730	5351105	THE1B:ERVL-MaLR:LTR
1	5359329	5359355	26	*	0	15	0	312.254385904287	1	5359329	5359355	MSTB:ERVL-MaLR:LTR
1	5359356	5359749	393	*	1	31	3.04823482589085	42.6933053501027	1	5359356	5359749	THE1B:ERVL-MaLR:LTR
1	5359750	5359791	41	*	0	15	0	198.014976427109	1	5359750	5359791	MSTB:ERVL-MaLR:LTR
1	5359961	5360290	329	*	4	52	14.5648180738614	85.5456797857339	1	5359961	5360444	MER31A:ERV1:LTR
1	5368212	5368809	597	*	40	68	80.2650778274776	61.648883783225	1	5367952	5368809	MER21C:ERVL:LTR
1	5373886	5374205	319	*	6	16	22.532093164422	27.1468807808116	1	5373461	5374205	LTR8B:ERV1:LTR
1	5393326	5393751	425	*	34	26	95.8365029260082	33.1112101758899	1	5393169	5393751	MER92B:ERV1:LTR
1	5395866	5395883	17	*	2	7	140.936033714718	222.863914645413	1	5395866	5396153	MLT1H:ERVL-MaLR:LTR
1	5400675	5400784	109	*	18	16	197.827643654604	79.4482107254945	1	5400675	5401039	THE1B:ERVL-MaLR:LTR
1	5437516	5437814	298	*	3	28	12.0599626165279	50.8548530063359	1	5437461	5437814	THE1B:ERVL-MaLR:LTR
1	5437815	5437864	49	*	3	11	73.3442624433736	121.503067168199	1	5437815	5439462	THE1B-int:ERVL-MaLR:LTR
1	5452147	5452459	312	*	20	3	76.7920696522502	5.20423976507146	1	5452134	5452698	MER4E:ERV1:LTR
1	5456737	5456866	129	*	4	18	37.1459313666698	75.521991009409	1	5456737	5456866	LTR79:ERVL:LTR
1	5459376	5459686	310	*	0	22	0	38.4106470402693	1	5459269	5459686	MER57A1:ERV1:LTR
1	5466914	5466921	7	*	7	12	1197.9562865751	927.841603829883	1	5466698	5466921	MLT1A1:ERVL-MaLR:LTR
1	5466933	5467091	158	*	9	6	68.2380163238983	20.5534532493961	1	5466933	5467091	MLT1A0:ERVL-MaLR:LTR
1	5467184	5467213	29	*	8	4	330.470699744856	74.6539221472319	1	5467184	5467371	MLT1A0:ERVL-MaLR:LTR
1	5468384	5468432	48	*	11	0	274.531649006794	0	1	5467854	5468432	MLT1C-int:ERVL-MaLR:LTR
1	5468476	5468787	311	*	23	4	88.5948379139144	6.96129820665507	1	5468476	5468863	MLT1C:ERVL-MaLR:LTR
1	5476709	5477153	444	*	1	34	2.69809974453852	41.4463779488574	1	5476624	5477153	LTR16D2:ERVL:LTR
1	5532791	5533062	271	*	0	25	0	49.9299756058516	1	5532791	5533294	MLT1G1:ERVL-MaLR:LTR
1	5534447	5534515	68	*	19	0	334.723080072455	0	1	5534447	5534515	MLT1G1-int:ERVL-MaLR:LTR
1	5534524	5534686	162	*	24	0	177.475005418534	0	1	5534524	5534923	MLT1G1:ERVL-MaLR:LTR
1	5538397	5538612	215	*	23	0	128.153463215011	0	1	5538376	5538612	MER66B:ERV1:LTR
1	5577648	5578011	363	*	16	24	52.8024809509687	35.7845246656153	1	5577517	5578011	THE1A-int:ERVL-MaLR:LTR
1	5584427	5584737	310	*	12	23	46.3725014158104	40.1565855420998	1	5584427	5584813	MSTA:ERVL-MaLR:LTR
1	5658722	5658781	59	*	3	8	60.9130315207679	73.3886014328721	1	5658616	5658781	MLT1I:ERVL-MaLR:LTR
1	5673437	5673474	37	*	12	2	388.526363213547	29.2562667874287	1	5673091	5673474	MSTA:ERVL-MaLR:LTR
1	5673769	5673815	46	*	14	0	364.595391566336	0	1	5673769	5673815	MSTA:ERVL-MaLR:LTR
1	5716518	5716606	88	*	0	15	0	92.2569776535395	1	5716518	5717004	MER74A:ERVL:LTR
1	5716805	5717004	199	*	20	0	120.397616741216	0	1	5716518	5717004	MER74A:ERVL:LTR
1	5723632	5724009	377	*	8	32	25.4208230572966	45.9408751675273	1	5723607	5724009	MLT2A2:ERVL:LTR,THE1B:ERVL-MaLR:LTR
1	5756664	5756777	113	*	2	14	21.2027661340726	67.0563990968499	1	5756446	5756777	MLT1A1:ERVL-MaLR:LTR
1	5756778	5756851	73	*	1	14	16.4103600900699	103.799631478686	1	5756778	5756851	MLT1D:ERVL-MaLR:LTR
1	5766870	5767200	330	*	4	40	14.5206822615164	65.6049618869614	1	5766870	5767906	MER11C:ERVK:LTR
1	5778220	5778313	93	*	6	6	77.2875023596841	34.9187700366085	1	5777943	5778313	THE1C:ERVL-MaLR:LTR
1	5778314	5778525	211	*	5	12	28.3875897292678	30.7814750085743	1	5778314	5778530	MLT1E1:ERVL-MaLR:LTR
1	5792907	5792956	49	*	12	3	293.377049773495	33.1372001367815	1	5792907	5793057	LTR79:ERVL:LTR
1	5795154	5795218	64	*	1	18	18.718066977736	152.22401312834	1	5794944	5795218	LTR16D1:ERVL:LTR
1	5795249	5795342	93	*	1	30	12.8812503932807	174.593850183042	1	5795249	5795342	LTR16D1:ERVL:LTR
1	5801206	5801513	307	*	6	29	23.4128264477219	51.1269939135359	1	5801032	5801513	MLT1D:ERVL-MaLR:LTR
1	5820335	5820594	259	*	0	34	0	71.0509336266126	1	5820123	5820594	ERVL-E-int:ERVL:LTR
1	5820723	5820774	51	*	0	13	0	137.963375732875	1	5820723	5821047	ERVL-E-int:ERVL:LTR
1	5827663	5827966	303	*	7	23	27.6755577756624	41.084295439112	1	5827663	5828150	MLT1K:ERVL-MaLR:LTR
1	5855024	5855070	46	*	6	10	156.255167814144	117.661072949442	1	5854866	5855070	MLT1K:ERVL-MaLR:LTR
1	5979819	5979858	39	*	0	18	0	249.80350872343	1	5979819	5980351	MER74A:ERVL:LTR
1	5980224	5980351	127	*	6	31	56.5963599956741	132.113929154255	1	5979819	5980351	MER74A:ERVL:LTR
1	6054584	6054811	227	*	0	25	0	59.6080325514792	1	6054584	6055032	MER51A:ERV1:LTR
1	6131107	6131232	125	*	6	16	57.5019017556049	69.2788397526312	1	6131107	6131343	LTR79:ERVL:LTR
1	6169452	6169501	49	*	2	19	48.8961749622491	209.868934199616	1	6169452	6169562	LTR78:ERV1:LTR
1	6321278	6321518	240	*	1	29	4.99148452739626	65.3999463810647	1	6320732	6321518	MLT1D-int:ERVL-MaLR:LTR
1	6342266	6342394	128	*	2	11	18.718066977736	46.5128929003262	1	6342025	6342394	MLT1A0:ERVL-MaLR:LTR
1	6362927	6363282	355	*	8	20	26.9961980073263	30.4924470742215	1	6362927	6363907	LTR13:ERVK:LTR
1	6395697	6396054	357	*	11	41	36.9118183538547	62.1593231323941	1	6395075	6396293	LTR12E:ERV1:LTR
1	6560297	6560344	47	*	20	0	509.76863258515	0	1	6560297	6560439	LTR21B:ERV1:LTR
1	6560626	6560700	74	*	6	16	97.1315908033867	117.025067149715	1	6560626	6560700	HERVFH21-int:ERV1:LTR
1	6565935	6566609	674	*	43	48	76.4274782236342	38.5453485270574	1	6565721	6566609	HERVFH21-int:ERV1:LTR
1	6566894	6566901	7	*	0	33	0	2551.56441053218	1	6566894	6567279	HERVFH21-int:ERV1:LTR
1	6723372	6723800	428	*	6	20	16.7937797183426	25.291632503151	1	6723372	6723800	MLT1C:ERVL-MaLR:LTR
1	6753102	6753131	29	*	5	7	206.544187340535	130.644363757656	1	6753102	6753131	LTR71A:ERV1:LTR
1	6776004	6776116	112	*	11	11	117.656421002912	53.157591886087	1	6776004	6776116	MLT1D:ERVL-MaLR:LTR
1	6849060	6849136	76	*	18	0	283.726488925682	0	1	6849051	6849136	MER34A:ERV1:LTR
1	6855354	6855679	325	*	15	15	55.2902901496201	24.980350872343	1	6855252	6855679	MSTA:ERVL-MaLR:LTR
1	6855680	6855962	282	*	17	19	72.2172229495629	36.4665878573801	1	6855680	6856200	LTR41:ERVL:LTR
1	6920479	6920775	296	*	7	20	28.3300473176545	36.5703334842859	1	6919974	6921562	THE1B-int:ERVL-MaLR:LTR
1	6961186	6961281	95	*	0	38	0	216.496374226973	1	6961186	6961281	MLT1N2:ERVL-MaLR:LTR
1	6999240	6999383	143	*	6	8	50.2639001360183	30.2792131785976	1	6999240	6999383	MSTA:ERVL-MaLR:LTR
1	7068004	7068008	4	*	0	10	0	1353.10233891858	1	7067684	7068008	MLT1L:ERVL-MaLR:LTR
1	7068023	7068171	148	*	0	20	0	73.1406669685718	1	7068023	7068171	MLT1L:ERVL-MaLR:LTR
1	7077947	7078372	425	*	6	26	16.9123240457662	33.1112101758899	1	7077947	7078392	LTR86A2:ERVL:LTR
1	7092751	7093011	260	*	7	13	32.2526692539451	27.0620467783716	1	7092646	7093011	MLT1I:ERVL-MaLR:LTR
1	7142462	7142876	414	*	0	65	0	84.9774415745968	1	7142462	7142876	MSTB1:ERVL-MaLR:LTR
1	7269206	7269514	308	*	12	23	46.6736215548741	40.4173425910744	1	7269013	7269583	MLT1F2:ERVL-MaLR:LTR
1	7271355	7271430	75	*	16	13	255.564007802689	93.8150954983548	1	7271027	7271430	MLT1B:ERVL-MaLR:LTR
1	7289187	7289264	77	*	3	7	46.6736215548741	49.2037214152211	1	7288867	7289264	MSTA:ERVL-MaLR:LTR
1	7289546	7289615	69	*	0	7	0	54.9085007097394	1	7289546	7290095	MLT1C:ERVL-MaLR:LTR
1	7348226	7348511	285	*	27	9	113.490595570273	17.0918190179189	1	7348023	7348511	MLT1M:ERVL-MaLR:LTR
1	7364235	7364266	31	*	4	8	154.575004719368	139.675080146434	1	7364235	7364422	MLT1A0:ERVL-MaLR:LTR
1	7448798	7448877	79	*	2	15	30.3280072550659	102.767266246981	1	7448517	7448877	MLT1A0:ERVL-MaLR:LTR
1	7556369	7556414	45	*	0	23	0	276.634255956687	1	7555895	7556414	MER74A:ERVL:LTR
1	7565736	7565918	182	*	24	2	157.972257570343	5.94770258865309	1	7565736	7566113	MLT1A:ERVL-MaLR:LTR
1	7584227	7584571	344	*	2	50	6.9648621312506	78.6687406348011	1	7584118	7584571	MER31B:ERV1:LTR
1	7619230	7619277	47	*	8	16	203.90745303406	184.252233384658	1	7619230	7619601	MLT1L:ERVL-MaLR:LTR
1	7671433	7671573	140	*	10	39	85.5683061839359	150.774260622356	1	7671433	7671573	LTR33:ERVL:LTR
1	7710265	7710327	62	*	2	24	38.643751179842	209.512620219651	1	7710265	7710327	MLT1K:ERVL-MaLR:LTR
1	7710873	7711013	140	*	20	0	171.136612367872	0	1	7710626	7711013	MLT1K:ERVL-MaLR:LTR
1	7711029	7711270	241	*	24	8	119.298551360176	17.9665040852259	1	7711029	7711372	MLT1A0:ERVL-MaLR:LTR
1	7712707	7712860	153	*	2	13	15.6595593016353	45.9877919109582	1	7712707	7713064	THE1B:ERVL-MaLR:LTR
1	7791575	7792042	467	*	6	65	15.3913013264467	75.3333207963235	1	7790546	7792079	THE1C-int:ERVL-MaLR:LTR
1	7928909	7929136	227	*	0	31	0	73.9139603638343	1	7928909	7929136	MER65A:ERV1:LTR
1	8076763	8076940	177	*	7	24	47.3768022939306	73.3886014328721	1	8076763	8076940	LTR9D:ERV1:LTR
1	8113893	8114318	425	*	17	34	47.9182514630041	43.2992748453945	1	8113893	8114318	MLT1E3:ERVL-MaLR:LTR
1	8134745	8134832	87	*	2	7	27.539224978738	43.548121252552	1	8134745	8135050	LTR33C:ERVL:LTR
1	8135925	8136400	475	*	0	38	0	43.2992748453945	1	8135925	8136400	LTR86A1:ERVL:LTR
1	8145647	8145812	165	*	4	17	29.0413645230328	55.7642176039172	1	8145647	8145812	MLT1B:ERVL-MaLR:LTR
1	8164896	8164936	40	*	0	8	0	108.248187113486	1	8164896	8164936	MLT1I:ERVL-MaLR:LTR
1	8272551	8272563	12	*	0	9	0	405.930701675574	1	8272546	8272563	MER21A:ERVL:LTR
1	8281713	8281752	39	*	11	16	337.885106469901	222.047563309715	1	8281380	8281752	THE1C:ERVL-MaLR:LTR
1	8281884	8281936	52	*	0	20	0	208.169590602858	1	8281884	8281936	MLT1J:ERVL-MaLR:LTR
1	8518873	8518930	57	*	5	17	105.08388478729	161.422735169234	1	8518873	8518930	MER66C:ERV1:LTR
1	8593102	8593120	18	*	7	25	465.871889223651	751.723521621433	1	8593102	8593168	MLT1L:ERVL-MaLR:LTR
1	8647092	8647220	128	*	7	25	65.5132344220759	105.711120228014	1	8647092	8647220	MLT1C:ERVL-MaLR:LTR
1	8733498	8733791	293	*	7	31	28.6201160615212	57.264399326247	1	8733376	8733791	MLT1F:ERVL-MaLR:LTR
1	8739037	8739212	175	*	2	21	13.6909289894297	64.9489122680918	1	8739037	8739455	LTR41:ERVL:LTR
1	8741486	8741775	289	*	23	6	95.3390816305445	11.2368360325418	1	8741383	8741775	THE1D:ERVL-MaLR:LTR
1	8745200	8745417	217	*	24	0	132.49286118803	0	1	8745058	8745417	THE1D:ERVL-MaLR:LTR
1	8825827	8826275	448	*	4	68	10.696038272992	82.1526420057709	1	8825827	8826275	MLT1M:ERVL-MaLR:LTR
1	8855670	8855845	175	*	9	18	61.6091804524339	55.670496229793	1	8855670	8855845	THE1C:ERVL-MaLR:LTR
1	8887148	8887320	172	*	4	14	27.8594485250024	44.0544947554886	1	8887148	8887327	MLT1H2:ERVL-MaLR:LTR
1	8903064	8903241	177	*	14	0	94.7536045878612	0	1	8902876	8903241	MER21A:ERVL:LTR
1	8908373	8908629	256	*	10	9	46.79516744434	19.0280016410425	1	8907810	8908629	HERVK9-int:ERVK:LTR
1	8908630	8908879	249	*	12	9	57.7328330879568	19.5629253819554	1	8908630	8908879	MER9a3:ERVK:LTR
1	8908992	8909231	239	*	4	40	20.0494775995833	90.5842569987333	1	8908992	8909231	ERV3-16A3_LTR:ERVL:LTR
1	8909358	8909370	12	*	3	38	299.489071643776	1713.92962929687	1	8909358	8909370	ERV3-16A3_LTR:ERVL:LTR
1	8909680	8909741	61	*	6	13	117.831765892633	115.34642889142	1	8909680	8909741	ERV3-16A3_LTR:ERVL:LTR
1	8914528	8914770	242	*	1	22	4.95023258915332	49.2037214152211	1	8914528	8914770	LTR82A:ERVL:LTR
1	8927061	8927320	259	*	2	26	9.25062769556064	54.3330668909391	1	8926497	8927320	HERVFH21-int:ERV1:LTR
1	8927489	8927490	1	*	4	13	4791.82514630041	7036.13216237661	1	8927489	8927668	LTR21A:ERV1:LTR
1	8933573	8933724	151	*	8	22	63.4678827324558	78.8562952482351	1	8933573	8933938	THE1B:ERVL-MaLR:LTR
1	9010999	9011364	365	*	45	23	147.693240810629	34.1055932001395	1	9010825	9011364	MER74A:ERVL:LTR
1	9020938	9021091	153	*	10	42	78.2977965081767	148.575943096942	1	9020759	9021091	THE1B:ERVL-MaLR:LTR
1	9084411	9084532	121	*	8	0	79.2037214264531	0	1	9084164	9084532	MER41E:ERV1:LTR
1	9085147	9085205	58	*	9	0	185.889768606481	0	1	9085147	9085738	MER4E:ERV1:LTR
1	9089572	9090054	482	*	7	29	17.3977054066924	32.564288654472	1	9088811	9094338	HERVFH19-int:ERV1:LTR
1	9092324	9092658	334	*	8	16	28.6935637503019	25.9277094882602	1	9088811	9094338	HERVFH19-int:ERV1:LTR
1	9095926	9096029	103	*	3	14	34.8919306769447	73.5667291062528	1	9095600	9096029	LTR19A:ERV1:LTR
1	9096030	9096400	370	*	4	28	12.9508787737849	40.9587735024002	1	9096030	9096489	LTR8B:ERV1:LTR
1	9097059	9097207	148	*	13	2	105.225890037002	7.31406669685718	1	9097059	9097391	MER110A:ERV1:LTR
1	9152698	9152864	166	*	7	16	50.5162289519622	52.1678010185476	1	9152477	9152864	MLT2C1:ERVL:LTR
1	9187784	9187840	56	*	4	19	85.5683061839359	183.635317424664	1	9187784	9187840	MamGypLTR3a:Gypsy:LTR
1	9230849	9231041	192	*	14	12	87.3509792294346	33.8275584729645	1	9230849	9231228	MLT1E2:ERVL-MaLR:LTR
1	9277081	9277133	52	*	3	24	69.1128626870252	249.80350872343	1	9277081	9277133	THE1B:ERVL-MaLR:LTR
1	9299044	9299356	312	*	2	37	7.67920696522502	64.1856237692146	1	9298476	9299356	ERVL-B4-int:ERVL:LTR
1	9374308	9374386	78	*	0	6	0	41.6339181205717	1	9374226	9374386	MLT1D:ERVL-MaLR:LTR
1	9374716	9374727	11	*	0	16	0	787.259542643537	1	9374716	9375013	MLT1D:ERVL-MaLR:LTR
1	9391844	9392071	227	*	5	52	26.3867023474692	123.984707707077	1	9391699	9392071	LTR8:ERV1:LTR
1	9392909	9393114	205	*	17	4	99.3427164476914	10.5607987427792	1	9392909	9393114	LTR33:ERVL:LTR
1	9393138	9393309	171	*	20	0	140.111846383053	0	1	9393138	9393309	MLT1C:ERVL-MaLR:LTR
1	9411841	9412062	221	*	6	30	32.5237000880118	73.4716202127735	1	9411841	9412205	THE1B:ERVL-MaLR:LTR
1	9431678	9431738	60	*	14	16	279.523133534191	144.330916151315	1	9431678	9431920	MLT1B:ERVL-MaLR:LTR
1	9437240	9437530	290	*	13	16	53.7014887085391	29.8615688588928	1	9437240	9437530	MLT1A1:ERVL-MaLR:LTR
1	9482114	9482338	224	*	10	26	53.48019136496	62.8226085926483	1	9482114	9482627	LTR47A:ERVL:LTR
1	9496831	9497207	376	*	49	27	156.116643729202	38.8657054795762	1	9496729	9497380	ERVL-int:ERVL:LTR
1	9509186	9509262	76	*	17	16	267.963906207589	113.945460119459	1	9509186	9509732	MLT2A2:ERVL:LTR
1	9512307	9512493	186	*	4	14	25.7625007865613	40.7385650427099	1	9512307	9512896	LTR10C:ERV1:LTR
1	9520553	9520635	82	*	0	13	0	85.8064897850806	1	9520553	9520801	LTR16C:ERVL:LTR
1	9525632	9525660	28	*	3	36	128.352459275904	695.881202872412	1	9525598	9525660	MLT2B1:ERVL:LTR
1	9525717	9525969	252	*	14	36	66.5531270319502	77.3201336524902	1	9525717	9525969	LTR2:ERV1:LTR
1	9526258	9526304	46	*	9	7	234.382751721216	82.3627510646092	1	9526258	9526436	LTR2:ERV1:LTR
1	9620147	9620245	98	*	13	4	158.91256862731	22.0914667578543	1	9619919	9620245	MER41A:ERV1:LTR
1	9635416	9635696	280	*	2	46	8.55683061839359	88.9181537003638	1	9635344	9635696	MLT1O:ERVL-MaLR:LTR
1	9684016	9684195	179	*	1	23	6.69249322108996	69.5449246818488	1	9683664	9684195	MLT1G:ERVL-MaLR:LTR
1	9774666	9774863	197	*	0	33	0	90.6647252473363	1	9774666	9775292	MER41B:ERV1:LTR
1	9975834	9976004	170	*	6	32	42.2808101144154	101.880646695046	1	9975834	9976004	LTR83:ERVL:LTR
1	9978570	9978625	55	*	15	0	326.715350884119	0	1	9978570	9978625	LTR83:ERVL:LTR
1	10013996	10014228	232	*	0	40	0	93.3174026840399	1	10013996	10014374	MER21B:ERVL:LTR
1	10018765	10018901	136	*	0	13	0	51.736265899828	1	10018692	10018901	MER41B:ERV1:LTR
1	10019016	10019246	230	*	0	9	0	21.1789931308995	1	10019016	10019246	MER51A:ERV1:LTR
1	10052891	10053052	161	*	12	5	89.2886673223679	16.8087247070631	1	10052761	10053052	MLT1A0:ERVL-MaLR:LTR
1	10142679	10142852	173	*	4	40	27.6984112502914	125.142412847961	1	10142679	10142852	MLT1D:ERVL-MaLR:LTR
1	10385156	10385194	38	*	5	8	157.625827180935	113.945460119459	1	10385156	10385194	LTR79:ERVL:LTR
1	10924619	10924747	128	*	8	6	74.8722679109439	25.3706688547234	1	10924354	10924747	MLT1B:ERVL-MaLR:LTR
1	10928639	10928763	124	*	0	14	0	61.1078475640649	1	10928567	10928763	MLT1N2:ERVL-MaLR:LTR
1	10928820	10928996	176	*	2	28	13.6131396201716	86.1065124766369	1	10928820	10928996	MLT1N2:ERVL-MaLR:LTR
1	10974299	10974728	429	*	3	42	8.37731668933638	52.9886230625457	1	10973588	10974728	MER52C:ERV1:LTR
1	10974729	10974923	194	*	3	33	18.5250972150789	92.066757081058	1	10974729	10974923	MER77:ERVL:LTR
1	11050018	11050215	197	*	0	17	0	46.7060705819611	1	11050018	11050215	LTR8B:ERV1:LTR
1	11308615	11308645	30	*	8	0	319.455009753361	0	1	11308206	11308645	MLT1H:ERVL-MaLR:LTR
1	11319340	11319387	47	*	21	5	535.257064214408	57.5788229327055	1	11319205	11319387	MLT1K:ERVL-MaLR:LTR
1	11352545	11352626	81	*	16	0	236.633340558045	0	1	11352545	11352626	LTR16A2:ERVL:LTR
1	11423414	11423514	100	*	2	19	23.9591257315021	102.835777757812	1	11423207	11423514	MER49:ERV1:LTR
1	11431662	11431708	46	*	0	7	0	82.3627510646092	1	11431662	11431708	LTR43B:ERV1:LTR
1	11432727	11433058	331	*	4	34	14.476813130817	55.5957456474099	1	11432705	11433058	MLT1D:ERVL-MaLR:LTR
1	11457923	11458015	92	*	18	28	234.382751721216	164.725502129218	1	11457923	11458015	MLT1C:ERVL-MaLR:LTR
1	11493018	11493237	219	*	8	6	43.7609602401864	14.8285187826694	1	11493018	11493442	MLT2B4:ERVL:LTR
1	11538470	11538583	113	*	2	16	21.2027661340726	76.6358846821142	1	11538156	11538583	MLT1C:ERVL-MaLR:LTR
1	11547702	11547745	43	*	0	22	0	276.9139670345	1	11547540	11547745	HERVIP10FH-int:ERV1:LTR
1	11571785	11571840	55	*	14	13	304.934327491844	127.929675679575	1	11571785	11571840	MLT2C2:ERVL:LTR
1	11580743	11580771	28	*	0	9	0	173.970300718103	1	11580502	11580771	LTR16C:ERVL:LTR
1	11583833	11584036	203	*	0	9	0	23.9959035473246	1	11583833	11584086	LTR67B:ERVL:LTR
1	11583586	11583606	20	*	0	8	0	216.496374226973	1	11583285	11583606	MLT1A:ERVL-MaLR:LTR
1	11587636	11587661	25	*	1	21	47.9182514630041	454.642385876642	1	11587243	11587661	MLT1F:ERVL-MaLR:LTR
1	11587662	11588032	370	*	1	31	3.23771969344622	45.3472135205145	1	11587662	11588085	MSTA:ERVL-MaLR:LTR
1	11605030	11605093	63	*	13	32	247.197328975815	274.91603076441	1	11605030	11605093	MLT1H2:ERVL-MaLR:LTR
1	11609104	11609600	496	*	12	50	28.9828133848815	54.5605781822008	1	11608569	11609920	LTR12C:ERV1:LTR
1	11619000	11619028	28	*	2	26	85.5683061839359	502.580868741186	1	11618691	11619028	MLT1K:ERVL-MaLR:LTR
1	11619256	11619444	188	*	3	22	19.1163237219431	63.336705225976	1	11619256	11619714	MER74A:ERVL:LTR
1	11620023	11620080	57	*	7	16	147.117438702206	151.927280159279	1	11620023	11620080	MER74A:ERVL:LTR
1	11624805	11624969	164	*	7	20	51.1322805245471	66.0049921423697	1	11624805	11624985	MLT1D:ERVL-MaLR:LTR
1	11663257	11663370	113	*	14	17	148.419362938508	81.4256274747463	1	11663257	11663370	THE1D:ERVL-MaLR:LTR
1	11745420	11745541	121	*	8	34	79.2037214264531	152.084229828865	1	11745153	11745541	MER41A:ERV1:LTR
1	11781303	11781456	153	*	11	44	86.1275761589943	155.65098800632	1	11781303	11781456	MLT1F2:ERVL-MaLR:LTR
1	11813188	11813290	102	*	16	15	187.914711619624	79.5942552305046	1	11812714	11813290	LTR48B:ERV1:LTR
1	11865729	11865854	125	*	6	6	57.5019017556049	25.9795649072367	1	11865641	11865854	MLT1B:ERVL-MaLR:LTR
1	11866158	11866183	25	*	9	6	431.264263167037	129.897824536184	1	11866158	11866363	MLT1B:ERVL-MaLR:LTR
1	11872862	11872995	133	*	4	14	36.0287604984993	56.9727300597296	1	11872539	11872995	MLT1C:ERVL-MaLR:LTR
1	11892000	11892115	115	*	15	0	156.255167814144	0	1	11892000	11892115	HERVL66-int:ERVL:LTR
1	11908990	11909097	107	*	1	7	11.1958531455617	35.4082855044114	1	11908990	11909143	MLT1J:ERVL-MaLR:LTR
1	11946935	11946987	52	*	0	9	0	93.6763157712862	1	11946760	11946987	MSTB:ERVL-MaLR:LTR
1	11947267	11947291	24	*	0	12	0	270.620467783716	1	11947267	11947291	MSTB:ERVL-MaLR:LTR
1	12043810	12043909	99	*	24	0	290.413645230328	0	1	12043802	12043909	MLT1C:ERVL-MaLR:LTR
1	12044214	12044224	10	*	22	0	2635.50383046523	0	1	12044214	12044454	MLT1C:ERVL-MaLR:LTR
1	12044898	12045241	343	*	18	18	62.8665106657488	28.4033144029556	1	12044898	12045280	MLT1B:ERVL-MaLR:LTR
1	12049302	12049384	82	*	6	17	87.6553380420807	112.208486642028	1	12049132	12049384	MLT1B:ERVL-MaLR:LTR
1	12049693	12049736	43	*	2	24	55.7188970500048	302.087964037636	1	12049693	12049757	MLT1B:ERVL-MaLR:LTR
1	12077260	12077613	353	*	23	38	78.0538090403041	58.2638967466357	1	12077260	12077613	MLT1E2:ERVL-MaLR:LTR
1	12091683	12091738	55	*	14	6	304.934327491844	59.0444656982653	1	12091683	12091738	MLT1B:ERVL-MaLR:LTR
1	12091417	12091514	97	*	14	0	172.900907340736	0	1	12091215	12091514	LTR16C:ERVL:LTR
1	12187917	12188002	85	*	3	30	42.2808101144154	191.026212553211	1	12187704	12188002	LTR16A1:ERVL:LTR
1	12222528	12223101	573	*	21	46	43.9041570996111	43.4504066947676	1	12222012	12223101	THE1B-int:ERVL-MaLR:LTR
1	12225647	12225935	288	*	18	12	74.8722679109439	22.551705648643	1	12225647	12225935	MER21C:ERVL:LTR
1	12251839	12251997	158	*	10	24	75.8200181376647	82.2138129975845	1	12251839	12252250	MLT1C:ERVL-MaLR:LTR
1	12301511	12301898	387	*	22	12	68.1008741722281	16.7826646687576	1	12301154	12301898	MER21C:ERVL:LTR
1	12312099	12312256	157	*	12	25	91.5635378273964	86.1848623515018	1	12312099	12312256	MLT1I:ERVL-MaLR:LTR
1	12354882	12355117	235	*	20	14	101.95372651703	32.2441408423151	1	12354882	12355307	MER57A1:ERV1:LTR
1	12388951	12389013	62	*	6	25	115.931253539526	218.242312728803	1	12388951	12389357	MLT2A1:ERVL:LTR
1	12390493	12390893	400	*	8	22	23.9591257315021	29.7682514562087	1	12389383	12391577	HERVL-int:ERVL:LTR
1	12411950	12412083	133	*	0	10	0	40.6948071855212	1	12411584	12412083	MLT1H:ERVL-MaLR:LTR
1	12419378	12419509	131	*	2	24	18.2894089553451	99.1586446841096	1	12419378	12419782	MSTA:ERVL-MaLR:LTR
1	12498618	12498954	336	*	7	42	24.9574226369813	67.6551169459289	1	12498618	12498954	MLT1A:ERVL-MaLR:LTR
1	12537976	12538242	266	*	5	18	22.5179753115621	36.625326466969	1	12537976	12538242	LTR33:ERVL:LTR
1	12566288	12566428	140	*	3	6	25.6704918551808	23.1960400957471	1	12566139	12566428	MLT1I:ERVL-MaLR:LTR
1	12592244	12592468	224	*	18	9	96.2643444569279	21.7462875897629	1	12592244	12592705	MLT1C:ERVL-MaLR:LTR
1	12601338	12601472	134	*	15	13	134.099584318109	52.5084489729598	1	12601149	12601472	MLT1K:ERVL-MaLR:LTR
1	12637771	12638038	267	*	27	0	121.141646957033	0	1	12637771	12638114	MER57A1:ERV1:LTR
1	12652878	12653005	127	*	14	0	132.05817332324	0	1	12652437	12653005	MER41E:ERV1:LTR
1	12653009	12653233	224	*	17	0	90.9163253204319	0	1	12653009	12653247	MER66-int:ERV1:LTR
1	12654860	12655079	219	*	22	25	120.342640660513	61.785494927789	1	12654608	12655079	LTR22B1:ERVK:LTR
1	12673982	12674270	288	*	18	20	74.8722679109439	37.5861760810716	1	12673960	12674270	LTR41:ERVL:LTR
1	12674318	12674354	36	*	0	10	0	150.344704324287	1	12674318	12674354	LTR41:ERVL:LTR
1	12674390	12674963	573	*	10	12	20.9067414760053	11.3348887029829	1	12674390	12675590	ERVL-E-int:ERVL:LTR
1	12684868	12685185	317	*	28	8	105.813173577612	13.6590772382948	1	12684768	12685185	MSTB:ERVL-MaLR:LTR
1	12694176	12694199	23	*	8	18	416.680447504384	423.57986261799	1	12694140	12694199	LTR89:ERVL:LTR
1	12712282	12712583	301	*	5	35	19.8996060892874	62.9349925078409	1	12708146	12713280	HERVIP10F-int:ERV1:LTR
1	12713149	12713280	131	*	0	22	0	90.8954242937671	1	12708146	12713280	HERVIP10F-int:ERV1:LTR
1	12713282	12713501	219	*	2	24	10.9402400600466	59.3140751306774	1	12713282	12713728	HERVH-int:ERV1:LTR
1	12743184	12743216	32	*	1	16	37.436133955472	270.620467783716	1	12743184	12743292	LTR51:ERV1:LTR
1	12785673	12785935	262	*	12	32	54.8682268660352	66.1057631227397	1	12784950	12785935	LTR5B:ERVK:LTR
1	12797686	12797969	283	*	18	0	76.1950994994765	0	1	12797641	12799270	MER52D:ERV1:LTR
1	12798578	12799154	576	*	52	28	108.148831426919	26.3103232567501	1	12797641	12799270	MER52D:ERV1:LTR
1	12832378	12832947	569	*	15	32	31.5805699448621	30.4388575363055	1	12832378	12832947	LTR26:ERV1:LTR
1	12867135	12867435	300	*	11	12	43.9250638410871	21.6496374226973	1	12867120	12867435	MER41G:ERV1:LTR
1	12899231	12899426	195	*	3	21	18.43009671654	58.2874853688003	1	12899231	12899806	LTR26:ERV1:LTR
1	12900635	12900846	211	*	0	16	0	41.0419666780991	1	12900301	12900846	LTR44:ERV1:LTR
1	12907620	12907650	30	*	6	17	239.591257315021	306.703196821545	1	12907620	12907697	LTR12C:ERV1:LTR
1	12930679	12931058	379	*	41	4	129.594215698098	5.71230538857447	1	12929888	12931058	MER52D:ERV1:LTR
1	13016295	13016665	370	*	21	22	67.9921135623707	32.1818934661716	1	13013534	13020171	HERVK-int:ERVK:LTR
1	13057435	13057780	345	*	0	12	0	18.8257716719107	1	13057435	13058003	LTR26:ERV1:LTR
1	13067570	13067730	160	*	0	11	0	37.2103143202609	1	13067162	13067730	LTR26:ERV1:LTR
1	13087272	13087614	342	*	17	55	59.5475347127975	87.041670924587	1	13087109	13089246	HERV3-int:ERV1:LTR
1	13109303	13109687	384	*	0	18	0	25.3706688547234	1	13109110	13109687	LTR26:ERV1:LTR
1	13119054	13119416	362	*	3	38	9.92781452962792	56.8153468275204	1	13118877	13119416	LTR44:ERV1:LTR
1	13137689	13138040	351	*	4	23	13.6519234937334	35.4659302508573	1	13137543	13139680	HERV3-int:ERV1:LTR
1	13139174	13139516	342	*	6	47	21.0167769574579	74.381064244647	1	13137543	13139680	HERV3-int:ERV1:LTR
1	13219299	13219404	105	*	1	27	11.4091074911915	139.176240574482	1	13219299	13219569	MER49:ERV1:LTR
1	13231854	13232009	155	*	11	22	85.0162525956525	76.8212940805387	1	13231555	13232009	LTR44:ERV1:LTR
1	13236114	13236184	70	*	0	12	0	92.7841603829883	1	13236114	13236396	LTR1C3:ERV1:LTR
1	13239797	13239839	42	*	18	4	513.409837103616	51.5467557683268	1	13239797	13239839	MER4E1:ERV1:LTR
1	13239925	13240172	247	*	29	17	140.650738099911	37.2514004236694	1	13239925	13240496	MER4E1:ERV1:LTR
1	13277232	13277239	7	*	1	16	171.136612367872	1237.12213843984	1	13277026	13277239	MER101-int:ERV1:LTR
1	13353199	13353479	280	*	31	6	132.630874585101	11.5980200478735	1	13352736	13353726	LTR5B:ERVK:LTR
1	13358958	13359458	500	*	8	18	19.1673005852016	19.4846736804275	1	13354553	13361170	HERVK-int:ERVK:LTR
1	13380499	13380531	32	*	0	11	0	186.051571601305	1	13380499	13380781	LTR1C3:ERV1:LTR
1	13432901	13433101	200	*	8	33	47.9182514630041	89.3047543686262	1	13432901	13433520	LTR12C:ERV1:LTR
1	13481834	13482012	178	*	0	9	0	27.3661147197016	1	13481827	13482012	MLT1B:ERVL-MaLR:LTR
1	13487098	13487227	129	*	0	20	0	83.9133233437878	1	13487098	13487227	MLT1N2:ERVL-MaLR:LTR
1	13499851	13499967	116	*	11	0	113.599303037294	0	1	13499851	13499967	MER4A:ERV1:LTR
1	13518973	13519094	121	*	2	31	19.8009303566133	138.665033079259	1	13518587	13519094	MLT1F2:ERVL-MaLR:LTR
1	13529036	13529182	146	*	0	8	0	29.6570375653387	1	13529036	13529182	LTR103_Mam:ERV1:LTR
1	13529321	13529403	82	*	1	0	14.6092230070134	0	1	13529321	13529403	LTR103_Mam:ERV1:LTR
1	13529711	13529718	7	*	4	13	684.546449471487	1005.16173748237	1	13529711	13529756	LTR103_Mam:ERV1:LTR
1	13559651	13559753	102	*	0	7	0	37.1439857742355	1	13559651	13560150	LTR10F:ERV1:LTR
1	13564589	13564966	377	*	1	12	3.17760288216208	17.2278281878228	1	13564108	13567107	HERVH-int:ERV1:LTR
1	13565381	13565806	425	*	3	24	8.45616202288308	30.5641940085138	1	13564108	13567107	HERVH-int:ERV1:LTR
1	13570114	13570815	701	*	1	54	1.70892480253224	41.6933103004869	1	13568811	13572722	HERVIP10FH-int:ERV1:LTR
1	13571662	13572722	1060	*	10	70	11.3014744016519	35.7423259336983	1	13568811	13572722	HERVIP10FH-int:ERV1:LTR
1	13572723	13572759	36	*	0	15	0	225.51705648643	1	13572723	13573195	LTR10F:ERV1:LTR
1	13623648	13623890	242	*	25	44	123.755814728833	98.4074428304421	1	13623648	13623890	LTR33:ERVL:LTR
1	13624186	13624361	175	*	31	0	212.209399336161	0	1	13624186	13624464	LTR33:ERVL:LTR
1	13637948	13638366	418	*	22	26	63.0503308723738	33.6657041262039	1	13637948	13638366	MSTA:ERVL-MaLR:LTR
1	13659235	13659443	208	*	1	13	5.75940522391876	33.8275584729645	1	13659235	13659577	LTR14A:ERVK:LTR
1	13670897	13671113	216	*	9	20	49.9148452739626	50.1149014414288	1	13670897	13671113	MLT1K:ERVL-MaLR:LTR
1	13678582	13678780	198	*	0	20	0	54.6708015724678	1	13678582	13678943	THE1B:ERVL-MaLR:LTR
1	13690087	13690246	159	*	4	22	30.1372650710718	74.8886829087012	1	13689892	13690246	THE1B:ERVL-MaLR:LTR
1	13692294	13692382	88	*	0	11	0	67.655116945929	1	13692272	13692382	MLT1C:ERVL-MaLR:LTR
1	13692516	13692716	200	*	4	32	23.9591257315021	86.598549690789	1	13692516	13692794	MLT1C:ERVL-MaLR:LTR
1	13698039	13698098	59	*	2	8	40.608687680512	73.3886014328721	1	13697624	13698098	MLT1D:ERVL-MaLR:LTR
1	13820525	13820658	133	*	0	7	0	28.4863650298648	1	13820516	13820658	LTR78B:ERV1:LTR
1	13820723	13820940	217	*	3	14	16.5616076485037	34.9187700366085	1	13820723	13820940	LTR78B:ERV1:LTR
1	13847518	13847845	327	*	25	71	91.5868720623167	117.517145031461	1	13847469	13847845	THE1D:ERVL-MaLR:LTR
1	13847846	13848180	334	*	12	82	43.0403456254528	132.879511127334	1	13847846	13849381	THE1D-int:ERVL-MaLR:LTR
1	13852056	13852368	312	*	17	0	65.2732592044127	0	1	13852030	13852387	THE1B:ERVL-MaLR:LTR
1	13874146	13874462	316	*	12	42	45.4920108825988	71.9370863728865	1	13874146	13874515	MLT1B:ERVL-MaLR:LTR
1	13889994	13890264	270	*	11	25	48.8056264900968	50.1149014414288	1	13889994	13890360	MLT1A0:ERVL-MaLR:LTR
1	13910181	13910226	45	*	7	0	186.34875568946	0	1	13910035	13910226	MSTA:ERVL-MaLR:LTR
1	13910518	13910531	13	*	8	0	737.203868661602	0	1	13910518	13910754	MSTA:ERVL-MaLR:LTR
1	13946838	13946984	146	*	20	7	164.103600900699	25.9499078696714	1	13946838	13947070	MLT1D:ERVL-MaLR:LTR
1	13959141	13959360	219	*	6	29	32.8207201801398	71.6711741162352	1	13959141	13959360	MLT1A0:ERVL-MaLR:LTR
1	13971346	13971451	105	*	12	11	136.909289894297	56.7014313451595	1	13971026	13971451	MLT1H:ERVL-MaLR:LTR
1	13971653	13971773	120	*	4	11	39.9318762191701	49.6137524270146	1	13971653	13972067	MSTA:ERVL-MaLR:LTR
1	13983164	13983705	541	*	22	68	48.7154127627583	68.0302839530228	1	13982242	13983727	LTR12C:ERV1:LTR
1	13988519	13988718	199	*	13	34	78.2584508817906	92.4733256748375	1	13988519	13988718	MLT1J2:ERVL-MaLR:LTR
1	14018484	14018504	20	*	11	0	658.875957616307	0	1	14018484	14019031	MLT2B3:ERVL:LTR
1	14050996	14051237	241	*	0	32	0	71.8660163409038	1	14050996	14051394	MER31B:ERV1:LTR
1	14056153	14056623	470	*	15	24	38.2326474438863	27.6378350076986	1	14056153	14056623	MLT1D:ERVL-MaLR:LTR
1	14075962	14075999	37	*	3	11	97.1315908033867	160.909467330858	1	14075840	14075999	MLT1C:ERVL-MaLR:LTR
1	14076290	14076327	37	*	0	7	0	102.396933756001	1	14076290	14076585	MLT1C:ERVL-MaLR:LTR
1	14078467	14078687	220	*	21	21	114.350372809442	51.6639074859821	1	14078467	14078687	MLT1A0:ERVL-MaLR:LTR
1	14102715	14102876	161	*	1	14	7.44072227686399	47.0644291797767	1	14102715	14102914	MLT1B:ERVL-MaLR:LTR
1	14115849	14116164	315	*	7	20	26.6212508127801	34.3645038455512	1	14115637	14117208	THE1B-int:ERVL-MaLR:LTR
1	14116493	14116818	325	*	3	28	11.058058029924	46.6299882950403	1	14115637	14117208	THE1B-int:ERVL-MaLR:LTR
1	14131627	14131835	208	*	7	24	40.3158365674313	62.4508771808575	1	14131627	14131835	MLT1K:ERVL-MaLR:LTR
1	14169089	14169126	37	*	7	15	226.640378541236	219.422000905715	1	14169089	14169347	MLT1O:ERVL-MaLR:LTR
1	14291830	14291861	31	*	2	7	77.287502359684	122.21569512813	1	14291830	14292048	THE1C:ERVL-MaLR:LTR
1	14330985	14331122	137	*	20	16	174.884129427022	63.2106202122548	1	14330985	14331333	MLT1J:ERVL-MaLR:LTR
1	14347065	14347160	95	*	3	12	37.8301985234243	68.3672760716756	1	14347065	14347160	MLT1K:ERVL-MaLR:LTR
1	14364768	14364874	106	*	4	26	45.2058976066076	132.757210610879	1	14364626	14364874	MLT1C:ERVL-MaLR:LTR
1	14376254	14376645	391	*	2	25	6.12765363977035	34.6061979263064	1	14376254	14376645	MSTD:ERVL-MaLR:LTR
1	14404199	14404469	270	*	14	0	62.1162518964868	0	1	14403799	14404469	LTR9A1:ERV1:LTR
1	14449146	14449299	153	*	11	7	86.1275761589943	24.7626571828237	1	14449067	14449299	MLT1K:ERVL-MaLR:LTR
1	14451035	14451219	184	*	8	36	52.0850559380479	105.894965654497	1	14450797	14451219	MSTA:ERVL-MaLR:LTR
1	14470812	14471198	386	*	13	55	40.3456780452755	77.1198224254112	1	14470768	14471235	MLT1F:ERVL-MaLR:LTR
1	14471908	14472083	175	*	3	20	20.5363934841446	61.8561069219922	1	14471908	14472271	MLT1A0:ERVL-MaLR:LTR
1	14478817	14479057	240	*	3	26	14.9744535821888	58.6344346864718	1	14478817	14479320	LTR16E1:ERVL:LTR
1	14543152	14543225	73	*	0	22	0	163.113706609363	1	14543152	14543225	LTR82B:ERVL:LTR
1	14543237	14543358	121	*	5	18	49.5023258915332	80.5151804976344	1	14543237	14543358	LTR82B:ERVL:LTR
1	14584943	14585011	68	*	6	12	105.702025286038	95.5131062766056	1	14584943	14585252	MLT1B:ERVL-MaLR:LTR
1	14641705	14641732	27	*	3	25	133.1062540639	501.149014414288	1	14641343	14641732	MLT1J:ERVL-MaLR:LTR
1	14704135	14704232	97	*	0	12	0	66.9576415134967	1	14704082	14704232	LTR79:ERVL:LTR
1	14704997	14705302	305	*	26	0	102.120863773615	0	1	14704997	14705302	MLT1B:ERVL-MaLR:LTR
1	14711606	14711953	347	*	26	48	89.7604134033218	74.869063133247	1	14711462	14711953	MLT1F2:ERVL-MaLR:LTR
1	14758639	14758690	51	*	1	12	23.489338952453	127.350808368807	1	14758609	14758690	MLT1H2:ERVL-MaLR:LTR
1	14766200	14766276	76	*	11	0	173.388409899028	0	1	14765980	14766276	LTR16C:ERVL:LTR
1	14785099	14785225	126	*	0	22	0	94.5023855752658	1	14785099	14785225	MLT1O:ERVL-MaLR:LTR
1	14785303	14785311	8	*	3	11	449.233607465664	744.206286405218	1	14785303	14785430	MLT1O:ERVL-MaLR:LTR
1	14830739	14830862	123	*	3	29	29.2184460140269	127.609651475248	1	14830471	14830862	MSTA:ERVL-MaLR:LTR
1	14862002	14862072	70	*	10	13	171.136612367872	100.516173748237	1	14861585	14862072	MLT1K:ERVL-MaLR:LTR
1	14889132	14889217	85	*	0	8	0	50.940323347523	1	14889132	14889287	MLT1I:ERVL-MaLR:LTR
1	14967448	14967650	202	*	26	2	154.192393321548	5.358821144232	1	14967448	14967921	MLT1D:ERVL-MaLR:LTR
1	15056409	15056674	265	*	0	29	0	59.2301401187001	1	15056409	15056709	MLT1K:ERVL-MaLR:LTR
1	15089597	15089883	286	*	1	35	4.18865834466819	66.2357788281822	1	15089579	15090059	MER65D:ERV1:LTR
1	15196902	15197229	327	*	7	29	25.6443241774487	47.999960646653	1	15196902	15197374	MLT1K:ERVL-MaLR:LTR
1	15202359	15202436	77	*	6	17	93.3472431097483	119.494752008394	1	15202359	15202827	MLT1D:ERVL-MaLR:LTR
1	15217246	15217397	151	*	0	8	0	28.6750164539037	1	15217246	15217397	MER66C:ERV1:LTR
1	15218556	15219080	524	*	37	0	84.588516418471	0	1	15218556	15219080	MER66C:ERV1:LTR
1	15221970	15222182	212	*	18	0	101.713269614867	0	1	15221724	15222182	MLT1D:ERVL-MaLR:LTR
1	15236480	15236744	264	*	4	26	18.1508528268955	53.3040315331561	1	15236273	15236744	MLT1K:ERVL-MaLR:LTR
1	15236810	15237149	339	*	9	38	31.8041492011089	60.6700753733404	1	15236810	15237181	THE1C:ERVL-MaLR:LTR
1	15240042	15240347	305	*	32	8	125.687216952142	14.1964835558671	1	15239981	15240347	MLT1F2:ERVL-MaLR:LTR
1	15260843	15260964	121	*	28	0	277.213024992586	0	1	15260394	15260964	MLT1E2:ERVL-MaLR:LTR
1	15292960	15293030	70	*	15	14	256.704918551808	108.248187113486	1	15292960	15293030	MLT1B:ERVL-MaLR:LTR
1	15293031	15293117	86	*	15	14	208.945863937518	88.1089895109772	1	15293031	15293117	MLT1F1:ERVL-MaLR:LTR
1	15298596	15298758	162	*	9	17	66.5531270319502	56.796888300286	1	15298505	15298758	MLT1H:ERVL-MaLR:LTR
1	15298833	15298887	54	*	11	17	244.028132450484	170.390664900858	1	15298833	15298887	MLT1K:ERVL-MaLR:LTR
1	15356545	15356588	43	*	2	13	55.7188970500048	163.630980520386	1	15356166	15356588	LTR24:ERV1:LTR
1	15363021	15363162	141	*	11	14	93.4575826406109	53.7402347371918	1	15363021	15363430	MSTC:ERVL-MaLR:LTR
1	15449269	15449340	71	*	0	10	0	76.2311176855537	1	15449269	15449340	MLT1J:ERVL-MaLR:LTR
1	15472703	15472815	112	*	10	8	106.96038272992	38.6600668262451	1	15472703	15472815	MLT1K:ERVL-MaLR:LTR
1	15473211	15473254	43	*	13	0	362.172830825031	0	1	15473211	15473396	MLT1K:ERVL-MaLR:LTR
1	15480407	15480586	179	*	5	14	33.4624661054498	42.3316932846036	1	15480407	15480781	THE1C:ERVL-MaLR:LTR
1	15512492	15512680	188	*	5	30	31.8605395365719	86.3682343990582	1	15512222	15512680	MLT2B1:ERVL:LTR
1	15520510	15520672	162	*	0	41	0	136.980730606572	1	15520286	15520672	LTR13A:ERVK:LTR
1	15593886	15593972	86	*	6	13	83.5783455750072	81.8154902601931	1	15593453	15593972	MER4C:ERV1:LTR
1	15593973	15594016	43	*	3	13	83.5783455750072	163.630980520386	1	15593973	15594016	MER31A:ERV1:LTR
1	15594019	15594048	29	*	5	13	206.544187340535	242.625246978504	1	15594019	15594048	MER31A:ERV1:LTR
1	15770739	15770921	182	*	12	36	78.9861287851716	107.058646595756	1	15770739	15770921	MLT1D:ERVL-MaLR:LTR
1	15802399	15802583	184	*	3	8	19.531895976768	23.5322145898883	1	15802123	15802583	LTR2:ERV1:LTR
1	15982176	15982247	71	*	0	14	0	106.723564759775	1	15982176	15982247	LTR67B:ERVL:LTR
1	15982540	15982680	140	*	3	9	25.6704918551808	34.7940601436206	1	15982540	15982680	LTR67B:ERVL:LTR
1	15982682	15982951	269	*	2	18	8.90673819014946	36.2168655770029	1	15982682	15983526	ERVL-E-int:ERVL:LTR
1	16010092	16010589	497	*	18	22	43.3867467974886	23.9583512726026	1	16010092	16010678	LTR71B:ERV1:LTR
1	16099526	16099699	173	*	1	30	6.92460281257285	93.8568096359708	1	16099510	16099699	MLT1A0:ERVL-MaLR:LTR
1	16102814	16102875	61	*	3	24	58.9158829463165	212.947253338006	1	16102814	16103328	MER9a2:ERVK:LTR
1	16105612	16106076	464	*	2	14	5.16360468351337	16.330545469707	1	16103329	16108299	HERVK9-int:ERVK:LTR
1	16266170	16266308	138	*	0	38	0	149.037359069293	1	16266170	16266308	LTR37B:ERV1:LTR
1	16359685	16359771	86	*	32	0	445.751176400038	0	1	16359685	16359771	MER49:ERV1:LTR
1	16463297	16463479	182	*	0	38	0	113.006349184409	1	16463297	16463479	MLT1A0:ERVL-MaLR:LTR
1	16464899	16465123	224	*	4	37	21.392076545984	89.4014045356918	1	16464899	16465337	MLT1F2:ERVL-MaLR:LTR
1	16508780	16508910	130	*	15	21	138.22572537405	87.4312280532005	1	16508780	16508910	ERV24_Prim-int:ERV1:LTR
1	16509067	16509135	68	*	30	19	528.510126430192	151.229084937959	1	16509067	16509587	MER87:ERV1:LTR
1	16515707	16515867	160	*	8	23	59.8978143287551	77.8033844878183	1	16515322	16515867	MER41E:ERV1:LTR
1	16529997	16530064	67	*	7	11	125.159612030235	88.8604521080858	1	16529151	16530064	PRIMA41-int:ERV1:LTR
1	16602602	16602686	84	*	16	15	228.182149823829	96.6501670656128	1	16602602	16602686	LTR16B2:ERVL:LTR
1	16602708	16602891	183	*	12	22	78.5545105950887	65.067216297724	1	16602708	16603074	ERVL-E-int:ERVL:LTR
1	16609362	16609473	111	*	15	31	161.885984672311	151.157378401715	1	16609362	16609473	MLT1I:ERVL-MaLR:LTR
1	16675209	16675682	473	*	15	37	37.9901570795487	42.3380858689111	1	16674777	16675682	MER49:ERV1:LTR
1	16787993	16788043	50	*	1	6	23.9591257315021	64.9489122680918	1	16787993	16788043	MLT1N2:ERVL-MaLR:LTR
1	16867057	16867342	285	*	6	22	25.2201323489495	41.7800020438017	1	16866826	16867736	MER49:ERV1:LTR
1	16877401	16877538	137	*	12	5	104.930477656213	19.7533188163296	1	16876821	16877538	PRIMA41-int:ERV1:LTR
1	16885758	16885969	211	*	7	20	39.742625620975	51.3024583476238	1	16884622	16885969	LTR49-int:ERV1:LTR
1	16885972	16886080	108	*	9	10	99.8296905479252	50.1149014414288	1	16885972	16886562	LTR49:ERV1:LTR
1	16893917	16894128	211	*	0	22	0	56.4327041823862	1	16893547	16894128	LTR8A:ERV1:LTR
1	16894413	16894436	23	*	2	18	104.170111876096	423.57986261799	1	16894413	16894962	MER41E:ERV1:LTR
1	16901743	16901944	201	*	0	29	0	78.0894882161966	1	16901743	16902026	ERV24_Prim-int:ERV1:LTR
1	16907885	16907942	57	*	7	15	147.117438702206	142.431825149324	1	16907531	16907942	LOR1b:ERV1:LTR
1	16971846	16971862	16	*	5	16	374.36133955472	541.240935567432	1	16971846	16972166	MLT1K:ERVL-MaLR:LTR
1	17021016	17021126	110	*	3	30	32.6715350884119	147.611164245663	1	17020990	17021126	MLT1M:ERVL-MaLR:LTR
1	17021127	17021296	169	*	5	49	35.4424936856539	156.927845223693	1	17021127	17021296	MSTD:ERVL-MaLR:LTR
1	17021776	17021885	109	*	2	11	21.980849294956	54.6206448737775	1	17021776	17021937	MSTD:ERVL-MaLR:LTR
1	17044002	17044061	59	*	0	12	0	110.082902149308	1	17043670	17044061	MLT1E2:ERVL-MaLR:LTR
1	17106733	17107017	284	*	29	0	122.326522220697	0	1	17106733	17107017	MLT1B:ERVL-MaLR:LTR
1	17141665	17141743	78	*	0	10	0	69.3898635342861	1	17141330	17141743	LTR54B:ERV1:LTR
1	17144378	17144560	182	*	21	12	138.22572537405	35.6862155319186	1	17144228	17144560	MLT1A1:ERVL-MaLR:LTR
1	17156709	17156904	195	*	4	8	24.5734622887201	22.2047563309715	1	17156655	17156904	MSTA:ERVL-MaLR:LTR
1	17160439	17160827	388	*	1	21	3.08751620251315	29.2939681621548	1	17160318	17160965	MER4B:ERV1:LTR
1	17174643	17174700	57	*	10	0	210.167769574579	0	1	17174431	17174700	MLT1B:ERVL-MaLR:LTR
1	17174701	17174978	277	*	14	1	60.5465271193193	1.95393839555029	1	17174701	17175081	THE1D:ERVL-MaLR:LTR
1	17192299	17192733	434	*	5	37	13.8013397070864	46.1426604055184	1	17192299	17192733	LTR51:ERV1:LTR
1	17200829	17201018	189	*	5	8	31.6919652533096	22.9096692303675	1	17200829	17201018	PABL_B:ERV1:LTR
1	17217257	17217493	236	*	6	35	30.456515760384	80.2687828172038	1	17217123	17217493	ERVL-B4-int:ERVL:LTR
1	17285592	17285643	51	*	1	26	23.489338952453	275.926751465749	1	17285492	17285643	LTR32:ERVL:LTR
1	17285944	17286025	81	*	0	9	0	60.1378817297146	1	17285944	17286222	LTR32:ERVL:LTR
1	17295845	17296261	416	*	8	37	23.0376208956751	48.139217826911	1	17295845	17296296	LTR16C:ERVL:LTR
1	17312670	17312909	239	*	16	27	80.1979103983332	61.144373474145	1	17312479	17312909	MER4CL34:ERV1:LTR
1	17344725	17345036	311	*	2	18	7.70389894903603	31.3258419299478	1	17343893	17345468	THE1A-int:ERVL-MaLR:LTR
1	17389534	17389682	148	*	13	48	105.225890037002	175.537600724572	1	17389364	17389682	MLT1J2:ERVL-MaLR:LTR
1	17498135	17498235	100	*	14	9	167.713880120514	48.7116842010688	1	17498135	17498591	LTR22A:ERVK:LTR
1	17505235	17505379	144	*	9	20	74.8722679109439	75.1723521621433	1	17505235	17505379	MLT1I:ERVL-MaLR:LTR
1	17598054	17598102	48	*	9	9	224.616803732832	101.482675418893	1	17598036	17598102	MLT1A0:ERVL-MaLR:LTR
1	17598396	17598715	319	*	9	45	33.798139746633	76.3506021960327	1	17598396	17598715	MLT1A0:ERVL-MaLR:LTR
1	17727906	17728253	347	*	14	57	48.3325302940964	88.9070124707308	1	17727898	17728253	THE1A:ERVL-MaLR:LTR
1	17732395	17732567	172	*	5	28	34.824310656253	88.1089895109772	1	17732395	17732582	MLT1H2:ERVL-MaLR:LTR
1	17749991	17750026	35	*	7	0	239.591257315021	0	1	17749498	17750026	MLT1F:ERVL-MaLR:LTR
1	17753066	17753301	235	*	0	34	0	78.3071991884795	1	17752826	17753301	MER66B:ERV1:LTR
1	17758271	17758655	384	*	0	26	0	36.6465216790448	1	17757725	17758849	ERVL-E-int:ERVL:LTR
1	17780923	17781070	147	*	3	6	24.4480874811245	22.0914667578543	1	17780923	17781228	MLT1C:ERVL-MaLR:LTR
1	17786116	17786176	60	*	7	0	139.761566767095	0	1	17785756	17786176	MLT1E1A:ERVL-MaLR:LTR
1	17786247	17786340	93	*	18	0	231.862507079052	0	1	17786247	17786340	MLT1E1A:ERVL-MaLR:LTR
1	17790506	17790989	483	*	3	49	7.44072227686399	54.9085007097394	1	17789820	17791332	MER52A:ERV1:LTR
1	17803043	17803362	319	*	5	24	18.776744303685	40.7203211712174	1	17803019	17803362	THE1C:ERVL-MaLR:LTR
1	17830591	17830828	237	*	4	34	20.2186715033773	77.6463789421632	1	17830591	17830975	MLT1A1:ERVL-MaLR:LTR
1	17839285	17839624	339	*	6	28	21.2027661340726	44.7042660645666	1	17839285	17839645	MLT1A0:ERVL-MaLR:LTR
1	17869819	17870041	222	*	0	29	0	70.7026447362861	1	17869819	17870172	MLT1F1:ERVL-MaLR:LTR
1	17873140	17873397	257	*	6	18	27.967851048446	37.9079254483026	1	17873140	17873487	MLT1H:ERVL-MaLR:LTR
1	17894102	17894602	500	*	1	38	2.39591257315021	41.1343111031248	1	17894022	17894602	MLT1K:ERVL-MaLR:LTR
1	17902745	17902886	141	*	2	22	16.9922877528383	84.4489403013014	1	17902745	17902886	MLT1A:ERVL-MaLR:LTR
1	17903913	17904002	89	*	9	19	121.141646957033	115.545817705407	1	17903568	17904002	MLT1K:ERVL-MaLR:LTR
1	17909104	17909151	47	*	11	18	280.372747921833	207.28376255774	1	17909035	17909151	MLT1K:ERVL-MaLR:LTR
1	17909495	17909551	56	*	0	8	0	77.3201336524902	1	17909495	17909992	LTR33A_:ERVL:LTR
1	17913372	17913492	120	*	12	7	119.79562865751	31.5723879081002	1	17913346	17913492	THE1B:ERVL-MaLR:LTR
1	17915577	17915802	225	*	10	23	53.2425016255601	55.3268511913374	1	17915359	17915802	MER4A1:ERV1:LTR
1	17924790	17924917	127	*	9	14	84.8945399935112	59.6643551019216	1	17924769	17924917	MLT1K:ERVL-MaLR:LTR
1	17933752	17933896	144	*	6	7	49.9148452739626	26.3103232567501	1	17933752	17933896	LTR84b:ERVL:LTR
1	17944739	17944795	56	*	14	22	299.489071643776	212.630367544348	1	17941931	17944795	ERVL-E-int:ERVL:LTR
1	17944818	17944864	46	*	14	26	364.595391566336	305.918789668548	1	17944818	17944864	MLT2E:ERVL:LTR
1	17969432	17969461	29	*	0	11	0	205.298285904888	1	17969432	17969830	MLT1H:ERVL-MaLR:LTR
1	17974255	17974370	115	*	2	24	20.8340223752192	112.954630031464	1	17974255	17974370	LTR85b:Gypsy:LTR
1	17974403	17974533	130	*	2	24	18.43009671654	99.921403489372	1	17974403	17974538	LTR85b:Gypsy:LTR
1	17995603	17996059	456	*	12	56	31.5251654361869	66.4681850696846	1	17995603	17996059	MLT1C:ERVL-MaLR:LTR
1	18004812	18005110	298	*	0	18	0	32.692405504073	1	18004812	18005110	LTR67B:ERVL:LTR
1	18005432	18005482	50	*	0	12	0	129.897824536184	1	18005364	18005482	MLT1H2:ERVL-MaLR:LTR
1	18005594	18005688	94	*	4	32	50.976863258515	184.252233384658	1	18005594	18005688	MLT1H2:ERVL-MaLR:LTR
1	18006756	18006900	144	*	2	11	16.6382817579875	41.3447936891788	1	18006756	18006900	MLT1I:ERVL-MaLR:LTR
1	18021204	18021427	223	*	0	16	0	38.8334303546139	1	18021019	18021427	MLT1I:ERVL-MaLR:LTR
1	18024388	18024610	222	*	22	0	118.716388759695	0	1	18024388	18024787	MSTA:ERVL-MaLR:LTR
1	18083924	18083930	6	*	0	15	0	1353.10233891858	1	18083542	18083930	MLT1B:ERVL-MaLR:LTR
1	18131814	18131899	85	*	0	8	0	50.940323347523	1	18131560	18131899	MLT1J2:ERVL-MaLR:LTR
1	18139728	18139957	229	*	4	24	20.9250006388664	56.723940845495	1	18139728	18139957	LTR16C:ERVL:LTR
1	18193602	18193790	188	*	2	42	12.7442158146288	120.915528158682	1	18193356	18193790	MLT2A1:ERVL:LTR
1	18194329	18194637	308	*	4	47	15.5578738516247	82.5919609469782	1	18194329	18194767	MLT1C:ERVL-MaLR:LTR
1	18251311	18251709	398	*	27	4	81.2683913003211	5.4396073926375	1	18251311	18251719	MLT1J2:ERVL-MaLR:LTR
1	18276366	18276623	257	*	9	30	41.951776572669	63.179875747171	1	18276190	18276623	MLT1H1:ERVL-MaLR:LTR
1	18312374	18312828	454	*	31	26	81.7987772771546	30.9961769267692	1	18312372	18312828	MLT1D:ERVL-MaLR:LTR
1	18319008	18319056	48	*	14	0	349.403916917738	0	1	18319008	18319465	MLT1J:ERVL-MaLR:LTR
1	18419178	18419410	232	*	14	32	72.2904655691872	74.6539221472319	1	18419042	18419410	LTR8A:ERV1:LTR
1	18421214	18421336	122	*	0	23	0	102.037225557794	1	18421214	18421771	LTR48B:ERV1:LTR
1	18460199	18460335	136	*	2	15	17.6170042143397	59.6956914228785	1	18459930	18460335	LTR16:ERVL:LTR
1	18467843	18467924	81	*	3	10	44.3687513546334	66.8198685885718	1	18467843	18468262	MSTB:ERVL-MaLR:LTR
1	18514034	18514195	161	*	2	12	14.881444553728	40.3409392969514	1	18514034	18514245	MLT1H2:ERVL-MaLR:LTR
1	18526950	18527171	221	*	9	0	48.7855501320178	0	1	18526950	18527320	MLT1L:ERVL-MaLR:LTR
1	18752622	18752735	113	*	12	63	127.216596804436	301.753795935825	1	18752622	18752735	MLT1H:ERVL-MaLR:LTR
1	18752736	18752782	46	*	8	43	208.340223752192	505.942613682599	1	18752736	18753326	MLT1E1A:ERVL-MaLR:LTR
1	18785692	18785962	270	*	4	10	17.7475005418534	20.0459605765715	1	18785592	18785962	THE1D:ERVL-MaLR:LTR
1	18786151	18786184	33	*	0	8	0	131.209923773923	1	18786151	18786548	MLT1J:ERVL-MaLR:LTR
1	18829564	18829900	336	*	13	32	46.3494991829653	51.5467557683268	1	18829564	18829900	MLT1I:ERVL-MaLR:LTR
1	18834398	18834542	144	*	4	18	33.2765635159751	67.6551169459289	1	18834183	18834542	MER4D:ERV1:LTR
1	18844782	18845222	440	*	4	65	10.8905116961373	79.9560472997342	1	18844782	18845868	ERV3-16A3_I-int:ERVL:LTR
1	18887258	18887317	59	*	2	22	40.608687680512	201.818653940398	1	18887162	18887317	LTR46:ERV1:LTR
1	18887612	18887694	82	*	3	28	43.8276690210404	184.813977998635	1	18887612	18887916	LTR46:ERV1:LTR
1	18891597	18891653	56	*	0	21	0	202.965350837787	1	18891431	18891653	MER90:ERV1:LTR
1	18891686	18891745	59	*	0	21	0	192.645078761289	1	18891686	18891745	MER90:ERV1:LTR
1	18892045	18892070	25	*	0	19	0	411.343111031248	1	18892045	18892168	MER90:ERV1:LTR
1	18981049	18981431	382	*	10	35	31.3601122140079	49.59013807555	1	18980917	18981431	MLT1D:ERVL-MaLR:LTR
1	19001874	19002383	509	*	29	25	68.2529122017249	26.5835430042943	1	19001754	19002383	MLT2F:ERVL:LTR
1	19043648	19043716	68	*	9	1	158.553037929058	7.95942552305046	1	19043588	19043716	MLT1K:ERVL-MaLR:LTR
1	19044049	19044314	265	*	19	35	85.8912054525546	71.4846518673966	1	19044049	19044314	MLT1K:ERVL-MaLR:LTR
1	19298257	19298445	188	*	14	16	89.2095107024013	46.0630583461644	1	19297941	19298445	MLT2A2:ERVL:LTR
1	19336975	19337110	135	*	0	18	0	72.1654580756575	1	19336975	19337110	MER31A:ERV1:LTR
1	19370265	19370382	117	*	1	27	10.2389426203	124.901754361715	1	19370265	19370782	MER68:ERVL:LTR
1	19511837	19511945	108	*	14	24	155.290629741217	120.275763459429	1	19511837	19511945	MLT1K:ERVL-MaLR:LTR
1	19536644	19536691	47	*	1	11	25.4884316292575	126.673410451952	1	19536644	19536691	MLT1N2:ERVL-MaLR:LTR
1	19545628	19545964	336	*	7	17	24.9574226369813	27.3842140019236	1	19541985	19547188	HERVK9-int:ERVK:LTR
1	19553906	19554313	407	*	6	46	17.6602892369794	61.1721941918964	1	19553906	19554313	MLT1K:ERVL-MaLR:LTR
1	19570696	19570769	73	*	17	0	278.976121531188	0	1	19570696	19570769	MLT1A1:ERVL-MaLR:LTR
1	19636234	19636244	10	*	1	22	119.79562865751	1190.73005824835	1	19636234	19636340	MLT1O:ERVL-MaLR:LTR
1	19817407	19817733	326	*	9	22	33.0724128195581	36.5254619094586	1	19817231	19817788	MLT1K:ERVL-MaLR:LTR
1	19851857	19851912	55	*	0	21	0	206.655629943928	1	19851584	19851912	MER41A:ERV1:LTR
1	19878375	19878724	349	*	3	39	10.2976185092416	60.4825114244408	1	19878130	19878724	LTR9:ERV1:LTR
1	19878725	19878833	108	*	8	18	88.7375027092669	90.2068225945719	1	19878725	19878833	LTR43B:ERV1:LTR
1	19878904	19879008	104	*	9	13	103.669294030538	67.655116945929	1	19878904	19879008	LTR9:ERV1:LTR
1	19931024	19931698	674	*	14	26	24.8833650030437	20.8787304521561	1	19930517	19932159	HERVK14C-int:ERVK:LTR
1	19935141	19935502	361	*	2	24	6.63687693393409	35.9827768798292	1	19935037	19935523	MLT1H:ERVL-MaLR:LTR
1	19938763	19938793	30	*	2	12	79.8637524383402	216.496374226973	1	19938614	19938793	MLT1J1:ERVL-MaLR:LTR
1	19939087	19939210	123	*	0	20	0	88.0066561898263	1	19939087	19939210	MLT1K:ERVL-MaLR:LTR
1	19964177	19964471	294	*	11	25	44.821493715395	46.0238890788632	1	19964099	19964566	LTR16B1:ERVL:LTR
1	19981292	19981429	137	*	5	24	43.7210323567556	94.8159303183822	1	19980976	19981429	MLT1C:ERVL-MaLR:LTR
1	19981430	19981613	183	*	8	24	52.3696737300591	70.9824177793353	1	19981430	19981746	MamGyp-int:Gypsy:LTR
1	20001344	20001834	490	*	5	18	12.2240437405623	19.8823200820689	1	20000001	20003214	HERVK9-int:ERVK:LTR
1	20002452	20003214	762	*	10	29	15.7212111099095	20.5984083089967	1	20000001	20003214	HERVK9-int:ERVK:LTR
1	20003219	20003354	135	*	0	7	0	28.0643448072002	1	20003219	20003727	MER9a2:ERVK:LTR
1	20013080	20013386	306	*	15	22	58.7233473811325	38.91274700158	1	20012112	20013854	MLT1A1-int:ERVL-MaLR:LTR
1	20032635	20033011	376	*	13	14	41.4187013975435	20.1525880264469	1	20031016	20035106	LTR46-int:ERV1:LTR
1	20034633	20034922	289	*	13	36	53.8873070085686	67.421016195251	1	20031016	20035106	LTR46-int:ERV1:LTR
1	20054221	20054322	101	*	0	13	0	69.6646748750159	1	20054102	20054322	MLT1F2:ERVL-MaLR:LTR
1	20055667	20055839	172	*	0	14	0	44.0544947554886	1	20055223	20055839	LTR33C:ERVL:LTR
1	20056004	20056079	75	*	2	8	31.9455009753361	57.732366460526	1	20056004	20056079	LTR67B:ERVL:LTR
1	20062216	20062245	29	*	0	22	0	410.596571809776	1	20061868	20062245	MSTB:ERVL-MaLR:LTR
1	20094931	20095038	107	*	5	23	55.9792657278086	116.341509514495	1	20094722	20095038	ERVL-E-int:ERVL:LTR
1	20095194	20095450	256	*	10	28	46.79516744434	59.1982273276878	1	20095194	20096476	ERVL-E-int:ERVL:LTR
1	20095936	20096289	353	*	23	26	78.0538090403041	39.8647714582244	1	20095194	20096476	ERVL-E-int:ERVL:LTR
1	20108317	20108511	194	*	1	16	6.1750324050263	44.6384276756645	1	20107960	20108511	MER41A:ERV1:LTR
1	20112682	20112984	302	*	8	16	31.7339413662279	28.6750164539037	1	20112609	20113064	LTR16A1:ERVL:LTR
1	20157774	20158235	461	*	1	83	2.59860365851432	97.4468495707089	1	20156817	20160102	HERVE-int:ERV1:LTR
1	20159106	20159667	561	*	2	94	4.270788900446	90.6892120202114	1	20156817	20160102	HERVE-int:ERV1:LTR
1	20247353	20247532	179	*	7	3	46.8474525476297	9.07107713241505	1	20247003	20247532	MLT1H:ERVL-MaLR:LTR
1	20248777	20249026	249	*	21	0	101.032457903924	0	1	20248777	20249026	MER41A:ERV1:LTR
1	20260664	20260789	125	*	8	10	76.6692023408066	43.2992748453945	1	20260334	20260789	LTR33:ERVL:LTR
1	20262871	20262965	94	*	25	0	318.605395365719	0	1	20262871	20263210	LTR79:ERVL:LTR
1	20271325	20271570	245	*	5	24	24.4480874811245	53.0195202188504	1	20271189	20271570	MLT1B:ERVL-MaLR:LTR
1	20331518	20331838	320	*	18	20	67.3850411198495	33.8275584729645	1	20331429	20331866	ERV3-16A3_LTR:ERVL:LTR
1	20378890	20379214	324	*	3	12	11.0921878386584	20.0459605765715	1	20378890	20379255	THE1B:ERVL-MaLR:LTR
1	20396185	20396316	131	*	5	9	45.7235223883627	37.1844917565411	1	20396185	20396316	LTR52:ERVL:LTR
1	20396416	20396547	131	*	5	7	45.7235223883627	28.9212713661986	1	20396416	20396547	LTR52:ERVL:LTR
1	20458416	20458421	5	*	1	18	239.591257315021	1948.46736804275	1	20458245	20458421	MLT1K:ERVL-MaLR:LTR
1	20458729	20458894	165	*	6	58	43.5620467845492	190.254389472188	1	20458729	20459096	MLT1K:ERVL-MaLR:LTR
1	20466518	20467043	525	*	22	70	50.2000729612424	72.1654580756576	1	20466518	20467043	MLT2F:ERVL:LTR
1	20494160	20494221	61	*	3	29	58.9158829463165	257.31126445009	1	20494160	20494221	LTR88a:Gypsy:LTR
1	20516798	20516834	36	*	4	14	133.1062540639	210.482586054001	1	20516798	20516834	HUERS-P1-int:ERV1:LTR
1	20518293	20518407	114	*	11	1	115.592273266019	4.74772750497747	1	20518214	20518407	HUERS-P1-int:ERV1:LTR
1	20518996	20519310	314	*	8	20	30.5211792757988	34.4739449406007	1	20518996	20519665	HUERS-P1-int:ERV1:LTR
1	20541302	20541439	137	*	10	6	87.4420647135112	23.7039825795955	1	20541302	20541811	MER21A:ERVL:LTR
1	20602723	20602914	191	*	5	16	31.3601122140079	45.3395548119314	1	20602723	20603216	MLT1A-int:ERVL-MaLR:LTR
1	20625453	20625821	368	*	8	39	26.042527969024	57.3597730628528	1	20625111	20625824	LTR8A:ERV1:LTR
1	20631101	20631419	318	*	11	52	41.4387394727237	88.5048070739196	1	20630539	20631419	MER4D:ERV1:LTR
1	20632433	20632714	281	*	2	40	8.52637926387973	77.0449730345098	1	20632433	20632714	LTR47A:ERVL:LTR
1	20763195	20763248	53	*	9	0	203.426539229734	0	1	20762925	20763248	MSTB:ERVL-MaLR:LTR
1	20868228	20868391	163	*	22	13	161.687351562284	43.1664549839056	1	20868228	20868576	MLT1A:ERVL-MaLR:LTR
1	20912298	20912348	50	*	6	14	143.754754389012	151.547461958881	1	20912298	20912348	MER67C:ERV1:LTR
1	21035387	21035990	603	*	22	32	43.7065311851613	28.7225703783712	1	21035286	21036454	MER52D:ERV1:LTR
1	21047751	21047774	23	*	0	8	0	188.257716719107	1	21047229	21047774	LTR48:ERV1:LTR
1	21212882	21213077	195	*	28	0	172.01423602104	0	1	21212882	21213077	ERVL-B4-int:ERVL:LTR
1	21400929	21401477	548	*	11	52	24.0465677962156	51.358628922457	1	21400202	21401477	MER41-int:ERV1:LTR
1	21401481	21401548	67	*	2	22	35.7598891514956	177.720904216172	1	21401481	21401548	MER41B:ERV1:LTR
1	21583160	21583283	123	*	2	9	19.4789640093513	39.6029952854218	1	21582945	21583283	LTR16C:ERVL:LTR
1	21584163	21584204	41	*	10	14	292.184460140269	184.813977998635	1	21584082	21584204	MLT1J2:ERVL-MaLR:LTR
1	21809636	21809662	26	*	2	19	92.1504835827002	395.522222145431	1	21809636	21809662	MER4D0:ERV1:LTR
1	21858681	21858805	124	*	24	54	231.862507079052	235.701697747107	1	21858681	21859013	LTR16C:ERVL:LTR
1	21995086	21995131	45	*	3	7	79.8637524383402	84.1930344216005	1	21995086	21995131	MLT1J:ERVL-MaLR:LTR
1	21995437	21995538	101	*	7	7	83.0266733269873	37.511748009624	1	21995437	21995538	MLT1J:ERVL-MaLR:LTR
1	21995703	21995932	229	*	9	18	47.0812514374495	42.5429556341213	1	21995703	21995932	MLT1B:ERVL-MaLR:LTR
1	22016240	22016326	86	*	6	14	83.5783455750072	88.1089895109772	1	22016179	22016326	MER49:ERV1:LTR
1	22016629	22016759	130	*	0	60	0	249.80350872343	1	22016629	22016813	MER49:ERV1:LTR
1	22021336	22021646	310	*	1	38	3.8643751179842	66.3456630695561	1	22021164	22021646	LTR65:ERV1:LTR
1	22176805	22177002	197	*	24	2	145.943913085292	5.49483183317189	1	22176643	22177002	LTR85c:Gypsy:LTR
1	22255479	22255632	153	*	0	16	0	56.6003592750255	1	22255479	22255632	LTR33:ERVL:LTR
1	22314494	22314512	18	*	2	9	133.1062540639	270.620467783716	1	22314494	22314606	LTR16C:ERVL:LTR
1	22319304	22319473	169	*	26	4	184.3009671654	12.8104363447913	1	22319250	22319473	MLT1H1:ERVL-MaLR:LTR
1	22376631	22376850	219	*	12	18	65.6414403602796	44.4855563480081	1	22376631	22377045	MSTB:ERVL-MaLR:LTR
1	22516265	22516314	49	*	6	22	146.688524886747	243.006134336398	1	22516265	22516314	MLT1D:ERVL-MaLR:LTR
1	22634942	22635610	668	*	10	30	17.9334773439387	24.3072276452439	1	22634005	22635725	MER52A:ERV1:LTR
1	22785505	22785796	291	*	12	77	49.4002592402104	143.214955459423	1	22785505	22785796	MLT1I:ERVL-MaLR:LTR
1	22787429	22787470	41	*	7	0	204.529122098188	0	1	22787429	22787470	MLT1F2:ERVL-MaLR:LTR
1	22820943	22821250	307	*	19	0	74.1406170844526	0	1	22820936	22821389	MLT1J:ERVL-MaLR:LTR
1	22864506	22864615	109	*	1	14	10.990424647478	69.5171843848077	1	22864337	22864615	MLT1J:ERVL-MaLR:LTR
1	22865716	22865793	77	*	6	7	93.3472431097483	49.2037214152211	1	22865419	22865793	MLT1J2:ERVL-MaLR:LTR
1	22872033	22872230	197	*	16	19	97.2959420568611	52.200902415133	1	22872033	22872516	MLT1E2:ERVL-MaLR:LTR
1	22964849	22965056	207	*	2	24	11.5744568751218	62.7525722397022	1	22964849	22965056	LTR88c:Gypsy:LTR
1	22999089	22999806	717	*	21	49	35.0865857992708	36.9885716078161	1	22997913	23000000	HERVH-int:ERV1:LTR
1	23000303	23000644	341	*	8	26	28.1045463126124	41.2676373159918	1	23000001	23000667	HERVH-int:ERV1:LTR
1	23006727	23006898	171	*	2	14	14.0111846383053	44.3121233797897	1	23006018	23006898	MLT1A1-int:ERVL-MaLR:LTR
1	23084159	23084224	65	*	14	0	258.021354031561	0	1	23084159	23084545	MLT1D:ERVL-MaLR:LTR
1	23270444	23270623	179	*	8	7	53.5399457687197	21.1658466423018	1	23270294	23270623	MLT1D:ERVL-MaLR:LTR
1	23273500	23273698	198	*	5	9	30.2514213781592	24.6018607076105	1	23273500	23273921	MER92-int:ERV1:LTR
1	23391398	23391640	242	*	0	19	0	42.4941230404182	1	23391398	23391640	MLT1A0:ERVL-MaLR:LTR
1	23412052	23412099	47	*	5	9	127.442158146288	103.64188127887	1	23411548	23412099	LTR61:ERV1:LTR
1	23489769	23490090	321	*	10	20	37.3195104852057	33.722176670868	1	23489769	23490346	MER41B:ERV1:LTR
1	23588050	23588275	225	*	0	27	0	64.9489122680918	1	23587843	23588275	LTR33:ERVL:LTR
1	23588914	23589051	137	*	1	8	8.74420647135111	31.6053101061274	1	23588914	23589424	MER74B:ERVL:LTR
1	23595898	23595976	78	*	1	32	15.35841393045	222.047563309715	1	23595898	23595976	MSTB:ERVL-MaLR:LTR
1	23644540	23644829	289	*	19	31	78.7583717817542	58.0569861681328	1	23644430	23644829	MLT1A:ERVL-MaLR:LTR
1	23670469	23670705	236	*	3	47	15.228257880192	107.789508354531	1	23670353	23670705	THE1C:ERVL-MaLR:LTR
1	23814745	23814926	181	*	0	14	0	41.8639397676466	1	23814745	23814926	MLT1C:ERVL-MaLR:LTR
1	23888187	23888236	49	*	11	9	268.92896229237	99.4116004103446	1	23887710	23888236	HERV1_LTRd:ERV1:LTR
1	23928447	23928493	46	*	1	13	26.042527969024	152.959394834274	1	23928367	23928493	MLT1F:ERVL-MaLR:LTR
1	23934129	23934171	42	*	0	7	0	90.2068225945719	1	23933651	23934171	MER21A:ERVL:LTR
1	23934178	23934332	154	*	16	7	124.462990812998	24.6018607076105	1	23934178	23934332	MER21A:ERVL:LTR
1	24002031	24002252	221	*	3	34	16.2618500440059	83.2678362411433	1	24002031	24002252	MSTB:ERVL-MaLR:LTR
1	24013085	24013174	89	*	9	25	121.141646957033	152.033970665009	1	24013085	24013174	MLT1B:ERVL-MaLR:LTR
1	24013175	24013412	237	*	12	21	60.6560145101318	47.9580575819243	1	24013175	24013412	MLT1A0:ERVL-MaLR:LTR
1	24050001	24050088	87	*	2	33	27.539224978738	205.298285904888	1	24050001	24050088	MLT1L:ERVL-MaLR:LTR
1	24165347	24165488	141	*	11	0	93.4575826406109	0	1	24165062	24165488	MLT1E2-int:ERVL-MaLR:LTR
1	24165549	24165593	44	*	13	0	353.941630124462	0	1	24165549	24165593	MLT1E2:ERVL-MaLR:LTR
1	24170049	24170335	286	*	2	54	8.37731668933638	102.192344477767	1	24170049	24170335	MLT1A1:ERVL-MaLR:LTR
1	24181496	24181822	326	*	14	32	51.4459754970903	53.1279445955761	1	24181351	24181916	MER54B:ERVL:LTR
1	24213032	24213040	8	*	0	8	0	541.240935567432	1	24212671	24213040	MLT1A0:ERVL-MaLR:LTR
1	24230203	24230421	218	*	3	30	16.485636971217	74.4826975551511	1	24230181	24230421	LTR67B:ERVL:LTR
1	24233748	24234085	337	*	14	4	49.7667300060874	6.42422475450957	1	24233748	24234167	MSTA:ERVL-MaLR:LTR
1	24262005	24262108	103	*	0	12	0	63.0571963767881	1	24262005	24262108	MLT1D:ERVL-MaLR:LTR
1	24334211	24334543	332	*	1	36	3.6083020679973	58.6887761458661	1	24334186	24334543	THE1C:ERVL-MaLR:LTR
1	24429826	24429851	25	*	1	7	47.9182514630041	151.547461958881	1	24429552	24429851	MER57E1:ERV1:LTR
1	24440745	24440898	153	*	6	27	46.978677904906	95.5131062766056	1	24440745	24441087	LTR16E1:ERVL:LTR
1	24461945	24462321	376	*	0	26	0	37.4262349062586	1	24461945	24462321	THE1C:ERVL-MaLR:LTR
1	24478559	24478627	68	*	9	0	158.553037929058	0	1	24478559	24478637	LTR50:ERVL:LTR
1	24486681	24486783	102	*	0	15	0	79.5942552305046	1	24486681	24487077	LTR50:ERVL:LTR
1	24494911	24494971	60	*	9	10	179.693442986265	90.2068225945719	1	24494911	24494971	MER4A1:ERV1:LTR
1	24549851	24550110	259	*	8	36	37.0025107822426	75.230400310531	1	24549851	24550110	MER66B:ERV1:LTR
1	24617527	24617890	363	*	1	27	3.30015505943554	40.2575902488172	1	24617527	24617890	THE1B:ERVL-MaLR:LTR
1	24682420	24682736	316	*	7	36	26.5370063481827	61.6603597481884	1	24682416	24682821	MER4A:ERV1:LTR
1	24715661	24715929	268	*	2	18	8.9399722878739	36.352003135126	1	24715661	24715929	MLT1K:ERVL-MaLR:LTR
1	24716234	24716545	311	*	8	39	30.8155957961441	67.8726575148869	1	24716234	24716545	MLT1K:ERVL-MaLR:LTR
1	24752386	24752651	265	*	9	24	40.6853078459469	49.0180469947863	1	24752258	24752651	MLT1J2:ERVL-MaLR:LTR
1	24854581	24854883	302	*	8	41	31.7339413662279	73.4797296631281	1	24854568	24854883	MSTC:ERVL-MaLR:LTR
1	24880828	24880936	108	*	6	9	66.5531270319502	45.103411297286	1	24880629	24880936	MSTD:ERVL-MaLR:LTR
1	24889258	24889665	407	*	5	48	14.7169076974828	63.8318548089354	1	24889258	24889704	ERVL-B4-int:ERVL:LTR
1	24987926	24987931	5	*	3	6	718.773771945062	649.489122680918	1	24987926	24988533	MLT1K:ERVL-MaLR:LTR
1	25040560	25040877	317	*	18	0	68.0227544427503	0	1	25040560	25040877	LTR16C:ERVL:LTR
1	25087356	25087503	147	*	6	12	48.8961749622491	44.1829335157087	1	25087356	25087503	LTR33:ERVL:LTR
1	25093835	25093916	81	*	4	11	59.1583351395112	73.501855447429	1	25093835	25094072	LTR85c:Gypsy:LTR
1	25117798	25117808	10	*	1	10	119.79562865751	541.240935567432	1	25117351	25117808	MLT1H1:ERVL-MaLR:LTR
1	25123016	25123124	108	*	0	13	0	65.1493718738575	1	25122714	25123124	ERV3-16A3_I-int:ERVL:LTR
1	25201785	25201930	145	*	0	28	0	104.515491006125	1	25201522	25201930	MSTB:ERVL-MaLR:LTR
1	25217017	25217244	227	*	5	16	26.3867023474692	38.1491408329467	1	25217017	25217399	MLT1B:ERVL-MaLR:LTR
1	25237234	25237656	422	*	8	22	22.7100717834143	28.2163520911931	1	25237234	25237723	MLT1G3:ERVL-MaLR:LTR
1	25252467	25252532	65	*	7	3	129.01067701578	24.980350872343	1	25252396	25252532	LTR66:ERVL:LTR
1	25252835	25253092	257	*	2	45	9.32261701614866	94.7698136207565	1	25252835	25253092	LTR66:ERVL:LTR
1	25261100	25261147	47	*	0	9	0	103.64188127887	1	25261100	25261268	MLT1B:ERVL-MaLR:LTR
1	25322707	25322907	200	*	29	0	173.70366155339	0	1	25322707	25323269	LTR6A:ERV1:LTR
1	25396446	25396817	371	*	12	47	38.7479122342351	68.5669109748498	1	25396446	25396817	THE1D:ERVL-MaLR:LTR
1	25578205	25578484	279	*	4	31	17.1750005243742	60.1378817297146	1	25578205	25578506	LTR64:ERV1:LTR
1	25587850	25587864	14	*	0	13	0	502.580868741186	1	25587850	25588817	LTR5_Hs:ERVK:LTR
1	25598512	25598749	237	*	5	27	25.2733393792216	61.6603597481884	1	25598359	25598749	LTR67B:ERVL:LTR
1	25598750	25599217	467	*	10	30	25.6521688774112	34.7692249829185	1	25598750	25599217	MLT1G3:ERVL-MaLR:LTR
1	25711001	25711356	355	*	14	22	47.243346512821	33.5416917816436	1	25710962	25711363	MLT1H:ERVL-MaLR:LTR
1	25724371	25724426	55	*	12	21	261.372280707295	206.655629943928	1	25724371	25724684	MLT1H:ERVL-MaLR:LTR
1	25848517	25848790	273	*	14	0	61.4336557218002	0	1	25848517	25849083	MER77:ERVL:LTR
1	25910577	25910987	410	*	3	42	8.76553380420807	55.4441933995906	1	25910577	25910993	LTR7B:ERV1:LTR
1	25941403	25941502	99	*	2	12	24.2011371025273	65.6049618869614	1	25941403	25941569	MSTC:ERVL-MaLR:LTR
1	25942981	25943178	197	*	11	18	66.890960164092	49.453486498547	1	25942981	25943549	Harlequin-int:ERV1:LTR
1	25949174	25949243	69	*	5	31	86.8084265634133	243.166217428846	1	25949174	25949327	MLT1F:ERVL-MaLR:LTR
1	25984619	25984758	139	*	6	28	51.7103433054001	109.026951049555	1	25984619	25984758	MLT1J:ERVL-MaLR:LTR
1	26000763	26001222	459	*	17	16	44.3687513546334	18.8667864250085	1	26000703	26001275	MER90a:ERV1:LTR
1	26050493	26050664	171	*	7	28	49.0391462340685	88.6242467595794	1	26049855	26050664	LTR16D1:ERVL:LTR,MER39B:ERV1:LTR
1	26093256	26093329	73	*	0	11	0	81.5568533046815	1	26093211	26093329	MER4CL34:ERV1:LTR
1	26093339	26093755	416	*	0	20	0	26.0211988253573	1	26093339	26093914	LTR10C:ERV1:LTR
1	26145906	26146344	438	*	9	37	24.6155401351049	45.7212662465639	1	26145906	26146373	ERV3-16A3_I-int:ERVL:LTR
1	26236635	26237067	432	*	11	24	30.5035165563105	30.0689408648573	1	26236635	26237213	MER4B:ERV1:LTR
1	26267087	26267281	194	*	28	0	172.900907340736	0	1	26267015	26267281	MER21C:ERVL:LTR
1	26299068	26299124	56	*	1	8	21.392076545984	77.3201336524902	1	26298925	26299124	MLT1L:ERVL-MaLR:LTR
1	26349793	26349809	16	*	0	22	0	744.206286405218	1	26349783	26349809	MSTC:ERVL-MaLR:LTR
1	26350115	26350208	93	*	3	29	38.643751179842	168.774055176941	1	26350115	26350303	MSTC:ERVL-MaLR:LTR
1	26496945	26497157	212	*	4	44	22.6029488033038	112.333024363052	1	26496945	26497334	LTR16A:ERVL:LTR
1	26630928	26631094	166	*	0	22	0	71.730726400503	1	26630754	26631094	MER41-int:ERV1:LTR
1	26631959	26632370	411	*	10	66	29.1473549045037	86.9146027918503	1	26631736	26632821	MER41-int:ERV1:LTR
1	26633868	26633887	19	*	6	11	378.301985234243	313.350015328513	1	26633868	26634089	MER41-int:ERV1:LTR
1	26635654	26635904	250	*	2	26	9.58365029260082	56.2890572990129	1	26635649	26635904	MER41-int:ERV1:LTR
1	26635905	26635959	54	*	0	13	0	130.298743747715	1	26635905	26636092	MER41B:ERV1:LTR
1	26637171	26637291	120	*	7	12	69.8807833835477	54.1240935567432	1	26637171	26637291	MER41B:ERV1:LTR
1	26816329	26816332	3	*	1	7	399.318762191701	1262.89551632401	1	26816329	26816449	ERVL-E-int:ERVL:LTR
1	26823067	26823274	207	*	2	9	11.5744568751218	23.5322145898883	1	26822927	26823274	MLT1J2:ERVL-MaLR:LTR
1	26888276	26888495	219	*	2	26	10.9402400600466	64.2569147249006	1	26888276	26888495	MLT1A0:ERVL-MaLR:LTR
1	26905138	26905148	10	*	4	5	479.182514630041	270.620467783716	1	26905138	26905148	MER34D:ERV1:LTR
1	26936787	26937060	273	*	0	38	0	75.3375661229392	1	26936787	26937269	MER21C:ERVL:LTR
1	26976951	26977279	328	*	6	26	21.9138345105202	42.9032448925403	1	26976934	26977279	LTR47A:ERVL:LTR
1	27021825	27021953	128	*	5	25	46.79516744434	105.711120228014	1	27021825	27021998	MER41E:ERV1:LTR
1	27039081	27039352	271	*	7	22	30.9435203174381	43.9383785331494	1	27038993	27039352	LTR67B:ERVL:LTR
1	27040542	27040651	109	*	10	26	109.90424647478	129.103342428929	1	27040542	27040651	LTR16A:ERVL:LTR
1	27054482	27054500	18	*	6	6	399.318762191701	180.413645189144	1	27054482	27054937	MLT1H2:ERVL-MaLR:LTR
1	27073834	27073913	79	*	0	9	0	61.6603597481884	1	27073834	27073913	ERVL-E-int:ERVL:LTR
1	27213093	27213114	21	*	0	14	0	360.827290378288	1	27213093	27213114	MER65C:ERV1:LTR
1	27213432	27213591	159	*	4	34	30.1372650710718	115.737055404356	1	27213432	27213591	MER65C:ERV1:LTR
1	27222725	27222989	264	*	14	16	63.5279848941342	32.8024809434807	1	27222725	27223075	MLT1A0:ERVL-MaLR:LTR
1	27476206	27476489	283	*	2	14	8.4661221666085	26.7751699573994	1	27476206	27476554	MSTB:ERVL-MaLR:LTR
1	27666856	27667095	239	*	9	42	45.1113245990625	95.11346984867	1	27666856	27667095	LTR103_Mam:ERV1:LTR
1	27673243	27673822	579	*	54	112	111.726493048455	104.696001353286	1	27672710	27673822	ERVL-E-int:ERVL:LTR
1	27674136	27674165	29	*	0	23	0	429.260052346584	1	27674136	27674165	ERVL-E-int:ERVL:LTR
1	27702347	27702404	57	*	23	2	483.385870021533	18.9909100199099	1	27702347	27702404	MER65A:ERV1:LTR
1	28147347	28147419	72	*	8	12	133.1062540639	90.2068225945719	1	28147294	28147419	MLT1O:ERVL-MaLR:LTR
1	28287207	28287385	178	*	10	18	67.3009149761294	54.7322294394032	1	28287000	28287385	LTR16:ERVL:LTR
1	28347892	28348021	129	*	22	0	204.302622516684	0	1	28347892	28348021	LTR38:ERV1:LTR
1	28348526	28348651	125	*	10	26	95.8365029260082	112.578114598026	1	28348329	28348651	LTR38:ERV1:LTR
1	28403105	28403507	402	*	4	36	11.9199630504985	48.4693375135013	1	28403105	28403518	LTR16A:ERVL:LTR
1	28497607	28497686	79	*	4	27	60.6560145101318	184.981079244565	1	28497607	28497686	MER51B:ERV1:LTR
1	28525014	28525381	367	*	1	30	3.26418606696213	44.2431282480189	1	28524929	28525381	LTR2:ERV1:LTR
1	28657763	28657846	83	*	12	19	173.19849926387	123.898527419051	1	28657302	28657846	HERVL-int:ERVL:LTR
1	28712000	28712539	539	*	28	26	62.2314954064989	26.1080970774642	1	28711794	28712539	MER21B:ERVL:LTR
1	28799374	28799430	56	*	11	8	235.312842005824	77.3201336524902	1	28799374	28799430	MLT2D:ERVL:LTR
1	28799728	28799794	66	*	0	11	0	90.2068225945719	1	28799728	28799992	MLT2D:ERVL:LTR
1	28836526	28836712	186	*	1	22	6.44062519664034	64.0177450671156	1	28836526	28836712	MLT1C:ERVL-MaLR:LTR
1	28848273	28848294	21	*	0	11	0	283.507156725797	1	28848273	28848343	MLT1A:ERVL-MaLR:LTR
1	28904475	28904573	98	*	9	7	110.01639366506	38.6600668262451	1	28904475	28904615	MLT1A:ERVL-MaLR:LTR
1	28926199	28926238	39	*	0	14	0	194.291617896001	1	28926199	28926256	MSTA:ERVL-MaLR:LTR
1	29005062	29005423	361	*	4	22	13.2737538678682	32.9842121398435	1	29005051	29005423	MSTA:ERVL-MaLR:LTR
1	29157010	29157298	288	*	3	38	12.4787113184907	71.4137345540361	1	29156731	29157306	LTR14:ERVK:LTR
1	29205830	29205992	162	*	13	9	96.1322946017058	30.0689408648573	1	29205830	29205992	LTR16E1:ERVL:LTR
1	29213967	29214057	90	*	9	12	119.79562865751	72.1654580756575	1	29213967	29214057	MLT1K:ERVL-MaLR:LTR
1	29253408	29253553	145	*	23	14	190.020652353292	52.2577455030624	1	29252731	29253553	MER21A:ERVL:LTR
1	29352550	29352724	174	*	1	21	6.8848062446845	65.3221818788279	1	29352386	29352724	MLT1B:ERVL-MaLR:LTR
1	29359759	29360266	507	*	0	66	0	70.457399896352	1	29359333	29360290	LTR5_Hs:ERVK:LTR
1	29405005	29405188	183	*	10	11	65.4620921625739	32.533608148862	1	29405005	29405643	MSTA-int:ERVL-MaLR:LTR
1	29424200	29424377	177	*	1	61	6.76811461341866	186.529361975217	1	29424200	29424377	LTR85c:Gypsy:LTR
1	29428678	29428683	5	*	1	16	239.591257315021	1731.97099381578	1	29428348	29428683	MLT1I:ERVL-MaLR:LTR
1	29435781	29435971	190	*	20	5	126.100661744748	14.2431825149324	1	29435781	29435971	MSTA1:ERVL-MaLR:LTR
1	29435972	29436106	134	*	12	5	107.279667454487	20.1955572972922	1	29435972	29437598	MSTA1-int:ERVL-MaLR:LTR
1	29446510	29446648	138	*	15	6	130.21263984512	23.5322145898883	1	29446510	29446648	LTR16C:ERVL:LTR
1	29450461	29450523	62	*	3	8	57.965626769763	69.837540073217	1	29450461	29450645	MLT1G:ERVL-MaLR:LTR
1	29474015	29474542	527	*	5	50	11.3658091705418	51.3511324067772	1	29473273	29474542	ERV3-16A3_I-int:ERVL:LTR
1	29505014	29505205	191	*	7	20	43.9041570996111	56.6744435149143	1	29505014	29505205	MLT1A:ERVL-MaLR:LTR
1	29544293	29544804	511	*	16	64	37.5093944915883	67.7875144350599	1	29544293	29544804	MLT1H:ERVL-MaLR:LTR
1	29564385	29564730	345	*	18	20	62.5020671256575	31.3762861198511	1	29564225	29565515	HERV4_I-int:ERV1:LTR
1	29566329	29566346	17	*	10	0	704.68016857359	0	1	29566329	29566937	PABL_B-int:ERV1:LTR
1	29604670	29604924	254	*	9	18	42.4472699967556	38.3556568512353	1	29604506	29604924	MER65C:ERV1:LTR
1	29605243	29605292	49	*	0	10	0	110.457333789272	1	29605243	29605292	MER65C:ERV1:LTR
1	29606035	29606341	306	*	0	21	0	37.1439857742355	1	29606035	29606341	MER34:ERV1:LTR
1	29606347	29606697	350	*	4	20	13.6909289894297	30.9280534609961	1	29606347	29606697	MER65-int:ERV1:LTR
1	29606766	29606772	6	*	2	9	399.318762191701	811.861403351147	1	29606766	29607042	LTR57-int:ERVL:LTR
1	29627608	29627760	152	*	16	0	126.100661744748	0	1	29627608	29627957	MLT1C:ERVL-MaLR:LTR
1	29657893	29658077	184	*	9	6	58.5956879303039	17.6491609424162	1	29657788	29658077	MLT1H:ERVL-MaLR:LTR
1	29662616	29662708	92	*	4	7	52.0850559380479	41.1813755323046	1	29662376	29662708	MSTC:ERVL-MaLR:LTR
1	29663052	29663053	1	*	3	7	3593.86885972531	3788.68654897202	1	29663052	29663103	MSTC:ERVL-MaLR:LTR
1	29719140	29719505	365	*	11	20	36.1027921981538	29.6570375653387	1	29719140	29719543	LTR52:ERVL:LTR
1	29720669	29720785	116	*	4	36	41.308837468107	167.971324831272	1	29720669	29721065	MLT1A1:ERVL-MaLR:LTR
1	29726309	29726504	195	*	10	26	61.4336557218002	72.1654580756575	1	29726001	29726504	MLT1L:ERVL-MaLR:LTR
1	29750309	29750416	107	*	8	18	89.5668251644937	91.0498770113436	1	29750309	29750873	MLT1K:ERVL-MaLR:LTR
1	29789794	29790151	357	*	11	14	36.9118183538547	21.2251347281346	1	29789760	29790163	LTR16A1:ERVL:LTR
1	29796595	29797206	611	*	21	77	41.1736203241852	68.208759474128	1	29796326	29799579	HERVL-int:ERVL:LTR
1	29807292	29807590	298	*	6	18	24.1199252330558	32.692405504073	1	29807239	29807590	THE1B:ERVL-MaLR:LTR
1	29841075	29841449	374	*	18	2	57.655650156021	2.89433655383653	1	29840950	29841669	MER72:ERV1:LTR
1	29858383	29858601	218	*	5	16	27.476061618695	39.7241053627473	1	29858383	29858839	MER4CL34:ERV1:LTR
1	29877002	29877274	272	*	23	15	101.297774232454	29.8478457114392	1	29876498	29877274	LTR1E:ERV1:LTR
1	29888949	29889279	330	*	0	16	0	26.2419847547846	1	29888891	29889857	MER66-int:ERV1:LTR
1	29914470	29914535	65	*	2	28	36.8601934330801	233.149941475201	1	29914106	29914535	MLT1J1:ERVL-MaLR:LTR
1	29935408	29935628	220	*	4	12	21.7810233922746	29.5222328491326	1	29935182	29935628	MLT2B1:ERVL:LTR
1	29952041	29952045	4	*	12	5	3593.86885972531	676.551169459289	1	29951787	29952045	ERV3-16A3_I-int:ERVL:LTR
1	29952085	29952209	124	*	14	0	135.253129129447	0	1	29952085	29952209	ERV3-16A3_I-int:ERVL:LTR
1	29952788	29953176	388	*	19	30	58.6628078477499	41.8485259459354	1	29952788	29954214	ERV3-16A3_I-int:ERVL:LTR
1	29983532	29983617	85	*	1	16	14.0936033714718	101.880646695046	1	29983468	29983617	MLT1L:ERVL-MaLR:LTR
1	30007538	30007649	111	*	6	28	64.7543938689245	136.529245008001	1	30007538	30007649	MER84:ERV1:LTR
1	30059342	30059526	184	*	10	22	65.1063199225599	64.7135901221929	1	30059087	30059526	MLT1K:ERVL-MaLR:LTR
1	30060958	30061085	127	*	7	16	66.0290866616198	68.1878344021961	1	30060699	30061085	LTR33A:ERVL:LTR
1	30096139	30096248	109	*	12	0	131.885095769736	0	1	30096097	30096248	MLT1K:ERVL-MaLR:LTR
1	30097923	30098127	204	*	0	36	0	95.5131062766056	1	30097923	30098288	THE1B:ERVL-MaLR:LTR
1	30125038	30125135	97	*	5	14	61.750324050263	78.1172484324128	1	30125038	30125385	MLT1J2:ERVL-MaLR:LTR
1	30130531	30130621	90	*	0	14	0	84.1930344216005	1	30130531	30130916	MSTA:ERVL-MaLR:LTR
1	30143857	30144255	398	*	8	18	24.0795233482433	24.4782332668688	1	30142792	30144354	THE1A-int:ERVL-MaLR:LTR
1	30150904	30151086	182	*	1	24	6.5821773987643	71.3724310638371	1	30150904	30151305	MSTA:ERVL-MaLR:LTR
1	30182235	30182428	193	*	7	16	43.4491917410659	44.8697148656938	1	30181897	30182428	ERVL-E-int:ERVL:LTR
1	30182429	30182561	132	*	1	18	9.07542641344775	73.8055821228316	1	30182429	30183120	LTR41C:ERVL:LTR
1	30187874	30187958	84	*	0	9	0	57.9901002393677	1	30187509	30187958	MLT1N2:ERVL-MaLR:LTR
1	30209889	30210204	315	*	15	25	57.0455374559573	42.955629806939	1	30209889	30210204	MER4E1:ERV1:LTR
1	30230009	30230182	173	*	0	7	0	21.8999222483932	1	30229414	30230182	LTR17:ERV1:LTR
1	30230183	30230274	91	*	2	14	26.3287095950572	83.2678362411433	1	30230183	30230274	LTR17:ERV1:LTR
1	30302705	30302838	133	*	0	10	0	40.6948071855212	1	30302456	30302838	MLT1A:ERVL-MaLR:LTR
1	30304849	30305196	347	*	1	32	3.45232359243545	49.912708755498	1	30304801	30305274	MER66B:ERV1:LTR
1	30306023	30306487	464	*	17	24	43.8906398098637	27.995220805212	1	30305297	30309176	MER66-int:ERV1:LTR
1	30307347	30308022	675	*	31	24	55.0172516797455	19.2441221535087	1	30305297	30309176	MER66-int:ERV1:LTR
1	30381924	30382551	627	*	38	44	72.603411307582	37.9818200398198	1	30380702	30383477	ERVL-E-int:ERVL:LTR
1	30444757	30445094	337	*	9	32	31.9928978610562	51.3937980360766	1	30444740	30445187	MER70A:ERVL:LTR
1	30537098	30537393	295	*	7	36	28.4260813763584	66.0497412895849	1	30536966	30537393	MER57A1:ERV1:LTR
1	30537443	30537471	28	*	0	18	0	347.940601436206	1	30537443	30537827	MLT1H:ERVL-MaLR:LTR
1	30543397	30543458	61	*	0	14	0	124.219231113837	1	30543397	30543458	MLT1H:ERVL-MaLR:LTR
1	30543476	30543660	184	*	2	14	13.021263984512	41.1813755323046	1	30543476	30544343	ERVL-E-int:ERVL:LTR
1	30546027	30546140	113	*	6	9	63.6082984022178	43.1076851336892	1	30545655	30546140	MER65A:ERV1:LTR
1	30551993	30552142	149	*	16	0	128.639601242964	0	1	30550502	30552142	MER52D:ERV1:LTR
1	30569897	30569979	82	*	0	7	0	46.2034944996588	1	30569723	30569979	MER65A:ERV1:LTR
1	30574994	30575335	341	*	2	50	7.0261365781531	79.360840992292	1	30574994	30575354	THE1B:ERVL-MaLR:LTR
1	30607760	30608249	489	*	7	46	17.1486584990301	50.9142802374271	1	30607760	30608249	LTR45B:ERV1:LTR
1	30608501	30608705	204	*	6	32	35.2340084286795	84.9005389125383	1	30608501	30608991	MLT1H:ERVL-MaLR:LTR
1	30646518	30646750	232	*	5	24	25.8180234175669	55.990441610424	1	30646518	30646861	MSTD:ERVL-MaLR:LTR
1	30648406	30648651	245	*	16	9	78.2338799395985	19.8823200820689	1	30648158	30648651	MER66B:ERV1:LTR,MSTA:ERVL-MaLR:LTR
1	30648677	30648711	34	*	8	1	281.872067429436	15.9188510461009	1	30648677	30649024	MSTA:ERVL-MaLR:LTR
1	30657572	30657628	56	*	1	9	21.392076545984	86.9851503590515	1	30657572	30657770	MLT1I:ERVL-MaLR:LTR
1	30669499	30669582	83	*	0	22	0	143.461452801006	1	30669499	30669582	LTR75_1:ERV1:LTR
1	30669881	30670049	168	*	8	16	57.0455374559573	51.5467557683268	1	30669881	30670311	LTR75_1:ERV1:LTR
1	30671949	30672024	75	*	4	22	63.8910019506721	158.764007766447	1	30671949	30672024	MLT2D:ERVL:LTR
1	30679222	30679706	484	*	14	28	34.6516281240732	31.3114590824134	1	30679222	30680836	MER52A:ERV1:LTR
1	30689257	30689533	276	*	5	46	21.7021066408533	90.2068225945719	1	30689218	30689533	LTR88a:Gypsy:LTR
1	30738292	30738642	350	*	13	65	44.4955192156467	100.516173748237	1	30738134	30738642	MLT1F1:ERVL-MaLR:LTR
1	30738643	30738860	217	*	10	27	55.2053588283458	67.3433422134592	1	30738643	30738860	LTR16A1:ERVL:LTR
1	30844335	30844456	121	*	17	12	168.307908031213	53.676786998423	1	30844335	30844456	LTR81C:Gypsy:LTR
1	30844739	30844986	247	*	0	31	0	67.9290243019854	1	30844739	30845034	LTR81A:Gypsy:LTR
1	30848738	30848857	119	*	0	9	0	40.9341884042595	1	30848387	30848857	MLT1C:ERVL-MaLR:LTR
1	30920750	30920848	98	*	1	15	12.2240437405623	82.8430003419538	1	30920750	30920848	MER34-int:ERV1:LTR
1	30920856	30921308	452	*	11	20	29.1538034343498	23.9487139631607	1	30920856	30921468	MER31-int:ERV1:LTR
1	30924859	30924877	18	*	6	16	399.318762191701	481.103053837717	1	30924859	30924877	MER34B-int:ERV1:LTR
1	30927031	30927089	58	*	2	9	41.308837468107	83.9856624156359	1	30927031	30927089	MER34B-int:ERV1:LTR
1	30956792	30956959	167	*	2	22	14.3467818751509	71.3012010927155	1	30956792	30956959	MLT1L:ERVL-MaLR:LTR
1	31084754	31084804	50	*	4	8	95.8365029260082	86.598549690789	1	31084718	31084804	MER49:ERV1:LTR
1	31085116	31085169	53	*	4	16	90.4117952132153	163.393489982621	1	31085116	31085515	MER49:ERV1:LTR
1	31136064	31136287	223	*	2	50	10.7440025701803	121.354469858168	1	31136064	31136589	LTR1E:ERV1:LTR
1	31138245	31138346	101	*	0	13	0	69.6646748750159	1	31138245	31138346	MER41A:ERV1:LTR
1	31138679	31139151	472	*	9	33	22.842386820288	37.8409976138247	1	31138679	31139151	MER41A:ERV1:LTR
1	31155805	31156129	324	*	2	36	7.39479189243891	60.1378817297146	1	31155805	31156129	LTR54:ERV1:LTR
1	31171162	31171364	202	*	12	15	71.1657199945606	40.19115858174	1	31171162	31171364	LTR8:ERV1:LTR
1	31189689	31190035	346	*	18	0	62.3214253131556	0	1	31189619	31190035	MLT1K:ERVL-MaLR:LTR
1	31327276	31327415	139	*	10	37	86.1839055090002	144.071328172626	1	31327143	31327415	MER21C:ERVL:LTR
1	31439365	31439598	233	*	20	0	102.828865800438	0	1	31439365	31439598	MamGypLTR1a:Gypsy:LTR
1	31443141	31443177	36	*	8	7	266.212508127801	105.241293027001	1	31443141	31443195	MER77B:ERVL:LTR
1	31449237	31449393	156	*	5	20	38.3960348261251	69.3898635342861	1	31449237	31449393	LTR67B:ERVL:LTR
1	31449922	31450087	165	*	0	20	0	65.6049618869614	1	31449922	31450140	MLT1L:ERVL-MaLR:LTR
1	31453610	31453896	286	*	2	14	8.37731668933638	26.4943115312729	1	31453515	31454101	LTR10A:ERV1:LTR
1	31464000	31464306	306	*	14	22	54.8084575557237	38.91274700158	1	31459371	31466684	HERVIP10F-int:ERV1:LTR
1	31466023	31466543	520	*	0	40	0	41.6339181205717	1	31459371	31466684	HERVIP10F-int:ERV1:LTR
1	31499226	31499503	277	*	20	10	86.4950387418847	19.5393839555029	1	31499098	31499747	MER4A:ERV1:LTR
1	31517426	31517497	71	*	12	22	202.471485054947	167.708458908218	1	31517426	31517843	LTR1:ERV1:LTR
1	31525219	31525377	158	*	13	7	98.5660235789642	23.9790287909622	1	31524940	31525377	LTR47B2:ERVL:LTR
1	31534761	31534867	106	*	6	48	67.8088464099115	245.090234973931	1	31534761	31535311	ERV24B_Prim-int:ERV1:LTR
1	31535154	31535311	157	*	7	32	53.4120637326479	110.316623809922	1	31534761	31535311	ERV24B_Prim-int:ERV1:LTR
1	31535612	31535882	270	*	6	16	26.6212508127801	32.0735369225145	1	31535612	31535885	ERV24B_Prim-int:ERV1:LTR
1	31607366	31607463	97	*	1	19	12.3500648100526	106.016265729703	1	31607366	31607463	LTR88b:Gypsy:LTR
1	31835494	31835670	176	*	11	16	74.8722679109439	49.203721415221	1	31835494	31835670	MLT1N2:ERVL-MaLR:LTR
1	31875229	31875409	180	*	20	26	133.1062540639	78.179246248629	1	31875031	31875409	MSTD:ERVL-MaLR:LTR
1	32159733	32159846	113	*	18	16	190.824895206654	76.6358846821142	1	32159568	32159846	MER21C:ERVL:LTR
1	32344544	32344572	28	*	13	0	556.193990195584	0	1	32344544	32344647	MSTD:ERVL-MaLR:LTR
1	32404945	32405154	209	*	4	44	22.9273930444996	113.945460119459	1	32404945	32405379	ERVL-E-int:ERVL:LTR
1	32406198	32406585	387	*	25	27	77.3873570138955	37.7609955047045	1	32406198	32407197	ERVL-E-int:ERVL:LTR
1	32413176	32413527	351	*	9	12	30.7168278609001	18.503963609143	1	32412918	32413527	LTR9:ERV1:LTR
1	32413531	32413565	34	*	2	10	70.468016857359	159.188510461009	1	32413531	32413638	HUERS-P3b-int:ERV1:LTR
1	32419836	32420156	320	*	1	22	3.7436133955472	37.2103143202609	1	32419836	32421664	HUERS-P3b-int:ERV1:LTR
1	32423682	32424079	397	*	10	16	30.1752213243099	21.8132366979317	1	32423682	32424098	LTR21B:ERV1:LTR
1	32428253	32428741	488	*	33	0	81.0093390511852	0	1	32428143	32428925	HUERS-P3-int:ERV1:LTR
1	32434321	32434808	487	*	26	50	63.9565984619151	55.5688845551778	1	32432752	32436378	HERVH-int:ERV1:LTR
1	32435631	32436356	725	*	14	35	23.1329489821399	26.1288727515312	1	32432752	32436378	HERVH-int:ERV1:LTR
1	32438630	32438846	216	*	0	38	0	95.2183127387148	1	32438131	32438846	MER4B:ERV1:LTR
1	32449008	32449195	187	*	0	10	0	28.9433655383653	1	32448198	32449195	LTR13:ERVK:LTR
1	32449196	32449408	212	*	1	28	5.65073720082596	71.4846518673966	1	32449196	32449408	HERVIP10FH-int:ERV1:LTR
1	32449411	32449699	288	*	2	30	8.31914087899377	56.3792641216075	1	32449411	32449911	LTR10F:ERV1:LTR
1	32453247	32453293	46	*	14	11	364.595391566336	129.427180244386	1	32453239	32453293	LTR50:ERVL:LTR
1	32453599	32453629	30	*	2	11	79.8637524383402	198.455009708058	1	32453599	32453629	LTR50:ERVL:LTR
1	32499379	32499449	70	*	11	14	188.250273604659	108.248187113486	1	32499379	32499449	LTR88c:Gypsy:LTR
1	32511702	32511869	167	*	8	22	57.3871275006037	71.3012010927155	1	32511702	32512090	MSTC:ERVL-MaLR:LTR
1	32535210	32535709	499	*	0	53	0	57.4865121945368	1	32535210	32535709	MLT1G:ERVL-MaLR:LTR
1	32541531	32541726	195	*	0	47	0	130.452943444458	1	32541531	32541906	MLT1A1:ERVL-MaLR:LTR
1	32549824	32550051	227	*	19	31	100.269468920383	73.9139603638343	1	32549824	32550051	LTR67B:ERVL:LTR
1	32567347	32567393	46	*	3	11	78.1275839070719	129.427180244386	1	32567013	32567393	MSTA:ERVL-MaLR:LTR
1	32587652	32587851	199	*	6	26	36.1192850223649	70.7148961042875	1	32587652	32588388	MER21B:ERVL:LTR
1	32606106	32606585	479	*	18	17	45.0171464683755	19.2089684856917	1	32605956	32607618	MER52A:ERV1:LTR
1	32607212	32607618	406	*	14	48	41.308837468107	63.9890761261988	1	32605956	32607618	MER52A:ERV1:LTR
1	32614230	32614379	149	*	2	16	16.0799501553705	58.119832007241	1	32614230	32614379	MER4E:ERV1:LTR
1	32706264	32706471	207	*	7	24	40.5105990629262	62.7525722397022	1	32706264	32706471	MER21B:ERVL:LTR,MLT1J:ERVL-MaLR:LTR
1	32719250	32719326	76	*	2	17	31.5251654361869	121.067051376925	1	32719250	32719326	MLT1M:ERVL-MaLR:LTR
1	32813046	32813323	277	*	30	19	129.742558112827	37.1248295154556	1	32812989	32813323	MER4D0:ERV1:LTR
1	32813620	32813640	20	*	2	9	119.79562865751	243.558421005344	1	32813620	32813640	MER4D0:ERV1:LTR
1	32917535	32917599	64	*	8	9	149.744535821888	76.1120065641701	1	32917535	32917616	MLT1K-int:ERVL-MaLR:LTR
1	32921431	32921520	89	*	8	0	107.681463961807	0	1	32921431	32921520	LTR67B:ERVL:LTR
1	32924068	32924389	321	*	0	12	0	20.2333060025208	1	32923851	32926332	HERVS71-int:ERV1:LTR
1	32930708	32930733	25	*	11	0	527.100766093045	0	1	32930708	32930805	ERVL-E-int:ERVL:LTR
1	32932023	32932588	565	*	2	28	4.24055322681452	26.82255963874	1	32932023	32932588	LTR67B:ERVL:LTR
1	32994295	32994304	9	*	6	6	798.637524383402	360.827290378288	1	32994295	32994378	MLT2B4:ERVL:LTR
1	33050501	33050962	461	*	20	58	51.9720731702865	68.09538885664	1	33050501	33050962	MLT1J:ERVL-MaLR:LTR
1	33055694	33055834	140	*	8	22	68.4546449471487	85.0521470177392	1	33055694	33055834	LTR78B:ERV1:LTR
1	33055869	33056004	135	*	5	12	44.3687513546334	48.1103053837717	1	33055869	33056004	MLT1G3:ERVL-MaLR:LTR
1	33056005	33056077	72	*	5	9	83.1914087899377	67.6551169459289	1	33056005	33056166	MLT1F:ERVL-MaLR:LTR
1	33056661	33056887	226	*	9	28	47.7062238016634	67.0563990968499	1	33056531	33056887	MLT1F:ERVL-MaLR:LTR
1	33056888	33057249	361	*	8	28	26.5475077357363	41.9799063598008	1	33056888	33057249	MLT1G3:ERVL-MaLR:LTR
1	33065817	33066619	802	*	6	62	8.96226648310551	41.8415685850134	1	33065126	33068370	HERVK11-int:ERVK:LTR
1	33068576	33068692	116	*	4	19	41.308837468107	88.6515325498379	1	33068371	33068692	LTR5B:ERVK:LTR
1	33145928	33146046	118	*	2	44	20.304343840256	201.818653940398	1	33145865	33146046	LTR67B:ERVL:LTR,MLT1N2:ERVL-MaLR:LTR
1	33146118	33146265	147	*	4	61	32.5974499748327	224.596578704853	1	33146118	33146265	LTR67B:ERVL:LTR
1	33168202	33168300	98	*	2	14	24.4480874811245	77.3201336524902	1	33168202	33168340	MLT1J:ERVL-MaLR:LTR
1	33184680	33184749	69	*	4	7	69.4467412507306	54.9085007097394	1	33184335	33184749	MLT1J1:ERVL-MaLR:LTR
1	33187740	33187953	213	*	15	0	84.3631187728946	0	1	33187607	33187953	ERV3-16A3_I-int:ERVL:LTR
1	33191801	33192020	219	*	8	21	43.7609602401864	51.8998157393427	1	33191792	33192020	ERV3-16A3_I-int:ERVL:LTR
1	33192031	33192215	184	*	8	30	52.0850559380479	88.2458047120812	1	33192031	33192215	ERV3-16A3_I-int:ERVL:LTR
1	33285430	33285487	57	*	3	11	63.0503308723738	104.450005109504	1	33285430	33285487	LTR37-int:ERV1:LTR
1	33285732	33285780	48	*	6	10	149.744535821888	112.758528243215	1	33285732	33285780	LTR37-int:ERV1:LTR
1	33435719	33435891	172	*	2	14	13.9297242625012	44.0544947554886	1	33435445	33435891	MLT1C:ERVL-MaLR:LTR
1	33502418	33502520	102	*	0	17	0	90.2068225945719	1	33502418	33502792	THE1C:ERVL-MaLR:LTR
1	33518492	33518839	347	*	12	45	41.4278831092255	70.1897466874191	1	33518486	33518839	MLT2D:ERVL:LTR
1	33562693	33563019	326	*	11	28	40.421837890571	46.4869515211291	1	33562584	33563019	MLT2D:ERVL:LTR
1	33583516	33583607	91	*	0	8	0	47.5816207092248	1	33581791	33583607	ERV3-16A3_I-int:ERVL:LTR
1	33593340	33593542	202	*	7	14	41.5133366634937	37.511748009624	1	33593340	33593685	THE1B:ERVL-MaLR:LTR
1	33608469	33608864	395	*	10	34	30.3280072550659	46.5878273652979	1	33608469	33608910	MLT1C:ERVL-MaLR:LTR
1	33733814	33733894	80	*	1	20	14.9744535821888	135.310233891858	1	33733528	33733894	THE1D:ERVL-MaLR:LTR
1	33783263	33783431	168	*	9	0	64.1762296379519	0	1	33783238	33783431	MLT1B:ERVL-MaLR:LTR
1	33783476	33783612	136	*	7	0	61.6595147501891	0	1	33783476	33783619	MLT1B:ERVL-MaLR:LTR
1	33861650	33861990	340	*	11	14	38.7574092715474	22.2863914645413	1	33861650	33862106	LTR33:ERVL:LTR
1	33869787	33869793	6	*	0	8	0	721.654580756575	1	33869696	33869793	LTR79:ERVL:LTR
1	33869838	33869971	133	*	0	8	0	32.5558457484169	1	33869838	33869971	LTR79:ERVL:LTR
1	33905881	33906196	315	*	8	16	30.4242866431772	27.491603076441	1	33905881	33906196	MLT1I:ERVL-MaLR:LTR
1	33923446	33923564	118	*	4	19	40.608687680512	87.1489642015356	1	33923159	33923564	MSTA:ERVL-MaLR:LTR
1	34036954	34037113	159	*	0	36	0	122.545117486966	1	34036788	34037113	LTR47B2:ERVL:LTR
1	34049804	34049835	31	*	14	14	541.012516517788	244.431390256259	1	34049804	34050160	MLT1A:ERVL-MaLR:LTR
1	34225056	34225121	65	*	7	6	129.01067701578	49.960701744686	1	34225015	34225121	MLT1J:ERVL-MaLR:LTR
1	34258156	34258264	108	*	0	23	0	115.264273315286	1	34258156	34258449	MLT1I:ERVL-MaLR:LTR
1	34269675	34269748	73	*	2	21	32.8207201801398	155.699447218028	1	34269621	34269748	MLT1L:ERVL-MaLR:LTR
1	34269794	34270120	326	*	3	42	11.0241376065194	69.7304272816936	1	34269794	34270178	MLT1A:ERVL-MaLR:LTR
1	34289790	34289986	196	*	0	28	0	77.3201336524902	1	34289790	34289986	MLT1H:ERVL-MaLR:LTR
1	34314483	34314975	492	*	8	48	19.4789640093513	52.8039937138958	1	34314483	34314975	MLT1A1:ERVL-MaLR:LTR,THE1D-int:ERVL-MaLR:LTR
1	34315449	34315481	32	*	0	18	0	304.44802625668	1	34315449	34315481	MSTA:ERVL-MaLR:LTR
1	34315483	34315499	16	*	0	18	0	608.89605251336	1	34315483	34317079	MSTA-int:ERVL-MaLR:LTR
1	34323486	34323727	241	*	0	35	0	78.6034553728635	1	34323486	34323727	MLT1G3:ERVL-MaLR:LTR
1	34344581	34344617	36	*	5	6	166.382817579875	90.2068225945719	1	34344552	34344617	MLT1J1:ERVL-MaLR:LTR
1	34355904	34356186	282	*	10	42	42.4807193820958	80.6103521057877	1	34355633	34356186	MLT1L:ERVL-MaLR:LTR
1	34365147	34365250	103	*	0	8	0	42.0381309178588	1	34364971	34365250	LTR88c:Gypsy:LTR
1	34365438	34365468	30	*	0	12	0	216.496374226973	1	34365438	34365774	MLT1J:ERVL-MaLR:LTR
1	34368579	34368775	196	*	0	34	0	93.888733720881	1	34368282	34368775	MLT1D:ERVL-MaLR:LTR
1	34369355	34369833	478	*	9	27	22.5556622995312	30.5721867370725	1	34369355	34369833	LTR78:ERV1:LTR
1	34395955	34396267	312	*	4	19	15.35841393045	32.9601851787859	1	34395955	34396326	MLT2B1:ERVL:LTR
1	34398505	34398614	109	*	0	7	0	34.7585921924039	1	34398465	34398614	MLT1J2:ERVL-MaLR:LTR
1	34398681	34398756	75	*	3	14	47.9182514630041	101.031641305921	1	34398681	34398756	MLT1J2:ERVL-MaLR:LTR
1	34418949	34419241	292	*	7	16	28.7181301576223	29.6570375653387	1	34418949	34419396	MLT1C:ERVL-MaLR:LTR
1	34420606	34420786	180	*	19	0	126.450941360705	0	1	34420265	34420786	LTR49:ERV1:LTR
1	34423885	34423964	79	*	12	14	181.968043530395	95.9161151638486	1	34423885	34423966	MLT1K:ERVL-MaLR:LTR
1	34436235	34436251	16	*	8	6	598.978143287551	202.965350837787	1	34436235	34436369	LTR104_Mam:Gypsy:LTR
1	34497441	34497524	83	*	0	20	0	130.419502546369	1	34497441	34497524	MLT1K:ERVL-MaLR:LTR
1	34497708	34497857	149	*	0	13	0	47.2223635058833	1	34497708	34497857	MLT1K:ERVL-MaLR:LTR
1	34510018	34510244	226	*	0	33	0	79.0307560784303	1	34509811	34510244	MSTB:ERVL-MaLR:LTR
1	34510363	34510536	173	*	0	9	0	28.1570428907912	1	34510363	34510536	MLT1J:ERVL-MaLR:LTR
1	34517899	34517944	45	*	4	10	106.48500325112	120.275763459429	1	34517899	34517954	MLT1J:ERVL-MaLR:LTR
1	34601516	34601890	374	*	0	26	0	37.6263751998749	1	34601347	34602112	ERVL-E-int:ERVL:LTR
1	34605366	34605471	105	*	4	51	45.6364299647658	262.888454418467	1	34605366	34605471	MLT1J2:ERVL-MaLR:LTR
1	34605553	34606034	481	*	11	53	27.3960897137757	59.6377746051432	1	34605553	34606438	LTR78:ERV1:LTR
1	34635234	34635542	308	*	14	32	54.4525584806865	56.2328244745383	1	34633649	34636714	HERVH-int:ERV1:LTR
1	34635834	34636326	492	*	10	36	24.3487050116891	39.6029952854218	1	34633649	34636714	HERVH-int:ERV1:LTR
1	34637130	34637177	47	*	0	32	0	368.504466769315	1	34637130	34637423	MER72:ERV1:LTR
1	34661787	34661943	156	*	4	27	30.7168278609001	93.6763157712862	1	34661530	34661943	MLT1I:ERVL-MaLR:LTR
1	34666524	34666739	215	*	14	12	78.0064558700067	30.2087964037636	1	34666244	34666739	LTR33B:ERVL:LTR
1	34671334	34671670	336	*	34	32	121.221767093909	51.5467557683268	1	34670816	34672567	MER52D:ERV1:LTR,THE1D:ERVL-MaLR:LTR
1	34685289	34685485	196	*	6	12	36.6721312216868	33.1372001367815	1	34685289	34685485	MLT1G:ERVL-MaLR:LTR
1	34685493	34685647	154	*	0	6	0	21.0873091779519	1	34685493	34685778	MLT1C:ERVL-MaLR:LTR
1	34711725	34711770	45	*	5	9	133.1062540639	108.248187113486	1	34711379	34711770	MLT1J2:ERVL-MaLR:LTR
1	34729035	34729183	148	*	8	10	64.7543938689245	36.5703334842859	1	34729035	34729183	LTR88c:Gypsy:LTR
1	34751655	34751816	161	*	11	29	81.8479450455039	97.4906033009659	1	34751655	34751816	MSTD:ERVL-MaLR:LTR
1	34788706	34788848	142	*	11	0	92.799430650184	0	1	34788524	34788848	MLT1A:ERVL-MaLR:LTR
1	34788896	34789219	323	*	21	0	77.8857028423442	0	1	34788896	34789219	ERV3-16A3_LTR:ERVL:LTR
1	34829360	34829637	277	*	9	34	38.9227674338481	66.43390544871	1	34829233	34829637	MLT1H:ERVL-MaLR:LTR
1	34833793	34833897	104	*	0	11	0	57.246637415786	1	34833597	34833897	MLT1D:ERVL-MaLR:LTR
1	34838088	34838373	285	*	4	36	16.8134215659664	68.3672760716756	1	34838084	34838373	LTR88a:Gypsy:LTR
1	34872868	34872962	94	*	8	0	101.95372651703	0	1	34872503	34872962	MLT1D:ERVL-MaLR:LTR
1	34876586	34876689	103	*	10	26	116.306435589816	136.623925483041	1	34876586	34876689	MamGypsy2-I:Gypsy:LTR
1	34884624	34884695	71	*	3	30	50.6178712637367	228.693353056661	1	34884541	34884695	MamGypsy2-LTR:Gypsy:LTR
1	34933045	34933066	21	*	4	19	228.182149823829	489.694179799105	1	34933045	34933651	MLT1H:ERVL-MaLR:LTR
1	35037248	35037273	25	*	0	8	0	173.197099381578	1	35037227	35037273	MLT1H2:ERVL-MaLR:LTR
1	35037339	35038214	875	*	0	52	0	32.1651755994359	1	35037339	35038303	MLT1H2-int:ERVL-MaLR:LTR
1	35062715	35062851	136	*	2	11	17.6170042143397	43.7768403767776	1	35062671	35062851	MLT1N2:ERVL-MaLR:LTR
1	35062889	35063091	202	*	1	22	5.93047666621338	58.947032586552	1	35062889	35063122	MLT1J1:ERVL-MaLR:LTR
1	35075546	35075911	365	*	0	20	0	29.6570375653387	1	35075455	35076339	HERVFH19-int:ERV1:LTR
1	35134395	35134724	329	*	12	20	43.6944542215843	32.9021845329746	1	35132579	35137611	HERVH-int:ERV1:LTR
1	35219615	35219707	92	*	18	8	234.382751721216	47.0644291797767	1	35219351	35219707	MLT1J:ERVL-MaLR:LTR
1	35229444	35229775	331	*	14	50	50.6688459578593	81.7584494814851	1	35229444	35229775	MER51E:ERV1:LTR
1	35229817	35229834	17	*	9	31	634.212151716231	986.968764858258	1	35229817	35229996	MER51A:ERV1:LTR
1	35284600	35284792	192	*	17	29	106.069046207171	81.7499329763308	1	35284600	35284985	MLT1A:ERVL-MaLR:LTR
1	35297203	35297321	118	*	13	9	131.978234961664	41.2810883059905	1	35297203	35297321	ERVL-E-int:ERVL:LTR
1	35300094	35300159	65	*	14	0	258.021354031561	0	1	35300094	35300278	MER51A:ERV1:LTR
1	35320062	35320842	780	*	18	63	27.6451450748101	43.7156140266002	1	35320052	35320853	MER21C:ERVL:LTR
1	35509462	35509545	83	*	6	28	86.5992496319352	182.587303564917	1	35509462	35509660	MLT1C:ERVL-MaLR:LTR
1	35645609	35645703	94	*	4	10	50.976863258515	57.5788229327055	1	35645609	35645705	MamGypLTR1a:Gypsy:LTR
1	35675826	35676012	186	*	1	12	6.44062519664034	34.9187700366085	1	35675544	35676012	MER70A:ERVL:LTR
1	35699460	35699480	20	*	5	11	299.489071643776	297.682514562087	1	35699128	35699480	THE1B:ERVL-MaLR:LTR
1	35781335	35781421	86	*	0	7	0	44.0544947554886	1	35781245	35781421	LTR84a:ERVL:LTR
1	35785765	35785958	193	*	5	17	31.0351369579042	47.6740720447997	1	35785495	35785958	LTR84a:ERVL:LTR
1	36016753	36017072	319	*	2	22	7.510697721474	37.326961073616	1	36016618	36017618	MER57A-int:ERV1:LTR
1	36018272	36018432	160	*	1	12	7.48722679109439	40.5930701675574	1	36018272	36018432	MER57A-int:ERV1:LTR
1	36018731	36018752	21	*	6	8	342.273224735744	206.187023073307	1	36018731	36019760	MER57A-int:ERV1:LTR
1	36023080	36023368	288	*	10	15	41.5957043949689	28.1896320608037	1	36022952	36023368	MER57A-int:ERV1:LTR
1	36023369	36023468	99	*	4	7	48.4022742050547	38.2695611007275	1	36023369	36023764	MER57B2:ERV1:LTR
1	36332101	36332694	593	*	6	62	12.1209742317886	56.5884283392593	1	36330313	36333152	HERVFH21-int:ERV1:LTR
1	36337212	36337342	130	*	2	22	18.43009671654	91.5946198652577	1	36336928	36337342	LTR21B:ERV1:LTR
1	36400672	36401564	892	*	2	79	2.68600064254507	47.9350155939766	1	36400551	36401780	LTR2752:ERV1:LTR
1	36488984	36489073	89	*	6	8	80.7610979713552	48.6508706128028	1	36488984	36489934	LTR5_Hs:ERVK:LTR
1	36489896	36489934	38	*	3	19	94.5754963085607	270.620467783716	1	36488984	36489934	LTR5_Hs:ERVK:LTR
1	36490048	36490214	166	*	5	31	36.083020679973	101.075114473436	1	36490048	36491127	HERVK-int:ERVK:LTR
1	36530445	36530515	70	*	11	9	188.250273604659	69.5881202872412	1	36530445	36530545	LTR33:ERVL:LTR
1	36533474	36533604	130	*	6	9	55.2902901496201	37.4705263085145	1	36533474	36533887	MLT1H1:ERVL-MaLR:LTR
1	36566187	36566534	347	*	16	16	55.2371774789673	24.956354377749	1	36566187	36566669	LTR16C:ERVL:LTR
1	36599645	36599839	194	*	18	21	111.150583290473	58.5879363243096	1	36599604	36599839	MLT1J2:ERVL-MaLR:LTR
1	36599847	36600059	212	*	14	11	79.1103208115634	28.083256090763	1	36599847	36600424	MLT1E2:ERVL-MaLR:LTR
1	36615888	36616365	477	*	5	44	12.5571937796132	49.9257886058008	1	36615888	36616366	MLT1H1:ERVL-MaLR:LTR
1	36668496	36668668	172	*	2	18	13.9297242625012	56.6414932570568	1	36668389	36668668	LTR16E1:ERVL:LTR
1	36670135	36670217	82	*	2	8	29.2184460140269	52.8039937138958	1	36670135	36670217	MLT1J2:ERVL-MaLR:LTR
1	36677885	36677954	69	*	9	0	156.255167814144	0	1	36677460	36677954	MLT1H:ERVL-MaLR:LTR
1	36678149	36678167	18	*	9	0	598.978143287551	0	1	36678149	36678542	MLT1O:ERVL-MaLR:LTR
1	36679688	36679872	184	*	0	11	0	32.3567950610965	1	36679620	36679872	LTR16C:ERVL:LTR
1	36689516	36689604	88	*	23	18	313.102211263947	110.708373184247	1	36689477	36689604	LTR85b:Gypsy:LTR
1	36703288	36703301	13	*	5	12	460.752417913501	499.60701744686	1	36702886	36703301	MSTB:ERVL-MaLR:LTR
1	36743227	36743402	175	*	15	15	102.681967420723	46.3920801914941	1	36743227	36743402	MamGypLTR3a:Gypsy:LTR
1	36743478	36743649	171	*	2	15	14.0111846383053	47.4772750497747	1	36743478	36743649	LTR88b:Gypsy:LTR
1	36757684	36757761	77	*	0	38	0	267.105916254057	1	36757527	36757761	LTR16:ERVL:LTR
1	36783113	36783477	364	*	7	32	23.0376208956751	47.5816207092248	1	36783113	36783506	LTR16A1:ERVL:LTR
1	36788692	36788753	61	*	0	18	0	159.710440003504	1	36788692	36788753	LTR88b:Gypsy:LTR
1	36978450	36978784	334	*	5	22	17.9334773439387	35.6506005463578	1	36978450	36978985	MLT1H:ERVL-MaLR:LTR
1	37017786	37018089	303	*	34	16	134.424137767503	28.580379435904	1	37017777	37018245	LTR31:ERV1:LTR
1	37075714	37075798	84	*	0	9	0	57.9901002393677	1	37075714	37075947	MLT1M:ERVL-MaLR:LTR
1	37113370	37113678	308	*	0	38	0	66.7764790635143	1	37113370	37113801	MLT1J2:ERVL-MaLR:LTR
1	37116072	37116200	128	*	7	0	65.5132344220759	0	1	37116072	37116294	MSTA:ERVL-MaLR:LTR
1	37124605	37124781	176	*	6	49	40.8394188605149	150.686396834114	1	37124258	37124781	MLT1N2:ERVL-MaLR:LTR
1	37158959	37159330	371	*	29	16	93.6407878994016	23.3419271403744	1	37158959	37159414	MLT1N2:ERVL-MaLR:LTR
1	37213390	37213816	426	*	5	30	14.0605197954824	38.1155588427769	1	37213390	37213816	LTR7:ERV1:LTR
1	37214370	37214391	21	*	3	7	171.136612367872	180.413645189144	1	37214370	37214695	LTR7:ERV1:LTR
1	37245476	37245929	453	*	1	60	2.64449511385232	71.6875411347591	1	37245464	37245929	MLT1D:ERVL-MaLR:LTR
1	37279573	37279855	282	*	13	17	55.2249351967246	32.6279996618664	1	37279328	37279855	LTR33A:ERVL:LTR
1	37287175	37287288	113	*	14	10	148.419362938508	47.8974279263214	1	37287175	37287525	MLT1J1:ERVL-MaLR:LTR
1	37344495	37344511	16	*	0	16	0	541.240935567432	1	37344495	37344628	MLT1M:ERVL-MaLR:LTR
1	37351944	37352620	676	*	14	49	24.8097455799578	39.2319613059233	1	37351944	37352620	MLT1H2:ERVL-MaLR:LTR,MLT2E:ERVL:LTR
1	37355431	37355541	110	*	0	18	0	88.5666985473979	1	37355431	37355541	LTR88c:Gypsy:LTR
1	37424615	37424682	67	*	6	11	107.279667454487	88.8604521080858	1	37424615	37424682	MLT1O:ERVL-MaLR:LTR
1	37445912	37446078	166	*	14	16	101.032457903924	52.1678010185476	1	37445912	37446078	THE1D:ERVL-MaLR:LTR
1	37457769	37457906	137	*	5	16	43.7210323567556	63.2106202122548	1	37457769	37457937	MamGypLTR1c:Gypsy:LTR
1	37518113	37518888	775	*	16	51	24.7320007550989	35.6171454373407	1	37518069	37519559	LTR12C:ERV1:LTR
1	37525795	37525868	73	*	11	13	180.513960990769	96.3853720873508	1	37525795	37525868	MER65-int:ERV1:LTR
1	37572590	37572964	374	*	6	58	19.218550052007	83.9357600612594	1	37572252	37572964	MER21C:ERVL:LTR
1	37642061	37642401	340	*	11	38	38.7574092715474	60.4916339751835	1	37641969	37642401	MLT1D:ERVL-MaLR:LTR
1	37679269	37679490	221	*	24	0	130.094800352047	0	1	37679269	37679692	MLT1F2:ERVL-MaLR:LTR
1	37742315	37742557	242	*	1	8	4.95023258915332	17.8922623328077	1	37742315	37742703	MLT1L:ERVL-MaLR:LTR
1	37819012	37819238	226	*	4	32	21.2027661340726	76.6358846821142	1	37819012	37819238	MSTC:ERVL-MaLR:LTR
1	37910574	37910894	320	*	18	18	67.3850411198495	30.444802625668	1	37908850	37910894	HERVH-int:ERV1:LTR
1	37910895	37910977	82	*	14	9	204.529122098188	59.4044929281327	1	37910895	37912975	HERVH-int:ERV1:LTR
1	37913352	37913777	425	*	11	90	31.005927417238	114.615727531927	1	37913285	37913777	HERVH-int:ERV1:LTR
1	37913778	37913788	10	*	10	60	1197.9562865751	3247.44561340459	1	37913778	37913788	MER41A:ERV1:LTR
1	37913789	37913973	184	*	14	67	91.1488478915839	197.082297190315	1	37913789	37914173	LTR7B:ERV1:LTR
1	38129999	38130366	367	*	11	9	35.9060467365835	13.2729384744057	1	38129999	38130366	LTR33:ERVL:LTR
1	38147190	38147533	343	*	17	0	59.3739267398739	0	1	38144850	38150489	HERVL-int:ERVL:LTR
1	38148587	38149064	477	*	15	12	37.6715813388397	13.6161241652184	1	38144850	38150489	HERVL-int:ERVL:LTR
1	38173861	38173881	20	*	0	10	0	270.620467783716	1	38173792	38173881	MLT1L:ERVL-MaLR:LTR
1	38173961	38174082	121	*	0	20	0	89.4613116640383	1	38173961	38174082	MLT1O:ERVL-MaLR:LTR
1	38180336	38180374	38	*	0	22	0	313.350015328513	1	38180336	38180374	LTR33A_:ERVL:LTR
1	38180375	38180488	113	*	0	11	0	52.6871707189535	1	38180375	38180738	THE1B:ERVL-MaLR:LTR
1	38206563	38206706	143	*	0	16	0	60.5584263571951	1	38206536	38206706	MLT1K:ERVL-MaLR:LTR
1	38206760	38206867	107	*	10	32	111.958531455617	161.866448020166	1	38206760	38206867	MLT1K:ERVL-MaLR:LTR
1	38225537	38225673	136	*	13	12	114.510527393208	47.7565531383028	1	38225537	38225831	MLT2B2:ERVL:LTR
1	38239070	38239185	115	*	16	0	166.672179001753	0	1	38238839	38239185	MLT1O:ERVL-MaLR:LTR
1	38243814	38243888	74	*	0	18	0	131.653200543429	1	38243811	38243888	MamGypLTR2b:Gypsy:LTR
1	38370264	38370359	95	*	10	0	126.100661744748	0	1	38370176	38370359	MLT1L:ERVL-MaLR:LTR
1	38370446	38370666	220	*	25	0	136.131396201716	0	1	38370446	38370666	MLT1L:ERVL-MaLR:LTR
1	38384764	38384851	87	*	0	14	0	87.0962425051039	1	38384429	38384851	MLT1J:ERVL-MaLR:LTR
1	38416262	38416319	57	*	6	18	126.100661744748	170.918190179189	1	38416262	38416452	MLT1B:ERVL-MaLR:LTR
1	38458500	38458550	50	*	2	12	47.9182514630041	129.897824536184	1	38457985	38458550	MLT1L:ERVL-MaLR:LTR
1	38495206	38495285	79	*	2	24	30.3280072550659	164.427625995169	1	38495206	38495285	MLT1H2:ERVL-MaLR:LTR
1	38518041	38518318	277	*	0	29	0	56.6642134709585	1	38517889	38518318	MLT1C:ERVL-MaLR:LTR
1	38527927	38528151	224	*	7	14	37.436133955472	33.8275584729645	1	38527610	38528151	MLT1F2:ERVL-MaLR:LTR
1	38540199	38540384	185	*	3	16	19.4263181606773	46.810026859886	1	38540159	38540384	MamGypLTR2b:Gypsy:LTR
1	38587056	38587401	345	*	16	47	55.5573930005845	73.7342723816501	1	38587005	38587444	MamGyp-int:Gypsy:LTR
1	38593391	38593408	17	*	10	10	704.68016857359	318.377020922019	1	38593391	38593740	MLT1C:ERVL-MaLR:LTR
1	38612800	38612852	52	*	11	5	253.413829852426	52.0423976507146	1	38612746	38612852	MLT1H:ERVL-MaLR:LTR
1	38613023	38613083	60	*	11	0	219.625319205436	0	1	38613023	38613227	MLT1H:ERVL-MaLR:LTR
1	38641173	38641236	63	*	0	7	0	60.1378817297146	1	38640787	38641236	MLT2B2:ERVL:LTR
1	38641290	38641327	37	*	0	25	0	365.703334842859	1	38641290	38641327	MLT2B2:ERVL:LTR
1	38641328	38641363	35	*	0	33	0	510.312882106436	1	38641328	38641363	MLT1H:ERVL-MaLR:LTR
1	38641373	38642129	756	*	14	70	22.1843756773167	50.1149014414289	1	38641373	38642221	LTR1B1:ERV1:LTR
1	38679838	38680265	427	*	2	14	5.61103647107776	17.7456044448338	1	38679838	38680336	MLT1D:ERVL-MaLR:LTR
1	38713102	38713323	221	*	29	0	157.197883758724	0	1	38712926	38713323	LTR16B1:ERVL:LTR
1	38725272	38725468	196	*	0	44	0	121.503067168199	1	38725272	38725865	LTR10C:ERV1:LTR
1	38754223	38754309	86	*	4	7	55.7188970500048	44.0544947554886	1	38754155	38754309	LTR79:ERVL:LTR
1	38794329	38794563	234	*	7	21	35.8362991710501	48.5729044740003	1	38794186	38794563	MLT1A:ERVL-MaLR:LTR
1	38801344	38801875	531	*	11	46	24.8164202492018	46.8871620265572	1	38800778	38802592	MER52D:ERV1:LTR
1	38926228	38926552	324	*	34	31	125.711462171461	51.7853981561431	1	38926228	38926552	MLT1N2:ERVL-MaLR:LTR
1	38947139	38947268	129	*	9	7	83.5783455750072	29.3696631703257	1	38947124	38947268	MLT1O:ERVL-MaLR:LTR
1	38947280	38947471	191	*	18	0	112.896403970429	0	1	38947280	38947925	LTR8A:ERV1:LTR
1	38948343	38948414	71	*	4	12	67.4904950183156	91.4773412226645	1	38948343	38948414	MLT1B:ERVL-MaLR:LTR
1	38953090	38953277	187	*	16	16	102.498933610704	46.3093848613845	1	38953090	38953772	LTR8:ERV1:LTR
1	38960441	38960565	124	*	15	18	144.914066924408	78.5672325823691	1	38960441	38960565	LTR67B:ERVL:LTR
1	38990049	38990102	53	*	0	32	0	326.786979965242	1	38990049	38990102	MER66B:ERV1:LTR
1	39063327	39063604	277	*	0	6	0	11.7236303733018	1	39063327	39063604	MLT1C:ERVL-MaLR:LTR
1	39093090	39093301	211	*	0	16	0	41.0419666780991	1	39093090	39093301	MER21A:ERVL:LTR
1	39094968	39095280	312	*	14	26	53.7544487565751	45.103411297286	1	39094922	39095280	MER21A:ERVL:LTR
1	39271512	39271551	39	*	2	17	61.4336557218001	235.925536016573	1	39271119	39271551	MSTA:ERVL-MaLR:LTR
1	39501014	39501333	319	*	15	26	56.330232911055	44.1136812688189	1	39500954	39501333	MSTA1:ERVL-MaLR:LTR
1	39505465	39505581	116	*	3	34	30.9816281010802	158.639584562868	1	39504601	39505581	LTR5B:ERVK:LTR
1	39601160	39601226	66	*	4	13	72.603411307582	106.608063066312	1	39601160	39601268	LTR12F:ERV1:LTR
1	39610648	39610944	296	*	3	26	12.1414488504233	47.5414335295717	1	39610648	39611845	LTR12D:ERV1:LTR
1	39620631	39620862	231	*	21	0	108.905116961373	0	1	39620585	39620862	MLT1J2:ERVL-MaLR:LTR
1	39663710	39663769	59	*	6	7	121.826063041536	64.2150262537631	1	39663686	39663769	MLT1O:ERVL-MaLR:LTR
1	39673270	39673288	18	*	8	8	532.425016255601	240.551526918858	1	39673270	39673811	MLT1H1:ERVL-MaLR:LTR
1	39710739	39711055	316	*	3	32	11.3730027206497	54.8092086650564	1	39710739	39711063	MER74A:ERVL:LTR,MLT2C2:ERVL:LTR
1	39779790	39779936	146	*	0	8	0	29.6570375653387	1	39779790	39780252	MLT1F1:ERVL-MaLR:LTR
1	39878131	39878169	38	*	0	27	0	384.565927903175	1	39878131	39878169	MER4D1:ERV1:LTR
1	39943981	39944045	64	*	7	9	131.026468844152	76.1120065641701	1	39943655	39944045	MER21-int:ERVL:LTR
1	39944348	39944377	29	*	0	9	0	167.971324831272	1	39944348	39944861	MER21-int:ERVL:LTR
1	39947652	39947922	270	*	6	44	26.6212508127801	88.2022265369148	1	39947087	39947922	MER21-int:ERVL:LTR
1	39949997	39950305	308	*	24	16	93.3472431097483	28.1164122372692	1	39949475	39950696	MER21-int:ERVL:LTR
1	39988279	39988327	48	*	0	7	0	78.9309697702504	1	39988005	39988327	LTR33:ERVL:LTR
1	39990472	39990585	113	*	0	29	0	138.902540986332	1	39990472	39990585	MLT1B:ERVL-MaLR:LTR
1	39990679	39990764	85	*	10	20	140.936033714718	127.350808368807	1	39990679	39990854	MLT1B:ERVL-MaLR:LTR
1	39991647	39991835	188	*	13	21	82.8374027950869	60.4577640793408	1	39991647	39991835	PABL_B:ERV1:LTR
1	40014946	40014958	12	*	12	0	1197.9562865751	0	1	40014902	40014958	MLT1J1:ERVL-MaLR:LTR
1	40015010	40015146	136	*	22	0	193.787046357737	0	1	40015010	40015146	MLT1J1:ERVL-MaLR:LTR
1	40130989	40131255	266	*	14	14	63.0503308723738	28.4863650298648	1	40130989	40131286	LTR47A2:ERVL:LTR
1	40154425	40154678	253	*	8	13	37.8800406822167	27.8107990607771	1	40154322	40154678	LTR24B:ERV1:LTR
1	40288340	40288524	184	*	20	0	130.21263984512	0	1	40288340	40289444	ERVL-E-int:ERVL:LTR
1	40289314	40289444	130	*	0	12	0	49.960701744686	1	40288340	40289444	ERVL-E-int:ERVL:LTR
1	40289490	40289619	129	*	2	12	18.5729656833349	50.3479940062727	1	40289490	40289668	ERVL-E-int:ERVL:LTR
1	40320021	40320063	42	*	4	6	114.091074911915	77.3201336524902	1	40320021	40320063	MLT1G3:ERVL-MaLR:LTR
1	40387817	40388232	415	*	17	44	49.0729081247632	57.3845811204024	1	40387672	40389155	LTR12C:ERV1:LTR
1	40388923	40389155	232	*	7	17	36.1452327845936	39.659896140717	1	40387672	40389155	LTR12C:ERV1:LTR
1	40435574	40435809	235	*	6	27	30.586117955109	62.1851287673219	1	40435546	40435809	MLT1G3:ERVL-MaLR:LTR
1	40493407	40493588	181	*	0	13	0	38.8736583556719	1	40493407	40493666	LTR78:ERV1:LTR
1	40500114	40500297	183	*	0	12	0	35.4912088896676	1	40500114	40500596	MLT1O:ERVL-MaLR:LTR
1	40520451	40520453	2	*	0	15	0	4059.30701675574	1	40520289	40520453	MLT2A2:ERVL:LTR
1	40610190	40610520	330	*	6	29	21.7810233922746	47.563597368047	1	40609673	40610520	LTR1D:ERV1:LTR
1	40671381	40671748	367	*	23	40	75.0762795401291	58.9908376640252	1	40671381	40671748	MSTA:ERVL-MaLR:LTR
1	40675937	40676046	109	*	4	34	43.961698589912	168.827447791676	1	40675937	40676046	MLT1M:ERVL-MaLR:LTR
1	40676129	40676208	79	*	0	21	0	143.874172745773	1	40676129	40676208	MLT1M:ERVL-MaLR:LTR
1	40689022	40689090	68	*	14	0	246.638059000756	0	1	40689022	40689280	MLT1I:ERVL-MaLR:LTR
1	40841839	40841857	18	*	1	20	66.5531270319502	601.378817297146	1	40841383	40841857	ERVL-E-int:ERVL:LTR
1	40842156	40842561	405	*	10	26	29.5791675697556	34.7463316660573	1	40842156	40842571	ERVL-E-int:ERVL:LTR
1	40908498	40908700	202	*	10	32	59.3047666621338	85.7411383077119	1	40908045	40908700	MER21A:ERVL:LTR
1	40960559	40960566	7	*	7	7	1197.9562865751	541.240935567432	1	40960559	40960815	MER77:ERVL:LTR
1	40965122	40965142	20	*	7	16	419.284700301286	432.992748453945	1	40965122	40965242	LTR16C:ERVL:LTR
1	40975569	40975661	92	*	4	18	52.0850559380479	105.894965654497	1	40975569	40975661	LTR16A1:ERVL:LTR
1	41003737	41004160	423	*	21	40	59.4730071349342	51.1811759401827	1	41003737	41004160	MLT1H2:ERVL-MaLR:LTR
1	41055082	41055354	272	*	18	24	79.2765189645289	47.7565531383028	1	41055082	41055354	MLT1H1-int:ERVL-MaLR:LTR
1	41055632	41055992	360	*	20	37	66.5531270319502	55.627540599986	1	41055632	41055992	MLT1H1-int:ERVL-MaLR:LTR
1	41055995	41056057	62	*	6	20	115.931253539526	174.593850183042	1	41055995	41056342	MLT1H1:ERVL-MaLR:LTR
1	41058222	41058308	86	*	1	20	13.9297242625012	125.869985015682	1	41058222	41058371	LTR34:ERV1:LTR
1	41058988	41059165	177	*	30	20	203.04343840256	61.1571678607267	1	41058680	41059165	LTR34:ERV1:LTR
1	41059166	41059486	320	*	28	33	104.821175075322	55.8154714803914	1	41059166	41059908	LTR1F1:ERV1:LTR
1	41137682	41137984	302	*	16	31	63.4678827324558	55.5578443794383	1	41137587	41137984	LTR41:ERVL:LTR
1	41271482	41271483	1	*	3	26	3593.86885972531	14072.2643247532	1	41271018	41271483	LTR16C:ERVL:LTR
1	41284916	41285012	96	*	4	6	49.9148452739626	33.8275584729645	1	41284916	41285012	LTR85a:Gypsy:LTR
1	41309231	41309242	11	*	6	6	653.430701768238	295.222328491326	1	41308884	41309242	MSTA:ERVL-MaLR:LTR
1	41309357	41309682	325	*	16	40	58.9763094929281	66.6142689929146	1	41309357	41309734	MLT2C1:ERVL:LTR
1	41354597	41354684	87	*	4	12	55.078449957476	74.6539221472319	1	41354597	41354947	MLT1A0:ERVL-MaLR:LTR
1	41356653	41356690	37	*	0	8	0	117.025067149715	1	41356214	41356690	MLT1C:ERVL-MaLR:LTR
1	41402587	41402660	73	*	7	16	114.872520630489	118.628150261355	1	41402587	41402660	MLT1K:ERVL-MaLR:LTR
1	41405922	41406073	151	*	8	6	63.4678827324558	21.5062623404277	1	41405922	41406122	LTR78B:ERV1:LTR
1	41439303	41439622	319	*	18	20	67.596279493266	33.9336009760145	1	41438229	41440257	ERVL-E-int:ERVL:LTR
1	41444180	41444271	91	*	9	27	118.479193177757	160.587969893634	1	41444180	41445119	MamGypLTR3a:Gypsy:LTR
1	41462483	41462850	367	*	19	12	62.0195352722805	17.6972512992076	1	41462401	41462859	MLT1K:ERVL-MaLR:LTR
1	41503862	41503968	106	*	12	10	135.617692819823	51.060465619569	1	41503862	41504188	MLT1I:ERVL-MaLR:LTR
1	41593716	41593773	57	*	1	9	21.0167769574579	85.4590950895945	1	41593716	41594195	MLT1D:ERVL-MaLR:LTR
1	41595994	41596007	13	*	10	0	921.504835827002	0	1	41595589	41596007	MLT2A2:ERVL:LTR
1	41646743	41647255	512	*	24	42	56.1542009332079	44.3986704957659	1	41646743	41647255	MLT1D:ERVL-MaLR:LTR
1	41762080	41762446	366	*	22	3	72.0083013788313	4.43640111120846	1	41761829	41762851	LTR28C:ERV1:LTR
1	41787947	41788064	117	*	3	7	30.7168278609001	32.3819363160002	1	41787947	41788064	LTR88a:Gypsy:LTR
1	41835183	41835560	377	*	22	28	69.9072634075657	40.1982657715864	1	41835183	41835560	MLT1A:ERVL-MaLR:LTR
1	41873370	41873470	100	*	0	8	0	43.2992748453945	1	41873370	41873470	LTR78B:ERV1:LTR
1	41902245	41902502	257	*	13	22	60.5970106049663	46.3319088812587	1	41902245	41902714	LTR16A2:ERVL:LTR
1	41926947	41927254	307	*	21	10	81.9448925670266	17.6299979012193	1	41926947	41927397	LTR86A1:ERVL:LTR
1	41944303	41944445	142	*	0	25	0	95.2888971069422	1	41944303	41944445	LTR90A:LTR:LTR
1	41944456	41944564	108	*	0	15	0	75.1723521621433	1	41944456	41949987	HERV17-int:ERV1:LTR
1	41946989	41947414	425	*	3	28	8.45616202288308	35.6582263432661	1	41944456	41949987	HERV17-int:ERV1:LTR
1	41958563	41958906	343	*	6	20	20.9555035552496	31.5592382255062	1	41958113	41960287	ERV3-16A3_I-int:ERVL:LTR
1	41994581	41994759	178	*	0	40	0	121.627176532007	1	41994374	41994759	MSTA:ERVL-MaLR:LTR
1	42012719	42012923	204	*	7	48	41.1063431667927	127.350808368807	1	42012719	42012923	MLT1A:ERVL-MaLR:LTR
1	42012981	42013275	294	*	6	37	24.4480874811245	68.1153558367176	1	42012981	42013385	MLT1B:ERVL-MaLR:LTR
1	42023445	42023569	124	*	9	0	86.9484401546446	0	1	42023445	42023826	MSTA:ERVL-MaLR:LTR
1	42089840	42090034	194	*	8	26	49.4002592402104	72.5374449729547	1	42089840	42090382	MLT1F1:ERVL-MaLR:LTR
1	42307049	42307335	286	*	8	20	33.5092667573455	37.849016473247	1	42306908	42307593	LTR50:ERVL:LTR
1	42340982	42341327	345	*	4	48	13.8893482501461	75.3030866876427	1	42340982	42341327	MLT1I:ERVL-MaLR:LTR
1	42403841	42404140	299	*	0	22	0	39.8237477675033	1	42403658	42404229	MLT1E1A:ERVL-MaLR:LTR
1	42503575	42503827	252	*	9	44	42.784153091968	94.5023855752658	1	42503189	42503827	LTR9:ERV1:LTR
1	42503832	42503863	31	*	2	16	77.287502359684	279.350160292868	1	42503832	42503863	HUERS-P3b-int:ERV1:LTR
1	42503864	42504372	508	*	3	22	7.07454499945927	23.4395680757549	1	42503864	42504372	MER9a2:ERVK:LTR
1	42504373	42504389	16	*	2	11	149.744535821888	372.103143202609	1	42504373	42504533	HUERS-P3b-int:ERV1:LTR
1	42505095	42505546	451	*	6	50	15.9373341894692	60.0045383112452	1	42504902	42506936	HUERS-P3b-int:ERV1:LTR
1	42532637	42532756	119	*	10	0	100.668595510513	0	1	42532614	42532756	LTR10D:ERV1:LTR
1	42589580	42589833	253	*	4	20	18.9400203411083	42.7858447088879	1	42589580	42589833	LTR33B:ERVL:LTR
1	42589932	42589944	12	*	0	10	0	451.03411297286	1	42589932	42590337	MSTB:ERVL-MaLR:LTR
1	42604404	42604813	409	*	54	0	158.165377689622	0	1	42604350	42605488	ERVL-E-int:ERVL:LTR
1	42618707	42618944	237	*	0	27	0	61.6603597481884	1	42618707	42618944	MLT1J:ERVL-MaLR:LTR
1	42618985	42619121	136	*	8	0	70.468016857359	0	1	42618966	42619121	MLT1J:ERVL-MaLR:LTR
1	42619352	42619363	11	*	12	0	1306.86140353648	0	1	42619352	42619922	LTR49:ERV1:LTR
1	42856289	42856311	22	*	4	12	217.810233922746	295.222328491326	1	42856149	42856311	LTR85a:Gypsy:LTR
1	42856712	42856747	35	*	2	9	68.4546449471487	139.176240574482	1	42856712	42857150	LTR7C:ERV1:LTR
1	42866372	42866849	477	*	2	47	5.02287751184529	53.3298196471054	1	42866266	42869799	HERVL-int:ERVL:LTR
1	42917045	42917389	344	*	8	33	27.8594485250024	51.9213688189687	1	42916109	42917544	LTR12C:ERV1:LTR
1	42971948	42972072	124	*	2	22	19.321875589921	96.0266176006733	1	42971796	42972072	MLT1H2:ERVL-MaLR:LTR
1	42975952	42976160	208	*	8	38	46.0752417913501	98.8805555363577	1	42975952	42976160	LTR49:ERV1:LTR
1	43016912	43017207	295	*	18	0	73.0956378249215	0	1	43016912	43017207	MLT1C:ERVL-MaLR:LTR
1	43042224	43042286	62	*	14	22	270.506258258894	192.053235201347	1	43042224	43042286	ERV3-16A3_LTR:ERVL:LTR
1	43042287	43042734	447	*	13	25	34.8398920033028	30.2707458371047	1	43042287	43042734	MLT1C:ERVL-MaLR:LTR
1	43042735	43042944	209	*	6	11	34.3910895667494	28.4863650298648	1	43042735	43043073	ERV3-16A3_LTR:ERVL:LTR
1	43043163	43043388	225	*	21	0	111.809253413676	0	1	43043097	43043388	ERV3-16A3_I-int:ERVL:LTR
1	43043392	43043539	147	*	15	0	122.240437405623	0	1	43043392	43043609	ERV3-16A3_I-int:ERVL:LTR
1	43045963	43046402	439	*	18	34	49.1189365793892	41.9184323674093	1	43045859	43046402	ERV3-16A3_I-int:ERVL:LTR
1	43046424	43046433	9	*	7	13	931.743778447302	781.79246248629	1	43046424	43046544	ERV3-16A3_I-int:ERVL:LTR
1	43061560	43061675	115	*	1	15	10.4170111876096	70.596643769665	1	43061560	43061675	PRIMA4_LTR:ERV1:LTR
1	43085973	43086466	493	*	20	24	48.59863231542	26.3484431107877	1	43085924	43089545	HERVH-int:ERV1:LTR
1	43086960	43087373	413	*	9	26	26.105584937472	34.0732792366906	1	43085924	43089545	HERVH-int:ERV1:LTR
1	43088205	43088687	482	*	17	23	42.2515702733957	25.8268496225123	1	43085924	43089545	HERVH-int:ERV1:LTR
1	43090180	43090369	189	*	1	17	6.33839305066192	48.6830471145309	1	43090180	43090773	HERVH-int:ERV1:LTR
1	43089874	43090178	304	*	2	34	7.88129135904673	60.5335256884627	1	43089548	43090178	HERVH-int:ERV1:LTR
1	43101980	43102443	463	*	2	48	5.17475717743025	56.1113712899281	1	43101063	43102819	MER52A:ERV1:LTR
1	43103674	43103977	303	*	0	34	0	60.7333063012959	1	43103620	43103977	THE1D:ERVL-MaLR:LTR
1	43106345	43106521	176	*	0	24	0	73.8055821228316	1	43106345	43108077	LTR12C:ERV1:LTR
1	43106039	43106344	305	*	4	45	15.7109021190177	79.8552200017522	1	43106039	43106344	MSTA:ERVL-MaLR:LTR
1	43135801	43136358	557	*	6	26	12.9043765160693	25.2643883747814	1	43135801	43136358	MER41A:ERV1:LTR
1	43154702	43154877	175	*	0	18	0	55.670496229793	1	43154702	43155162	MER31A:ERV1:LTR
1	43189635	43189706	71	*	10	16	168.726237545789	121.969788296886	1	43189635	43190051	MSTB:ERVL-MaLR:LTR
1	43262496	43262979	483	*	8	26	19.8419260716373	29.135122825576	1	43261916	43263239	LOR1-int:ERV1:LTR
1	43292216	43292280	64	*	4	17	74.8722679109439	143.767123510099	1	43292216	43292280	MLT1K:ERVL-MaLR:LTR
1	43336709	43336937	228	*	4	62	21.0167769574579	147.179552654302	1	43336709	43336937	LTR13:ERVK:LTR
1	43454657	43454769	112	*	0	24	0	115.980200478735	1	43454657	43454769	MLT1M:ERVL-MaLR:LTR
1	43465255	43465389	134	*	13	0	116.219639742361	0	1	43465255	43465474	LTR79:ERVL:LTR
1	43466422	43466774	352	*	16	0	54.4525584806865	0	1	43466280	43466887	MLT1E3:ERVL-MaLR:LTR
1	43509605	43509613	8	*	9	22	1347.70082239699	1488.41257281044	1	43509507	43509613	MLT1K:ERVL-MaLR:LTR
1	43509640	43510086	446	*	19	47	51.0340122083564	57.0366008333392	1	43509640	43510977	MamGyp-int:Gypsy:LTR
1	43515134	43515163	29	*	0	8	0	149.307844294464	1	43514941	43515163	LTR103b_Mam:ERV1:LTR
1	43586750	43586906	156	*	7	21	53.7544487565751	72.8593567110004	1	43586580	43586906	MLT1K:ERVL-MaLR:LTR
1	43611077	43611221	144	*	6	6	49.9148452739626	22.551705648643	1	43611050	43611221	MLT1G3:ERVL-MaLR:LTR
1	43645146	43645217	71	*	23	24	388.070346355315	182.954682445329	1	43644989	43645217	MLT1L:ERVL-MaLR:LTR
1	43720615	43720757	142	*	7	12	59.0541831410262	45.7386706113322	1	43720396	43720757	MSTD:ERVL-MaLR:LTR
1	43735184	43735783	599	*	23	49	45.9983215212477	44.2751349629452	1	43735184	43735783	MLT1E2:ERVL-MaLR:LTR
1	43799350	43799706	356	*	10	29	33.6504574880647	44.0898514928526	1	43799350	43799706	MLT1A0:ERVL-MaLR:LTR
1	43875455	43875515	60	*	4	19	79.8637524383402	171.392962929687	1	43875455	43875808	THE1D:ERVL-MaLR:LTR
1	43955346	43955652	306	*	3	36	11.7446694762265	63.6754041844037	1	43955346	43955800	MLT1C:ERVL-MaLR:LTR
1	44050277	44050531	254	*	9	18	42.4472699967556	38.3556568512353	1	44050277	44050634	MER66A:ERV1:LTR
1	44060478	44060668	190	*	8	12	50.4402646978991	34.1836380358378	1	44060478	44060668	MER66-int:ERV1:LTR
1	44060718	44060769	51	*	6	6	140.936033714718	63.6754041844037	1	44060718	44061369	MER66-int:ERV1:LTR
1	44067538	44067654	116	*	4	30	41.308837468107	139.97610402606	1	44067420	44067654	LTR16A1:ERVL:LTR
1	44077758	44077970	212	*	3	17	16.9522116024779	43.4013957766337	1	44077390	44077970	MLT1G3:ERVL-MaLR:LTR
1	44078252	44078298	46	*	1	9	26.042527969024	105.894965654497	1	44078252	44078425	LTR41C:ERVL:LTR
1	44136404	44136474	70	*	20	10	342.273224735744	77.3201336524902	1	44136404	44136474	MER76:ERVL:LTR
1	44136478	44136606	128	*	14	10	131.026468844152	42.2844480912056	1	44136478	44136732	MER70A:ERVL:LTR
1	44170427	44170637	210	*	4	18	22.8182149823829	46.3920801914941	1	44170427	44171268	MER21C:ERVL:LTR
1	44201878	44202008	130	*	0	24	0	99.921403489372	1	44201878	44202008	LTR84b:ERVL:LTR
1	44206493	44206503	10	*	2	6	239.591257315021	324.744561340459	1	44206493	44206571	ERVL-E-int:ERVL:LTR
1	44208837	44209114	277	*	2	36	8.64950387418847	70.3417822398106	1	44208732	44209114	ERVL-E-int:ERVL:LTR
1	44276149	44276272	123	*	4	26	38.9579280187025	114.408653046774	1	44275857	44276272	MSTB1:ERVL-MaLR:LTR
1	44374705	44374873	168	*	0	24	0	77.3201336524902	1	44374448	44374873	MLT1A0:ERVL-MaLR:LTR
1	44489620	44489842	222	*	37	3	199.659381095851	7.31406669685718	1	44489620	44489842	MLT1K:ERVL-MaLR:LTR
1	44726736	44726991	255	*	0	14	0	29.7151886193884	1	44726392	44726991	LTR27B:ERV1:LTR
1	44726992	44727046	54	*	0	7	0	70.1608620180004	1	44726992	44727046	LTR75_1:ERV1:LTR
1	44732214	44732310	96	*	5	14	62.3935565924533	78.9309697702504	1	44732195	44732310	MER39:ERV1:LTR
1	44886607	44886889	282	*	20	0	84.9614387641917	0	1	44886501	44886932	MER57A1:ERV1:LTR
1	44888001	44888366	365	*	25	0	82.0518004503495	0	1	44887912	44888473	MER41-int:ERV1:LTR,MER57-int:ERV1:LTR
1	44905315	44905449	134	*	2	15	17.8799445757478	60.5866718918767	1	44905315	44905545	MLT2F:ERVL:LTR
1	44930983	44931028	45	*	2	14	53.2425016255601	168.386068843201	1	44930983	44931480	MLT1F2:ERVL-MaLR:LTR
1	45077237	45077450	213	*	14	0	78.7389108547016	0	1	45077237	45078306	MER11C:ERVK:LTR
1	45211484	45211632	148	*	14	0	113.320189270618	0	1	45211271	45211632	MLT1K:ERVL-MaLR:LTR
1	45214980	45215445	465	*	12	16	30.9150009438736	18.6233440195245	1	45214072	45215888	ERV3-16A3_I-int:ERVL:LTR
1	45226689	45227384	695	*	29	82	49.9866651952201	63.8586427575962	1	45226689	45227384	ERVL-E-int:ERVL:LTR
1	45227385	45227483	98	*	1	22	12.2240437405623	121.503067168199	1	45227385	45227765	MLT1A0:ERVL-MaLR:LTR
1	45227995	45228421	426	*	12	43	33.7452475091578	54.6323010079802	1	45227766	45228421	ERVL-E-int:ERVL:LTR
1	45228422	45228479	57	*	2	33	42.0335539149159	313.350015328513	1	45228422	45228800	MSTA:ERVL-MaLR:LTR
1	45235016	45235296	280	*	13	16	55.6193990195584	30.9280534609961	1	45234886	45235296	MSTB:ERVL-MaLR:LTR
1	45235301	45235302	1	*	3	8	3593.86885972531	4329.92748453945	1	45235301	45235486	MSTB-int:ERVL-MaLR:LTR
1	45242615	45242669	54	*	11	0	244.028132450484	0	1	45242313	45242669	THE1B:ERVL-MaLR:LTR
1	45255071	45255511	440	*	15	38	40.8394188605149	46.74353534446	1	45255071	45255521	LTR8B:ERV1:LTR
1	45262011	45262393	382	*	26	18	81.5362917564206	25.5034995817114	1	45262011	45262393	LTR16C:ERVL:LTR
1	45271942	45272139	197	*	4	24	24.3239855142153	65.9379819980627	1	45271830	45272139	MSTD:ERVL-MaLR:LTR
1	45272492	45272535	43	*	2	26	55.7188970500048	327.261961040773	1	45272492	45272535	MSTD:ERVL-MaLR:LTR
1	45306270	45306696	426	*	34	8	95.6115346092805	10.1641490247405	1	45305651	45307087	MER4-int:ERV1:LTR
1	45307489	45307784	295	*	4	30	16.2434750722048	55.0414510746541	1	45307090	45307784	MER4-int:ERV1:LTR
1	45307785	45308012	227	*	16	35	84.4374475119015	83.451245572071	1	45307785	45308012	LTR8:ERV1:LTR
1	45311700	45311854	154	*	4	32	31.1157477032494	112.465648949077	1	45311700	45312079	MER4-int:ERV1:LTR
1	45313538	45313548	10	*	2	7	239.591257315021	378.868654897202	1	45313538	45313548	MER4-int:ERV1:LTR
1	45318925	45319725	800	*	23	26	34.4412432390342	17.5903304059415	1	45316349	45320287	HERVH-int:ERV1:LTR
1	45364287	45364591	304	*	4	14	15.7625827180935	24.9255694011317	1	45364147	45364591	MLT1C:ERVL-MaLR:LTR
1	45381274	45381730	456	*	37	0	97.202593428243	0	1	45381259	45381739	MLT1H:ERVL-MaLR:LTR
1	45398843	45398922	79	*	8	9	121.312029020264	61.6603597481884	1	45398679	45398922	MLT1J2:ERVL-MaLR:LTR
1	45411608	45411867	259	*	38	29	175.761926215652	60.6022669168167	1	45411608	45411867	LTR8B:ERV1:LTR
1	45445427	45445436	9	*	9	0	1197.9562865751	0	1	45444691	45445436	LTR8B:ERV1:LTR
1	45448363	45448675	312	*	16	0	61.4336557218001	0	1	45448363	45448789	MSTB:ERVL-MaLR:LTR
1	45455025	45455350	325	*	14	0	51.6042708063121	0	1	45454988	45455590	LTR26D:ERV1:LTR
1	45455353	45455590	237	*	6	14	30.3280072550659	31.9720383879495	1	45454988	45455590	LTR26D:ERV1:LTR
1	45528956	45529068	112	*	5	17	53.48019136496	82.1526420057709	1	45528103	45529068	LTR5_Hs:ERVK:LTR
1	45573387	45573440	53	*	0	11	0	112.333024363052	1	45573148	45573440	MER61B:ERV1:LTR
1	45573441	45573689	248	*	1	28	4.83046889748025	61.1078475640649	1	45573441	45574886	MER61-int:ERV1:LTR
1	45575508	45575575	67	*	8	11	143.039556605982	88.8604521080858	1	45575181	45575575	MER61-int:ERV1:LTR
1	45575881	45576139	258	*	1	26	4.64324142083373	54.5436601734621	1	45575881	45576139	MER61-int:ERV1:LTR
1	45577927	45577966	39	*	9	7	276.451450748101	97.1458089480005	1	45577927	45577966	MER61-int:ERV1:LTR
1	45758120	45758692	572	*	4	44	8.37731668933638	41.6339181205717	1	45756384	45761066	HERVIP10B3-int:ERV1:LTR
1	45760960	45761066	106	*	7	9	79.1103208115634	45.9544190576121	1	45756384	45761066	HERVIP10B3-int:ERV1:LTR
1	45800388	45800707	319	*	1	16	3.755348860737	27.1468807808116	1	45800388	45800982	MLT1F2:ERVL-MaLR:LTR
1	45815714	45815767	53	*	0	29	0	296.1507005935	1	45815714	45815767	MLT1J2:ERVL-MaLR:LTR
1	45815785	45815950	165	*	3	34	21.7810233922746	111.528435207834	1	45815785	45815950	MLT1J2:ERVL-MaLR:LTR
1	45822411	45822912	501	*	5	41	11.9556515626258	44.2931703757778	1	45822366	45822939	LTR78B:ERV1:LTR
1	45844793	45844989	196	*	6	9	36.6721312216868	24.8529001025861	1	45844793	45845132	MLT1A0:ERVL-MaLR:LTR
1	45877144	45877251	107	*	9	6	100.762678310055	30.3499590037812	1	45877045	45877251	MSTD:ERVL-MaLR:LTR
1	45877391	45877523	132	*	6	6	54.4525584806865	24.6018607076105	1	45877391	45877542	MSTD:ERVL-MaLR:LTR
1	45893094	45893190	96	*	10	8	124.787113184907	45.103411297286	1	45893094	45893190	MER92-int:ERV1:LTR
1	45898814	45899136	322	*	11	33	40.923972522752	55.4687915333082	1	45898143	45899211	MER21-int:ERVL:LTR
1	45922486	45922855	369	*	8	29	25.9719520124683	42.5365504917494	1	45921323	45922855	MER52D:ERV1:LTR
1	45923312	45923376	64	*	16	11	299.489071643776	93.0257858006523	1	45923312	45923376	MER52D:ERV1:LTR
1	45943524	45943568	44	*	5	11	136.131396201716	135.310233891858	1	45943359	45943568	MER41D:ERV1:LTR
1	45943780	45943994	214	*	13	13	72.7730454461511	32.8791222540963	1	45943780	45944097	MER41D:ERV1:LTR
1	46074317	46074844	527	*	10	28	22.7316183410835	28.7566341477952	1	46074317	46075333	ERVL-B4-int:ERVL:LTR
1	46114134	46114333	199	*	4	28	24.0795233482433	76.154503496925	1	46114134	46114349	MLT1K:ERVL-MaLR:LTR
1	46120824	46120844	20	*	0	25	0	676.551169459289	1	46120824	46121206	MLT1L:ERVL-MaLR:LTR
1	46141160	46141225	65	*	1	18	18.43009671654	149.882105234058	1	46141160	46141225	MLT1C:ERVL-MaLR:LTR
1	46145316	46145402	86	*	6	22	83.5783455750072	138.45698351725	1	46145316	46145752	MSTA1:ERVL-MaLR:LTR
1	46151286	46151462	176	*	12	24	81.6788377210297	73.8055821228316	1	46151110	46151462	MamGyp-int:Gypsy:LTR
1	46151588	46152560	972	*	25	55	30.8116328851621	30.6257731030954	1	46151588	46152560	MamGyp-int:Gypsy:LTR
1	46152862	46153060	198	*	0	7	0	19.1347805503637	1	46152862	46153172	MamGyp-int:Gypsy:LTR
1	46159700	46159738	38	*	9	10	283.726488925682	142.431825149324	1	46159485	46159738	LTR85a:Gypsy:LTR
1	46159768	46159813	45	*	1	10	26.6212508127801	120.275763459429	1	46159768	46159813	LTR85a:Gypsy:LTR
1	46227393	46227488	95	*	25	20	315.251654361869	113.945460119459	1	46227393	46227515	MLT1I:ERVL-MaLR:LTR
1	46239205	46239206	1	*	0	42	0	22732.1192938321	1	46238850	46239206	THE1B:ERVL-MaLR:LTR
1	46239207	46239441	234	*	0	78	0	180.413645189144	1	46239207	46239441	LTR8:ERV1:LTR
1	46324046	46324111	65	*	15	18	276.451450748101	149.882105234058	1	46324046	46324111	LOR1-int:ERV1:LTR
1	46324456	46324524	68	*	16	34	281.872067429436	270.620467783716	1	46324456	46324524	LOR1-int:ERV1:LTR
1	46364698	46365075	377	*	0	36	0	51.6834845634683	1	46364698	46365076	LTR108a_Mam:ERVL:LTR
1	46372090	46372134	44	*	3	22	81.6788377210297	270.620467783716	1	46372033	46372134	MSTC-int:ERVL-MaLR:LTR
1	46372443	46372535	92	*	1	8	13.021263984512	47.0644291797767	1	46372443	46372713	MSTC-int:ERVL-MaLR:LTR
1	46392190	46392209	19	*	0	17	0	484.268205507702	1	46391343	46392209	HERVIP10FH-int:ERV1:LTR
1	46392513	46392642	129	*	2	8	18.5729656833349	33.5653293375151	1	46392513	46392788	HERVIP10FH-int:ERV1:LTR
1	46538595	46538623	28	*	1	9	42.784153091968	173.970300718103	1	46538482	46538623	MLT1I:ERVL-MaLR:LTR
1	46699703	46700019	316	*	2	25	7.58200181376647	42.8196942695753	1	46699703	46700219	MLT1F1:ERVL-MaLR:LTR
1	46769502	46769524	22	*	2	9	108.905116961373	221.416746368495	1	46769048	46769524	LTR16E1:ERVL:LTR
1	46778547	46778968	421	*	28	9	79.6740523137836	11.5704713066672	1	46777487	46779070	LTR12C:ERV1:LTR
1	46787902	46788278	376	*	1	33	3.18605395365719	47.502528919482	1	46786750	46788278	MER4-int:ERV1:LTR
1	46788283	46788568	285	*	0	16	0	30.3854560318558	1	46788283	46788568	MER4A1:ERV1:LTR
1	46788569	46788703	134	*	0	13	0	52.5084489729598	1	46788569	46789408	LTR5_Hs:ERVK:LTR
1	46807929	46808179	250	*	2	17	9.58365029260082	36.8043836185853	1	46807929	46808179	MSTB1:ERVL-MaLR:LTR
1	46874045	46874076	31	*	15	0	579.65626769763	0	1	46874045	46876269	HUERS-P3b-int:ERV1:LTR
1	46876940	46877285	345	*	0	20	0	31.3762861198511	1	46876271	46877643	HUERS-P3b-int:ERV1:LTR
1	46894696	46894820	124	*	9	30	86.9484401546446	130.945387637282	1	46894696	46895007	LTR40b:ERVL:LTR,LTR75B:ERVL:LTR
1	46906214	46906571	357	*	8	18	26.8449588028034	27.289458936173	1	46904737	46906998	HERVK11-int:ERVK:LTR
1	46927825	46928045	220	*	12	42	65.3430701768238	103.327814971964	1	46927825	46928254	MSTA1:ERVL-MaLR:LTR
1	46947846	46948076	230	*	0	20	0	47.0644291797767	1	46947086	46948076	HERV17-int:ERV1:LTR
1	46952162	46952393	231	*	2	36	10.3719159010831	84.3492367118075	1	46951891	46952393	LTR17:ERV1:LTR
1	46952394	46952904	510	*	0	45	0	47.7565531383028	1	46952394	46953092	HERV17-int:ERV1:LTR
1	47089609	47089870	261	*	10	24	45.8987082978967	49.769281431488	1	47089609	47089870	HUERS-P3-int:ERV1:LTR
1	47089977	47090001	24	*	3	10	149.744535821888	225.51705648643	1	47089977	47090157	MER83B-int:ERV1:LTR
1	47091146	47091573	427	*	16	0	44.8882917686221	0	1	47090283	47091655	HUERS-P3b-int:ERV1:LTR
1	47093622	47093881	259	*	3	17	13.875941543341	35.5254668133063	1	47091657	47093881	HUERS-P3b-int:ERV1:LTR
1	47148999	47149112	113	*	1	11	10.6013830670363	52.6871707189535	1	47148999	47149587	LTR14B:ERVK:LTR
1	47149717	47150158	441	*	12	14	32.5974499748327	17.1822519227756	1	47149683	47150158	MLT1D:ERVL-MaLR:LTR
1	47150643	47150665	22	*	6	28	326.715350884119	688.852099813095	1	47150643	47151084	MSTA1:ERVL-MaLR:LTR
1	47317902	47318166	264	*	0	22	0	45.103411297286	1	47317902	47318166	ERV3-16A3_LTR:ERVL:LTR
1	47329503	47329587	84	*	1	22	14.2613843639893	141.753578362899	1	47329437	47329587	MLT1G1:ERVL-MaLR:LTR
1	47390207	47390273	66	*	14	19	254.111939576537	155.811784481533	1	47390207	47390273	MLT1E2:ERVL-MaLR:LTR
1	47390577	47391046	469	*	23	96	58.7483893203142	110.787057173717	1	47390577	47391046	MLT1E2:ERVL-MaLR:LTR
1	47518197	47518407	210	*	0	31	0	79.8974714409066	1	47518197	47518562	MLT1A0:ERVL-MaLR:LTR
1	47542607	47543160	553	*	34	44	73.65373190516	43.06437823683	1	47541886	47543442	THE1B-int:ERVL-MaLR:LTR
1	47661272	47661416	144	*	0	42	0	157.861939540501	1	47661000	47661416	LTR33:ERVL:LTR
1	47667517	47667669	152	*	21	47	165.507118539981	167.357394550456	1	47667276	47667669	MLT1A1:ERVL-MaLR:LTR
1	47680605	47680645	40	*	4	9	119.79562865751	121.779210502672	1	47680605	47680957	MLT1B:ERVL-MaLR:LTR
1	47735811	47736030	219	*	3	18	16.4103600900699	44.4855563480081	1	47735811	47736098	LTR79:ERVL:LTR
1	47739585	47739743	158	*	3	26	22.7460054412994	89.0649640807166	1	47739585	47739743	LTR79:ERVL:LTR
1	47803495	47803584	89	*	5	31	67.3009149761294	188.522123624611	1	47803207	47803584	MLT1H:ERVL-MaLR:LTR
1	47989224	47989230	6	*	0	6	0	541.240935567432	1	47988892	47989230	MLT1A0:ERVL-MaLR:LTR
1	48012121	48012497	376	*	5	18	15.9302697682859	25.9104703197175	1	48012121	48012531	MSTB:ERVL-MaLR:LTR
1	48072938	48073128	190	*	4	22	25.2201323489495	62.6700030657026	1	48072752	48073128	MLT1A1:ERVL-MaLR:LTR
1	48177471	48177724	253	*	11	25	52.085055938048	53.4823058861098	1	48177192	48177724	LTR55:ERVL:LTR
1	48242695	48242903	208	*	12	22	69.1128626870252	57.246637415786	1	48242695	48242920	LTR79:ERVL:LTR
1	48250757	48251041	284	*	12	18	50.6178712637367	34.3040029584992	1	48250700	48251041	MER61A:ERV1:LTR
1	48267108	48267324	216	*	0	12	0	30.0689408648573	1	48267108	48267752	LTR1A1:ERV1:LTR
1	48401489	48401836	347	*	23	39	79.4034426260155	60.8311137957632	1	48401489	48401874	MLT1H2:ERVL-MaLR:LTR
1	48419978	48420368	390	*	1	22	3.07168278609001	30.5315399550859	1	48419922	48420667	MER21B:ERVL:LTR
1	48435410	48435700	290	*	9	28	37.1779537212963	52.2577455030624	1	48435202	48435700	LTR12:ERV1:LTR
1	48441700	48442194	494	*	9	42	21.8251145327448	46.0164358174739	1	48438290	48443307	HERV9N-int:ERV1:LTR
1	48443389	48443795	406	*	6	85	17.7037874863316	113.313988973477	1	48443322	48444093	HERV9-int:ERV1:LTR
1	48446434	48446660	226	*	0	26	0	62.2666563042178	1	48445979	48446660	LTR41:ERVL:LTR
1	48462763	48462877	114	*	13	9	136.609050223477	42.7295475447972	1	48462763	48463272	MLT2B2:ERVL:LTR
1	48480428	48480825	397	*	1	32	3.01752213243099	43.6264733958635	1	48480353	48480856	MLT1D:ERVL-MaLR:LTR
1	48498949	48499021	72	*	4	6	66.5531270319502	45.103411297286	1	48498426	48499021	MamGypLTR3:Gypsy:LTR
1	48500554	48500674	120	*	4	12	39.9318762191701	54.1240935567432	1	48500554	48500987	LTR7:ERV1:LTR
1	48505479	48505777	298	*	10	22	40.1998753884263	39.9573845049782	1	48505475	48505886	LTR33:ERVL:LTR
1	48634111	48634233	122	*	1	16	9.81931382438609	70.9824177793353	1	48634111	48634233	MLT1O:ERVL-MaLR:LTR
1	48668052	48668159	107	*	3	14	33.5875594366851	70.8165710088228	1	48668037	48668159	LTR89:ERVL:LTR
1	48809532	48809684	152	*	0	10	0	35.607956287331	1	48809532	48809718	LTR88a:Gypsy:LTR
1	48820322	48820692	370	*	24	16	77.7052726427094	23.405013429943	1	48820322	48820754	MLT2B4:ERVL:LTR
1	48820723	48820754	31	*	0	26	0	453.94401047591	1	48820322	48820754	MLT2B4:ERVL:LTR
1	48861869	48862024	155	*	10	7	77.2875023596841	24.4431390256259	1	48861869	48862337	LTR36:ERV1:LTR
1	48890427	48890605	178	*	6	8	40.3805489856776	24.3254353064014	1	48890427	48890763	MamGypLTR1a:Gypsy:LTR
1	48953303	48953560	257	*	14	26	65.2583191130406	54.7558923142149	1	48953089	48953560	MLT1N2:ERVL-MaLR:LTR
1	48958405	48958514	109	*	10	8	109.90424647478	39.7241053627473	1	48958405	48958514	MLT1J1:ERVL-MaLR:LTR
1	48975969	48976314	345	*	2	28	6.94467412507306	43.9268005677916	1	48974627	48976314	ERVL-E-int:ERVL:LTR
1	48976335	48976648	313	*	6	34	22.9640182730052	58.7929450776124	1	48976335	48976648	ERVL-E-int:ERVL:LTR
1	49044833	49045008	175	*	0	27	0	83.5057443446894	1	49044520	49045008	MLT1D:ERVL-MaLR:LTR
1	49080588	49080656	68	*	4	24	70.468016857359	191.026212553211	1	49080459	49080656	LTR33:ERVL:LTR
1	49138857	49139185	328	*	9	26	32.8707517657803	42.9032448925403	1	49138837	49139212	MSTA:ERVL-MaLR:LTR
1	49226969	49227135	166	*	26	0	187.631707535859	0	1	49226801	49227135	MLT1A0:ERVL-MaLR:LTR
1	49267690	49267797	107	*	9	14	100.762678310055	70.8165710088228	1	49267690	49268020	THE1B:ERVL-MaLR:LTR
1	49270877	49271509	632	*	34	0	64.447015417015	0	1	49269902	49271516	LTR49-int:ERV1:LTR
1	49272754	49273107	353	*	26	0	88.2347406542569	0	1	49271554	49273666	LTR49-int:ERV1:LTR
1	49273981	49274139	158	*	0	9	0	30.8301798740942	1	49273981	49276401	LTR49-int:ERV1:LTR
1	49275847	49276136	289	*	6	17	24.8710647731855	31.8377020922019	1	49273981	49276401	LTR49-int:ERV1:LTR
1	49320230	49320286	56	*	1	19	21.392076545984	183.635317424664	1	49320230	49320286	MLT1A1:ERVL-MaLR:LTR
1	49320287	49320434	147	*	3	26	24.4480874811245	95.7296892840355	1	49320287	49320434	MLT1J:ERVL-MaLR:LTR
1	49320506	49320579	73	*	4	7	65.6414403602796	51.8998157393428	1	49320506	49320657	LTR85a:Gypsy:LTR
1	49326925	49327274	349	*	7	36	24.0277765215637	55.8300105456376	1	49326794	49327274	MLT1D:ERVL-MaLR:LTR
1	49341828	49342649	821	*	22	52	32.1011428802098	34.2807900724804	1	49341253	49344239	MER41-int:ERV1:LTR
1	49353542	49353838	296	*	34	34	137.603086971465	62.1695669232861	1	49353542	49354290	LTR1F:ERV1:LTR
1	49398471	49398619	148	*	11	5	89.0372915697712	18.285166742143	1	49398368	49398619	MLT2B2:ERVL:LTR
1	49408779	49408951	172	*	7	20	48.7540349187542	62.9349925078409	1	49408402	49408951	MLT2A2:ERVL:LTR
1	49427597	49428142	545	*	18	63	39.5655287309208	62.565465946327	1	49427452	49428142	LTR12:ERV1:LTR
1	49432922	49433529	607	*	5	26	9.86784420572572	23.1833020177154	1	49432709	49433529	MER21B:ERVL:LTR
1	49438795	49438949	154	*	5	8	38.8946846290618	28.1164122372692	1	49438782	49438949	MSTD:ERVL-MaLR:LTR
1	49438967	49439091	124	*	1	16	9.66093779496051	69.837540073217	1	49438967	49439091	MSTD:ERVL-MaLR:LTR
1	49448255	49448617	362	*	6	28	19.8556290592558	41.8639397676466	1	49448161	49448715	MLT1K:ERVL-MaLR:LTR
1	49506972	49507376	404	*	2	29	5.93047666621338	38.851453295682	1	49506903	49507404	MLT1F2:ERVL-MaLR:LTR
1	49512591	49512761	170	*	16	0	112.748826971774	0	1	49512403	49512761	MSTA:ERVL-MaLR:LTR
1	49554969	49555355	386	*	12	22	37.2421643494851	30.8479289701645	1	49554647	49555498	LTR12D:ERV1:LTR
1	49583588	49583724	136	*	0	6	0	23.8782765691514	1	49583222	49583724	MER21C:ERVL:LTR
1	49610868	49610952	84	*	1	11	14.2613843639893	70.8767891814494	1	49610868	49611028	LTR33:ERVL:LTR
1	49610656	49610834	178	*	2	22	13.4601829952259	66.8949470926039	1	49610479	49610834	MLT1A1:ERVL-MaLR:LTR
1	49627466	49627763	297	*	14	0	56.4693199058971	0	1	49627415	49629069	ERV3-16A3_I-int:ERVL:LTR
1	49636822	49637025	203	*	11	15	64.9138874498824	39.9931725788743	1	49636822	49637265	MLT2A1:ERVL:LTR
1	49638540	49638847	307	*	5	18	19.5106887064349	31.7339962221947	1	49638486	49638847	THE1B:ERVL-MaLR:LTR
1	49697568	49697737	169	*	8	38	56.7079898970463	121.699145275517	1	49697568	49697737	ERVL-E-int:ERVL:LTR
1	49720959	49721030	71	*	14	0	236.216732564105	0	1	49720959	49721451	LTR12F:ERV1:LTR
1	49783110	49783195	85	*	2	14	28.1872067429436	89.1455658581652	1	49782976	49783195	MLT1A0:ERVL-MaLR:LTR
1	49801987	49802696	709	*	43	48	72.6546125849498	36.6425457083734	1	49801979	49802860	MER11D:ERVK:LTR
1	49819727	49819765	38	*	1	17	31.5251654361869	242.134102753851	1	49819727	49820330	MamGypLTR1b:Gypsy:LTR
1	49823526	49823587	61	*	0	12	0	106.473626669003	1	49823226	49823587	MLT1J2-int:ERVL-MaLR:LTR
1	49843440	49843753	313	*	20	0	76.5467275766839	0	1	49843440	49843753	MLT1D:ERVL-MaLR:LTR
1	49913634	49914219	585	*	10	52	20.4778852406001	48.1103053837717	1	49913054	49914708	MSTD-int:ERVL-MaLR:LTR
1	49993648	49993783	135	*	28	0	248.465007585947	0	1	49993648	49993915	MLT1I:ERVL-MaLR:LTR
1	50027915	50028332	417	*	0	19	0	24.6608579754945	1	50027872	50028371	LTR53:ERVL:LTR
1	50038387	50038528	141	*	3	26	25.4884316292575	99.8032930833562	1	50038387	50038528	LTR24:ERV1:LTR
1	50061572	50061785	213	*	6	11	33.7452475091578	27.9514098180364	1	50061572	50061961	ERV3-16A3_LTR:ERVL:LTR
1	50165385	50165451	66	*	3	21	54.4525584806865	172.213024953274	1	50165385	50165451	MLT2A1:ERVL:LTR
1	50165834	50165967	133	*	3	20	27.0215703738745	81.3896143710423	1	50165834	50166207	MLT2A1:ERVL:LTR
1	50225848	50226217	369	*	5	12	16.2324700077927	17.6013312379653	1	50224739	50226384	MSTA-int:ERVL-MaLR:LTR
1	50235861	50236182	321	*	12	28	44.7834125822468	47.2110473392152	1	50235818	50236182	THE1B:ERVL-MaLR:LTR
1	50351665	50351696	31	*	15	0	579.65626769763	0	1	50351665	50351763	MLT1O:ERVL-MaLR:LTR
1	50352731	50353111	380	*	34	23	107.185562483036	32.7593197843445	1	50352677	50353111	MLT1J:ERVL-MaLR:LTR
1	50354754	50354845	91	*	4	10	52.6574191901144	59.4770258865309	1	50354754	50355243	MER54B:ERVL:LTR
1	50371785	50372074	289	*	5	34	20.7258873109879	63.6754041844037	1	50371785	50372195	MLT1C:ERVL-MaLR:LTR
1	50379221	50379685	464	*	26	4	67.1268608856739	4.665870134202	1	50378521	50379685	HERV16-int:ERVL:LTR
1	50393719	50393935	216	*	10	28	55.4609391932918	70.1608620180004	1	50393719	50394218	LTR54:ERV1:LTR
1	50485948	50486053	105	*	5	13	57.0455374559573	67.0107824988249	1	50485697	50486053	THE1D:ERVL-MaLR:LTR
1	50607882	50607951	69	*	15	7	260.42527969024	54.9085007097394	1	50607882	50608369	MER66B:ERV1:LTR
1	50720937	50721119	182	*	0	6	0	17.8431077659593	1	50720516	50721119	MER34C2:ERV1:LTR
1	50730660	50731346	686	*	9	60	15.7166276664372	47.3388573382593	1	50730574	50731346	MER54B:ERVL:LTR
1	50746640	50747065	425	*	6	43	16.9123240457662	54.7608475985872	1	50746602	50747700	MSTA-int:ERVL-MaLR:LTR
1	50747450	50747700	250	*	6	33	28.7509508778025	71.443803494901	1	50746602	50747700	MSTA-int:ERVL-MaLR:LTR
1	50747701	50747946	245	*	6	25	29.3377049773495	55.2286668946359	1	50747701	50748085	MSTA:ERVL-MaLR:LTR
1	50754685	50755036	351	*	8	28	27.3038469874667	43.1759150880002	1	50754685	50755036	THE1B:ERVL-MaLR:LTR
1	50755037	50755907	870	*	38	38	52.3245274596022	23.6404086799568	1	50755037	50756603	THE1B-int:ERVL-MaLR:LTR
1	50787496	50787656	160	*	0	13	0	43.9758260148538	1	50787278	50787656	MLT1A1:ERVL-MaLR:LTR
1	50833617	50833824	207	*	2	30	11.5744568751218	78.4407152996278	1	50833059	50833824	MER21C:ERVL:LTR
1	50898017	50898072	55	*	13	8	283.15330409957	78.7259542643537	1	50898017	50898106	MLT1H:ERVL-MaLR:LTR
1	50932202	50932530	328	*	6	17	21.9138345105202	28.0521216605071	1	50932146	50933700	THE1A-int:ERVL-MaLR:LTR
1	50943125	50943376	251	*	6	11	28.6364052567754	23.7197222758635	1	50943094	50943376	HERVL40-int:ERVL:LTR,MER89-int:ERV1:LTR
1	50943399	50943562	163	*	3	11	22.0482752130387	36.5254619094586	1	50943399	50943562	HERVL40-int:ERVL:LTR
1	51032580	51032647	67	*	2	12	35.7598891514956	96.9386750270027	1	51032580	51033140	LTR50:ERVL:LTR
1	51059149	51059577	428	*	29	26	81.1699353053224	32.8791222540963	1	51058969	51061016	MER52A:ERV1:LTR
1	51066050	51066249	199	*	1	20	6.01988083706082	54.396073926375	1	51065887	51066249	THE1B:ERVL-MaLR:LTR
1	51066251	51066352	101	*	1	11	11.8609533324268	58.947032586552	1	51066251	51067814	THE1B-int:ERVL-MaLR:LTR
1	51168522	51168880	358	*	1	17	3.34624661054498	25.7013852085093	1	51166900	51169107	ERVL-E-int:ERVL:LTR
1	51213979	51214099	120	*	8	38	79.8637524383402	171.392962929687	1	51213979	51214099	LTR49-int:ERV1:LTR
1	51222867	51223269	402	*	3	34	8.9399722878739	45.776596540529	1	51222754	51223269	MLT1H1:ERVL-MaLR:LTR
1	51300705	51300872	167	*	4	26	28.6935637503019	84.2650558368456	1	51300705	51301112	MLT1K:ERVL-MaLR:LTR
1	51369342	51369417	75	*	18	21	287.509508778025	151.547461958881	1	51369342	51369494	LTR88a:Gypsy:LTR
1	51426390	51426417	27	*	0	14	0	280.643448072002	1	51426231	51426417	MLT1K:ERVL-MaLR:LTR
1	51426467	51426852	385	*	1	56	3.11157477032494	78.7259542643537	1	51426467	51426852	MLT2D:ERVL:LTR
1	51474047	51474307	260	*	10	22	46.0752417913501	45.7973099326288	1	51474047	51474674	LTR37-int:ERV1:LTR
1	51567952	51568198	246	*	27	0	131.483007063121	0	1	51567932	51568198	LTR33:ERVL:LTR
1	51607701	51608001	300	*	31	0	123.788816279427	0	1	51607701	51608304	MER50:ERV1:LTR
1	51629570	51629666	96	*	0	6	0	33.8275584729645	1	51629570	51629666	LTR48B:ERV1:LTR
1	51634449	51634597	148	*	0	24	0	87.7688003622862	1	51634449	51634706	LTR49:ERV1:LTR
1	51642377	51642754	377	*	7	24	22.2432201751345	34.4556563756455	1	51642377	51642870	LTR68:ERV1:LTR
1	51655110	51655679	569	*	2	30	4.21074265931495	28.5364289402864	1	51655110	51655679	MLT1E2:ERVL-MaLR:LTR
1	51758160	51758481	321	*	14	30	52.247314679288	50.583265006302	1	51758160	51758589	LTR54B:ERV1:LTR
1	51846995	51847779	784	*	44	41	67.2322405730925	28.3046917835009	1	51846450	51847931	LTR12C:ERV1:LTR
1	51854388	51854501	113	*	6	18	63.6082984022178	86.2153702673785	1	51854388	51854501	LTR39-int:ERV1:LTR
1	51854518	51854639	121	*	2	9	19.8009303566133	40.2575902488172	1	51854518	51854639	LTR39:ERV1:LTR
1	51854768	51855084	316	*	15	19	56.8650136032486	32.5429676448772	1	51854768	51855385	LTR39:ERV1:LTR
1	51880115	51880306	191	*	24	1	150.528538627238	2.83372217574571	1	51880115	51880306	LTR64:ERV1:LTR
1	51901832	51902072	240	*	14	26	69.8807833835477	58.6344346864718	1	51901832	51902072	MLT1A1:ERVL-MaLR:LTR
1	51905733	51905854	121	*	3	37	29.7013955349199	165.503426578471	1	51905387	51905854	MLT1C:ERVL-MaLR:LTR
1	51913772	51913991	219	*	5	8	27.3506001501165	19.7713583768925	1	51913772	51914133	MLT1H2:ERVL-MaLR:LTR
1	51929077	51929178	101	*	2	20	23.7219066648535	107.17642288464	1	51929077	51929178	MLT1K:ERVL-MaLR:LTR
1	51942560	51942628	68	*	3	13	52.8510126430192	103.472531799656	1	51942560	51942628	MLT1F2:ERVL-MaLR:LTR
1	51969490	51969728	238	*	10	12	50.3342977552564	27.289458936173	1	51969490	51969728	LTR79:ERVL:LTR
1	52110652	52110761	109	*	3	28	32.971273942434	139.034368769615	1	52110339	52110761	LTR16A:ERVL:LTR
1	52211216	52211271	55	*	1	6	21.7810233922746	59.0444656982653	1	52210955	52211271	MLT1G3:ERVL-MaLR:LTR
1	52211338	52211410	72	*	1	12	16.6382817579875	90.2068225945719	1	52211338	52211410	MLT1G3:ERVL-MaLR:LTR
1	52222065	52222448	383	*	6	38	18.7669392152758	53.7001450432439	1	52220076	52225369	HERVIP10B3-int:ERV1:LTR
1	52223899	52224252	353	*	16	24	54.2983019410811	36.7982505768225	1	52220076	52225369	HERVIP10B3-int:ERV1:LTR
1	52751658	52751812	154	*	10	6	77.7893692581236	21.0873091779519	1	52751658	52751812	MER21C:ERVL:LTR
1	52751896	52751923	27	*	13	6	576.793767610235	120.275763459429	1	52751896	52752524	MER21C:ERVL:LTR
1	52831770	52832191	421	*	4	14	11.3820074733976	17.9985109214823	1	52831472	52832191	MER57-int:ERV1:LTR
1	52880427	52880561	134	*	11	18	98.3396951666129	72.704006270252	1	52880427	52881002	MLT1E1A:ERVL-MaLR:LTR
1	52915678	52915778	100	*	10	24	119.79562865751	129.897824536184	1	52915678	52916248	MLT1E1A:ERVL-MaLR:LTR
1	52967600	52968014	414	*	18	0	52.085055938048	0	1	52967600	52968014	LTR3B:ERVK:LTR
1	52971450	52971615	165	*	12	6	87.1240935690984	19.6814885660884	1	52971450	52972060	MER39B:ERV1:LTR
1	52975782	52975855	73	*	9	0	147.693240810629	0	1	52975782	52976493	MER21C:ERVL:LTR
1	53156535	53156661	126	*	0	16	0	68.7290076911024	1	53156535	53156661	MSTA:ERVL-MaLR:LTR
1	53233959	53234353	394	*	8	36	24.3239855142153	49.453486498547	1	53233959	53234353	MLT1A1:ERVL-MaLR:LTR
1	53333253	53333375	122	*	21	18	206.205590312108	79.8552200017522	1	53332843	53333375	MLT1F:ERVL-MaLR:LTR
1	53361282	53361551	269	*	2	13	8.90673819014946	26.1566251389465	1	53360543	53361551	LTR13:ERVK:LTR
1	53363250	53363424	174	*	2	26	13.769612489369	80.8750823261679	1	53363250	53363424	LTR33:ERVL:LTR
1	53363460	53363652	192	*	1	16	6.23935565924533	45.103411297286	1	53363460	53363652	LTR33:ERVL:LTR
1	53407571	53407655	84	*	9	0	128.352459275904	0	1	53407571	53407973	MSTB:ERVL-MaLR:LTR
1	53418827	53418894	67	*	2	22	35.7598891514956	177.720904216172	1	53418618	53418894	MLT1L:ERVL-MaLR:LTR
1	53435324	53435477	153	*	4	21	31.3191186032707	74.287971548471	1	53435303	53435477	MER34B:ERV1:LTR
1	53435835	53436185	350	*	12	21	41.0727869682892	32.4744561340459	1	53435835	53436185	MER34B:ERV1:LTR
1	53447700	53447860	160	*	2	17	14.9744535821888	57.5068494040396	1	53447480	53447860	MER57B2:ERV1:LTR
1	53448030	53448166	136	*	5	12	44.0425105358494	47.7565531383028	1	53448030	53448912	MER21C:ERVL:LTR
1	53449725	53449824	99	*	4	13	48.4022742050547	71.0720420442082	1	53449415	53449824	LTR7:ERV1:LTR
1	53476774	53476898	124	*	3	42	28.9828133848815	183.323542692195	1	53476499	53476898	LTR33:ERVL:LTR
1	53477198	53477365	167	*	10	18	71.7339093757547	58.3373463485854	1	53477198	53477617	ERVL-E-int:ERVL:LTR
1	53504968	53505082	114	*	26	13	273.218100446953	61.7204575647071	1	53504968	53505082	LTR33:ERVL:LTR
1	53598097	53598260	163	*	2	24	14.6988501420258	79.6919168933642	1	53598097	53598260	MLT1B:ERVL-MaLR:LTR
1	53719192	53719448	256	*	23	29	107.628885121982	61.3124497322481	1	53719158	53719448	LTR78:ERV1:LTR
1	53758217	53758292	75	*	10	10	159.72750487668	72.1654580756575	1	53758217	53758583	THE1B:ERVL-MaLR:LTR
1	53826203	53826546	343	*	2	42	6.98516785174987	66.274400273563	1	53826091	53826546	LTR87:ERVL:LTR
1	53848810	53848893	83	*	10	18	144.332082719892	117.377552291732	1	53848656	53848893	MLT1J:ERVL-MaLR:LTR
1	53848894	53849167	273	*	11	38	48.2693009242715	75.3375661229392	1	53848894	53849509	MER76:ERVL:LTR
1	53856969	53857350	381	*	26	16	81.7502977715293	22.7292781340654	1	53856817	53857350	MLT1F2:ERVL-MaLR:LTR
1	53977994	53978343	349	*	4	33	13.7301580123221	51.1775096668345	1	53977994	53978354	MLT2D:ERVL:LTR
1	53992242	53993040	798	*	14	62	21.0167769574579	42.0513007583719	1	53991630	53993280	MER52A:ERV1:LTR
1	54003108	54003216	108	*	7	14	77.6453148706085	70.1608620180004	1	54002867	54003216	THE1B:ERVL-MaLR:LTR
1	54003217	54003393	176	*	10	14	68.0656981008581	43.0532562383184	1	54003217	54004787	LTR12C:ERV1:LTR
1	54019401	54019503	102	*	13	0	152.680703190944	0	1	54019196	54019503	LTR16C:ERVL:LTR
1	54019797	54019821	24	*	18	0	898.467214931327	0	1	54019797	54019949	LTR16C:ERVL:LTR
1	54066881	54066911	30	*	1	18	39.9318762191701	324.744561340459	1	54066881	54067042	LTR78:ERV1:LTR
1	54071195	54071400	205	*	0	34	0	89.7667893136228	1	54071195	54071718	MLT1F:ERVL-MaLR:LTR
1	54115620	54115757	137	*	6	18	52.4652388281067	71.1119477387866	1	54115620	54115757	LTR88a:Gypsy:LTR
1	54149941	54150169	228	*	5	21	26.2709711968224	49.8511388022634	1	54149941	54150169	MLT1K:ERVL-MaLR:LTR
1	54164134	54164195	61	*	0	15	0	133.092033336254	1	54164134	54164195	THE1A:ERVL-MaLR:LTR
1	54165171	54165466	295	*	25	33	101.52171920128	60.5455961821195	1	54164781	54165869	THE1A-int:ERVL-MaLR:LTR
1	54175437	54175521	84	*	9	6	128.352459275904	38.6600668262451	1	54175410	54175521	MLT1J:ERVL-MaLR:LTR
1	54307531	54307718	187	*	11	40	70.468016857359	115.773462153461	1	54307531	54308064	MER41A:ERV1:LTR
1	54425170	54425487	317	*	4	28	15.1161676539445	47.8067703340318	1	54425170	54425487	MLT1G:ERVL-MaLR:LTR
1	54425793	54426011	218	*	0	12	0	29.7930790220605	1	54425793	54426011	MLT1G:ERVL-MaLR:LTR
1	54457200	54457291	91	*	1	14	13.1643547975286	83.2678362411433	1	54457200	54457441	LTR16A:ERVL:LTR
1	54467935	54467980	45	*	1	8	26.6212508127801	96.2206107675434	1	54467935	54467980	THE1A-int:ERVL-MaLR:LTR
1	54468270	54468272	2	*	5	8	2994.89071643776	2164.96374226973	1	54468270	54469452	THE1A-int:ERVL-MaLR:LTR
1	54566716	54567030	314	*	14	14	53.4120637326479	24.1317614584205	1	54566519	54567030	MLT1H1:ERVL-MaLR:LTR
1	54667274	54667348	74	*	4	7	64.7543938689245	51.1984668780003	1	54667274	54667348	MLT1H2:ERVL-MaLR:LTR
1	54667930	54668002	72	*	14	30	232.935944611826	225.51705648643	1	54667930	54668326	MLT1H2:ERVL-MaLR:LTR
1	54742502	54742613	111	*	4	27	43.1695959126163	131.653200543429	1	54742502	54742613	MLT1I:ERVL-MaLR:LTR
1	54858128	54858279	151	*	9	24	71.4013680740128	86.025049361711	1	54858128	54858425	LTR16A:ERVL:LTR
1	54858938	54858987	49	*	8	11	195.584699848996	121.503067168199	1	54858938	54859430	MLT1F1:ERVL-MaLR:LTR
1	54891486	54891564	78	*	10	2	153.5841393045	13.8779727068572	1	54891486	54891564	MLT1L:ERVL-MaLR:LTR
1	54897119	54897421	302	*	4	18	15.8669706831139	32.2593935106416	1	54897119	54897588	MLT2B3:ERVL:LTR
1	54901476	54901809	333	*	5	23	17.9873316302568	37.3830075617145	1	54899560	54903183	HERVH-int:ERV1:LTR
1	54908706	54909139	433	*	18	14	49.7995684950389	17.4997069236583	1	54907642	54910857	HERVH-int:ERV1:LTR
1	54914056	54914593	537	*	8	52	17.8466485895732	52.4106678761759	1	54912605	54918793	HERV17-int:ERV1:LTR
1	54918903	54919463	560	*	8	34	17.1136612367872	32.8610568023083	1	54918794	54919525	LTR17:ERV1:LTR
1	54924886	54925032	146	*	0	22	0	81.5568533046815	1	54924043	54925032	MER11C:ERVK:LTR
1	54926078	54926151	73	*	3	11	49.2310802702097	81.5568533046815	1	54926078	54926151	LTR50:ERVL:LTR
1	54926152	54926308	156	*	6	11	46.0752417913501	38.1644249438574	1	54926152	54926507	MLT1A0:ERVL-MaLR:LTR
1	54933376	54933506	130	*	10	7	92.1504835827002	29.1437426844002	1	54932383	54933506	PRIMAX-int:ERV1:LTR
1	54933805	54933844	39	*	11	14	337.885106469901	194.291617896001	1	54933805	54934106	PRIMAX-int:ERV1:LTR
1	54938800	54938985	185	*	10	12	64.7543938689245	35.1075201449145	1	54936901	54938985	ERV24B_Prim-int:ERV1:LTR
1	54938986	54939263	277	*	11	12	47.5722713080366	23.4472607466035	1	54938986	54939350	THE1D:ERVL-MaLR:LTR
1	54975932	54976240	308	*	2	45	7.77893692581236	79.0774094173195	1	54975712	54976240	MLT1E2:ERVL-MaLR:LTR
1	55025472	55025806	334	*	4	25	14.3467818751509	40.5120460754066	1	55023171	55026637	HERVH-int:ERV1:LTR
1	55026598	55026637	39	*	4	10	122.8673114436	138.779727068572	1	55023171	55026637	HERVH-int:ERV1:LTR
1	55026640	55026912	272	*	5	20	22.0212552679247	39.7971276152523	1	55026640	55027296	HERVH-int:ERV1:LTR
1	55027399	55027830	431	*	3	43	8.33844282998911	53.998515613456	1	55027298	55027886	HERVH-int:ERV1:LTR
1	55032830	55032881	51	*	0	8	0	84.9005389125383	1	55031307	55032881	THE1A-int:ERVL-MaLR:LTR
1	55032882	55033137	255	*	0	16	0	33.9602155650153	1	55032882	55033231	THE1A:ERVL-MaLR:LTR
1	55036868	55037121	253	*	0	14	0	29.9500912962215	1	55036868	55037314	MLT1C:ERVL-MaLR:LTR
1	55260080	55260300	220	*	2	23	10.8905116961373	56.5842796275042	1	55260080	55260331	LTR103_Mam:ERV1:LTR
1	55289390	55289469	79	*	5	11	75.8200181376647	75.3626619144525	1	55289386	55289469	LTR33:ERVL:LTR
1	55298202	55298241	39	*	12	13	368.601934330801	180.413645189144	1	55298202	55298241	MLT1J1:ERVL-MaLR:LTR
1	55312451	55312522	71	*	6	16	101.235742527473	121.969788296886	1	55312451	55312522	LTR78B:ERV1:LTR
1	55312320	55312426	106	*	6	27	67.8088464099115	137.863257172836	1	55312320	55312426	LTR78B:ERV1:LTR
1	55319585	55319714	129	*	11	34	102.151311258342	142.652649684439	1	55319585	55319714	LTR88b:Gypsy:LTR
1	55325495	55325547	52	*	0	9	0	93.6763157712862	1	55325495	55325547	MLT1H:ERVL-MaLR:LTR
1	55335022	55335088	66	*	0	8	0	65.6049618869614	1	55334626	55335088	LTR16B:ERVL:LTR
1	55341141	55341509	368	*	7	35	22.787211972896	51.4767194153807	1	55341127	55341637	MLT1H2:ERVL-MaLR:LTR
1	55344060	55344539	479	*	19	48	47.5180990499519	54.2370874890119	1	55343245	55344717	THE1A-int:ERVL-MaLR:LTR
1	55350963	55351355	392	*	2	40	6.11202187028114	55.2286668946359	1	55350963	55351355	MLT1J2:ERVL-MaLR:LTR
1	55361479	55361596	117	*	14	0	143.3451966842	0	1	55361249	55361596	MLT1A0:ERVL-MaLR:LTR
1	55396938	55397010	72	*	2	26	33.2765635159751	195.448115621573	1	55396938	55397010	LTR85b:Gypsy:LTR
1	55422452	55422473	21	*	3	6	171.136612367872	154.64026730498	1	55422058	55422473	MLT1J1:ERVL-MaLR:LTR
1	55422716	55422820	104	*	15	6	172.782156717563	31.2254385904287	1	55422716	55422820	LTR104_Mam:Gypsy:LTR
1	55472031	55472335	304	*	7	16	27.5845197566636	28.4863650298648	1	55471412	55472626	ERVL-E-int:ERVL:LTR
1	55537486	55537583	97	*	13	0	160.550842530684	0	1	55537455	55537583	MLT1L:ERVL-MaLR:LTR
1	55543847	55543924	77	*	0	12	0	84.3492367118075	1	55543847	55544001	MLT1I:ERVL-MaLR:LTR
1	55544702	55545074	372	*	18	22	57.965626769763	32.0088725335578	1	55544647	55545074	LTR16B:ERVL:LTR
1	55550660	55550990	330	*	8	34	29.0413645230328	55.7642176039172	1	55550660	55551081	LTR33:ERVL:LTR
1	55561655	55561830	175	*	2	36	13.6909289894297	111.340992459586	1	55561436	55561830	MLT1C:ERVL-MaLR:LTR
1	55567973	55568020	47	*	2	55	50.976863258515	633.36705225976	1	55567973	55568020	MLT1C:ERVL-MaLR:LTR
1	55570695	55570874	179	*	0	12	0	36.2843085296602	1	55570463	55570874	MLT1J:ERVL-MaLR:LTR
1	55570919	55571084	165	*	0	10	0	32.8024809434807	1	55570919	55571105	LTR33C:ERVL:LTR
1	55608231	55608524	293	*	6	26	24.5315280527325	48.0282058865298	1	55607656	55609237	THE1C-int:ERVL-MaLR:LTR
1	55608987	55609237	250	*	10	14	47.9182514630041	30.3094923917762	1	55607656	55609237	THE1C-int:ERVL-MaLR:LTR
1	55609238	55609297	59	*	6	7	121.826063041536	64.2150262537631	1	55609238	55609628	THE1C:ERVL-MaLR:LTR
1	55615564	55615661	97	*	15	2	185.250972150789	11.1596069189161	1	55615266	55615661	MLT1C:ERVL-MaLR:LTR
1	55620476	55621179	703	*	0	28	0	21.5572492117896	1	55619800	55621513	THE1C-int:ERVL-MaLR:LTR,THE1C:ERVL-MaLR:LTR
1	55629705	55629991	286	*	3	16	12.5659750340046	30.2792131785976	1	55629683	55629991	MSTD-int:ERVL-MaLR:LTR
1	55629994	55630078	84	*	2	8	28.5227687279786	51.5467557683268	1	55629994	55630383	MSTD:ERVL-MaLR:LTR
1	55651398	55651642	244	*	1	21	4.90965691219304	46.5822116676888	1	55651398	55651708	MLT1I:ERVL-MaLR:LTR
1	55682437	55682661	224	*	22	0	117.656421002912	0	1	55682227	55682661	LTR16A2:ERVL:LTR
1	55693495	55693741	246	*	23	0	112.00404305377	0	1	55693240	55693741	MLT1G3:ERVL-MaLR:LTR
1	55694148	55694187	39	*	1	8	30.7168278609001	111.023781654858	1	55693894	55694187	LTR16A:ERVL:LTR
1	55699833	55700005	172	*	8	20	55.7188970500048	62.9349925078409	1	55699833	55700005	MLT2C2:ERVL:LTR
1	55733415	55733835	420	*	10	26	28.5227687279786	33.5053912494124	1	55730142	55734486	HERVL-int:ERVL:LTR
1	55744953	55745204	251	*	12	4	57.2728105135507	8.62535355485947	1	55744804	55745204	MLT1A1:ERVL-MaLR:LTR
1	55745205	55745267	62	*	9	4	173.896880309289	34.9187700366085	1	55745205	55746917	MLT1A1-int:ERVL-MaLR:LTR
1	55746084	55746711	627	*	0	70	0	60.4256227906223	1	55745205	55746917	MLT1A1-int:ERVL-MaLR:LTR
1	55747680	55747928	248	*	3	18	14.4914066924408	39.2836162911845	1	55747604	55747928	MLT1F1:ERVL-MaLR:LTR
1	55747963	55747966	3	*	2	9	798.637524383402	1623.72280670229	1	55747963	55748069	LTR78:ERV1:LTR
1	55753461	55753686	225	*	25	14	133.1062540639	33.6772137686402	1	55753461	55753686	MLT1I:ERVL-MaLR:LTR
1	55753687	55753883	196	*	22	7	134.464481146185	19.3300334131226	1	55753687	55754055	MLT1A:ERVL-MaLR:LTR
1	55789581	55789915	334	*	2	22	7.17339093757547	35.6506005463578	1	55788969	55791088	ERVL-int:ERVL:LTR
1	55804238	55804361	123	*	2	14	19.4789640093513	61.6046593328784	1	55804079	55804361	LTR78:ERV1:LTR
1	55813739	55814112	373	*	8	57	25.6934324198413	82.7097408239775	1	55813668	55814276	ERV3-16A3_I-int:ERVL:LTR
1	55817084	55817162	78	*	0	7	0	48.5729044740003	1	55817036	55817162	LTR16D2:ERVL:LTR
1	55818860	55818906	46	*	15	9	390.63791953536	105.894965654497	1	55818860	55819275	LTR16E2:ERVL:LTR
1	55819082	55819275	193	*	6	38	37.2421643494851	106.565572806023	1	55818860	55819275	LTR16E2:ERVL:LTR
1	55825236	55825374	138	*	8	0	69.4467412507306	0	1	55825214	55825374	LTR103b_Mam:ERV1:LTR
1	55864769	55864889	120	*	28	0	279.523133534191	0	1	55864769	55865024	THE1D-int:ERVL-MaLR:LTR
1	55866307	55866499	192	*	14	0	87.3509792294346	0	1	55866307	55866499	LTR16B1:ERVL:LTR
1	55906384	55906517	133	*	1	35	9.00719012462483	142.431825149324	1	55906078	55906517	MER57A1:ERV1:LTR
1	55912459	55912857	398	*	17	28	51.168987115017	38.0772517484625	1	55912296	55913896	MER52A:ERV1:LTR
1	55913701	55913896	195	*	30	41	184.3009671654	113.799376196229	1	55912296	55913896	MER52A:ERV1:LTR
1	55926800	55927114	314	*	9	42	34.3363266852737	72.3952843752615	1	55926557	55927479	LTR28:ERV1:LTR
1	55929961	55930380	419	*	13	14	37.1680948102061	18.0844226681242	1	55929705	55930496	LTR28B:ERV1:LTR
1	55998886	55999047	161	*	4	18	29.762889107456	60.5114089454271	1	55998796	55999047	LTR33B:ERVL:LTR
1	56027039	56027124	85	*	4	11	56.3744134858872	70.0429446028441	1	56026710	56027124	MSTA:ERVL-MaLR:LTR
1	56027493	56027608	115	*	2	18	20.8340223752192	84.715972523598	1	56027493	56028028	MLT2B3:ERVL:LTR
1	56040411	56040804	393	*	10	42	30.4823482589085	57.8425427323973	1	56040302	56041576	MLT1A1-int:ERVL-MaLR:LTR
1	56058603	56058744	141	*	14	0	118.946014269868	0	1	56058512	56058744	MLT1J1:ERVL-MaLR:LTR
1	56065360	56065469	109	*	9	20	98.9138218273021	99.3102634068682	1	56065360	56065753	LTR107_Mam:LTR:LTR
1	56095426	56095773	347	*	20	24	69.0464718487091	37.4345315666235	1	56095307	56095773	ERV3-16A3_LTR:ERVL:LTR
1	56141787	56141909	122	*	0	34	0	150.837637781087	1	56141787	56141909	MLT1H:ERVL-MaLR:LTR
1	56141915	56141989	74	*	0	24	0	175.537600724572	1	56141915	56142006	MLT1H-int:ERVL-MaLR:LTR
1	56198216	56198467	251	*	0	28	0	60.3774748840163	1	56198216	56198467	MamRep1527:LTR:LTR
1	56260396	56260769	373	*	3	38	9.63503715744051	55.139827215985	1	56260182	56260769	MLT1E2:ERVL-MaLR:LTR
1	56286399	56286836	437	*	27	14	74.0156058066997	17.3395265399177	1	56286399	56286900	MER31A:ERV1:LTR
1	56292768	56292812	44	*	12	0	326.715350884119	0	1	56292768	56292812	MLT1J:ERVL-MaLR:LTR
1	56325135	56325280	145	*	11	17	90.8794424298354	63.4558338251471	1	56325135	56325553	MSTA:ERVL-MaLR:LTR
1	56349846	56350123	277	*	6	25	25.9485116225654	48.8484598887574	1	56349846	56350201	MLT1A0:ERVL-MaLR:LTR
1	56400917	56401042	125	*	9	0	86.2528526334074	0	1	56400664	56401042	MER57E2:ERV1:LTR
1	56472310	56472418	108	*	3	16	33.2765635159751	80.1838423062862	1	56472062	56472418	MLT1J:ERVL-MaLR:LTR
1	56492595	56492710	115	*	14	0	145.838156626534	0	1	56492595	56492710	MLT1D-int:ERVL-MaLR:LTR
1	56556130	56556313	183	*	1	19	6.54620921625739	56.1944140753071	1	56556130	56556338	MLT1B:ERVL-MaLR:LTR
1	56588441	56588442	1	*	8	0	9583.65029260082	0	1	56588063	56588442	THE1C:ERVL-MaLR:LTR
1	56609933	56610245	312	*	3	12	11.5188104478375	20.8169590602858	1	56609161	56610383	THE1B-int:ERVL-MaLR:LTR
1	56622452	56622617	165	*	0	16	0	52.4839695095691	1	56622452	56622813	THE1D:ERVL-MaLR:LTR
1	56622919	56624048	1129	*	10	68	10.6107731317547	32.5990997507399	1	56622815	56624073	THE1D-int:ERVL-MaLR:LTR
1	56835910	56836253	343	*	12	47	41.9110071104992	74.1642098299396	1	56835910	56836253	MLT1M:ERVL-MaLR:LTR
1	56876888	56877134	246	*	16	14	77.915856037405	30.8023296664392	1	56876888	56877290	MLT1B:ERVL-MaLR:LTR
1	56969159	56969469	310	*	9	14	34.7793760618578	24.4431390256259	1	56969043	56969527	MLT1H:ERVL-MaLR:LTR
1	56971924	56972011	87	*	9	4	123.926512404321	24.884640715744	1	56971586	56972011	MLT1J1:ERVL-MaLR:LTR
1	57021362	57021446	84	*	2	12	28.5227687279786	77.3201336524902	1	57021362	57021700	THE1B:ERVL-MaLR:LTR
1	57028147	57028437	290	*	0	16	0	29.8615688588928	1	57028084	57028437	THE1A:ERVL-MaLR:LTR
1	57028441	57028503	62	*	1	8	19.321875589921	69.837540073217	1	57028441	57030010	THE1A-int:ERVL-MaLR:LTR
1	57047310	57047483	173	*	0	12	0	37.5427238543883	1	57047310	57047722	MLT1A:ERVL-MaLR:LTR
1	57164462	57164912	450	*	10	45	26.6212508127801	54.1240935567432	1	57164387	57164912	MLT1O:ERVL-MaLR:LTR
1	57176513	57176558	45	*	5	14	133.1062540639	168.386068843201	1	57176204	57176558	THE1B:ERVL-MaLR:LTR
1	57214047	57214114	67	*	2	8	35.7598891514956	64.6257833513351	1	57214047	57214374	MLT1A1:ERVL-MaLR:LTR
1	57245895	57246934	1039	*	7	30	8.07092782100647	15.6277459740356	1	57245895	57247156	MSTA-int:ERVL-MaLR:LTR
1	57343351	57343972	621	*	16	83	30.865218333658	72.3397707763234	1	57342585	57343972	LTR12C:ERV1:LTR
1	57377697	57377770	73	*	0	14	0	103.799631478686	1	57377697	57378180	LTR33:ERVL:LTR
1	57479822	57479871	49	*	8	10	195.584699848996	110.457333789272	1	57479484	57479871	MLT1G1:ERVL-MaLR:LTR
1	57480174	57480237	63	*	0	9	0	77.3201336524902	1	57480174	57480390	MLT1G1:ERVL-MaLR:LTR
1	57501040	57501188	148	*	9	18	72.84869310254	65.8266002717146	1	57501040	57501490	MLT1H:ERVL-MaLR:LTR
1	57522452	57522476	24	*	6	15	299.489071643776	338.275584729645	1	57522452	57522592	THE1B:ERVL-MaLR:LTR
1	57522953	57523176	223	*	14	0	75.2080179912621	0	1	57522630	57523176	MLT2A2:ERVL:LTR
1	57561846	57562090	244	*	17	40	83.4641675072817	88.7280222241691	1	57557525	57562090	HERVL-int:ERVL:LTR
1	57584215	57584380	165	*	7	16	50.8223879153074	52.4839695095691	1	57583950	57584380	MER57A1:ERV1:LTR
1	57584408	57584517	109	*	7	16	76.9329725323461	79.4482107254945	1	57584408	57584915	LTR81A:Gypsy:LTR
1	57595947	57596026	79	*	10	32	151.640036275329	219.236834660225	1	57595605	57596026	MSTA:ERVL-MaLR:LTR
1	57627372	57627412	40	*	3	15	89.8467214931327	202.965350837787	1	57626939	57627412	MLT2B1:ERVL:LTR
1	57656061	57656285	224	*	17	27	90.9163253204319	65.2388627692886	1	57655930	57656285	MLT1A0:ERVL-MaLR:LTR
1	57772985	57773221	236	*	20	0	101.52171920128	0	1	57772773	57773221	MLT1C:ERVL-MaLR:LTR
1	57918254	57918399	145	*	12	9	99.1412099234568	33.5942649662544	1	57918254	57918543	MSTB2:ERVL-MaLR:LTR
1	57938592	57938710	118	*	2	9	20.304343840256	41.2810883059905	1	57938337	57938710	THE1C:ERVL-MaLR:LTR
1	57939001	57939266	265	*	8	36	36.1647180852861	73.5270704921794	1	57939001	57939369	MLT1A0:ERVL-MaLR:LTR
1	57942563	57942766	203	*	16	16	94.4201999271017	42.6593840841325	1	57942563	57942856	MLT1J:ERVL-MaLR:LTR
1	57946430	57946484	54	*	0	11	0	110.252783171143	1	57946430	57946883	LTR33:ERVL:LTR
1	58036847	58036920	73	*	8	41	131.282880720559	303.984635044722	1	58036847	58036920	MLT1J1:ERVL-MaLR:LTR
1	58037049	58037219	170	*	7	21	49.3276118001513	66.8591743936239	1	58037049	58037358	LTR16C:ERVL:LTR
1	58057410	58057428	18	*	1	10	66.5531270319502	300.689408648573	1	58057295	58057428	MLT1C:ERVL-MaLR:LTR
1	58057476	58057781	305	*	8	34	31.4218042380355	60.335055112435	1	58057476	58057781	MLT1C:ERVL-MaLR:LTR
1	58061621	58061706	85	*	6	9	84.5616202288308	57.3078637659633	1	58061254	58061706	MLT1C:ERVL-MaLR:LTR
1	58065927	58066062	135	*	17	12	150.853754605754	48.1103053837717	1	58065642	58066062	LTR16A:ERVL:LTR
1	58075288	58075639	351	*	3	28	10.2389426203	43.1759150880002	1	58075248	58075639	MLT1I:ERVL-MaLR:LTR
1	58075640	58075710	70	*	6	14	102.681967420723	108.248187113486	1	58075640	58075710	MLT1O:ERVL-MaLR:LTR
1	58098190	58098412	222	*	22	12	118.716388759695	29.2562667874287	1	58098190	58098430	LTR33:ERVL:LTR
1	58116045	58116288	243	*	0	24	0	53.4558948708574	1	58116045	58116419	MLT1L:ERVL-MaLR:LTR
1	58140947	58141151	204	*	1	14	5.87233473811325	37.1439857742355	1	58140927	58141151	MSTB:ERVL-MaLR:LTR
1	58141152	58141514	362	*	7	30	23.1649005691318	44.8542211796214	1	58141152	58141514	THE1B:ERVL-MaLR:LTR
1	58141515	58141584	69	*	6	23	104.170111876096	180.413645189144	1	58141515	58141713	MSTB:ERVL-MaLR:LTR
1	58155116	58155259	143	*	0	10	0	37.849016473247	1	58154791	58155259	LTR50:ERVL:LTR
1	58155452	58155506	54	*	0	14	0	140.321724036001	1	58155452	58155661	LTR50:ERVL:LTR
1	58206463	58206520	57	*	9	14	189.150992617122	132.936370139369	1	58206013	58206520	MER4A1_:ERV1:LTR
1	58261207	58261420	213	*	6	20	33.7452475091578	50.8207451237025	1	58261207	58261603	LTR79:ERVL:LTR
1	58264505	58264808	303	*	26	10	102.794928881032	17.86273714744	1	58264428	58264813	MLT1J1:ERVL-MaLR:LTR
1	58291840	58292035	195	*	11	32	67.5770212939802	88.8190253238862	1	58291840	58292248	MLT2B1:ERVL:LTR
1	58319352	58319606	254	*	3	17	14.1490899989185	36.2247870261667	1	58319352	58319628	MLT1O:ERVL-MaLR:LTR
1	58334128	58334435	307	*	29	14	113.161994497322	24.681997061707	1	58334075	58334435	MLT1I:ERVL-MaLR:LTR
1	58365508	58365705	197	*	34	9	206.75387687083	24.7267432492735	1	58365304	58365705	LTR16A:ERVL:LTR
1	58419583	58419973	390	*	33	5	101.36553194097	6.93898635342861	1	58419583	58420088	LTR33A:ERVL:LTR
1	58440879	58441251	372	*	25	0	80.5078149580042	0	1	58440812	58441251	LTR16C:ERVL:LTR
1	58477449	58477584	135	*	13	31	115.358753522047	124.284955574744	1	58477449	58477584	MLT1K:ERVL-MaLR:LTR
1	58477744	58477889	145	*	8	23	66.0941399489712	85.8520104693167	1	58477744	58477889	MLT1K:ERVL-MaLR:LTR
1	58478036	58478384	348	*	16	39	55.078449957476	60.656311744626	1	58478036	58478384	THE1D:ERVL-MaLR:LTR
1	58497472	58497755	283	*	12	24	50.796732999651	45.9002913555419	1	58497472	58498048	MER34C_:ERV1:LTR
1	58636724	58637009	285	*	17	14	71.457041655357	26.5872740278738	1	58636654	58637009	THE1A:ERVL-MaLR:LTR
1	58644563	58644796	233	*	10	33	51.414432900219	76.6564415181341	1	58644563	58645082	LTR67B:ERVL:LTR
1	58704423	58704707	284	*	4	24	16.8726237545789	45.7386706113322	1	58704423	58705121	MER4A:ERV1:LTR
1	58710262	58710517	255	*	31	0	145.633901505209	0	1	58710262	58710519	MLT1K:ERVL-MaLR:LTR
1	58735127	58735268	141	*	17	28	144.434445899126	107.480469474384	1	58734858	58735268	MSTA:ERVL-MaLR:LTR
1	58735608	58735884	276	*	14	23	60.7658985943893	45.103411297286	1	58735608	58735884	LTR33B:ERVL:LTR
1	58742154	58742223	69	*	0	14	0	109.817001419479	1	58742154	58742318	MLT1L:ERVL-MaLR:LTR
1	58767249	58767625	376	*	34	9	108.325834424344	12.9552351598587	1	58767249	58767625	MLT1J:ERVL-MaLR:LTR
1	58767874	58768023	149	*	3	23	24.1199252330558	83.5472585104089	1	58767688	58768023	MLT1I:ERVL-MaLR:LTR
1	58774618	58774924	306	*	0	18	0	31.8377020922019	1	58774618	58774981	MLT1I:ERVL-MaLR:LTR
1	58791398	58791455	57	*	0	9	0	85.4590950895945	1	58791375	58791455	LTR79:ERVL:LTR
1	58791508	58791682	174	*	1	18	6.8848062446845	55.990441610424	1	58791508	58791682	LTR79:ERVL:LTR
1	58821930	58822007	77	*	0	7	0	49.2037214152211	1	58821930	58822007	LTR16A2:ERVL:LTR
1	58946174	58946492	318	*	10	19	37.6715813388397	32.3382948923937	1	58946121	58946492	THE1D:ERVL-MaLR:LTR
1	58952875	58953492	617	*	11	40	21.3574054332676	35.0885533593149	1	58952446	58954017	THE1A-int:ERVL-MaLR:LTR
1	59048063	59048299	236	*	5	6	25.38042980032	13.7603627686635	1	59048063	59048299	LTR33:ERVL:LTR
1	59048307	59048510	203	*	2	11	11.8025249908877	29.3283265578411	1	59048307	59048732	MSTA:ERVL-MaLR:LTR
1	59060759	59060852	93	*	13	10	167.456255112649	58.1979500610141	1	59060759	59060852	LTR82A:ERVL:LTR
1	59060856	59061008	152	*	14	0	110.338079026654	0	1	59060856	59061293	LTR16B2:ERVL:LTR
1	59071858	59072018	160	*	0	22	0	74.4206286405218	1	59071375	59072018	LTR50:ERVL:LTR
1	59101263	59101372	109	*	7	10	76.9329725323461	49.6551317034341	1	59100853	59101372	MLT1F2:ERVL-MaLR:LTR
1	59101602	59101721	119	*	2	10	20.1337191021026	45.4824315602884	1	59101602	59102042	MLT1H2:ERVL-MaLR:LTR
1	59109305	59109470	165	*	0	16	0	52.4839695095691	1	59109305	59109560	MLT1J:ERVL-MaLR:LTR
1	59135711	59135756	45	*	13	0	346.076260566141	0	1	59135711	59135756	MLT2F:ERVL:LTR
1	59159794	59159958	164	*	12	7	87.6553380420807	23.1017472498294	1	59159794	59160018	MLT1J-int:ERVL-MaLR:LTR
1	59161130	59161454	324	*	17	20	62.8557310857307	33.4099342942859	1	59161130	59161656	MLT1O:ERVL-MaLR:LTR
1	59191051	59191320	269	*	29	0	129.147703757167	0	1	59191051	59191320	MLT1I:ERVL-MaLR:LTR
1	59193510	59193903	393	*	4	46	12.1929393035634	63.3513563259589	1	59193510	59194036	MLT1F1:ERVL-MaLR:LTR
1	59211675	59211724	49	*	1	8	24.4480874811245	88.3658670314174	1	59211675	59211757	MLT1J:ERVL-MaLR:LTR
1	59221634	59221680	46	*	14	15	364.595391566336	176.491609424162	1	59221634	59221995	MLT1A0:ERVL-MaLR:LTR
1	59228167	59228465	298	*	25	20	100.499688471066	36.3248950045256	1	59227485	59230251	ERV3-16A3_I-int:ERVL:LTR
1	59271642	59271855	213	*	26	8	146.229405873017	20.328298049481	1	59271642	59271941	LTR37B:ERV1:LTR
1	59313128	59313322	194	*	0	35	0	97.646560540516	1	59313123	59313322	MLT1A0:ERVL-MaLR:LTR
1	59412045	59412392	347	*	30	6	103.569707773064	9.35863289165588	1	59412045	59412570	LTR16E2:ERVL:LTR
1	59472261	59472804	543	*	17	80	37.5050771119277	79.7408376526603	1	59471948	59473492	LTR12C:ERV1:LTR
1	59524607	59524986	379	*	44	26	139.076719285764	37.1299850257341	1	59523851	59525435	MER52A:ERV1:LTR
1	59544335	59544634	299	*	30	0	120.196282933957	0	1	59544081	59544634	MER39:ERV1:LTR
1	59558298	59558607	309	*	20	5	77.5376237265439	8.75794394122057	1	59558298	59559412	MER11A:ERVK:LTR
1	59687046	59687395	349	*	3	54	10.2976185092416	83.7450158184565	1	59687046	59687468	LTR33A:ERVL:LTR
1	59736287	59736571	284	*	0	28	0	53.3617823798876	1	59736287	59737861	THE1B-int:ERVL-MaLR:LTR
1	59736212	59736286	74	*	0	14	0	102.396933756001	1	59735926	59736286	THE1B:ERVL-MaLR:LTR
1	59749030	59749372	342	*	20	14	70.0559231915265	22.1560616898949	1	59748678	59749547	MER21C:ERVL:LTR
1	59769802	59769814	12	*	0	12	0	541.240935567432	1	59769802	59770162	MLT1I:ERVL-MaLR:LTR
1	59774069	59774086	17	*	12	24	845.616202288308	764.104850212845	1	59773975	59774086	LTR78B:ERV1:LTR
1	59845009	59845027	18	*	0	6	0	180.413645189144	1	59845009	59845329	MLT1A0:ERVL-MaLR:LTR
1	59876989	59877079	90	*	4	6	53.2425016255601	36.0827290378288	1	59876933	59877079	MLT1J:ERVL-MaLR:LTR
1	59887646	59887745	99	*	1	19	12.1005685512637	103.874522987689	1	59886763	59887745	MER11C:ERVK:LTR
1	59887872	59887915	43	*	1	18	27.8594485250024	226.565973028227	1	59887872	59887915	LTR78:ERV1:LTR
1	59889140	59889469	329	*	8	41	29.1296361477229	67.4494782925979	1	59888735	59890293	THE1B-int:ERVL-MaLR:LTR
1	59938159	59938277	118	*	33	0	335.021673364224	0	1	59938159	59939165	LTR5B:ERVK:LTR
1	59969482	59970229	747	*	31	59	49.7143840479628	42.7486147235321	1	59968802	59970229	LTR12C:ERV1:LTR
1	60019587	60019874	287	*	28	0	116.873784056108	0	1	60019460	60020261	MSTA-int:ERVL-MaLR:LTR
1	60021118	60021256	138	*	0	7	0	27.4542503548697	1	60020860	60021256	MSTA:ERVL-MaLR:LTR
1	60027411	60027604	193	*	5	27	31.0351369579042	75.7176438358583	1	60027123	60027604	MER74A:ERVL:LTR
1	60037535	60037719	184	*	10	9	65.1063199225599	26.4737414136244	1	60037334	60037719	MSTD:ERVL-MaLR:LTR
1	60037720	60037922	202	*	4	18	23.7219066648535	48.229390298088	1	60037720	60037953	MLT1A0:ERVL-MaLR:LTR
1	60062239	60062313	74	*	2	24	32.3771969344622	175.537600724572	1	60061959	60062313	LTR33:ERVL:LTR
1	60069751	60070156	405	*	2	42	5.91583351395112	56.1286896144003	1	60069751	60070186	MLT1C:ERVL-MaLR:LTR
1	60092127	60092168	41	*	4	18	116.873784056108	237.617971712531	1	60092127	60092311	MLT1K:ERVL-MaLR:LTR
1	60098986	60099088	102	*	8	0	93.957355809812	0	1	60098986	60099321	LTR16C:ERVL:LTR
1	60104311	60104519	208	*	3	12	17.2782156717563	31.2254385904287	1	60104311	60104653	MLT1A1:ERVL-MaLR:LTR
1	60108154	60108255	101	*	0	18	0	96.4587805961759	1	60108154	60108255	LTR81B:Gypsy:LTR
1	60213208	60213424	216	*	2	35	11.0921878386584	87.7010775225005	1	60213208	60213437	LTR67B:ERVL:LTR
1	60241396	60241535	139	*	3	8	25.8551716527001	31.1505574427299	1	60241396	60241715	MLT1A0-int:ERVL-MaLR:LTR
1	60388048	60388453	405	*	17	34	50.2845848685846	45.4375106402288	1	60388048	60388453	LTR16A1:ERVL:LTR
1	60433988	60434425	437	*	21	16	57.5676934052109	19.816601759906	1	60433534	60435093	THE1B-int:ERVL-MaLR:LTR
1	60505827	60506297	470	*	26	46	66.2699222360695	52.972517098089	1	60505587	60506297	LTR104_Mam:Gypsy:LTR
1	60653852	60653874	22	*	11	0	598.978143287551	0	1	60653852	60653874	MLT1K:ERVL-MaLR:LTR
1	60653875	60654249	374	*	20	0	64.06183350669	0	1	60653875	60654288	LTR16C:ERVL:LTR
1	60699984	60700067	83	*	2	16	28.8664165439784	104.335602037095	1	60699984	60700067	LTR33A:ERVL:LTR
1	60700158	60700240	82	*	1	16	14.6092230070134	105.607987427792	1	60700158	60700240	LTR33A:ERVL:LTR
1	60700269	60700496	227	*	0	35	0	83.451245572071	1	60700269	60700496	MER4-int:ERV1:LTR
1	60700499	60700559	60	*	0	19	0	171.392962929687	1	60700499	60701180	MER4B:ERV1:LTR
1	60727812	60728009	197	*	37	0	224.996866006491	0	1	60727583	60728009	MSTB1:ERVL-MaLR:LTR
1	60786197	60786405	208	*	6	14	34.5564313435126	36.4296783555002	1	60786197	60786405	MER89-int:ERV1:LTR
1	60786410	60786723	313	*	6	20	22.9640182730052	34.584085339772	1	60786410	60786875	MER89:ERV1:LTR
1	60839042	60839349	307	*	0	36	0	63.4679924443894	1	60838875	60839451	ERVL-E-int:ERVL:LTR
1	60915407	60915566	159	*	6	16	45.2058976066077	54.4644966608736	1	60915407	60915566	MLT1C:ERVL-MaLR:LTR
1	60964974	60965368	394	*	24	4	72.9719565426459	5.49483183317189	1	60964806	60966016	THE1C-int:ERVL-MaLR:LTR
1	61016380	61016770	390	*	4	33	12.28673114436	45.7973099326288	1	61016373	61016853	MLT1D:ERVL-MaLR:LTR
1	61298285	61298423	138	*	0	15	0	58.8305364747208	1	61298026	61298423	THE1D:ERVL-MaLR:LTR
1	61313318	61313625	307	*	2	16	7.80427548257396	28.2079966419508	1	61313206	61313625	MSTA:ERVL-MaLR:LTR
1	61463158	61463337	179	*	23	20	153.927344085069	60.4738475494337	1	61463085	61463337	LTR33A:ERVL:LTR
1	61463439	61463587	148	*	20	12	161.885984672311	43.8844001811431	1	61463439	61463643	LTR33A:ERVL:LTR
1	61482243	61482648	405	*	16	22	47.326668111609	29.4007421789716	1	61482116	61482648	LTR26C:ERV1:LTR
1	61517063	61517326	263	*	15	0	68.3245030366028	0	1	61517063	61517580	MER39:ERV1:LTR
1	61557929	61557932	3	*	8	0	3194.55009753361	0	1	61557929	61557974	MLT1A0:ERVL-MaLR:LTR
1	61565343	61565797	454	*	4	50	10.5546809389877	59.6080325514792	1	61565272	61566410	MSTB-int:ERVL-MaLR:LTR
1	61566753	61566799	46	*	3	21	78.1275839070719	247.088253193827	1	61566411	61566799	MSTB:ERVL-MaLR:LTR
1	61590396	61590434	38	*	5	8	157.625827180935	113.945460119459	1	61590396	61590434	MLT1B:ERVL-MaLR:LTR
1	61611880	61611938	58	*	5	19	103.272093670267	177.303065099676	1	61611607	61611938	LTR50:ERVL:LTR
1	61612010	61612188	178	*	2	38	13.4601829952259	115.545817705407	1	61612010	61612193	LTR50:ERVL:LTR
1	61633515	61634362	847	*	17	69	24.0439868616018	44.0916464629903	1	61632619	61634362	ERVL-E-int:ERVL:LTR
1	61736323	61736507	184	*	0	22	0	64.7135901221929	1	61736323	61736602	LTR64:ERV1:LTR
1	61782048	61782233	185	*	0	25	0	73.1406669685718	1	61781716	61782233	MER68:ERVL:LTR
1	61868834	61868928	94	*	21	10	267.628532107204	57.5788229327055	1	61868834	61868928	MER34A:ERV1:LTR
1	61872335	61872413	78	*	0	20	0	138.779727068572	1	61872335	61872413	MER84:ERV1:LTR
1	61872417	61872601	184	*	10	20	65.1063199225599	58.8305364747208	1	61872417	61872911	MER84:ERV1:LTR
1	61920236	61920314	78	*	2	7	30.7168278609001	48.5729044740003	1	61920236	61920570	THE1B:ERVL-MaLR:LTR
1	61966311	61966327	16	*	0	22	0	744.206286405218	1	61966311	61966403	MER41A:ERV1:LTR
1	61993015	61993383	368	*	19	10	61.8510039264319	14.7076341186802	1	61992931	61993777	MER21C:ERVL:LTR
1	62039844	62040105	261	*	19	5	87.2075457660037	10.3686002982267	1	62039647	62040105	LTR36:ERV1:LTR
1	62056201	62056257	56	*	15	17	320.88114818976	164.305284011542	1	62055754	62056257	MLT2B2:ERVL:LTR
1	62100354	62100603	249	*	17	0	81.7881802079387	0	1	62100236	62100603	MSTD:ERVL-MaLR:LTR
1	62127007	62127471	464	*	27	49	69.7086632274305	57.1569091439745	1	62127002	62127471	MER65A:ERV1:LTR
1	62178430	62178463	33	*	0	9	0	147.611164245663	1	62178430	62178463	LTR8:ERV1:LTR
1	62178464	62178692	228	*	6	20	31.5251654361869	47.4772750497747	1	62178464	62178796	LTR14A:ERVK:LTR
1	62179093	62179171	78	*	8	25	122.8673114436	173.474658835715	1	62178991	62179171	HERVK14-int:ERVK:LTR
1	62179205	62179461	256	*	6	26	28.077100466604	54.9697825185673	1	62179205	62183445	HERVK14-int:ERVK:LTR
1	62180154	62180611	457	*	33	2	86.5045020940446	2.36866930226447	1	62179205	62183445	HERVK14-int:ERVK:LTR
1	62302485	62302674	189	*	0	24	0	68.7290076911024	1	62302485	62302828	MLT1A0:ERVL-MaLR:LTR
1	62325471	62325495	24	*	3	18	149.744535821888	405.930701675574	1	62325250	62325495	ERV3-16A3_LTR:ERVL:LTR
1	62325783	62326134	351	*	16	38	54.6076939749335	58.595884762286	1	62325783	62326134	MLT1G3:ERVL-MaLR:LTR
1	62330434	62330599	165	*	4	10	29.0413645230328	32.8024809434807	1	62330434	62330932	MLT1F2:ERVL-MaLR:LTR
1	62340805	62340887	82	*	16	0	233.747568112215	0	1	62340805	62340887	MLT1A0:ERVL-MaLR:LTR
1	62355602	62355828	226	*	0	12	0	28.7384567557928	1	62355425	62355828	MSTA:ERVL-MaLR:LTR
1	62396638	62396737	99	*	4	6	48.4022742050547	32.8024809434807	1	62396638	62396737	LTR78:ERV1:LTR
1	62431175	62431438	263	*	10	15	45.5496686910686	30.8692548802718	1	62429468	62431438	ERV3-16A3_I-int:ERVL:LTR
1	62431560	62431645	85	*	13	2	183.216843829133	12.7350808368807	1	62431560	62431892	LTR16A:ERVL:LTR
1	62432021	62432358	337	*	14	20	49.7667300060874	32.1211237725479	1	62432021	62432478	MLT1J:ERVL-MaLR:LTR
1	62642883	62642921	38	*	2	10	63.0503308723738	142.431825149324	1	62642883	62643353	MLT1H:ERVL-MaLR:LTR
1	62669196	62669421	225	*	6	31	31.9455009753361	74.5709733448461	1	62669196	62669421	LTR86A1:ERVL:LTR
1	62669471	62669591	120	*	10	42	99.8296905479253	189.434327448601	1	62669471	62669591	LTR86A1:ERVL:LTR
[truncated: 95,274 more rows]
