# Supplementary material for: Betrixaban activates cGAS and ERVs to promote dual nucleic-sensing antiviral immunity
Source: EMBO Mol Med. 2026 Mar 23;18(5):1563–91. doi: 10.1038/s44321-025-00356-7 (PMC13179341; doi:10.1038/s44321-025-00356-7)
Supplement: Supplementary file 10 — Sequencing Data [file 44321_2025_356_MOESM10_ESM.zip › Sequencing data/Erv/erv_cuttag_H_BT3_DMSO2_peaks_fpkm.csv]

chr	start	end	width	strand	BT2H_count	DMSO1H_count	BT2H_fpkm	DMSO1H_fpkm	chr_erv	start_erv	end_erv	TE_ID
1	169251	169342	91	*	2	9	16.8299698273984	85.4717738014198	1	168915	169342	MLT1D:ERVL-MaLR:LTR
1	268262	268600	338	*	20	7	45.3114572276111	17.8979355396136	1	268254	268672	MER4CL34:ERV1:LTR
1	268967	268968	1	*	34	8	26035.9633229853	6913.71681415929	1	268690	268968	MER4D1:ERV1:LTR
1	271097	271380	283	*	0	25	0	76.3440460927484	1	271097	271380	MLT1H:ERVL-MaLR:LTR
1	280148	280182	34	*	0	11	0	279.598841749089	1	280034	280182	MSTB1:ERVL-MaLR:LTR
1	349705	349814	109	*	11	3	77.2788981524119	23.785722984493	1	349705	349814	MER31-int:ERV1:LTR
1	349855	349939	84	*	6	3	54.6974019390448	30.8648072060683	1	349855	349939	MER34A:ERV1:LTR
1	357566	357635	69	*	2	12	22.1960471636703	150.298191612159	1	357566	357635	MER4D1:ERV1:LTR
1	357636	357687	51	*	3	6	45.0449192439192	101.672306090578	1	357636	358067	MER4A:ERV1:LTR
1	463978	464338	360	*	9	15	19.1440906786657	36.008941740413	1	463824	465387	THE1B-int:ERVL-MaLR:LTR
1	730502	730654	152	*	2	19	10.0758371992977	108.026825221239	1	730502	730654	LTR41:ERVL:LTR
1	744865	744912	47	*	0	11	0	202.262991903596	1	744865	744912	LTR41:ERVL:LTR
1	828812	828970	158	*	16	10	77.5456837616837	54.6971266942982	1	828812	828970	MER41D:ERV1:LTR
1	862834	862926	92	*	10	1	83.2351768637638	9.39363697575991	1	862755	862926	MLT1B:ERVL-MaLR:LTR
1	866279	866448	169	*	5	28	22.6557286138055	143.183484316908	1	866279	866448	MLT1B:ERVL-MaLR:LTR
1	896956	897342	386	*	1	36	1.98384359364411	80.6003255536705	1	896100	898198	HERVK9-int:ERVK:LTR
1	985767	986089	322	*	20	21	47.562958207865	56.3618218545595	1	985600	986089	MER4A1_:ERV1:LTR
1	1017170	1017501	331	*	15	19	34.702279175829	49.6074846937411	1	1017170	1018876	LTR12C:ERV1:LTR
1	1017940	1018305	365	*	34	8	71.3314063643433	18.9416899018063	1	1017170	1018876	LTR12C:ERV1:LTR
1	1112648	1112917	269	*	34	5	96.7879677434398	16.063468434385	1	1112648	1112917	MER50:ERV1:LTR
1	1132844	1132986	142	*	7	4	37.7489111973689	24.3440732892933	1	1132633	1132986	MLT1B:ERVL-MaLR:LTR
1	1173271	1173396	125	*	18	0	110.269962309114	0	1	1173027	1173396	LTR46:ERV1:LTR
1	1191634	1191950	316	*	0	48	0	131.273104066316	1	1191595	1192108	MER9a1:ERVK:LTR
1	1277977	1278126	149	*	19	2	97.6477108442007	11.6001959969116	1	1277844	1278126	MER4B-int:ERV1:LTR
1	1382090	1382288	198	*	8	18	30.9399445311768	78.5649637972647	1	1382090	1382288	MER66C:ERV1:LTR
1	1385651	1385891	240	*	14	4	44.6695449168866	14.4035766961652	1	1385651	1386135	MER66-int:ERV1:LTR
1	1415974	1416291	317	*	0	25	0	68.1557256916334	1	1412722	1416770	Harlequin-int:ERV1:LTR
1	1418565	1418852	287	*	2	22	5.33633189649217	66.2464154666831	1	1418378	1418852	LTR2B:ERV1:LTR
1	1498784	1498960	176	*	14	0	60.9130157957544	0	1	1498784	1498960	LTR10A:ERV1:LTR
1	1501691	1501783	92	*	0	11	0	103.330006733359	1	1501691	1501783	HERVIP10F-int:ERV1:LTR
1	1578150	1578583	433	*	42	20	74.2773033260008	39.917533569049	1	1577277	1578972	MER52A:ERV1:LTR
1	1580353	1580827	474	*	14	6	22.6174910971578	10.9394253388596	1	1580343	1581246	LTR5_Hs:ERVK:LTR
1	1601870	1602005	135	*	22	0	124.79110960908	0	1	1601870	1602009	MLT1K:ERVL-MaLR:LTR
1	1690977	1691361	384	*	17	4	33.9009939101371	9.00223543510324	1	1690940	1691361	MLT1F2:ERVL-MaLR:LTR
1	1872992	1873057	65	*	17	4	200.276640946041	53.1824370319946	1	1872992	1873057	MLT1H:ERVL-MaLR:LTR
1	1873200	1873392	192	*	12	10	47.8602266966642	45.0111771755162	1	1873200	1873587	MLT1H:ERVL-MaLR:LTR
1	1875825	1876130	305	*	17	18	42.6819070868612	51.0028289569128	1	1875825	1876228	MLT1C:ERVL-MaLR:LTR
1	2010510	2010810	300	*	2	14	5.10509084764418	40.3300147492625	1	2010441	2010935	HERV16-int:ERVL:LTR
1	2023798	2023899	101	*	20	2	151.636361811213	17.1131604310874	1	2023798	2024199	MLT1C:ERVL-MaLR:LTR
1	2132844	2132996	152	*	19	7	95.7204533933284	39.7993566604565	1	2132844	2132996	MLT1B:ERVL-MaLR:LTR
1	2188468	2188581	113	*	21	2	142.31005460247	15.2958336596445	1	2188468	2188581	MLT1A:ERVL-MaLR:LTR
1	2278567	2278598	31	*	0	17	0	473.924136454468	1	2278567	2278716	MLT1A0:ERVL-MaLR:LTR
1	2352308	2352368	60	*	11	0	140.389998310215	0	1	2352203	2352368	MLT1J:ERVL-MaLR:LTR
1	2368191	2368303	112	*	29	0	198.278082029037	0	1	2368191	2368634	MER66B:ERV1:LTR
1	2383615	2383681	66	*	0	27	0	353.542337087691	1	2383456	2383681	ERVL-E-int:ERVL:LTR
1	2384393	2384536	143	*	29	3	155.294721589176	18.1303762609072	1	2384393	2384801	MER34C_:ERV1:LTR
1	2576130	2576321	191	*	6	6	24.055401899894	27.1481026734004	1	2576130	2576321	MLT1B:ERVL-MaLR:LTR
1	2620632	2620737	105	*	10	0	72.9298692520597	0	1	2620539	2620737	MLT1A:ERVL-MaLR:LTR
1	2620815	2621003	188	*	26	5	105.903480350065	22.9844308981359	1	2620815	2621003	MER4B:ERV1:LTR
1	2625667	2626001	334	*	25	4	57.3176367624721	10.3498754702983	1	2625292	2626288	HERVL-int:ERVL:LTR
1	2795743	2795910	167	*	12	0	55.0249312919732	0	1	2795743	2795910	LTR106_Mam:LTR:LTR
1	2795911	2796155	244	*	24	0	75.3210125062256	0	1	2795911	2796246	MLT1A1:ERVL-MaLR:LTR
1	2840401	2840414	13	*	13	1	765.763627146627	66.4780462899932	1	2839855	2840414	MER51A:ERV1:LTR
1	2840476	2840825	349	*	25	2	54.8541280190993	4.9525192078505	1	2840476	2840825	LTR52:ERVL:LTR
1	2840973	2841074	101	*	11	0	83.3999989961673	0	1	2840973	2841074	LTR52:ERVL:LTR
1	2885796	2885968	172	*	7	14	31.1647987792232	70.3430489812719	1	2885561	2885968	MLT1C:ERVL-MaLR:LTR
1	2888794	2888833	39	*	14	14	274.88950718084	310.230882686635	1	2888794	2889008	MLT1E2:ERVL-MaLR:LTR
1	2925122	2925151	29	*	16	4	422.490277046415	119.202014037229	1	2924889	2925151	MLT1D:ERVL-MaLR:LTR
1	2934499	2934879	380	*	51	2	102.773539432837	4.54849790405217	1	2934499	2934879	MLT1B:ERVL-MaLR:LTR
1	2955044	2955516	472	*	5	19	8.11190282994308	34.7882996475176	1	2954966	2956535	THE1C-int:ERVL-MaLR:LTR
1	2955917	2956411	494	*	0	20	0	34.9884454157859	1	2954966	2956535	THE1C-int:ERVL-MaLR:LTR
1	2956802	2956910	108	*	8	15	56.7232316404909	120.029805801377	1	2956536	2956910	THE1C:ERVL-MaLR:LTR
1	2971537	2971588	51	*	10	8	150.149730813064	135.563074787437	1	2971537	2971588	MLT1K:ERVL-MaLR:LTR
1	3006305	3006693	388	*	6	34	11.8417055744324	75.7301455159201	1	3006305	3006735	MSTB:ERVL-MaLR:LTR
1	3015615	3015771	156	*	7	4	34.3611883976051	22.1593487633311	1	3015615	3015771	MLT1A:ERVL-MaLR:LTR
1	3163523	3163545	22	*	15	21	522.111563963609	824.932119871279	1	3163523	3163893	MLT1C:ERVL-MaLR:LTR
1	3173983	3174042	59	*	3	14	38.9371335837268	205.06787160642	1	3173983	3174404	MLT1C:ERVL-MaLR:LTR
1	3325716	3325748	32	*	0	17	0	459.114007190265	1	3325546	3325748	MLT1C:ERVL-MaLR:LTR
1	3558525	3558648	123	*	3	23	18.6771616377226	161.601104396	1	3558525	3558828	LTR10B2:ERV1:LTR
1	3617345	3617392	47	*	14	1	228.09980383091	18.3875447185088	1	3617308	3617392	MLT1D:ERVL-MaLR:LTR
1	3617655	3617795	140	*	32	4	175.031686204943	24.6918457648546	1	3617655	3617896	MLT1D:ERVL-MaLR:LTR
1	3622717	3622858	141	*	27	0	146.635588177014	0	1	3622505	3622858	MLT1C:ERVL-MaLR:LTR
1	3663775	3663854	79	*	11	2	106.625315172315	21.8788506777193	1	3663775	3663854	MER39:ERV1:LTR
1	3751901	3751950	49	*	7	10	109.39480387809	176.370326891819	1	3751901	3752001	LTR45C:ERV1:LTR
1	3793022	3793116	94	*	18	0	146.635588177014	0	1	3793022	3793116	LTR8A:ERV1:LTR
1	3800500	3800836	336	*	30	9	68.371752423806	23.1486054045512	1	3800005	3800865	LTR38-int:ERV1:LTR
1	3809682	3809733	51	*	0	26	0	440.579993059171	1	3809682	3809804	MLT1A1:ERVL-MaLR:LTR
1	3810208	3810309	101	*	0	13	0	111.235542802068	1	3809861	3810309	LTR3B_:ERVK:LTR
1	3818029	3818097	68	*	3	13	33.7836894329394	165.217497397189	1	3817714	3818097	MLT1H:ERVL-MaLR:LTR
1	3819823	3820015	192	*	22	11	87.7437489438843	49.5122948930678	1	3819823	3820015	MLT1E1:ERVL-MaLR:LTR
1	3852674	3852952	278	*	20	0	55.0909084278149	0	1	3852674	3853095	MLT1C:ERVL-MaLR:LTR
1	3932697	3932713	16	*	16	0	765.763627146627	0	1	3932641	3932713	HERVL40-int:ERVL:LTR
1	3932733	3933030	297	*	28	0	72.1932039060793	0	1	3932733	3933030	HERVL40-int:ERVL:LTR
1	3953792	3953861	69	*	16	1	177.568377309363	12.5248493010132	1	3953625	3953861	LTR33B:ERVL:LTR
1	3966226	3966536	310	*	44	5	108.689030949844	13.9389451898373	1	3966210	3966649	MLT1C:ERVL-MaLR:LTR
1	3978345	3978479	134	*	47	0	268.588734894712	0	1	3978304	3978479	MLT1H2:ERVL-MaLR:LTR
1	3989863	3990228	365	*	16	6	33.5677206420439	14.2062674263547	1	3989857	3990228	THE1C:ERVL-MaLR:LTR
1	4006674	4006974	300	*	11	15	28.077999662043	43.2107300884956	1	4006674	4006974	MLT1F1:ERVL-MaLR:LTR
1	4007947	4008110	163	*	20	0	93.9587272572548	0	1	4007947	4008110	MLT1F1:ERVL-MaLR:LTR
1	4021846	4022122	276	*	48	3	133.176282982022	9.39363697575991	1	4021846	4022122	MLT2D:ERVL:LTR
1	4091651	4091737	86	*	6	10	53.4253693358112	100.490069973246	1	4091651	4091737	MLT1J1:ERVL-MaLR:LTR
1	4108138	4108436	298	*	21	10	53.9632086244267	29.0004899922789	1	4108068	4108440	MLT1B:ERVL-MaLR:LTR
1	4120112	4120412	300	*	14	13	35.7356359335093	37.4492994100295	1	4120112	4120464	MLT1B:ERVL-MaLR:LTR
1	4135625	4135842	217	*	44	2	155.270044214063	7.96511153704988	1	4135625	4135842	MSTD:ERVL-MaLR:LTR
1	4135902	4135970	68	*	29	2	326.575664518414	25.4180765226445	1	4135902	4135970	MSTB2:ERVL-MaLR:LTR
1	4136042	4136102	60	*	12	3	153.152725429325	43.2107300884956	1	4136042	4136102	MSTD:ERVL-MaLR:LTR
1	4136160	4136202	42	*	21	6	382.881813573313	123.459228824273	1	4136160	4136202	MSTD:ERVL-MaLR:LTR
1	4136204	4136317	113	*	17	7	115.203377535333	53.5354178087556	1	4136204	4136317	MSTD:ERVL-MaLR:LTR
1	4154072	4154426	354	*	20	6	43.2634817596964	14.6477051147443	1	4153881	4154426	MLT2B2:ERVL:LTR
1	4154427	4154551	124	*	10	0	61.7551312215022	0	1	4154427	4154562	MLT1A:ERVL-MaLR:LTR
1	4182193	4182549	356	*	0	18	0	43.6962439097146	1	4180997	4187477	HERVH-int:ERV1:LTR
1	4184765	4185205	440	*	24	1	41.7689251170887	1.96412409493162	1	4180997	4187477	HERVH-int:ERV1:LTR
1	4187289	4187477	188	*	6	13	24.4392646961689	59.7595203351534	1	4180997	4187477	HERVH-int:ERV1:LTR
1	4187478	4187514	36	*	12	8	255.254542382209	192.047689282203	1	4187478	4187514	LTR7A:ERV1:LTR
1	4187595	4187756	161	*	6	8	28.537774924719	42.9423404606167	1	4187595	4187959	THE1B:ERVL-MaLR:LTR
1	4198297	4198649	352	*	6	24	13.0527890990902	58.9237228479485	1	4198297	4198649	THE1B:ERVL-MaLR:LTR
1	4209631	4210162	531	*	30	41	43.2634817596964	66.7284344116128	1	4209631	4210162	MLT2A2:ERVL:LTR
1	4212291	4212408	117	*	14	16	91.6298357269468	118.183193404432	1	4212271	4212408	THE1B:ERVL-MaLR:LTR
1	4212703	4212915	212	*	12	6	43.3451109705638	24.4589038236767	1	4212703	4212939	THE1B:ERVL-MaLR:LTR
1	4217524	4217606	82	*	6	0	56.0314849131678	0	1	4217176	4217606	MLT1C:ERVL-MaLR:LTR
1	4217637	4217873	236	*	14	0	45.4266558476813	0	1	4217637	4217873	MLT1C:ERVL-MaLR:LTR
1	4221670	4221808	138	*	0	8	0	50.0993972040528	1	4221670	4221808	MLT1I:ERVL-MaLR:LTR
1	4234944	4235200	256	*	34	26	101.702981730411	87.7717954922566	1	4234864	4235200	MLT1A0:ERVL-MaLR:LTR
1	4243060	4243106	46	*	10	0	166.470353727528	0	1	4243060	4243384	MLT1A0:ERVL-MaLR:LTR
1	4264925	4264939	14	*	0	12	0	740.755372945638	1	4264925	4265319	MLT1B:ERVL-MaLR:LTR
1	4285609	4285801	192	*	15	0	59.8252833708302	0	1	4285609	4285801	LTR16C:ERVL:LTR
1	4302620	4302728	108	*	11	15	77.994443505675	120.029805801377	1	4302417	4302728	MLT1I:ERVL-MaLR:LTR
1	4306253	4306587	334	*	33	3	75.6592805264631	7.76240660272376	1	4306233	4306587	THE1B:ERVL-MaLR:LTR
1	4326324	4326596	272	*	21	0	59.121456507644	0	1	4326324	4326772	LTR53:ERVL:LTR
1	4339737	4340012	275	*	10	41	27.8459500780592	128.846540627514	1	4339592	4340012	MLT1C:ERVL-MaLR:LTR,THE1C:ERVL-MaLR:LTR
1	4364993	4365063	70	*	6	0	65.6368823268537	0	1	4364843	4365063	MSTA:ERVL-MaLR:LTR
1	4383124	4383161	37	*	0	8	0	186.857211193494	1	4382813	4383161	MER77:ERVL:LTR
1	4386190	4386427	237	*	0	10	0	36.4647511295321	1	4386065	4386427	THE1B:ERVL-MaLR:LTR
1	4419667	4419892	225	*	26	2	88.4882413591658	7.6819075712881	1	4419667	4420043	MLT1D:ERVL-MaLR:LTR
1	4444759	4444862	103	*	8	0	59.4767865744953	0	1	4444316	4444862	MLT1E2:ERVL-MaLR:LTR,MLT2C1:ERVL:LTR
1	4446546	4446859	313	*	14	2	34.2514082429801	5.52213803047867	1	4446423	4446884	LTR19A:ERV1:LTR
1	4463635	4464005	370	*	35	26	72.4370998652215	60.7285936378857	1	4463498	4464005	LTR53B:ERVL:LTR
1	4465049	4465385	336	*	12	0	27.3487009695224	0	1	4465023	4465385	THE1B:ERVL-MaLR:LTR
1	4473774	4474009	235	*	0	12	0	44.130107324421	1	4473774	4474144	MLT1B:ERVL-MaLR:LTR
1	4584159	4584282	123	*	0	7	0	49.1829448161738	1	4583873	4584282	MLT2D:ERVL:LTR
1	4607964	4608023	59	*	6	1	77.8742671674536	14.6477051147443	1	4607964	4608436	MLT1D:ERVL-MaLR:LTR
1	4631912	4632328	416	*	35	4	64.4272282455095	8.30975578624915	1	4631846	4632328	MLT1D:ERVL-MaLR:LTR
1	4645769	4646003	234	*	6	5	19.6349647986315	18.4661239694426	1	4645485	4646003	MLT1J:ERVL-MaLR:LTR
1	4659807	4660192	385	*	36	8	71.603871629295	17.9577060108034	1	4659724	4660241	MER66B:ERV1:LTR
1	4693610	4693974	364	*	18	28	37.8674321116464	66.4780462899932	1	4693610	4693974	MSTD:ERVL-MaLR:LTR
1	4762401	4762751	350	*	16	2	35.0063372409887	4.93836915297092	1	4762231	4762751	MER77:ERVL:LTR
1	4804113	4804191	78	*	0	7	0	77.5577206716587	1	4804113	4804341	MLT1F:ERVL-MaLR:LTR
1	4824025	4824083	58	*	0	10	0	149.002517546536	1	4824025	4824801	MER4D:ERV1:LTR
1	4825657	4825932	275	*	17	1	47.3381151327006	3.14259855189059	1	4825399	4825932	MER41B:ERV1:LTR
1	4839493	4839805	312	*	5	23	12.2718529991447	63.7081276945768	1	4839164	4840636	THE1B-int:ERVL-MaLR:LTR
1	4858348	4858719	371	*	2	12	4.12810580672036	27.9530329413448	1	4857810	4859388	THE1B-int:ERVL-MaLR:LTR
1	4897936	4897971	35	*	8	12	175.031686204943	296.302149178255	1	4897608	4897971	THE1D:ERVL-MaLR:LTR
1	4898065	4898227	162	*	6	6	28.3616158202454	32.0079482137004	1	4898065	4898227	LTR79:ERVL:LTR
1	4905892	4906068	176	*	13	10	56.5620860960577	49.1031023732904	1	4905892	4906260	THE1C:ERVL-MaLR:LTR
1	4967491	4967803	312	*	28	6	68.7223767952101	16.6195115724983	1	4967491	4967803	MLT2D:ERVL:LTR
1	4967804	4967900	96	*	14	6	111.673862292216	54.0134126106195	1	4967804	4968278	MER4A:ERV1:LTR
1	4977589	4977622	33	*	6	6	139.229750390296	157.129927594529	1	4977589	4978092	LTR42:ERVL:LTR
1	4998150	4998514	364	*	28	2	58.9048943958944	4.74843187785666	1	4998150	4998514	THE1B:ERVL-MaLR:LTR
1	5013008	5013171	163	*	14	8	65.7711090800784	42.4154405776644	1	5012811	5013171	MLT1B:ERVL-MaLR:LTR
1	5037763	5037886	123	*	12	19	74.7086465508904	133.496564501043	1	5037684	5037886	MLT1B:ERVL-MaLR:LTR
1	5038095	5038234	139	*	0	20	0	124.347424715095	1	5038095	5038464	THE1D:ERVL-MaLR:LTR
1	5063784	5064033	249	*	25	0	76.8838983078943	0	1	5063784	5064204	LTR23:ERV1:LTR
1	5076075	5076093	18	*	34	10	1446.44240683252	480.119223205506	1	5076075	5076093	MER31A:ERV1:LTR
1	5076153	5076311	158	*	69	14	334.415761222261	76.5759773720175	1	5076153	5076523	MER31A:ERV1:LTR
1	5097611	5097927	316	*	37	0	89.6621968494468	0	1	5097611	5097927	MSTA:ERVL-MaLR:LTR
1	5097928	5097985	57	*	13	3	174.647844787827	45.4849790405217	1	5097928	5097985	MLT1J:ERVL-MaLR:LTR
1	5101053	5101088	35	*	10	8	218.789607756179	197.534766118837	1	5101053	5101113	MLT1J1:ERVL-MaLR:LTR
1	5113968	5114053	85	*	10	0	90.0898384878384	0	1	5113968	5114310	THE1B:ERVL-MaLR:LTR
1	5131384	5131422	38	*	6	4	120.910046391573	90.9699580810433	1	5131265	5131422	MLT1A:ERVL-MaLR:LTR
1	5131684	5131714	30	*	6	4	153.152725429325	115.228613569322	1	5131684	5131714	MLT1A:ERVL-MaLR:LTR
1	5131745	5131756	11	*	6	4	417.689251170887	314.259855189059	1	5131745	5131962	MLT1A:ERVL-MaLR:LTR
1	5153077	5154065	988	*	63	6	48.8290571965967	5.24826681236788	1	5152820	5154349	THE1C-int:ERVL-MaLR:LTR
1	5155542	5155896	354	*	0	16	0	39.0605469726514	1	5155522	5155896	MLT1A1:ERVL-MaLR:LTR
1	5218658	5218681	23	*	7	6	233.058495218539	225.447287418238	1	5218582	5218681	LTR16B2:ERVL:LTR
1	5218852	5219155	303	*	14	3	35.3818177559498	8.55658021554368	1	5218852	5219214	THE1B:ERVL-MaLR:LTR
1	5239837	5239943	106	*	14	2	101.138592264649	16.3059358824512	1	5239837	5240245	MLT1H2:ERVL-MaLR:LTR
1	5262492	5262670	178	*	20	0	86.0408569827671	0	1	5262492	5262670	MSTB:ERVL-MaLR:LTR
1	5262955	5263072	117	*	6	0	39.2699295972629	0	1	5262955	5263205	MSTB:ERVL-MaLR:LTR
1	5267243	5267333	90	*	10	20	85.0848474607363	192.047689282203	1	5267243	5267333	MLT1N2:ERVL-MaLR:LTR
1	5298074	5298152	78	*	8	10	78.5398591945258	110.796743816655	1	5298074	5298152	MLT1I:ERVL-MaLR:LTR
1	5301032	5301102	70	*	8	0	87.5158431024716	0	1	5301032	5301446	MSTB:ERVL-MaLR:LTR
1	5313965	5314029	64	*	6	0	71.7903400449963	0	1	5313965	5314584	MLT1D:ERVL-MaLR:LTR
1	5335140	5335540	400	*	15	27	28.7161360179985	58.334485619469	1	5335140	5335556	MLT1C:ERVL-MaLR:LTR
1	5348760	5348827	67	*	6	1	68.5758472071606	12.8987253995509	1	5348760	5348827	MLT1C:ERVL-MaLR:LTR
1	5355545	5355857	312	*	0	26	0	72.017883480826	1	5355467	5355857	MLT1A0:ERVL-MaLR:LTR
1	5358800	5359028	228	*	8	6	26.8688991981273	22.7424895202608	1	5358665	5359028	MSTB:ERVL-MaLR:LTR
1	5395866	5396153	287	*	18	19	48.0269870684296	57.21281335759	1	5395866	5396153	MLT1H:ERVL-MaLR:LTR
1	5438202	5438804	602	*	39	16	49.6092715261104	22.9691588510275	1	5437815	5439462	THE1B-int:ERVL-MaLR:LTR
1	5439962	5440137	175	*	11	15	48.1337137063594	74.0755372945638	1	5439819	5440137	MLT1C:ERVL-MaLR:LTR
1	5445372	5445665	293	*	13	4	33.9758605901234	11.7981515599988	1	5445372	5445665	MLT1A1:ERVL-MaLR:LTR
1	5462177	5462229	52	*	10	0	147.262235989736	0	1	5462177	5462660	MLT1F:ERVL-MaLR:LTR
1	5513010	5513148	138	*	18	19	99.8822122365166	118.986068359625	1	5512638	5513148	MLT1E2:ERVL-MaLR:LTR
1	5513191	5513245	54	*	18	11	255.254542382209	176.043715175352	1	5513191	5513245	LTR16B1:ERVL:LTR
1	5533569	5533623	54	*	15	8	212.712118651841	128.031792854802	1	5533344	5533623	MLT1G1-int:ERVL-MaLR:LTR
1	5533624	5533887	263	*	30	16	87.349463172619	52.5757932635688	1	5533624	5534197	LTR24B:ERV1:LTR
1	5573601	5573992	391	*	14	4	27.4186464962987	8.84107009483285	1	5573601	5574610	LTR5B:ERVK:LTR
1	5587166	5587412	246	*	18	5	56.0314849131678	17.5653374343478	1	5587032	5587412	MLT1A1:ERVL-MaLR:LTR
1	5587413	5587524	111	*	9	8	62.0889427416184	62.2857370644981	1	5587413	5587800	LTR79:ERVL:LTR
1	5597202	5597365	163	*	8	14	37.5834909029019	74.2270210109127	1	5596998	5597365	MLT1B:ERVL-MaLR:LTR
1	5673769	5673815	46	*	12	2	199.764424473033	37.5745479030396	1	5673769	5673815	MSTA:ERVL-MaLR:LTR
1	5686202	5686403	201	*	1	24	3.8097692892867	103.189803196407	1	5686202	5686424	MLT1B:ERVL-MaLR:LTR
1	5690509	5690703	194	*	16	38	63.1557630636393	169.279148800292	1	5690509	5690703	MLT1B:ERVL-MaLR:LTR
1	5690791	5690800	9	*	9	17	765.763627146627	1632.40535889872	1	5690791	5690855	MLT1B:ERVL-MaLR:LTR
1	5705247	5705412	165	*	18	5	83.5378502341775	26.1883212657549	1	5705247	5705468	LTR78:ERV1:LTR
1	5723986	5724009	23	*	9	8	299.64663670955	300.596383224317	1	5723607	5724009	MLT2A2:ERVL:LTR,THE1B:ERVL-MaLR:LTR
1	5729176	5729676	500	*	60	25	91.8916352575952	43.2107300884956	1	5729176	5729681	LTR40a:ERVL:LTR
1	5756024	5756095	71	*	0	11	0	133.892403091113	1	5756024	5756445	MLT1D:ERVL-MaLR:LTR
1	5819251	5819290	39	*	22	0	431.969225569892	0	1	5818824	5819290	MER50:ERV1:LTR
1	5819671	5819709	38	*	15	3	302.275115978932	68.2274685607825	1	5819671	5820105	MLT1H:ERVL-MaLR:LTR
1	5840044	5840079	35	*	6	3	131.273764653707	74.0755372945638	1	5840044	5840079	MLT2D:ERVL:LTR
1	5921903	5921940	37	*	0	25	0	583.92878497967	1	5921903	5922363	MLT1D:ERVL-MaLR:LTR
1	5922281	5922363	82	*	13	0	121.401550645197	0	1	5921903	5922363	MLT1D:ERVL-MaLR:LTR
1	5936769	5937029	260	*	14	0	41.2334260771261	0	1	5936769	5937132	MLT1D:ERVL-MaLR:LTR
1	5965617	5965923	306	*	0	31	0	87.5511524668864	1	5965554	5966187	MER72:ERV1:LTR
1	5983247	5983253	6	*	8	9	1021.01816952884	1296.32190265487	1	5983247	5983721	MER68:ERVL:LTR
1	5989217	5989332	115	*	18	18	119.85865468382	135.268372450943	1	5989217	5989332	MLT1D:ERVL-MaLR:LTR
1	6131107	6131343	236	*	23	6	74.6295060354763	21.9715576721164	1	6131107	6131343	LTR79:ERVL:LTR
1	6313772	6313851	79	*	16	0	155.091367523367	0	1	6313717	6313851	MLT1J:ERVL-MaLR:LTR
1	6363590	6363907	317	*	16	14	38.6505300768014	38.1672063873147	1	6362927	6363907	LTR13:ERVK:LTR
1	6367526	6367934	408	*	38	55	71.3211221362054	116.499517395454	1	6367283	6368326	MER52D:ERV1:LTR
1	6411322	6411736	414	*	33	10	61.0391297000934	20.874748835022	1	6411051	6411736	HERV16-int:ERVL:LTR
1	6558331	6558418	87	*	8	17	70.4150461744025	168.869519886075	1	6558329	6558418	MLT2D:ERVL:LTR
1	6561730	6561831	101	*	8	4	60.6545447244853	34.2263208621747	1	6561730	6561831	HERVFH21-int:ERV1:LTR
1	6561832	6561863	31	*	8	2	197.616419908807	55.7557807593491	1	6561832	6562169	LTR14B:ERVK:LTR
1	6565230	6565604	374	*	2	18	4.09499265853811	41.5932161279637	1	6564127	6565604	HERVFH21-int:ERV1:LTR
1	6566894	6567279	385	*	26	37	51.7139072878242	83.0543902999655	1	6566894	6567279	HERVFH21-int:ERV1:LTR
1	6693819	6693834	15	*	10	0	510.509084764418	0	1	6693819	6693834	LTR36:ERV1:LTR
1	6741378	6741445	67	*	4	15	45.7172314714404	193.480880993264	1	6741378	6741814	MLT1D:ERVL-MaLR:LTR
1	6748608	6748628	20	*	2	13	76.5763627146627	561.739491150442	1	6748480	6748628	THE1C:ERVL-MaLR:LTR
1	6748792	6749028	236	*	0	51	0	186.758240212989	1	6748792	6749028	THE1C:ERVL-MaLR:LTR
1	6752295	6752521	226	*	18	0	60.9900234010588	0	1	6752295	6752737	LTR71A:ERV1:LTR
1	6810043	6810524	481	*	39	18	62.0889427416184	32.3406711681048	1	6810043	6810524	MLT1F2:ERVL-MaLR:LTR
1	6855853	6856200	347	*	16	25	35.308985689758	62.2632998393308	1	6855680	6856200	LTR41:ERVL:LTR
1	6980525	6980589	64	*	6	8	71.7903400449963	108.026825221239	1	6980525	6980893	THE1B:ERVL-MaLR:LTR
1	7055154	7055200	46	*	4	10	66.588141491011	187.872739515198	1	7054776	7055200	MSTA:ERVL-MaLR:LTR
1	7109290	7109302	12	*	10	14	638.136355955522	1008.25036873156	1	7108734	7109302	MLT1F2:ERVL-MaLR:LTR
1	7114260	7114303	43	*	7	18	124.659195116893	361.764251903684	1	7114260	7114348	MLT2B4:ERVL:LTR
1	7239688	7239710	22	*	6	7	208.844625585444	274.977373290426	1	7239688	7240082	MSTD:ERVL-MaLR:LTR
1	7256660	7256812	152	*	12	6	60.4550231957863	34.1137342803912	1	7256660	7256812	MLT1A0:ERVL-MaLR:LTR
1	7256882	7256967	85	*	6	11	54.0539030927031	111.839536699636	1	7256882	7257130	MLT1A0:ERVL-MaLR:LTR
1	7321283	7321715	432	*	31	1	54.9506306517255	2.00049676335628	1	7321252	7321715	ERV3-16A3_I-int:ERVL:LTR
1	7321844	7321933	89	*	7	15	60.228599887937	145.654146365715	1	7321844	7322250	ERV3-16A3_I-int:ERVL:LTR
1	7344043	7344080	37	*	9	8	186.266828224855	186.857211193494	1	7344043	7344080	MLT1G3:ERVL-MaLR:LTR
1	7344147	7344470	323	*	42	0	99.5729793812951	0	1	7344147	7344470	MLT1H1:ERVL-MaLR:LTR
1	7348068	7348511	443	*	20	4	34.5717213158748	7.80329211530394	1	7348023	7348511	MLT1M:ERVL-MaLR:LTR
1	7377307	7377342	35	*	10	10	218.789607756179	246.918457648546	1	7377307	7377590	MLT1K:ERVL-MaLR:LTR
1	7399272	7399483	211	*	26	3	94.3594990796791	12.2874113995722	1	7399043	7399483	MSTB1:ERVL-MaLR:LTR
1	7434582	7434723	141	*	8	10	43.4475816820781	61.2918157283625	1	7434582	7434759	MLT1A1:ERVL-MaLR:LTR
1	7544350	7544415	65	*	11	0	129.590767670968	0	1	7544063	7544415	THE1A:ERVL-MaLR:LTR
1	7544615	7544740	125	*	21	1	128.648289360633	6.91371681415929	1	7544615	7545054	MSTA1:ERVL-MaLR:LTR
1	7578603	7578633	30	*	0	16	0	460.914454277286	1	7578603	7578939	MSTD:ERVL-MaLR:LTR
1	7582528	7582883	355	*	40	5	86.2832255939861	12.1720366446466	1	7582528	7582883	MLT1J:ERVL-MaLR:LTR
1	7693417	7693429	12	*	6	2	382.881813573313	144.035766961652	1	7693072	7693429	THE1B:ERVL-MaLR:LTR
1	7693430	7693731	301	*	29	8	73.7778909875488	22.9691588510275	1	7693430	7694107	MER77B:ERVL:LTR
1	7710626	7711013	387	*	6	36	11.8723042968469	80.3920559785964	1	7710626	7711013	MLT1K:ERVL-MaLR:LTR
1	7711029	7711039	10	*	3	20	229.729088143988	1728.42920353982	1	7711029	7711372	MLT1A0:ERVL-MaLR:LTR
1	7870102	7870133	31	*	18	4	444.636944794816	111.511561518698	1	7870102	7870485	MLT1B:ERVL-MaLR:LTR
1	7870946	7871295	349	*	20	26	43.8833024152795	64.3827497020564	1	7870799	7871295	MER90a:ERV1:LTR
1	7874695	7874768	73	*	7	2	73.4293889044711	23.6771123772578	1	7874695	7875062	THE1D:ERVL-MaLR:LTR
1	7898744	7898886	142	*	1	15	5.39270159962413	91.2902748348498	1	7898742	7898886	LTR42:ERVL:LTR
1	7898887	7899166	279	*	16	22	43.9147599797349	68.1459542614267	1	7898887	7899259	MSTA:ERVL-MaLR:LTR
1	7899722	7900114	392	*	21	54	41.0230514542836	119.049970651978	1	7899722	7900114	MLT1F1:ERVL-MaLR:LTR
1	7998671	7998781	110	*	9	6	62.6533876756331	47.1389782783588	1	7998671	7998867	MSTD:ERVL-MaLR:LTR
1	8040811	8040876	65	*	19	3	223.838598704399	39.8868277739959	1	8040469	8040876	LTR16A:ERVL:LTR
1	8123491	8123803	312	*	16	5	39.2699295972629	13.8495929770819	1	8123387	8123866	LTR8:ERV1:LTR
1	8125977	8126018	41	*	0	6	0	126.470429527304	1	8125977	8126018	THE1B:ERVL-MaLR:LTR
1	8132480	8132686	206	*	20	3	74.3459832181191	12.5856495403385	1	8132480	8132900	MER34A:ERV1:LTR
1	8134745	8135050	305	*	28	37	70.2996116724772	104.839148411432	1	8134745	8135050	LTR33C:ERVL:LTR
1	8136073	8136366	293	*	0	38	0	112.082439819989	1	8135925	8136400	LTR86A1:ERVL:LTR
1	8140519	8140598	79	*	19	4	184.170998933999	43.7577013554386	1	8140519	8140598	MLT1J:ERVL-MaLR:LTR
1	8153687	8153812	125	*	11	16	67.3871991889032	110.619469026549	1	8153060	8153812	LTR12:ERV1:LTR
1	8231871	8231922	51	*	13	3	195.194650056983	50.8361530452889	1	8231871	8231957	MLT1N2:ERVL-MaLR:LTR
1	8267952	8268085	133	*	19	1	109.39480387809	6.49785414864595	1	8267713	8268085	THE1C:ERVL-MaLR:LTR
1	8276031	8276307	276	*	27	14	74.9116591773874	43.8369725535462	1	8276031	8276307	ERVL-E-int:ERVL:LTR
1	8276398	8276426	28	*	8	0	218.789607756179	0	1	8276398	8276856	MLT2B4:ERVL:LTR
1	8315726	8315871	145	*	43	4	227.088523912448	23.8404028074458	1	8315726	8315871	MLT1J2:ERVL-MaLR:LTR
1	8350361	8350520	159	*	18	3	86.6902219411276	16.3059358824512	1	8350361	8350633	LTR86C:ERVL:LTR
1	8443648	8444555	907	*	90	23	75.9853654280005	21.9150340029856	1	8443480	8444555	MSTA-int:ERVL-MaLR:LTR
1	8444558	8444918	360	*	27	30	57.432272035997	72.017883480826	1	8444558	8444918	MSTA:ERVL-MaLR:LTR
1	8568316	8568384	68	*	7	0	78.8286086768587	0	1	8567951	8568384	MLT2B3:ERVL:LTR
1	8568385	8568636	251	*	14	0	42.7119154583776	0	1	8568385	8568761	MSTC:ERVL-MaLR:LTR
1	8593263	8593462	199	*	29	0	111.593694408302	0	1	8593263	8593631	THE1B:ERVL-MaLR:LTR
1	8626417	8626881	464	*	9	74	14.853173802413	137.827328730546	1	8626417	8626881	LTR19A:ERV1:LTR
1	8647092	8647220	128	*	17	11	101.702981730411	74.2684423396018	1	8647092	8647220	MLT1C:ERVL-MaLR:LTR
1	8722013	8722197	184	*	16	0	66.588141491011	0	1	8722013	8722197	LTR54:ERV1:LTR
1	8839985	8840147	162	*	0	22	0	117.362476783568	1	8839985	8840343	THE1B:ERVL-MaLR:LTR
1	8845495	8845639	144	*	12	7	63.8136355955522	42.0104320304818	1	8845341	8845639	MLT1K:ERVL-MaLR:LTR
1	8845666	8845738	72	*	12	6	127.627271191104	72.017883480826	1	8845666	8845738	MLT1K:ERVL-MaLR:LTR
1	8859195	8859248	53	*	0	7	0	114.141551177158	1	8859195	8859355	MLT2C1:ERVL:LTR
1	8890363	8890566	203	*	14	11	52.8112846308019	46.8293626574829	1	8890363	8890566	MER51B:ERV1:LTR
1	8892220	8892670	450	*	16	14	27.2271511874356	26.8866764995084	1	8892220	8892746	LTR8:ERV1:LTR
1	8900021	8900074	53	*	18	13	260.070665823383	211.977166471865	1	8900021	8900074	MER34A1:ERV1:LTR
1	8900086	8900167	81	*	14	17	132.354207161145	181.378373210969	1	8900086	8900167	MER41B:ERV1:LTR
1	8926497	8926804	307	*	24	10	59.8642574968047	28.1503127612349	1	8926497	8927320	HERVFH21-int:ERV1:LTR
1	8981781	8981851	70	*	11	6	120.334284265899	74.0755372945638	1	8981781	8981851	MLT1D:ERVL-MaLR:LTR
1	9010999	9011364	365	*	53	7	111.19307462677	16.5739786640805	1	9010825	9011364	MER74A:ERVL:LTR
1	9029014	9029258	244	*	7	0	21.9686286476491	0	1	9029013	9029258	MLT1D-int:ERVL-MaLR:LTR
1	9029261	9029512	251	*	13	0	39.6610643542078	0	1	9029261	9029548	MLT1D:ERVL-MaLR:LTR,MSTD:ERVL-MaLR:LTR
1	9031116	9031529	413	*	20	14	37.0829843654541	29.2954102294885	1	9031057	9032419	MER52D:ERV1:LTR
1	9031903	9032234	331	*	25	9	57.837131959715	23.4982822233511	1	9031057	9032419	MER52D:ERV1:LTR
1	9076644	9076731	87	*	8	0	70.4150461744025	0	1	9076644	9076786	LTR23:ERV1:LTR
1	9080751	9080831	80	*	16	0	153.152725429325	0	1	9080751	9080831	LTR24C:ERV1:LTR
1	9089520	9089839	319	*	12	0	28.8061552531646	0	1	9088811	9094338	HERVFH19-int:ERV1:LTR
1	9090216	9090692	476	*	26	16	41.8274250122107	29.0492303115937	1	9088811	9094338	HERVFH19-int:ERV1:LTR
1	9095760	9096029	269	*	16	6	45.5472789380893	19.276162121262	1	9095600	9096029	LTR19A:ERV1:LTR
1	9096030	9096052	22	*	8	2	278.459500780592	78.5649637972647	1	9096030	9096489	LTR8B:ERV1:LTR
1	9119454	9119580	126	*	0	10	0	68.5884604579295	1	9119333	9119580	MLT1B:ERVL-MaLR:LTR
1	9172698	9172865	167	*	12	14	55.0249312919732	72.4491282920884	1	9172698	9172925	MLT1C:ERVL-MaLR:LTR
1	9174962	9175275	313	*	0	45	0	124.24810568577	1	9174708	9175275	MLT1E1A:ERVL-MaLR:LTR
1	9212956	9213203	247	*	18	0	55.8046367961105	0	1	9212743	9213203	MLT1J:ERVL-MaLR:LTR
1	9216865	9217011	146	*	16	22	83.9193016051098	130.224118074918	1	9216865	9217011	LTR78:ERV1:LTR
1	9222843	9223006	163	*	0	29	0	153.755972094033	1	9222843	9223266	MER74A:ERVL:LTR
1	9277081	9277133	52	*	2	26	29.4524471979472	432.107300884956	1	9277081	9277133	THE1B:ERVL-MaLR:LTR
1	9298522	9298890	368	*	22	6	45.7793472750701	14.0904554636399	1	9298476	9299356	ERVL-B4-int:ERVL:LTR
1	9300365	9300735	370	*	38	21	78.6459941393833	49.0500179382923	1	9299983	9301207	ERVL-B4-int:ERVL:LTR
1	9391704	9392071	367	*	12	18	25.0385927132412	42.3865472257722	1	9391699	9392071	LTR8:ERV1:LTR
1	9421424	9421593	169	*	13	28	58.9048943958944	143.183484316908	1	9421286	9421593	MLT1K:ERVL-MaLR:LTR
1	9451101	9451440	339	*	24	16	54.2133541342745	40.7888897590519	1	9451057	9451440	THE1B:ERVL-MaLR:LTR
1	9451463	9451545	82	*	15	6	140.07871228292	63.2352147636521	1	9451463	9451837	LTR85a:Gypsy:LTR
1	9459701	9460010	309	*	0	41	0	114.669251367529	1	9459701	9460184	MLT1E2:ERVL-MaLR:LTR
1	9477289	9477438	149	*	12	9	61.6722384279163	52.200881986102	1	9477162	9477438	MLT1K:ERVL-MaLR:LTR
1	9496908	9497360	452	*	20	4	33.8833463339215	7.64791682982223	1	9496729	9497380	ERVL-int:ERVL:LTR
1	9525177	9525524	347	*	45	10	99.3065222524444	24.9053199357323	1	9525177	9525534	MLT2B1:ERVL:LTR
1	9546693	9546747	54	*	0	7	0	112.027818747951	1	9546693	9546747	MLT1L:ERVL-MaLR:LTR
1	9660528	9660772	244	*	0	32	0	113.339619904251	1	9660528	9660772	MER21-int:ERVL:LTR
1	9666534	9666617	83	*	25	3	230.651694923683	31.2366723531293	1	9666534	9666617	MER4D:ERV1:LTR
1	9702892	9703070	178	*	10	24	43.0204284913835	116.523317092572	1	9702892	9703411	MLT1K:ERVL-MaLR:LTR
1	9838944	9839057	113	*	13	16	88.096700468196	122.366669277156	1	9838944	9839057	MLT1B:ERVL-MaLR:LTR
1	9918785	9918847	62	*	4	12	49.4041049772017	167.267342278047	1	9918785	9918847	MLT1H:ERVL-MaLR:LTR
1	9977883	9977897	14	*	22	0	1203.34284265899	0	1	9977883	9977897	LTR67B:ERVL:LTR
1	9978390	9978501	111	*	23	8	158.671742561914	62.2857370644981	1	9978390	9978501	LTR67B:ERVL:LTR
1	9978570	9978625	55	*	9	5	125.306775351266	78.5649637972647	1	9978570	9978625	LTR83:ERVL:LTR
1	9996466	9996571	105	*	0	18	0	148.151074589128	1	9996420	9996571	LTR67B:ERVL:LTR,MLT1J1:ERVL-MaLR:LTR
1	10014681	10015041	360	*	42	16	89.3390898337731	38.4095378564405	1	10014681	10015065	MER21B:ERVL:LTR
1	10046061	10046261	200	*	16	9	61.2610901717302	38.889657079646	1	10045893	10046261	MLT1J:ERVL-MaLR:LTR
1	10046312	10046349	37	*	12	9	248.355770966474	210.214362592681	1	10046312	10046380	MLT1J-int:ERVL-MaLR:LTR
1	10047365	10047488	123	*	0	17	0	119.444294553565	1	10047176	10047488	MLT1J:ERVL-MaLR:LTR
1	10047792	10047847	55	*	0	13	0	204.268905872888	1	10047792	10047853	MLT1J:ERVL-MaLR:LTR
1	10064425	10064538	113	*	13	16	88.096700468196	122.366669277156	1	10064425	10064538	MLT1O:ERVL-MaLR:LTR
1	10077301	10077442	141	*	17	0	92.326111074416	0	1	10077079	10077442	MLT1C:ERVL-MaLR:LTR
1	10153111	10153223	112	*	32	5	218.789607756179	38.5810090075853	1	10153084	10153223	LTR50:ERVL:LTR
1	10186815	10186876	61	*	7	22	87.8745145905965	311.683954736689	1	10186626	10186876	MLT1G1-int:ERVL-MaLR:LTR
1	10186959	10187234	275	*	19	18	52.9073051483124	56.5667739340306	1	10186959	10187263	MLT1G1-int:ERVL-MaLR:LTR
1	10384843	10384845	2	*	14	3	5360.34539002639	1296.32190265487	1	10384724	10384845	LTR79:ERVL:LTR
1	10385156	10385167	11	*	12	1	835.378502341775	78.5649637972647	1	10385156	10385194	LTR79:ERVL:LTR
1	10423947	10424341	394	*	0	16	0	35.0950092089304	1	10423947	10424517	MLT1G3:ERVL-MaLR:LTR
1	10606437	10606478	41	*	0	9	0	189.705644290956	1	10606071	10606478	MLT1J:ERVL-MaLR:LTR
1	10926262	10926578	316	*	12	2	29.0796314106314	5.46971266942982	1	10926261	10926598	MER110A:ERV1:LTR
1	10931194	10931384	190	*	14	8	56.4246883160672	36.3879832324173	1	10931194	10931384	MSTB:ERVL-MaLR:LTR
1	10973924	10974728	804	*	49	36	46.6696737937621	38.6961761986528	1	10973588	10974728	MER52C:ERV1:LTR
1	10974729	10974898	169	*	9	25	40.78031150485	127.842396711525	1	10974729	10974923	MER77:ERVL:LTR
1	11064923	11065063	140	*	2	29	10.939480387809	179.015881795196	1	11064923	11065376	MLT1J:ERVL-MaLR:LTR
1	11148110	11148335	225	*	14	0	47.6475145780123	0	1	11148110	11148335	MLT1J:ERVL-MaLR:LTR
1	11148349	11148455	106	*	7	0	50.5692961323244	0	1	11148349	11148464	MER21C:ERVL:LTR
1	11253029	11253250	221	*	0	16	0	62.5675729788171	1	11252886	11253250	LTR16B2:ERVL:LTR
1	11266396	11266519	123	*	16	20	99.6115287345206	140.522699474782	1	11266396	11266519	LTR26:ERV1:LTR
1	11266521	11266796	275	*	6	36	16.7075700468355	113.133547868061	1	11266521	11267231	MER50:ERV1:LTR
1	11363607	11363721	114	*	7	0	47.0205735967227	0	1	11363607	11363917	LTR16E1:ERVL:LTR
1	11379991	11380224	233	*	9	14	29.5788525507281	51.9270576170762	1	11379412	11380224	ERV3-16A3_I-int:ERVL:LTR
1	11382830	11383024	194	*	21	23	82.8919390210266	102.458432168598	1	11382758	11383024	ERV3-16A3_I-int:ERVL:LTR
1	11383219	11383245	26	*	11	9	323.976919177419	299.151208304969	1	11383219	11383272	ERV3-16A3_I-int:ERVL:LTR
1	11424012	11424312	300	*	14	18	35.7356359335093	51.8528761061947	1	11423879	11424312	MER49:ERV1:LTR
1	11424313	11424383	70	*	7	9	76.5763627146627	111.113305941846	1	11424313	11424726	MSTB:ERVL-MaLR:LTR
1	11430883	11430990	107	*	11	0	78.7233635384383	0	1	11430767	11430990	LTR43B:ERV1:LTR
1	11564361	11564370	9	*	11	0	935.9333220681	0	1	11564361	11564839	MER66B:ERV1:LTR
1	11573223	11573445	222	*	9	4	31.0444713708092	15.5714342661245	1	11573223	11573652	MLT2C2:ERVL:LTR
1	11587554	11587661	107	*	0	21	0	169.612211562319	1	11587243	11587661	MLT1F:ERVL-MaLR:LTR
1	11587662	11587864	202	*	0	22	0	94.1223823709804	1	11587662	11588085	MSTA:ERVL-MaLR:LTR
1	11613448	11613701	253	*	36	0	108.962413348927	0	1	11613408	11613701	MLT2D:ERVL:LTR
1	11714331	11714481	150	*	15	1	76.5763627146627	5.76143067846608	1	11714331	11714532	ERV3-16A3_LTR:ERVL:LTR
1	11850603	11850689	86	*	10	0	89.042282226352	0	1	11850603	11850689	LTR16C:ERVL:LTR
1	11993762	11993861	99	*	0	11	0	96.0238446411013	1	11993762	11993861	MER34B-int:ERV1:LTR
1	12050465	12050538	73	*	21	1	220.288166713413	11.8385561886289	1	12050454	12050538	LTR75B:ERVL:LTR
1	12075725	12076087	362	*	58	9	122.691409874321	21.4859983865448	1	12075725	12076087	LTR19A:ERV1:LTR
1	12076400	12076477	77	*	22	0	218.789607756179	0	1	12076400	12076477	LTR19A:ERV1:LTR
1	12091703	12091738	35	*	11	8	240.668568531797	197.534766118837	1	12091683	12091738	MLT1B:ERVL-MaLR:LTR
1	12164342	12164547	205	*	23	0	85.914943533524	0	1	12164342	12164547	LTR78:ERV1:LTR
1	12224391	12224505	114	*	0	16	0	121.293277441391	1	12224207	12224505	THE1B:ERVL-MaLR:LTR
1	12224636	12224942	306	*	10	7	25.0249551355107	19.7696150731679	1	12224636	12224942	MER21C:ERVL:LTR
1	12225243	12225328	85	*	23	0	207.206628522028	0	1	12225243	12225328	MER21C:ERVL:LTR
1	12300053	12300119	66	*	32	15	371.279334374122	196.412409493162	1	12300053	12300119	MER21C:ERVL:LTR
1	12381476	12381839	363	*	35	3	73.8339585403084	7.14226943611497	1	12381476	12381885	MER57A1:ERV1:LTR
1	12390938	12391243	305	*	24	2	60.2568100049805	5.66698099521253	1	12389383	12391577	HERVL-int:ERVL:LTR
1	12392564	12392578	14	*	11	8	601.671421329493	493.836915297092	1	12392564	12395953	HERVL-int:ERVL:LTR
1	12539196	12539352	156	*	6	20	29.4524471979472	110.796743816655	1	12539196	12539352	MLT1H1:ERVL-MaLR:LTR
1	12539435	12539619	184	*	22	10	91.5586945501402	46.9681848787995	1	12539435	12539619	MLT1H1:ERVL-MaLR:LTR
1	12628574	12628599	25	*	6	0	183.78327051519	0	1	12628427	12628599	LTR8A:ERV1:LTR
1	12640346	12640757	411	*	21	2	39.126608686324	4.20542385289495	1	12640343	12640757	LTR10B2:ERV1:LTR
1	12654827	12655079	252	*	18	4	54.6974019390448	13.7176920915859	1	12654608	12655079	LTR22B1:ERVK:LTR
1	12678323	12678555	232	*	14	19	46.2098740519516	70.7761958346048	1	12678323	12678669	MER70C:ERVL:LTR
1	12680010	12680221	211	*	12	0	43.550538036775	0	1	12680010	12680583	MER34A:ERV1:LTR
1	12705560	12705905	345	*	0	12	0	30.0596383224317	1	12705236	12706103	MER11D:ERVK:LTR
1	12707380	12707851	471	*	0	27	0	49.5409644326701	1	12706104	12707851	HERVIP10F-int:ERV1:LTR
1	12712622	12713002	380	*	0	12	0	27.290987424313	1	12708146	12713280	HERVIP10F-int:ERV1:LTR
1	12736859	12736893	34	*	3	13	67.5673788658788	330.434994794378	1	12736444	12736893	MER57A1:ERV1:LTR
1	12781760	12782783	1023	*	27	36	20.2107702179462	30.4122440505541	1	12780115	12784947	HERVK-int:ERVK:LTR
1	12785105	12785505	400	*	19	32	36.3737722894648	69.1371681415929	1	12784950	12785935	LTR5B:ERVK:LTR
1	12798197	12798897	700	*	38	20	41.570025473674	24.6918457648546	1	12797641	12799270	MER52D:ERV1:LTR
1	12800736	12801005	269	*	6	20	17.0802296017835	64.2538737375399	1	12800736	12801034	MER41G:ERV1:LTR
1	12851855	12851921	66	*	13	14	150.832229589487	183.318248860284	1	12851855	12851921	LTR45B:ERV1:LTR
1	12852217	12852233	16	*	6	28	287.161360179985	1512.37555309735	1	12852217	12852233	LTR45B:ERV1:LTR
1	12852541	12852575	34	*	6	10	135.134757731758	254.180765226445	1	12852541	12852619	LTR45B:ERV1:LTR
1	12899231	12899386	155	*	8	4	39.5232839817614	22.3023123037397	1	12899231	12899806	LTR26:ERV1:LTR
1	12899945	12900152	207	*	0	14	0	58.4492967380616	1	12899945	12900152	MER65A:ERV1:LTR
1	12900162	12900299	137	*	0	7	0	44.1569504553969	1	12900162	12900299	MER34-int:ERV1:LTR
1	12924546	12924660	114	*	0	12	0	90.9699580810433	1	12924546	12924759	MER101-int:ERV1:LTR
1	13089066	13089246	180	*	18	0	76.5763627146627	0	1	13087109	13089246	HERV3-int:ERV1:LTR
1	13118963	13119416	453	*	12	24	20.2851291959371	45.7862040672801	1	13118877	13119416	LTR44:ERV1:LTR
1	13161598	13161735	137	*	14	15	78.253217372648	94.6220366901363	1	13161587	13161735	MER57A-int:ERV1:LTR
1	13161736	13161810	74	*	14	31	144.874199730443	362.035846687395	1	13161736	13161810	LTR45B:ERV1:LTR
1	13238162	13238209	47	*	0	14	0	257.425626059123	1	13237924	13238209	MER72:ERV1:LTR
1	13238657	13238760	103	*	9	5	66.9113848963072	41.9521651344617	1	13238657	13238760	MER4E1:ERV1:LTR
1	13239064	13239107	43	*	41	0	730.146714256086	0	1	13239064	13239184	MER4E1:ERV1:LTR
1	13242500	13242719	219	*	6	24	20.9798254012774	94.7084495090314	1	13242500	13242971	LTR7Y:ERV1:LTR
1	13341116	13341146	30	*	14	5	357.356359335093	144.035766961652	1	13341054	13341146	MER52D:ERV1:LTR
1	13355263	13355567	304	*	6	34	15.1137557989466	96.6555804611085	1	13354553	13361170	HERVK-int:ERVK:LTR
1	13433959	13434267	308	*	2	22	4.97249108536771	61.7296144121365	1	13433566	13434402	LTR12C:ERV1:LTR
1	13436293	13436637	344	*	4	16	8.9042282226352	40.1960279892982	1	13436108	13436637	MLT1G1:ERVL-MaLR:LTR
1	13474934	13475201	267	*	12	8	34.4163427931068	25.8940704650161	1	13474934	13475305	MLT1A:ERVL-MaLR:LTR
1	13498752	13499094	342	*	21	41	47.0205735967227	103.604674481188	1	13498752	13499094	MLT1C:ERVL-MaLR:LTR
1	13538797	13538954	157	*	6	0	29.2648519928647	0	1	13538797	13539230	MLT1F2:ERVL-MaLR:LTR
1	13549388	13549483	95	*	17	13	137.031385910449	118.260945505356	1	13549123	13549483	MSTD:ERVL-MaLR:LTR
1	13562267	13562566	299	*	4	24	10.2443294601555	69.3683961286885	1	13561229	13564107	HERVH-int:ERV1:LTR
1	13563007	13563768	761	*	0	56	0	63.5952926400986	1	13561229	13564107	HERVH-int:ERV1:LTR
1	13676924	13677152	228	*	31	7	104.116984392743	26.5329044403043	1	13676743	13677152	MSTB:ERVL-MaLR:LTR
1	13692272	13692382	110	*	0	26	0	204.268905872888	1	13692272	13692382	MLT1C:ERVL-MaLR:LTR
1	13692516	13692524	8	*	0	11	0	1188.29507743363	1	13692516	13692794	MLT1C:ERVL-MaLR:LTR
1	13820557	13820658	101	*	7	18	53.0727266339246	154.018443879786	1	13820516	13820658	LTR78B:ERV1:LTR
1	13820723	13820936	213	*	17	26	61.1172847957402	105.490984253604	1	13820723	13820940	LTR78B:ERV1:LTR
1	13863924	13864058	134	*	16	0	91.4344629428808	0	1	13863924	13864058	MLT1N2:ERVL-MaLR:LTR
1	13883930	13884157	227	*	1	32	3.37340804910408	121.827609060076	1	13883615	13884157	MLT2B3:ERVL:LTR
1	13950792	13950850	58	*	8	13	105.622569261604	193.703272810497	1	13950695	13950850	LTR33:ERVL:LTR
1	13957470	13957556	86	*	0	8	0	80.3920559785964	1	13957470	13957893	MSTB1:ERVL-MaLR:LTR
1	13973879	13974187	308	*	15	28	37.2936831402578	78.5649637972647	1	13973879	13974359	MER68:ERVL:LTR
1	13974848	13974922	74	*	2	16	20.6963142472061	186.857211193494	1	13974837	13974922	MER68:ERVL:LTR
1	13988117	13988160	43	*	12	0	213.701477343245	0	1	13987804	13988160	MSTD:ERVL-MaLR:LTR
1	13988161	13988188	27	*	10	0	283.616158202454	0	1	13988161	13988188	MSTD:ERVL-MaLR:LTR
1	13988308	13988406	98	*	17	5	132.836547566252	44.0925817229547	1	13988308	13988406	MLT1J2:ERVL-MaLR:LTR
1	13988519	13988520	1	*	8	6	6126.10901717302	5185.28761061947	1	13988519	13988718	MLT1J2:ERVL-MaLR:LTR
1	14002577	14002615	38	*	14	0	282.123441580336	0	1	14002268	14002615	THE1A:ERVL-MaLR:LTR
1	14050996	14051097	101	*	4	8	30.3272723622427	68.4526417243494	1	14050996	14051394	MER31B:ERV1:LTR
1	14052924	14053035	111	*	7	6	48.2913999101476	46.7143027983736	1	14052924	14053502	MLT1F2:ERVL-MaLR:LTR
1	14053341	14053502	161	*	14	9	66.588141491011	48.3101330181938	1	14052924	14053502	MLT1F2:ERVL-MaLR:LTR
1	14066678	14066911	233	*	3	43	9.85961751690936	159.490248395306	1	14066678	14066911	LTR82B:ERVL:LTR
1	14075840	14075999	159	*	13	4	62.6096047352588	21.7412478432682	1	14075840	14075999	MLT1C:ERVL-MaLR:LTR
1	14076290	14076401	111	*	7	4	48.2913999101476	31.1428685322491	1	14076290	14076585	MLT1C:ERVL-MaLR:LTR
1	14095399	14095547	148	*	24	6	124.177885483237	35.0357270987802	1	14095399	14095951	MLT1G:ERVL-MaLR:LTR
1	14120064	14120134	70	*	0	12	0	148.151074589128	1	14120064	14120485	MSTA:ERVL-MaLR:LTR
1	14120709	14121049	340	*	24	0	54.0539030927031	0	1	14120709	14121100	MLT1K:ERVL-MaLR:LTR
1	14130932	14131309	377	*	56	0	113.747382281727	0	1	14130932	14131309	MSTA:ERVL-MaLR:LTR
1	14163404	14163728	324	*	0	30	0	80.0198705342511	1	14162844	14163780	MER50:ERV1:LTR,MLT1F-int:ERVL-MaLR:LTR
1	14222947	14223218	271	*	0	34	0	108.425448192535	1	14222947	14223218	LTR41B:ERVL:LTR
1	14231737	14232153	416	*	10	35	18.407779498717	72.71036312968	1	14231737	14232153	MLT1J1:ERVL-MaLR:LTR
1	14254791	14254840	49	*	7	8	109.39480387809	141.096261513455	1	14254661	14254840	MSTA:ERVL-MaLR:LTR
1	14255150	14255248	98	*	15	4	117.20871844081	35.2740653783637	1	14255150	14255392	MSTA:ERVL-MaLR:LTR
1	14270979	14271316	337	*	0	30	0	76.9330506026627	1	14270979	14271316	MLT1B:ERVL-MaLR:LTR
1	14335503	14335731	228	*	14	2	47.0205735967227	7.58082984008694	1	14335503	14335731	MSTB:ERVL-MaLR:LTR
1	14337994	14338087	93	*	7	2	57.638122473402	18.5852602531164	1	14337994	14338185	MLT1L:ERVL-MaLR:LTR
1	14338651	14338694	43	*	0	6	0	120.588083967895	1	14338551	14338694	MLT1L:ERVL-MaLR:LTR
1	14338713	14338891	178	*	12	16	51.6245141896602	77.6822113950482	1	14338713	14338891	MLT1L:ERVL-MaLR:LTR
1	14390622	14390928	306	*	4	12	10.0099820542043	33.8907686968593	1	14390622	14390947	MLT1A1:ERVL-MaLR:LTR
1	14405573	14405606	33	*	0	11	0	288.071533923304	1	14405573	14405606	MLT2B4:ERVL:LTR
1	14405648	14405874	226	*	0	30	0	114.718752447333	1	14405648	14405974	MLT2B4:ERVL:LTR
1	14419878	14420171	293	*	18	8	47.0434992786324	23.5963031199976	1	14419528	14421085	LTR12C:ERV1:LTR
1	14420810	14421085	275	*	35	6	97.460825273207	18.8555913113435	1	14419528	14421085	LTR12C:ERV1:LTR
1	14452240	14452275	35	*	28	0	612.610901717302	0	1	14452240	14452275	MLT2B4:ERVL:LTR
1	14461345	14461585	240	*	0	14	0	50.4125184365782	1	14461225	14461585	THE1B:ERVL-MaLR:LTR
1	14479011	14479320	309	*	0	14	0	39.1553541254976	1	14478817	14479320	LTR16E1:ERVL:LTR
1	14522786	14522854	68	*	0	8	0	101.672306090578	1	14522786	14523410	MamGypLTR1a:Gypsy:LTR
1	14529988	14530131	143	*	9	23	48.1949135966409	138.999551333622	1	14529988	14530419	LTR81C:Gypsy:LTR
1	14561140	14561204	64	*	8	3	95.7204533933284	40.5100594579646	1	14561140	14561204	MLT1M:ERVL-MaLR:LTR
1	14568398	14568685	287	*	36	4	96.0539741368591	12.0448028121242	1	14568343	14568694	THE1B:ERVL-MaLR:LTR
1	14574469	14574677	208	*	11	0	40.4971148971774	0	1	14574326	14574677	THE1B:ERVL-MaLR:LTR
1	14575346	14575585	239	*	1	6	3.20403191274739	21.6957640611693	1	14575224	14575585	THE1B:ERVL-MaLR:LTR
1	14641079	14641280	201	*	42	18	160.010310150041	77.3923523973055	1	14640920	14641280	MLT1K:ERVL-MaLR:LTR
1	14641343	14641450	107	*	15	2	107.350041188779	16.1535439583161	1	14641343	14641732	MLT1J:ERVL-MaLR:LTR
1	14680834	14681215	381	*	6	28	12.0592697188445	63.5118342508071	1	14680814	14681237	MSTB:ERVL-MaLR:LTR
1	14711462	14711782	320	*	22	0	52.6462493663306	0	1	14711462	14711953	MLT1F2:ERVL-MaLR:LTR
1	14752267	14752279	12	*	8	0	510.509084764418	0	1	14751879	14752279	MSTB1:ERVL-MaLR:LTR
1	14752401	14752588	187	*	22	5	90.0898384878384	23.1073422933131	1	14752401	14752771	MLT1A1:ERVL-MaLR:LTR
1	14808708	14808745	37	*	9	18	186.266828224855	420.428725185362	1	14808708	14809148	MLT1L:ERVL-MaLR:LTR
1	14816179	14816367	188	*	14	7	57.0249509577275	32.1782032573903	1	14816179	14816561	MLT1E1A:ERVL-MaLR:LTR
1	14821529	14821781	252	*	0	14	0	48.0119223205506	1	14821529	14821781	MLT1B:ERVL-MaLR:LTR
1	14835855	14836134	279	*	20	8	54.8934499746686	24.7803470041552	1	14835855	14836246	LTR79:ERVL:LTR
1	14871765	14871897	132	*	30	8	174.03718798787	52.3766425315098	1	14871736	14871897	MLT1K:ERVL-MaLR:LTR
1	14948549	14948650	101	*	9	8	68.236362815046	68.4526417243494	1	14948156	14948650	MLT1K:ERVL-MaLR:LTR
1	14967448	14967738	290	*	15	8	39.6084634731014	23.8404028074458	1	14967448	14967921	MLT1D:ERVL-MaLR:LTR
1	15133373	15133627	254	*	8	24	24.118539437689	81.6580726081806	1	15133373	15133743	THE1C:ERVL-MaLR:LTR
1	15188396	15188408	12	*	9	39	574.32272035997	2808.69745575221	1	15188075	15188408	MLT1K:ERVL-MaLR:LTR
1	15223039	15223256	217	*	12	8	42.3463756947443	31.8604461481995	1	15223039	15223367	MLT1O:ERVL-MaLR:LTR
1	15239981	15240014	33	*	9	0	208.844625585444	0	1	15239981	15240347	MLT1F2:ERVL-MaLR:LTR
1	15245121	15245247	126	*	0	12	0	82.3061525495154	1	15244826	15245247	MSTB1:ERVL-MaLR:LTR
1	15248940	15249057	117	*	12	10	78.5398591945258	73.8644958777702	1	15248888	15249057	LTR40a:ERVL:LTR
1	15293040	15293117	77	*	20	0	198.899643414708	0	1	15293031	15293117	MLT1F1:ERVL-MaLR:LTR
1	15294224	15294239	15	*	15	4	765.763627146627	230.457227138643	1	15294064	15294239	LTR81A:Gypsy:LTR
1	15306122	15306422	300	*	16	12	40.8407267811534	34.5685840707965	1	15305896	15307461	THE1A-int:ERVL-MaLR:LTR
1	15338164	15338377	213	*	23	26	82.6880911942367	105.490984253604	1	15338164	15338623	MLT1D:ERVL-MaLR:LTR
1	15451207	15451345	138	*	0	17	0	106.461219058612	1	15450870	15451345	MLT1D:ERVL-MaLR:LTR
1	15523472	15523641	169	*	14	14	63.4360401186555	71.5917421584542	1	15523472	15523861	MER57F:ERV1:LTR
1	15678568	15678909	341	*	14	48	31.4389758945829	121.648976202216	1	15678568	15678909	MSTA:ERVL-MaLR:LTR
1	15777448	15777572	124	*	16	6	98.8082099544035	41.8168355695118	1	15777448	15777572	MLT1K:ERVL-MaLR:LTR
1	15983291	15983526	235	*	29	4	94.4984901585199	14.710035774807	1	15982682	15983526	ERVL-E-int:ERVL:LTR
1	16010092	16010367	275	*	17	3	47.3381151327006	9.42779565567176	1	16010092	16010678	LTR71B:ERV1:LTR
1	16231378	16231568	190	*	6	16	24.1820092783145	72.7759664648347	1	16231378	16231752	MLT1J1:ERVL-MaLR:LTR
1	16233800	16233850	50	*	18	0	275.674905772786	0	1	16233800	16234117	MSTD:ERVL-MaLR:LTR
1	16240157	16240428	271	*	21	14	59.3396168637608	44.6457727851615	1	16240157	16240428	MLT1B:ERVL-MaLR:LTR
1	16243404	16243554	150	*	18	19	91.8916352575952	109.467182890855	1	16243404	16243774	MLT1A1:ERVL-MaLR:LTR
1	16270157	16270339	182	*	18	7	75.7348642232928	33.2390231449966	1	16270157	16270339	MSTC:ERVL-MaLR:LTR
1	16508780	16508910	130	*	22	0	129.590767670968	0	1	16508780	16508910	ERV24_Prim-int:ERV1:LTR
1	16513455	16513604	149	*	20	32	102.787064046527	185.603135950585	1	16513455	16513604	LTR75:ERVL:LTR
1	16529151	16529247	96	*	2	15	15.9534088988881	135.033531526549	1	16529151	16530064	PRIMA41-int:ERV1:LTR
1	16560670	16560870	200	*	11	22	42.1169994930645	95.0636061946903	1	16560670	16560870	MLT2B4:ERVL:LTR
1	16560887	16560960	73	*	1	16	10.4899127006387	189.416899018063	1	16560887	16560960	MLT2B4:ERVL:LTR
1	16761842	16761884	42	*	1	8	18.2324673130149	164.612305099031	1	16761842	16761884	MLT1C:ERVL-MaLR:LTR
1	16787993	16788043	50	*	14	0	214.413815601056	0	1	16787993	16788043	MLT1N2:ERVL-MaLR:LTR
1	16870540	16870678	138	*	20	1	110.980235818352	6.26242465050661	1	16870540	16870785	MLT1A0:ERVL-MaLR:LTR
1	16892280	16892285	5	*	12	12	1837.8327051519	2074.11504424779	1	16892232	16892285	MER89:ERV1:LTR
1	16892582	16892613	31	*	13	0	321.126682351811	0	1	16892582	16892736	MER89:ERV1:LTR
1	16896667	16896830	163	*	32	5	150.333963611608	26.5096503610402	1	16896667	16896830	LTR75B:ERVL:LTR
1	16903527	16903562	35	*	16	9	350.063372409887	222.226611883692	1	16903379	16903562	LTR39-int:ERV1:LTR
1	16903668	16903824	156	*	26	0	127.627271191104	0	1	16903668	16904000	LTR23-int:ERV1:LTR
1	16910542	16910555	13	*	11	0	647.953838354838	0	1	16910542	16910705	MER84:ERV1:LTR
1	16919490	16919645	155	*	14	14	69.1657469680824	78.0580930630888	1	16919490	16919645	LTR2:ERV1:LTR
1	16971846	16972166	320	*	8	34	19.1440906786657	91.8228014380531	1	16971846	16972166	MLT1K:ERVL-MaLR:LTR
1	17043670	17044061	391	*	43	10	84.2144142386316	22.1026752370821	1	17043670	17044061	MLT1E2:ERVL-MaLR:LTR
1	17156248	17156570	322	*	19	17	45.1848102974718	45.6262367394053	1	17156063	17156570	MER51A:ERV1:LTR
1	17156655	17156729	74	*	0	12	0	140.142908395121	1	17156655	17156904	MSTA:ERVL-MaLR:LTR
1	17160183	17160317	134	*	7	5	40.0025775375104	32.2468134988773	1	17160183	17160317	MamGypLTR2b:Gypsy:LTR
1	17160318	17160388	70	*	7	1	76.5763627146627	12.3459228824273	1	17160318	17160965	MER4B:ERV1:LTR
1	17285197	17285313	116	*	14	0	92.4197481039032	0	1	17285197	17285315	MLT1D:ERVL-MaLR:LTR
1	17319559	17319575	16	*	12	0	574.32272035997	0	1	17319559	17319575	MLT1D:ERVL-MaLR:LTR
1	17319576	17319871	295	*	34	0	88.2575027897807	0	1	17319576	17319978	MER57B2:ERV1:LTR
1	17321737	17322129	392	*	12	4	23.441743688162	8.81851634459093	1	17321737	17322206	MER4A:ERV1:LTR
1	17323400	17323450	50	*	3	16	45.9458176287976	276.548672566372	1	17322881	17323450	MLT1F2:ERVL-MaLR:LTR
1	17331951	17331970	19	*	9	0	362.730139174718	0	1	17331951	17332249	MLT1D:ERVL-MaLR:LTR
1	17434684	17434827	143	*	1	19	5.35499039962676	114.825716319079	1	17434264	17434827	MER21B:ERVL:LTR
1	17465285	17465557	272	*	19	4	53.4908416021541	12.7090382613222	1	17465285	17465720	MER34A1:ERV1:LTR
1	17483089	17483257	168	*	24	18	109.39480387809	92.5944216182048	1	17483089	17483257	THE1C:ERVL-MaLR:LTR
1	17487935	17488151	216	*	4	17	14.1808079101227	68.0168899541134	1	17487935	17488151	LTR8A:ERV1:LTR
1	17488456	17488498	42	*	2	11	36.4649346260299	226.341919511167	1	17488456	17488588	LTR8A:ERV1:LTR
1	17490950	17491161	211	*	7	0	25.4044805214521	0	1	17490835	17491161	LTR8A:ERV1:LTR
1	17503066	17503446	380	*	8	43	16.1213395188764	97.7927049371216	1	17503066	17503446	MLT1H:ERVL-MaLR:LTR
1	17598536	17598715	179	*	0	24	0	115.872348840659	1	17598396	17598715	MLT1A0:ERVL-MaLR:LTR
1	17711643	17711928	285	*	41	4	110.162486712322	12.1293277441391	1	17711643	17712072	MLT1K:ERVL-MaLR:LTR
1	17730454	17730914	460	*	17	20	28.2999601336797	37.5745479030396	1	17730454	17730914	MLT1H:ERVL-MaLR:LTR
1	17749498	17749744	246	*	32	0	99.6115287345206	0	1	17749498	17750026	MLT1F:ERVL-MaLR:LTR
1	17749925	17750026	101	*	6	8	45.490908543364	68.4526417243494	1	17749498	17750026	MLT1F:ERVL-MaLR:LTR
1	17779492	17779611	119	*	0	16	0	116.196921246375	1	17779492	17779713	MLT1J2:ERVL-MaLR:LTR
1	17780923	17781228	305	*	18	0	45.1926075037354	0	1	17780923	17781228	MLT1C:ERVL-MaLR:LTR
1	17793957	17794062	105	*	12	0	87.5158431024716	0	1	17793957	17794062	LTR78B:ERV1:LTR
1	17794999	17795051	52	*	9	14	132.536012390762	232.673162014976	1	17794999	17795360	MLT1J:ERVL-MaLR:LTR
1	17839285	17839410	125	*	14	2	85.7655262404222	13.8274336283186	1	17839285	17839645	MLT1A0:ERVL-MaLR:LTR
1	17875829	17875950	121	*	9	48	56.9576251596665	342.828932933519	1	17875829	17875950	MLT1K:ERVL-MaLR:LTR
1	17876059	17876329	270	*	47	46	133.299594355154	147.236561783022	1	17876059	17876329	MLT1J2:ERVL-MaLR:LTR
1	17881329	17881426	97	*	20	11	157.889407659098	98.0037177264848	1	17881284	17881426	MLT1C:ERVL-MaLR:LTR
1	17881784	17881788	4	*	25	16	4786.02266966642	3456.85840707965	1	17881784	17881894	LTR79:ERVL:LTR
1	17902292	17902566	274	*	8	6	22.3580621064709	18.9244073380273	1	17902087	17902566	LTR16A1:ERVL:LTR
1	17902745	17902886	141	*	25	2	135.773692756494	12.2583631456725	1	17902745	17902886	MLT1A:ERVL-MaLR:LTR
1	17918052	17918176	124	*	8	0	49.4041049772017	0	1	17918052	17918463	LTR16A:ERVL:LTR
1	17942954	17943312	358	*	18	0	38.5020818118416	0	1	17941931	17944795	ERVL-E-int:ERVL:LTR
1	17944553	17944795	242	*	22	0	69.6148751951479	0	1	17941931	17944795	ERVL-E-int:ERVL:LTR
1	17944818	17944864	46	*	11	0	183.11738910028	0	1	17944818	17944864	MLT2E:ERVL:LTR
1	17992117	17992303	186	*	0	14	0	65.0484108859073	1	17992117	17992303	MLT1K:ERVL-MaLR:LTR
1	18005364	18005482	118	*	2	27	12.9790445279089	197.744019049048	1	18005364	18005482	MLT1H2:ERVL-MaLR:LTR
1	18014832	18015184	352	*	28	10	60.9130157957544	24.5515511866452	1	18014812	18015184	THE1B:ERVL-MaLR:LTR
1	18017531	18017667	136	*	0	18	0	114.3813443519	1	18017531	18017906	MLT1A:ERVL-MaLR:LTR
1	18027137	18027214	77	*	0	15	0	168.353493851281	1	18027137	18027307	MLT1H2:ERVL-MaLR:LTR
1	18090669	18091031	362	*	24	8	50.7688592583399	19.0986652324842	1	18090492	18091031	MLT1F2:ERVL-MaLR:LTR
1	18129894	18130048	154	*	26	0	129.28476821956	0	1	18129716	18130048	MSTD:ERVL-MaLR:LTR
1	18174525	18174900	375	*	16	6	32.6725814249227	13.8274336283186	1	18174525	18174900	LTR16C:ERVL:LTR
1	18218262	18218418	156	*	0	18	0	99.7170694349898	1	18218043	18218418	MSTA:ERVL-MaLR:LTR
1	18298317	18298385	68	*	15	4	168.918447164697	50.8361530452889	1	18298314	18298385	MER39:ERV1:LTR
1	18378774	18379084	310	*	11	20	27.172257737461	55.7557807593491	1	18378711	18379117	MLT1H2:ERVL-MaLR:LTR
1	18391709	18392019	310	*	27	0	66.6955417192223	0	1	18391662	18392019	MLT1B:ERVL-MaLR:LTR
1	18396879	18397077	198	*	0	20	0	87.294404219183	1	18396531	18397077	MER68:ERVL:LTR
1	18397120	18397454	334	*	0	22	0	56.9243150866409	1	18397120	18397454	MLT1A0:ERVL-MaLR:LTR
1	18404435	18404551	116	*	30	7	198.042317365507	52.1508811412878	1	18404435	18404551	LTR16C:ERVL:LTR
1	18404554	18404738	184	*	15	5	62.4263826478228	23.4840924393998	1	18404554	18405016	MLT1H2:ERVL-MaLR:LTR
1	18420138	18420500	362	*	19	4	40.1920135795191	9.54933261624212	1	18419989	18420652	LTR8A:ERV1:LTR
1	18421653	18421771	118	*	0	6	0	43.9431153442328	1	18421214	18421771	LTR48B:ERV1:LTR
1	18421777	18421833	56	*	2	6	27.3487009695224	92.5944216182048	1	18421777	18421833	LTR49-int:ERV1:LTR
1	18421927	18422139	212	*	4	6	14.4483703235213	24.4589038236767	1	18421927	18422180	LTR49-int:ERV1:LTR
1	18424307	18424347	40	*	4	7	76.5763627146627	151.237555309735	1	18423816	18424347	MER4B:ERV1:LTR
1	18424355	18424477	122	*	11	14	69.0442614640401	99.1721674162194	1	18424355	18424477	LTR49-int:ERV1:LTR
1	18424478	18424587	109	*	11	14	77.2788981524119	111.000040594301	1	18424478	18425966	LTR49-int:ERV1:LTR
1	18430334	18430659	325	*	15	16	35.3429366375366	42.5459496255956	1	18430186	18430782	LTR48B:ERV1:LTR
1	18435182	18435383	201	*	29	0	110.483309389314	0	1	18434931	18435383	MLT1G:ERVL-MaLR:LTR
1	18435548	18435649	101	*	9	0	68.236362815046	0	1	18435548	18435759	LTR103_Mam:ERV1:LTR
1	18460226	18460335	109	*	8	8	56.2028350199359	63.4285946253146	1	18459930	18460335	LTR16:ERVL:LTR
1	18468161	18468262	101	*	7	4	53.0727266339246	34.2263208621747	1	18467843	18468262	MSTB:ERVL-MaLR:LTR
1	18476173	18476201	28	*	21	5	574.32272035997	154.324036030341	1	18475647	18476201	MER74A:ERVL:LTR
1	18549989	18550086	97	*	6	0	47.3668222977295	0	1	18549703	18550086	LTR85b:Gypsy:LTR
1	18569058	18569246	188	*	30	8	122.196323480845	36.7750894370175	1	18568824	18569246	MLT1C:ERVL-MaLR:LTR
1	18569247	18569385	138	*	26	18	144.274306563857	112.723643709119	1	18569247	18569385	MLT1K:ERVL-MaLR:LTR
1	18755493	18755765	272	*	22	4	61.9367639603889	12.7090382613222	1	18755493	18755765	MSTB:ERVL-MaLR:LTR
1	18761933	18762110	177	*	12	0	51.9161781116357	0	1	18761682	18762110	MER77B:ERVL:LTR
1	18762128	18762229	101	*	12	10	90.9818170867279	85.5658021554368	1	18762128	18762229	MLT1I:ERVL-MaLR:LTR
1	18831253	18831447	194	*	12	9	47.3668222977295	40.0924299790165	1	18831253	18831658	MSTA:ERVL-MaLR:LTR
1	18836496	18836822	326	*	26	8	61.0731727172156	21.2077202888322	1	18836496	18836947	MLT1K:ERVL-MaLR:LTR
1	18846381	18846539	158	*	19	17	92.0854994669994	92.9851153803069	1	18846226	18846539	LTR16E2:ERVL:LTR
1	18846543	18846683	140	*	22	21	120.334284265899	129.632190265487	1	18846543	18846777	MLT1C:ERVL-MaLR:LTR
1	18873293	18873510	217	*	34	0	119.981397801776	0	1	18873293	18874076	MER21C:ERVL:LTR
1	18874075	18874076	1	*	10	6	7657.63627146627	5185.28761061947	1	18873293	18874076	MER21C:ERVL:LTR
1	18891606	18891653	47	*	11	28	179.221274438572	514.851252118245	1	18891431	18891653	MER90:ERV1:LTR
1	18891686	18891745	59	*	15	28	194.685667918634	410.135743212839	1	18891686	18891745	MER90:ERV1:LTR
1	18892045	18892168	123	*	30	21	186.771616377226	147.548834448521	1	18892045	18892168	MER90:ERV1:LTR
1	18968767	18968820	53	*	13	17	187.828814205776	277.20091000167	1	18968443	18968820	MSTA:ERVL-MaLR:LTR
1	19001754	19001941	187	*	7	0	28.6649486097668	0	1	19001754	19002383	MLT2F:ERVL:LTR
1	19010650	19010773	123	*	47	19	292.608865657654	133.496564501043	1	19010650	19010983	LTR88a:Gypsy:LTR
1	19025849	19025887	38	*	0	12	0	272.90987424313	1	19025849	19025887	MER4D0:ERV1:LTR
1	19296057	19296217	160	*	16	0	76.5763627146627	0	1	19295903	19296217	LTR9D:ERV1:LTR
1	19298748	19298809	61	*	22	1	276.177045856161	14.1674524880313	1	19298748	19298809	MLT2A2:ERVL:LTR
1	19370265	19370449	184	*	14	20	58.2646238046347	93.9363697575991	1	19370265	19370782	MER68:ERVL:LTR
1	19426673	19426868	195	*	3	11	11.7809788791789	48.7505672793283	1	19426667	19426868	MLT1G1:ERVL-MaLR:LTR
1	19490328	19490429	101	*	11	19	83.3999989961673	162.57502409533	1	19490328	19490429	MLT1M:ERVL-MaLR:LTR
1	19502396	19502492	96	*	0	19	0	171.042473266962	1	19502396	19502544	MSTA:ERVL-MaLR:LTR
1	19512857	19513129	272	*	17	0	47.8602266966642	0	1	19512748	19513129	MSTA:ERVL-MaLR:LTR
1	19518899	19519018	119	*	18	0	115.829792341507	0	1	19518899	19519018	MLT1A0:ERVL-MaLR:LTR
1	19531447	19531832	385	*	30	5	59.6698930244125	11.2235662567521	1	19531300	19531832	MLT1F1:ERVL-MaLR:LTR
1	19542797	19543744	947	*	30	36	24.2586154323113	32.8529310070927	1	19541985	19547188	HERVK9-int:ERVK:LTR
1	19545995	19546369	374	*	20	1	40.9499265853811	2.31073422933131	1	19541985	19547188	HERVK9-int:ERVK:LTR
1	19558194	19558259	65	*	1	7	11.7809788791789	93.0692648059905	1	19558194	19558362	LTR37-int:ERV1:LTR
1	19570701	19570769	68	*	10	0	112.612298109798	0	1	19570696	19570769	MLT1A1:ERVL-MaLR:LTR
1	19571073	19571116	43	*	10	0	178.084564452704	0	1	19571073	19571403	MLT1A1:ERVL-MaLR:LTR
1	19579493	19579602	109	*	23	0	161.583150682316	0	1	19579493	19579602	LTR16D:ERVL:LTR
1	19579752	19579920	168	*	14	0	63.8136355955522	0	1	19579752	19579920	LTR16D:ERVL:LTR
1	19586732	19586780	48	*	8	9	127.627271191104	162.040237831858	1	19586660	19586780	LTR33:ERVL:LTR
1	19587901	19588203	302	*	0	16	0	45.7862040672801	1	19587901	19588249	MLT1C:ERVL-MaLR:LTR
1	19713215	19713275	60	*	10	10	127.627271191104	144.035766961652	1	19712780	19713275	MLT1H:ERVL-MaLR:LTR
1	19738281	19738328	47	*	0	12	0	220.650536622105	1	19738281	19738410	MLT1D:ERVL-MaLR:LTR
1	19738453	19738552	99	*	11	0	85.0848474607363	0	1	19738453	19738552	MLT1D:ERVL-MaLR:LTR
1	19738582	19738640	58	*	11	0	145.231032734705	0	1	19738582	19738640	MLT1C:ERVL-MaLR:LTR
1	19738737	19738879	142	*	11	22	59.3197175958655	133.892403091113	1	19738737	19738914	MLT1J:ERVL-MaLR:LTR
1	19740175	19740448	273	*	0	28	0	88.6373950533243	1	19740175	19740448	MLT1H:ERVL-MaLR:LTR
1	19740523	19740567	44	*	0	11	0	216.053650442478	1	19740523	19740567	MLT1H:ERVL-MaLR:LTR
1	19777065	19777078	13	*	19	4	1119.19299352199	265.912185159973	1	19777065	19777347	MLT1L:ERVL-MaLR:LTR
1	19851227	19851274	47	*	12	3	195.514117569352	55.1626341555263	1	19851043	19851274	MER41A:ERV1:LTR
1	19851584	19851603	19	*	6	0	241.820092783145	0	1	19851584	19851912	MER41A:ERV1:LTR
1	19874277	19874626	349	*	17	2	37.3008070529876	4.9525192078505	1	19874277	19874652	THE1D:ERVL-MaLR:LTR
1	19928969	19929518	549	*	43	5	59.9778432919945	7.87080693779519	1	19927433	19930516	HERVK14C-int:ERVK:LTR
1	19945823	19946030	207	*	0	27	0	112.723643709119	1	19945823	19946030	MamGypLTR1b:Gypsy:LTR
1	19949192	19949413	221	*	4	24	13.8599751519751	93.8513594682257	1	19948949	19949413	LTR79:ERVL:LTR
1	19958744	19958815	71	*	7	1	75.4978223947379	12.1720366446466	1	19958744	19958815	LOR1b:ERV1:LTR
1	19983701	19983724	23	*	16	3	532.705131928088	112.723643709119	1	19983701	19985016	LTR12C:ERV1:LTR
1	20001255	20001567	312	*	27	0	66.2680061953812	0	1	20000001	20003214	HERVK9-int:ERVK:LTR
1	20034557	20035106	549	*	44	12	61.3726768569246	18.8899366507084	1	20031016	20035106	LTR46-int:ERV1:LTR
1	20035108	20035516	408	*	24	18	45.0449192439192	38.1271147839667	1	20035108	20035516	LTR46:ERV1:LTR
1	20042678	20043003	325	*	18	0	42.4115239650439	0	1	20041447	20045782	HERVH-int:ERV1:LTR
1	20047219	20047527	308	*	12	16	29.8349465122062	44.8942650270084	1	20046813	20047718	MER4-int:ERV1:LTR
1	20049563	20049808	245	*	12	1	37.5067899010593	3.52740653783637	1	20049451	20049808	THE1B:ERVL-MaLR:LTR
1	20049809	20049858	49	*	6	1	93.7669747526482	17.6370326891819	1	20049809	20050010	MER4-int:ERV1:LTR
1	20053921	20054015	94	*	0	17	0	156.294130107324	1	20053921	20054015	MLT1F2:ERVL-MaLR:LTR
1	20054102	20054227	125	*	8	7	49.0088721373841	48.396017699115	1	20054102	20054322	MLT1F2:ERVL-MaLR:LTR
1	20055580	20055839	259	*	24	3	70.9587917047067	10.0102077425086	1	20055223	20055839	LTR33C:ERVL:LTR
1	20058554	20058623	69	*	0	10	0	125.248493010132	1	20058554	20058623	LTR67B:ERVL:LTR
1	20059596	20059762	166	*	4	17	18.4521355938946	88.5039050005331	1	20059578	20059762	LTR67B:ERVL:LTR
1	20059879	20059997	118	*	0	17	0	124.505493475326	1	20059879	20059997	LTR67B:ERVL:LTR
1	20061884	20062190	306	*	14	3	35.034937189715	8.47269217421482	1	20061868	20062245	MSTB:ERVL-MaLR:LTR
1	20082054	20082264	210	*	20	0	72.9298692520597	0	1	20082054	20082676	MER50:ERV1:LTR
1	20089348	20089396	48	*	7	0	111.673862292216	0	1	20089348	20089598	MLT1J2:ERVL-MaLR:LTR
1	20232361	20232821	460	*	4	28	6.6588141491011	52.6043670642555	1	20232361	20233359	MER11A:ERVK:LTR
1	20238181	20238338	157	*	0	18	0	99.0819288653402	1	20237420	20238338	MER49:ERV1:LTR
1	20240387	20240438	51	*	13	0	195.194650056983	0	1	20239878	20240438	MER4D1:ERV1:LTR
1	20248777	20249026	249	*	4	20	12.3014237292631	69.4148274513985	1	20248777	20249026	MER41A:ERV1:LTR
1	20252654	20252810	156	*	17	0	83.4486003941837	0	1	20252383	20252810	MLT1B:ERVL-MaLR:LTR
1	20252885	20253210	325	*	20	0	47.1239155167155	0	1	20252885	20253210	LTR33:ERVL:LTR
1	20253226	20253337	111	*	11	0	75.8864855730891	0	1	20253226	20253337	LTR33:ERVL:LTR
1	20438503	20438878	375	*	14	12	28.5885087468074	27.6548672566372	1	20438324	20438878	MLT1F2:ERVL-MaLR:LTR
1	20438879	20438923	44	*	7	0	121.826031591509	0	1	20438879	20438989	MLT1K:ERVL-MaLR:LTR
1	20446130	20446480	350	*	0	26	0	64.198798988622	1	20446130	20446737	MLT1H:ERVL-MaLR:LTR
1	20450318	20450616	298	*	13	0	33.4057958151213	0	1	20450318	20450865	MER21C:ERVL:LTR
1	20458336	20458421	85	*	7	0	63.0628869414869	0	1	20458245	20458421	MLT1K:ERVL-MaLR:LTR
1	20496627	20496897	270	*	31	13	87.9210090427609	41.6103326778105	1	20496471	20496897	MSTA:ERVL-MaLR:LTR
1	20541302	20541475	173	*	27	5	119.512242387046	24.9773006291882	1	20541302	20541811	MER21A:ERVL:LTR
1	20546286	20546355	69	*	6	10	66.588141491011	125.248493010132	1	20546286	20546661	MSTA:ERVL-MaLR:LTR
1	20561048	20561185	137	*	10	12	55.8951552661771	75.697629352109	1	20561048	20561185	MLT1J2:ERVL-MaLR:LTR
1	20561422	20561555	133	*	0	14	0	90.9699580810433	1	20561422	20561638	MLT1J2:ERVL-MaLR:LTR
1	20578576	20578764	188	*	13	21	52.9517401750327	96.534609772171	1	20578576	20578764	LTR67B:ERVL:LTR
1	20578979	20579115	136	*	8	19	45.0449192439192	120.735863482561	1	20578979	20579115	LTR67B:ERVL:LTR
1	20603252	20603548	296	*	18	52	46.5667070562138	151.821484094714	1	20603227	20603714	MLT1A:ERVL-MaLR:LTR
1	20604192	20604547	355	*	88	81	189.823096306769	197.186993643276	1	20604192	20604547	MLT1A0:ERVL-MaLR:LTR
1	20612289	20612677	388	*	43	22	84.8655566167653	49.0018588632424	1	20612289	20612679	LTR7C:ERV1:LTR
1	20624654	20624761	107	*	11	18	78.7233635384383	145.381895624845	1	20624257	20624761	MLT1F2:ERVL-MaLR:LTR
1	20629158	20629512	354	*	30	10	64.8952226395447	24.4128418579071	1	20629158	20629512	THE1A:ERVL-MaLR:LTR
1	20705586	20705892	306	*	18	17	45.0449192439192	48.0119223205506	1	20705458	20705892	LTR64:ERV1:LTR
1	20759508	20759653	145	*	2	14	10.5622569261604	83.4414098260604	1	20759508	20759653	MLT1A0:ERVL-MaLR:LTR
1	21035553	21036279	726	*	35	67	36.9169792701542	79.7553420366172	1	21035286	21036454	MER52D:ERV1:LTR
1	21190400	21190817	417	*	13	28	23.8727269853864	58.0287982003778	1	21190400	21190817	MER4A1:ERV1:LTR
1	21375729	21375980	251	*	22	6	67.1187242917362	20.65851637697	1	21375729	21376873	THE1A-int:ERVL-MaLR:LTR
1	21409928	21410026	98	*	8	12	62.5113165017655	105.822196135091	1	21409928	21410257	THE1B:ERVL-MaLR:LTR
1	21421351	21421466	115	*	8	0	53.2705131928088	0	1	21421351	21421551	MLT2B4:ERVL:LTR
1	21454776	21455106	330	*	4	46	9.28198335935305	120.466277822473	1	21454776	21455400	MLT1E3:ERVL-MaLR:LTR
1	21458071	21458465	394	*	27	18	52.4761876471039	39.4818853600467	1	21457801	21458465	PABL_A:ERV1:LTR
1	21536789	21536817	28	*	9	0	246.138308725702	0	1	21536679	21536817	MLT1K:ERVL-MaLR:LTR
1	21555400	21555417	17	*	4	10	180.179676975677	508.361530452889	1	21554968	21555417	LTR7:ERV1:LTR
1	21584082	21584147	65	*	19	9	223.838598704399	119.660483321988	1	21584082	21584204	MLT1J2:ERVL-MaLR:LTR
1	21754485	21754601	116	*	12	1	79.2169269462028	7.45012587732682	1	21754485	21755157	LTR41:ERVL:LTR
1	21795117	21795452	335	*	21	26	48.0030930450124	67.0733720776648	1	21794989	21795452	LTR27C:ERV1:LTR
1	21858681	21858979	298	*	29	22	74.5206214337321	63.8010779830136	1	21858681	21859013	LTR16C:ERVL:LTR
1	21959468	21959805	337	*	34	9	77.2580514035173	23.0799151807988	1	21959468	21959805	MER21C:ERVL:LTR
1	21968512	21968893	381	*	5	44	10.0493914323704	99.8043109655541	1	21968512	21968893	LTR33A_:ERVL:LTR
1	21969407	21969456	49	*	0	11	0	194.007359581001	1	21969407	21969456	MLT1J:ERVL-MaLR:LTR
1	21992134	21992239	105	*	8	4	58.3438954016478	32.9224610198061	1	21992134	21992239	MER49:ERV1:LTR
1	21992404	21992439	35	*	14	7	306.305450858651	172.842920353982	1	21992404	21992694	MER49:ERV1:LTR
1	21995443	21995538	95	*	0	10	0	90.9699580810433	1	21995437	21995538	MLT1J:ERVL-MaLR:LTR
1	21995703	21995932	229	*	1	12	3.34394597007261	45.2863546778993	1	21995703	21995932	MLT1B:ERVL-MaLR:LTR
1	21996200	21996564	364	*	15	0	31.556193426372	0	1	21996200	21996695	MER41A:ERV1:LTR
1	22014825	22015024	199	*	25	11	96.2014606968124	47.7706563792413	1	22014825	22015024	MER49:ERV1:LTR
1	22015319	22015430	111	*	12	6	82.7852569888245	46.7143027983736	1	22015319	22015430	MER49:ERV1:LTR
1	22104244	22104355	111	*	12	0	82.7852569888245	0	1	22103969	22104355	THE1C:ERVL-MaLR:LTR
1	22296547	22296758	211	*	0	22	0	90.1076835968628	1	22296547	22296865	MLT1C:ERVL-MaLR:LTR
1	22315486	22315514	28	*	16	0	437.579215512358	0	1	22315150	22315514	LTR16C:ERVL:LTR
1	22357225	22357567	342	*	3	19	6.71722479953181	48.0119223205506	1	22357196	22357567	THE1D:ERVL-MaLR:LTR
1	22464974	22465514	540	*	52	13	73.7402011326381	20.8051663389053	1	22464945	22465945	MER52C:ERV1:LTR
1	22631566	22631664	98	*	0	19	0	167.551810547228	1	22631566	22631664	LTR103_Mam:ERV1:LTR
1	22719854	22719964	110	*	20	10	139.229750390296	78.5649637972647	1	22719854	22720261	MLT1H1:ERVL-MaLR:LTR
1	22863609	22863774	165	*	10	5	46.4099167967653	26.1883212657549	1	22863609	22863774	MLT1J:ERVL-MaLR:LTR
1	22865419	22865473	54	*	8	2	113.446463280982	32.0079482137004	1	22865419	22865793	MLT1J2:ERVL-MaLR:LTR
1	22872033	22872389	356	*	13	23	27.9632785193993	55.8340894401909	1	22872033	22872516	MLT1E2:ERVL-MaLR:LTR
1	22873195	22873491	296	*	17	10	43.979667775313	29.1964392489835	1	22873194	22873570	MLT1H:ERVL-MaLR:LTR
1	22922235	22922456	221	*	0	14	0	54.746626356465	1	22922031	22922456	MSTA:ERVL-MaLR:LTR
1	22922814	22922872	58	*	0	16	0	238.404028074458	1	22922814	22922914	MSTA:ERVL-MaLR:LTR
1	22935274	22935367	93	*	7	12	57.638122473402	111.511561518698	1	22935274	22935393	MLT1D:ERVL-MaLR:LTR
1	22941807	22942047	240	*	31	8	98.911135173106	28.8071533923304	1	22941789	22942047	LOR1-int:ERV1:LTR
1	22991371	22991587	216	*	16	9	56.7232316404909	36.008941740413	1	22990949	22991587	MER4-int:ERV1:LTR
1	22993733	22994046	313	*	18	4	44.0375248838316	11.0442760609573	1	22993731	22994471	MER4-int:ERV1:LTR
1	23000303	23000667	364	*	48	31	100.97981896439	73.6006941067782	1	23000001	23000667	HERVH-int:ERV1:LTR
1	23000670	23000745	75	*	8	6	81.6814535623069	69.1371681415929	1	23000670	23003523	HERVH-int:ERV1:LTR
1	23002218	23002689	471	*	6	31	9.75495066428824	56.8803665708434	1	23000670	23003523	HERVH-int:ERV1:LTR
1	23004610	23004673	63	*	13	14	158.014716712796	192.047689282203	1	23004610	23004673	MER4-int:ERV1:LTR
1	23004680	23005077	397	*	26	16	50.1507665133811	34.8298076280065	1	23004680	23005121	MER4A1_:ERV1:LTR
1	23006085	23006635	550	*	60	27	83.5378502341775	42.4250804505229	1	23006018	23006898	MLT1A1-int:ERVL-MaLR:LTR
1	23179269	23179513	244	*	25	10	78.4593880273183	35.4186312200783	1	23179229	23179513	MLT1J1:ERVL-MaLR:LTR
1	23179550	23179611	61	*	17	8	213.409535434306	113.339619904251	1	23179550	23179611	MLT1J1:ERVL-MaLR:LTR
1	23204584	23204730	146	*	0	22	0	130.224118074918	1	23204584	23204891	MLT1H:ERVL-MaLR:LTR
1	23223699	23224089	390	*	4	28	7.85398591945258	62.046176537327	1	23223386	23224529	MER11A:ERVK:LTR
1	23238395	23238611	216	*	22	2	77.994443505675	8.00198705342511	1	23238395	23238756	LTR53B:ERVL:LTR
1	23256165	23256230	65	*	1	23	11.7809788791789	305.799012933969	1	23256165	23256230	MLT1D:ERVL-MaLR:LTR
1	23273636	23273921	285	*	23	17	61.7984681556927	51.5496429125912	1	23273500	23273921	MER92-int:ERV1:LTR
1	23411548	23411626	78	*	33	0	323.976919177419	0	1	23411548	23412099	LTR61:ERV1:LTR
1	23427780	23427924	144	*	49	8	260.572345348505	48.0119223205506	1	23427780	23427924	LTR16E1:ERVL:LTR
1	23428087	23428164	77	*	16	0	159.119714731767	0	1	23428087	23428164	LTR16E1:ERVL:LTR
1	23475018	23475075	57	*	6	20	80.6066975943818	303.233193603478	1	23475018	23475487	MLT1N2:ERVL-MaLR:LTR
1	23580510	23580620	110	*	20	16	139.229750390296	125.703942075623	1	23580334	23580620	MLT1C:ERVL-MaLR:LTR
1	23836716	23837119	403	*	18	14	34.2028419072935	30.0223434858034	1	23836706	23838651	LTR1A2:ERV1:LTR
1	23924439	23924497	58	*	26	10	343.273350100212	149.002517546536	1	23924439	23924497	MER31A:ERV1:LTR
1	23924809	23924843	34	*	54	1	1216.21281958582	25.4180765226445	1	23924809	23925263	MER31A:ERV1:LTR
1	23932309	23932450	141	*	20	14	108.618954205195	85.8085420197075	1	23932309	23932450	MLT1F2:ERVL-MaLR:LTR
1	23934712	23934839	127	*	14	13	84.4148880319116	88.4629119921957	1	23934712	23934916	MER4B:ERV1:LTR
1	23941744	23941819	75	*	0	12	0	138.274336283186	1	23941744	23941819	MER34:ERV1:LTR
1	24022399	24022653	254	*	0	39	0	132.694367988293	1	24022185	24022653	MER67B:ERV1:LTR
1	24022682	24022813	131	*	0	30	0	197.911740863339	1	24022682	24022813	MER67B:ERV1:LTR
1	24143968	24144276	308	*	18	16	44.7524197683094	44.8942650270084	1	24143968	24144276	LTR104_Mam:Gypsy:LTR
1	24144294	24144426	132	*	2	7	11.6024791991913	45.8295622150711	1	24144294	24144725	LTR33A:ERVL:LTR
1	24162011	24162172	161	*	31	0	147.445170444382	0	1	24162011	24162481	MLT1E2:ERVL-MaLR:LTR
1	24166998	24167390	392	*	26	30	50.7904446576844	66.138872584432	1	24166877	24167390	MLT2B3:ERVL:LTR
1	24181351	24181561	210	*	0	29	0	119.343921196797	1	24181351	24181916	MER54B:ERVL:LTR
1	24212697	24212979	282	*	4	25	10.8618954205195	76.6147696604531	1	24212671	24213040	MLT1A0:ERVL-MaLR:LTR
1	24262005	24262108	103	*	14	2	104.084376505367	16.7808660537847	1	24262005	24262108	MLT1D:ERVL-MaLR:LTR
1	24424551	24424677	126	*	26	17	158.014716712796	116.60038277848	1	24424551	24424677	MLT1O:ERVL-MaLR:LTR
1	24478559	24478637	78	*	14	0	137.44475359042	0	1	24478559	24478637	LTR50:ERVL:LTR
1	24478778	24479032	254	*	6	1	18.0889045782668	3.40241969200753	1	24478778	24479032	LTR50:ERVL:LTR
1	24479335	24479353	18	*	25	0	1063.5605932592	0	1	24479335	24479354	LTR50:ERVL:LTR
1	24483996	24484112	116	*	2	16	13.2028211577005	119.202014037229	1	24483996	24484112	LTR104_Mam:Gypsy:LTR
1	24522624	24522718	94	*	19	0	154.782009742403	0	1	24522359	24522718	LTR16E2:ERVL:LTR
1	24683713	24683896	183	*	20	29	83.6900138958062	136.952040717636	1	24683713	24683940	LTR23:ERV1:LTR
1	24724477	24724756	279	*	40	72	109.786899949337	223.023123037397	1	24724351	24724756	MLT1L:ERVL-MaLR:LTR
1	24887960	24888043	83	*	0	9	0	93.710017059388	1	24887960	24888203	LTR16A2:ERVL:LTR
1	24994069	24994207	138	*	28	4	155.372330145692	25.0496986020264	1	24994069	24994223	MLT1K:ERVL-MaLR:LTR
1	25094666	25094688	22	*	0	9	0	353.542337087691	1	25094222	25094688	MLT1J:ERVL-MaLR:LTR
1	25132963	25133383	420	*	48	7	87.5158431024716	14.4035766961652	1	25132963	25133383	MSTB1:ERVL-MaLR:LTR
1	25168617	25168949	332	*	0	17	0	44.2519525002665	1	25168369	25168949	LTR22B2:ERVK:LTR
1	25233290	25233512	222	*	62	0	213.861913887797	0	1	25232782	25233512	LTR8B:ERV1:LTR
1	25235115	25235273	158	*	0	28	0	153.151954744035	1	25235115	25235273	MER4A:ERV1:LTR
1	25237699	25237723	24	*	22	1	701.949991551075	36.008941740413	1	25237234	25237723	MLT1G3:ERVL-MaLR:LTR
1	25237832	25238070	238	*	18	1	57.9148961707533	3.63115378894921	1	25237832	25238090	LTR33:ERVL:LTR
1	25251169	25251347	178	*	20	28	86.0408569827671	135.943869941334	1	25251041	25251347	MLT1E2:ERVL-MaLR:LTR
1	25263335	25263654	319	*	0	23	0	62.3101437012789	1	25263315	25263654	THE1B:ERVL-MaLR:LTR
1	25263655	25263914	259	*	0	19	0	63.3979823692213	1	25263655	25265225	THE1B-int:ERVL-MaLR:LTR
1	25506278	25506376	98	*	13	5	101.580889315369	44.0925817229547	1	25506261	25506376	MLT1I:ERVL-MaLR:LTR
1	25506479	25506579	100	*	13	3	99.5492715290615	25.9264380530973	1	25506479	25506579	MLT1A0:ERVL-MaLR:LTR
1	25517117	25517313	196	*	23	7	89.8600174712878	30.8648072060683	1	25517117	25517465	MLT1K:ERVL-MaLR:LTR
1	25558710	25558875	165	*	0	34	0	178.080584607133	1	25558400	25558875	MLT1D:ERVL-MaLR:LTR
1	25573286	25573378	92	*	0	15	0	140.904554636399	1	25573286	25573378	LTR33B:ERVL:LTR
1	25573463	25573583	120	*	0	19	0	136.833978613569	1	25573463	25573583	LTR33B:ERVL:LTR
1	25590118	25590158	40	*	7	0	134.00863475066	0	1	25590118	25590184	MLT2B2:ERVL:LTR
1	25708477	25708602	125	*	2	26	12.252218034346	179.756637168142	1	25707993	25708602	MER41B:ERV1:LTR
1	25716208	25716282	74	*	12	14	124.177885483237	163.500059794308	1	25715800	25716282	MLT1J:ERVL-MaLR:LTR
1	25774743	25774762	19	*	15	0	604.550231957863	0	1	25774743	25774802	MER66C:ERV1:LTR
1	25786537	25786709	172	*	20	0	89.042282226352	0	1	25786537	25786709	MLT1N2:ERVL-MaLR:LTR
1	25790828	25790874	46	*	8	0	133.176282982022	0	1	25790828	25790990	MSTD:ERVL-MaLR:LTR
1	25848576	25849083	507	*	17	45	25.6764924289796	76.7054380269152	1	25848517	25849083	MER77:ERVL:LTR
1	25910577	25910945	368	*	13	7	27.0514324807232	16.4388647075798	1	25910577	25910993	LTR7B:ERV1:LTR
1	25916520	25916873	353	*	53	9	114.973009174989	22.0338000451252	1	25916520	25916873	MLT1A0:ERVL-MaLR:LTR
1	25958670	25958936	266	*	9	35	25.909295655337	113.712447601304	1	25958621	25958936	MLT1I:ERVL-MaLR:LTR
1	26078926	26079032	106	*	6	0	43.3451109705638	0	1	26078312	26079032	LTR8:ERV1:LTR
1	26079055	26079219	164	*	12	0	56.0314849131678	0	1	26079055	26079219	MLT1A:ERVL-MaLR:LTR
1	26092491	26092712	221	*	3	19	10.3949813639814	74.2989929123453	1	26092491	26092712	MER4CL34:ERV1:LTR
1	26093018	26093195	177	*	22	16	95.1796598713321	78.1210939453027	1	26093018	26093195	MER4CL34:ERV1:LTR
1	26093211	26093239	28	*	10	8	273.487009695224	246.918457648546	1	26093211	26093329	MER4CL34:ERV1:LTR
1	26250798	26250914	116	*	8	0	52.8112846308019	0	1	26250721	26250914	MSTD:ERVL-MaLR:LTR
1	26333785	26333801	16	*	6	0	287.161360179985	0	1	26333593	26333801	MLT1A:ERVL-MaLR:LTR
1	26375444	26375628	184	*	24	11	99.8822122365166	51.6650033666795	1	26375334	26375628	HERV4_I-int:ERV1:LTR,MER41-int:ERV1:LTR
1	26375654	26375792	138	*	12	4	66.588141491011	25.0496986020264	1	26375654	26375805	MER51B:ERV1:LTR
1	26477610	26477659	49	*	0	0	0	0	1	26477610	26477659	MLT1L:ERVL-MaLR:LTR
1	26477682	26477893	211	*	13	1	47.1797495398396	4.0958037998574	1	26477682	26477893	MLT1L:ERVL-MaLR:LTR
1	26486242	26486317	75	*	18	7	183.78327051519	80.6600294985251	1	26486242	26486337	LTR16D1:ERVL:LTR
1	26630245	26630284	39	*	11	0	215.984612784946	0	1	26630245	26630284	MER41-int:ERV1:LTR
1	26633123	26633264	141	*	0	25	0	153.229539320906	1	26633123	26633264	MER41-int:ERV1:LTR
1	26640132	26640143	11	*	9	9	626.533876756331	707.084674175382	1	26639782	26640143	MLT1L:ERVL-MaLR:LTR
1	26805243	26805271	28	*	18	12	492.276617451403	370.377686472819	1	26805243	26805347	MLT1J2:ERVL-MaLR:LTR
1	26810559	26810732	173	*	7	0	30.9846554336785	0	1	26810559	26811070	LTR50:ERVL:LTR
1	26820762	26821028	266	*	36	2	103.637182621348	6.49785414864595	1	26820762	26821028	LTR50:ERVL:LTR
1	26825175	26825265	90	*	0	20	0	192.047689282203	1	26825175	26825318	MLT1E1A:ERVL-MaLR:LTR
1	26904731	26904799	68	*	7	0	78.8286086768587	0	1	26904731	26904852	MER34D:ERV1:LTR
1	26978901	26978998	97	*	10	0	78.9447038295492	0	1	26978901	26979019	MLT1K:ERVL-MaLR:LTR
1	27001025	27001092	67	*	13	11	148.581002282181	141.88597939506	1	27001025	27001092	LTR33:ERVL:LTR
1	27001377	27001380	3	*	18	0	4594.58176287976	0	1	27001377	27001422	LTR33:ERVL:LTR
1	27022259	27022302	43	*	7	4	124.659195116893	80.3920559785964	1	27021999	27022302	MER61B:ERV1:LTR
1	27022313	27022483	170	*	14	4	63.0628869414869	20.3344612181156	1	27022313	27022483	MER41E:ERV1:LTR
1	27040542	27040560	18	*	8	1	340.339389842945	48.0119223205506	1	27040542	27040651	LTR16A:ERVL:LTR
1	27056204	27056310	106	*	8	2	57.7934812940851	16.3059358824512	1	27056204	27056310	MLT1J:ERVL-MaLR:LTR
1	27087650	27087719	69	*	0	17	0	212.922438117225	1	27087430	27087719	LTR33:ERVL:LTR
1	27087720	27087955	235	*	0	35	0	128.712813029561	1	27087720	27088633	ERVL-E-int:ERVL:LTR
1	27094323	27094443	120	*	7	2	44.6695449168866	14.4035766961652	1	27094084	27094443	ERVL-E-int:ERVL:LTR
1	27170633	27170805	172	*	20	2	89.042282226352	10.0490069973246	1	27170633	27170805	LTR33:ERVL:LTR
1	27170867	27170876	9	*	10	2	850.848474607363	192.047689282203	1	27170867	27171067	LTR33:ERVL:LTR
1	27179434	27179772	338	*	41	8	92.8884873166027	20.4547834738441	1	27179434	27180759	MER51-int:ERV1:LTR
1	27182423	27182506	83	*	14	6	129.164949157262	62.4733447062587	1	27182423	27182915	MER51-int:ERV1:LTR
1	27184438	27184936	498	*	2	22	3.07535593231577	38.1781550982692	1	27184216	27184936	MER51-int:ERV1:LTR
1	27187472	27187825	353	*	40	1	86.7720823962183	2.44820000501391	1	27187193	27187825	MER51-int:ERV1:LTR
1	27187827	27187923	96	*	31	2	247.277837932765	18.0044708702065	1	27187827	27187956	MER51B:ERV1:LTR
1	27189648	27189716	68	*	9	2	101.351068298818	25.4180765226445	1	27189648	27189751	MER51B:ERV1:LTR
1	27650813	27650935	122	*	0	29	0	205.428061076454	1	27650813	27650935	LTR16E1:ERVL:LTR
1	27670586	27670804	218	*	9	13	31.614094698714	51.5357331330681	1	27670586	27670981	MER21B:ERVL:LTR
1	27672710	27673822	1112	*	183	257	126.020453028627	199.733050948622	1	27672710	27673822	ERVL-E-int:ERVL:LTR
1	27678475	27678852	377	*	26	17	52.8112846308019	38.9698892044788	1	27678029	27679050	MER21-int:ERVL:LTR
1	27683928	27684088	160	*	6	8	28.7161360179985	43.2107300884956	1	27683928	27684575	MER21-int:ERVL:LTR
1	27687688	27687740	52	*	29	3	427.060484370234	49.8585347174949	1	27687478	27687740	MER4B-int:ERV1:LTR
1	27687741	27688199	458	*	31	9	51.8311625361254	16.9823830042122	1	27687741	27688199	LTR32:ERVL:LTR
1	27688200	27688312	112	*	16	6	109.39480387809	46.2972108091024	1	27688200	27688312	MER4B-int:ERV1:LTR
1	27688314	27688605	291	*	24	0	63.1557630636393	0	1	27688314	27688605	LTR29:ERV1:LTR
1	27688877	27689052	175	*	28	1	122.52218034346	4.93836915297092	1	27688877	27689052	LTR29:ERV1:LTR
1	27690020	27690155	135	*	0	6	0	38.4095378564405	1	27690020	27690155	MER21B:ERVL:LTR
1	27690156	27690395	239	*	0	15	0	54.2394101529233	1	27690156	27690778	MER41B:ERV1:LTR
1	27702347	27702404	57	*	11	15	147.7789455897	227.424895202608	1	27702347	27702404	MER65A:ERV1:LTR
1	27702678	27702807	129	*	12	3	71.2338257810816	20.0980139946491	1	27702678	27702807	MER65A:ERV1:LTR
1	27702814	27702957	143	*	14	3	74.9698655947747	18.1303762609072	1	27702814	27703499	MER65-int:ERV1:LTR
1	27708139	27708183	44	*	0	12	0	235.694891391794	1	27708139	27708183	MSTB:ERVL-MaLR:LTR
1	27708184	27708274	90	*	0	6	0	57.6143067846608	1	27708184	27708718	MSTB-int:ERVL-MaLR:LTR
1	27790171	27790237	66	*	20	9	232.049583983826	117.847445695897	1	27790171	27790609	LTR12B:ERV1:LTR
1	27860073	27860249	176	*	1	22	4.35092969969674	108.026825221239	1	27860010	27860249	MLT1B:ERVL-MaLR:LTR
1	27860250	27860409	159	*	7	28	33.7128640882163	152.188734902877	1	27860250	27860409	MER90a:ERV1:LTR
1	27863573	27863875	302	*	3	75	7.60692344847643	214.622831565375	1	27863573	27863875	MSTC:ERVL-MaLR:LTR
1	27927387	27927460	73	*	2	11	20.9798254012775	130.224118074918	1	27927387	27927460	MER4D:ERV1:LTR
1	27953902	27954073	171	*	6	24	26.8688991981273	121.293277441391	1	27953902	27954073	LTR33:ERVL:LTR
1	28111245	28111518	273	*	3	20	8.4149849136992	63.3124250380888	1	28111209	28111518	MLT1J2:ERVL-MaLR:LTR
1	28116456	28116520	64	*	0	26	0	351.087181969027	1	28116456	28116520	MLT1L:ERVL-MaLR:LTR
1	28300009	28300139	130	*	7	0	41.2334260771261	0	1	28300009	28300139	MLT1L:ERVL-MaLR:LTR
1	28302134	28302196	62	*	8	0	98.8082099544035	0	1	28302079	28302196	MLT1L:ERVL-MaLR:LTR
1	28437199	28437218	19	*	2	14	80.6066975943818	636.789706567303	1	28437147	28437218	MLT1A0:ERVL-MaLR:LTR
1	28437530	28437834	304	*	16	59	40.3033487971909	167.725860211924	1	28437530	28437834	MLT1A0:ERVL-MaLR:LTR
1	28456058	28456252	194	*	0	27	0	120.27728993705	1	28456058	28456489	MSTA:ERVL-MaLR:LTR
1	28589676	28589810	134	*	14	19	80.0051550750207	122.537891295734	1	28587927	28589810	Harlequin-int:ERV1:LTR
1	28595079	28595355	276	*	36	6	99.8822122365166	18.7872739515198	1	28595079	28595484	LTR16A:ERVL:LTR
1	28610619	28610680	61	*	8	0	100.428016674967	0	1	28610619	28610680	MLT1G:ERVL-MaLR:LTR
1	28611564	28611823	259	*	14	0	41.3926284944123	0	1	28611358	28611823	MLT1C:ERVL-MaLR:LTR
1	28611875	28611984	109	*	7	0	49.1774806424439	0	1	28611875	28611984	MLT1G:ERVL-MaLR:LTR
1	28654161	28654459	298	*	0	14	0	40.6006859891905	1	28654009	28654930	HERVL-int:ERVL:LTR
1	28662955	28662982	27	*	22	0	623.9555480454	0	1	28662955	28662982	LTR44:ERV1:LTR
1	28678218	28678278	60	*	15	0	191.440906786657	0	1	28678218	28678278	LTR9B:ERV1:LTR
1	28711794	28712220	426	*	20	21	35.9513439974942	42.6021282562632	1	28711794	28712539	MER21B:ERVL:LTR
1	28799858	28799992	134	*	6	17	34.2879236035803	109.639165896183	1	28799728	28799992	MLT2D:ERVL:LTR
1	28836170	28836234	64	*	26	0	311.091473528317	0	1	28836170	28836234	MLT1C:ERVL-MaLR:LTR
1	28853138	28853321	183	*	32	1	133.90402223329	4.72248416267711	1	28853138	28853321	MLT1J2:ERVL-MaLR:LTR
1	28926199	28926256	57	*	16	0	214.951193585018	0	1	28926199	28926256	MSTA:ERVL-MaLR:LTR
1	28927969	28928116	147	*	11	24	57.3020401266183	141.096261513455	1	28927969	28928116	LTR104_Mam:Gypsy:LTR
1	29334393	29334777	384	*	6	29	11.965056674166	65.2662069044985	1	29333293	29334777	ERVL-E-int:ERVL:LTR
1	29341471	29341534	63	*	10	3	121.549782086766	41.1530762747577	1	29341471	29341534	LTR41C:ERVL:LTR
1	29343400	29343629	229	*	0	26	0	98.1204351354485	1	29343184	29343629	LTR16C:ERVL:LTR
1	29350055	29350217	162	*	25	12	118.173399251023	64.0158964274008	1	29350055	29350332	MLT1L:ERVL-MaLR:LTR
1	29376500	29376521	21	*	6	8	218.789607756179	329.224610198061	1	29376077	29376521	MLT2A1:ERVL:LTR
1	29385606	29385641	35	*	0	10	0	246.918457648546	1	29385462	29385641	MER49:ERV1:LTR
1	29385941	29386051	110	*	0	13	0	102.134452936444	1	29385941	29386550	MER49:ERV1:LTR
1	29388515	29388595	80	*	6	0	57.432272035997	0	1	29388515	29388885	THE1C:ERVL-MaLR:LTR
1	29446148	29446299	151	*	7	8	35.49897609289	45.7862040672801	1	29445805	29446299	MLT1K:ERVL-MaLR:LTR
1	29446510	29446587	77	*	7	8	69.6148751951479	89.7885300540168	1	29446510	29446648	LTR16C:ERVL:LTR
1	29501065	29501148	83	*	11	6	101.48674576642	62.4733447062587	1	29501065	29501935	MER4D1:ERV1:LTR
1	29531471	29531481	10	*	11	0	842.339989861289	0	1	29531271	29531481	MLT1K:ERVL-MaLR:LTR
1	29539548	29540153	605	*	10	58	12.6572500354814	82.8503254589337	1	29539548	29540316	HERVL40-int:ERVL:LTR
1	29560968	29561324	356	*	6	46	12.9061285474151	111.668178880382	1	29560813	29561324	MLT1L:ERVL-MaLR:LTR
1	29563490	29563538	48	*	7	3	111.673862292216	54.0134126106195	1	29563476	29563538	HERV4_I-int:ERV1:LTR
1	29570525	29570924	399	*	4	56	7.67682834232208	121.293277441391	1	29570240	29570924	LTR8:ERV1:LTR
1	29587308	29587473	165	*	0	32	0	167.605256100831	1	29587308	29587869	MER74B:ERVL:LTR
1	29606035	29606341	306	*	12	8	30.0299461626128	22.5938457979062	1	29606035	29606341	MER34:ERV1:LTR
1	29623204	29623339	135	*	8	5	45.3785853123927	32.0079482137004	1	29622851	29623339	ERVL-E-int:ERVL:LTR
1	29623343	29623671	328	*	16	6	37.3543232754452	15.808803690913	1	29623343	29624005	LTR41C:ERVL:LTR
1	29644867	29644993	126	*	12	2	72.9298692520597	13.7176920915859	1	29644867	29645244	THE1D:ERVL-MaLR:LTR
1	29670146	29670187	41	*	0	10	0	210.784049212174	1	29669803	29670187	MLT1J1:ERVL-MaLR:LTR
1	29717411	29717792	381	*	22	5	44.2173223024299	11.3413989733584	1	29717283	29717792	MER9a3:ERVK:LTR
1	29728442	29728551	109	*	33	5	231.836694457236	39.6428716408216	1	29728442	29728551	MLT1J:ERVL-MaLR:LTR
1	29798828	29799579	751	*	6	46	6.11795174817545	52.934582798157	1	29796326	29799579	HERVL-int:ERVL:LTR
1	29799584	29800046	462	*	0	29	0	54.2472369076351	1	29799584	29800046	MLT2A1:ERVL:LTR
1	29822629	29823029	400	*	30	0	57.432272035997	0	1	29822629	29823029	LTR44:ERV1:LTR
1	29839437	29839450	13	*	6	0	353.429366375366	0	1	29839173	29839450	MLT1O:ERVL-MaLR:LTR
1	29860867	29861116	249	*	12	26	36.9042711877892	90.2392756868181	1	29860867	29861577	LTR27C:ERV1:LTR
1	29870168	29870449	281	*	0	21	0	64.5854328724845	1	29870019	29870537	MLT1G:ERVL-MaLR:LTR
1	29876498	29876751	253	*	2	18	6.05346740827373	61.4856238413376	1	29876498	29877274	LTR1E:ERV1:LTR
1	29877084	29877274	190	*	22	0	88.66736735382	0	1	29876498	29877274	LTR1E:ERV1:LTR
1	29881208	29881391	183	*	14	19	58.5830097270644	89.7271990908651	1	29881208	29881391	MER4CL34:ERV1:LTR
1	29881392	29881464	72	*	7	12	74.4492415281443	144.035766961652	1	29881392	29881541	MLT1J:ERVL-MaLR:LTR
1	29888053	29888639	586	*	11	30	14.3744025573599	44.2430683499955	1	29888053	29888843	MER66-int:ERV1:LTR
1	29911927	29912046	119	*	6	7	38.6099307805022	50.8361530452889	1	29911910	29912046	MLT1I:ERVL-MaLR:LTR
1	29916733	29917055	322	*	12	4	28.537774924719	10.7355851151542	1	29916733	29917055	MLT1K:ERVL-MaLR:LTR
1	29922693	29922773	80	*	8	12	76.5763627146627	129.632190265487	1	29922309	29922773	LTR33:ERVL:LTR
1	29922876	29923289	413	*	28	40	51.9161781116357	83.7011720842529	1	29922876	29923289	MSTA:ERVL-MaLR:LTR
1	29927459	29927641	182	*	18	3	75.7348642232928	14.24529563357	1	29927459	29927641	MLT1H-int:ERVL-MaLR:LTR
1	29927646	29927676	30	*	9	0	229.729088143988	0	1	29927646	29927794	MLT1H-int:ERVL-MaLR:LTR
1	29958497	29958740	243	*	6	41	18.9077438801636	145.813986306857	1	29958142	29958740	MLT2F:ERVL:LTR
1	29960269	29960366	97	*	0	14	0	124.732004379162	1	29960269	29960366	MLT1K:ERVL-MaLR:LTR
1	29982384	29982565	181	*	12	12	50.7688592583399	57.2959956974527	1	29982384	29983052	LTR12F:ERV1:LTR
1	29985943	29986178	235	*	14	7	45.619960766182	25.7425626059123	1	29985409	29986178	LTR66:ERVL:LTR
1	29986179	29986452	273	*	33	3	92.5648340506911	9.49686375571331	1	29986179	29986452	LTR26:ERV1:LTR
1	30006499	30006599	100	*	9	4	68.9187264431964	34.5685840707965	1	30006499	30006599	MER84:ERV1:LTR
1	30009885	30010307	422	*	37	2	67.1404128066948	4.0958037998574	1	30009651	30010529	MER52A:ERV1:LTR
1	30036825	30036954	129	*	14	4	83.1061300779285	26.7973519928655	1	30036825	30036954	MLT1K:ERVL-MaLR:LTR
1	30039598	30039696	98	*	0	22	0	194.007359581001	1	30039249	30039696	LTR22A:ERVK:LTR
1	30041973	30042025	52	*	12	2	176.714683187683	33.2390231449966	1	30041973	30043671	MER52A:ERV1:LTR
1	30142758	30142791	33	*	0	7	0	183.318248860284	1	30142422	30142791	THE1A:ERVL-MaLR:LTR
1	30142792	30143343	551	*	0	28	0	43.9165314874002	1	30142792	30144354	THE1A-int:ERVL-MaLR:LTR
1	30149225	30149319	94	*	12	17	97.7570587846758	156.294130107324	1	30149225	30149584	MLT1H2:ERVL-MaLR:LTR
1	30163472	30163602	130	*	11	4	64.7953838354838	26.5912185159973	1	30163472	30163926	MLT2B2:ERVL:LTR
1	30176949	30176965	16	*	0	11	0	594.147538716814	1	30175342	30176965	MER101-int:ERV1:LTR
1	30177091	30177295	204	*	6	18	22.5224596219596	76.2542295679334	1	30177091	30178548	MER101-int:ERV1:LTR
1	30205619	30206635	1016	*	42	87	31.6555830119669	74.0026283011637	1	30204580	30206635	HERVH-int:ERV1:LTR
1	30206636	30206834	198	*	23	9	88.9523405271334	39.2824818986323	1	30206636	30208729	HERVH-int:ERV1:LTR
1	30244559	30244818	259	*	7	17	20.6963142472061	56.7245105408822	1	30244552	30244818	LTR16C:ERVL:LTR
1	30288858	30289084	226	*	28	5	94.8733697349803	19.1197920745556	1	30288580	30289084	ERVL-B4-int:ERVL:LTR
1	30289125	30289539	414	*	29	7	53.6404473122033	14.6123241845154	1	30289125	30289585	ERVL-B4-int:ERVL:LTR
1	30316527	30316812	285	*	16	11	42.9902387170036	33.3556512963825	1	30316242	30316812	MLT1F2:ERVL-MaLR:LTR
1	30356128	30356391	263	*	11	27	32.028136496627	88.7216511322723	1	30356128	30356391	MLT1K:ERVL-MaLR:LTR
1	30370911	30371052	141	*	6	10	32.5856862615586	61.2918157283625	1	30370657	30371052	MLT1D:ERVL-MaLR:LTR
1	30379566	30379772	206	*	16	6	59.4767865744953	25.171299080677	1	30379566	30380329	LTR41:ERVL:LTR
1	30401568	30401730	162	*	26	3	122.900335221064	16.0039741068502	1	30401568	30401922	THE1B:ERVL-MaLR:LTR
1	30447301	30447357	56	*	9	16	123.069154362851	246.918457648546	1	30447131	30447357	LTR16C:ERVL:LTR
1	30473268	30473597	329	*	16	9	37.2407842989241	23.641128923797	1	30473110	30473780	ERVL-E-int:ERVL:LTR
1	30474812	30475382	570	*	8	19	10.7475596792509	28.8071533923304	1	30473782	30475382	ERVL-E-int:ERVL:LTR
1	30486576	30486739	163	*	20	18	93.9587272572548	95.4347412997448	1	30486576	30486739	MLT1B:ERVL-MaLR:LTR
1	30501932	30502096	164	*	21	22	98.0550985980437	115.931227066695	1	30501932	30502096	MLT1C:ERVL-MaLR:LTR
1	30511280	30511408	128	*	12	14	71.7903400449963	94.5234720685841	1	30511005	30511408	MSTA:ERVL-MaLR:LTR
1	30536966	30537032	66	*	9	3	104.422312792722	39.2824818986323	1	30536966	30537393	MER57A1:ERV1:LTR
1	30541807	30541861	54	*	4	10	56.7232316404909	160.039741068502	1	30541807	30542159	THE1B:ERVL-MaLR:LTR
1	30550986	30551414	428	*	6	28	10.7350041188779	56.5374038541064	1	30550502	30552142	MER52D:ERV1:LTR
1	30554222	30554419	197	*	18	12	69.9682501961385	52.6425138133956	1	30554041	30554419	MSTC:ERVL-MaLR:LTR
1	30569071	30569098	27	*	6	0	170.169694921473	0	1	30568824	30569098	MER65-int:ERV1:LTR
1	30569099	30569449	350	*	18	0	39.3821293961122	0	1	30569099	30569722	MER65-int:ERV1:LTR
1	30640084	30640334	250	*	0	30	0	103.705752212389	1	30640084	30640334	LTR75B:ERVL:LTR
1	30643085	30643118	33	*	3	14	69.6148751951479	366.636497720569	1	30643085	30643392	MLT1L:ERVL-MaLR:LTR
1	30678359	30678510	151	*	25	22	126.782057474607	125.91206118502	1	30678276	30678510	MLT1K:ERVL-MaLR:LTR
1	30679222	30679672	450	*	8	43	13.6135755937178	82.5805063913471	1	30679222	30680836	MER52A:ERV1:LTR
1	30679737	30680059	322	*	41	8	97.5040643261233	21.4711702303084	1	30679222	30680836	MER52A:ERV1:LTR
1	30689361	30689533	172	*	42	18	186.988792675339	90.441062975921	1	30689218	30689533	LTR88a:Gypsy:LTR
1	30706152	30706161	9	*	12	2	1021.01816952884	192.047689282203	1	30705667	30706161	LOR1a:ERV1:LTR
1	30727458	30727568	110	*	25	2	174.03718798787	15.7129927594529	1	30727458	30727568	MLT1I:ERVL-MaLR:LTR
1	30728562	30728734	172	*	16	0	71.2338257810816	0	1	30728465	30728734	LTR16E1:ERVL:LTR
1	30781027	30781104	77	*	8	1	79.5598573658833	11.2235662567521	1	30781027	30781104	MSTC:ERVL-MaLR:LTR
1	30844739	30845034	295	*	2	33	5.19161781116357	96.6748537573121	1	30844739	30845034	LTR81A:Gypsy:LTR
1	30846552	30846973	421	*	83	19	150.970026254561	39.0025592247704	1	30846477	30846973	MLT1J:ERVL-MaLR:LTR
1	30918903	30919495	592	*	67	77	86.6658159101757	112.406291108586	1	30918903	30919495	LTR26:ERV1:LTR
1	31010755	31010886	131	*	5	23	29.2276193567415	151.732334661893	1	31010628	31010886	MLT1F2:ERVL-MaLR:LTR
1	31011205	31011260	55	*	0	6	0	94.2779565567176	1	31011205	31011260	MLT1H:ERVL-MaLR:LTR
1	31034571	31034732	161	*	3	17	14.2688874623595	91.2524734788105	1	31034515	31034732	MLT1O:ERVL-MaLR:LTR
1	31129438	31129618	180	*	28	0	119.118786445031	0	1	31129438	31129618	MLT1K:ERVL-MaLR:LTR
1	31136064	31136266	202	*	25	13	94.7727261320083	55.6177714010339	1	31136064	31136589	LTR1E:ERV1:LTR
1	31136550	31136589	39	*	0	13	0	288.071533923304	1	31136064	31136589	LTR1E:ERV1:LTR
1	31141793	31141855	62	*	7	7	86.457183710103	97.572616328861	1	31141793	31141855	LTR26B:ERV1:LTR
1	31146988	31147119	131	*	10	26	58.455238713483	171.523508748227	1	31146615	31147119	LTR16A2:ERVL:LTR
1	31147386	31147426	40	*	0	14	0	302.475110619469	1	31147386	31147426	MER41A:ERV1:LTR
1	31152483	31152744	261	*	34	24	99.7546487470702	79.4680093581528	1	31152483	31152744	MLT1K:ERVL-MaLR:LTR
1	31155805	31156129	324	*	38	2	89.8117834307772	5.33465803561674	1	31155805	31156129	LTR54:ERV1:LTR
1	31244874	31245201	327	*	30	27	70.2535437749199	71.3571689534789	1	31244874	31245587	MER21C:ERVL:LTR
1	31310696	31310767	71	*	11	1	118.639435191731	12.1720366446466	1	31310412	31310767	MSTD:ERVL-MaLR:LTR
1	31311454	31311515	61	*	12	3	150.642025012451	42.502357464094	1	31311454	31312155	MLT1A1:ERVL-MaLR:LTR
1	31390498	31390763	265	*	0	22	0	71.7461178827851	1	31390261	31390763	MLT1O:ERVL-MaLR:LTR
1	31449272	31449393	121	*	2	15	12.6572500354814	107.134041541725	1	31449237	31449393	LTR67B:ERVL:LTR
1	31458109	31458568	459	*	30	7	50.0499102710214	13.1797433821119	1	31457949	31458568	LTR10E:ERV1:LTR
1	31458573	31458750	177	*	17	10	73.5479189914839	48.8256837158142	1	31458573	31459037	HERVIP10F-int:ERV1:LTR
1	31461343	31461680	337	*	6	22	13.6337737770913	56.4175704419527	1	31459371	31466684	HERVIP10F-int:ERV1:LTR
1	31464075	31464355	280	*	2	14	5.46974019390448	43.2107300884956	1	31459371	31466684	HERVIP10F-int:ERV1:LTR
1	31465415	31465802	387	*	16	2	31.6594781249251	4.46622533214425	1	31459371	31466684	HERVIP10F-int:ERV1:LTR
1	31484013	31484023	10	*	0	9	0	777.79314159292	1	31483347	31484023	LTR84b:ERVL:LTR
1	31511908	31511963	55	*	10	0	139.229750390296	0	1	31511908	31512198	LTR10A:ERV1:LTR
1	31532522	31532827	305	*	0	12	0	34.0018859712752	1	31529734	31532944	ERV24B_Prim-int:ERV1:LTR
1	31536550	31536612	62	*	13	0	160.563341175906	0	1	31536550	31536650	LTR23:ERV1:LTR
1	31596462	31596643	181	*	0	16	0	76.3946609299369	1	31596462	31596665	LTR33:ERVL:LTR
1	31605951	31606138	187	*	6	11	24.5699559512287	50.8361530452889	1	31605900	31606138	LTR40a:ERVL:LTR
1	31606154	31606269	115	*	11	13	73.2469556401121	97.693824547903	1	31606154	31606269	MER65B:ERV1:LTR
1	31606445	31606656	211	*	14	0	50.8089610429042	0	1	31606445	31606748	MER65A:ERV1:LTR
1	31722181	31722389	208	*	12	4	44.1786707969208	16.6195115724983	1	31722035	31722389	MSTD:ERVL-MaLR:LTR
1	31822987	31823107	120	*	8	4	51.0509084764418	28.8071533923304	1	31822894	31823107	LTR67B:ERVL:LTR
1	31842669	31842789	120	*	22	6	140.389998310215	43.2107300884956	1	31842669	31842789	LTR88b:Gypsy:LTR
1	31842878	31842942	64	*	15	6	179.475850112491	81.0201189159292	1	31842878	31842942	LTR88c:Gypsy:LTR
1	31859813	31860230	417	*	26	18	47.7454539707729	37.3042274145286	1	31859745	31860230	MLT2B3:ERVL:LTR
1	31877693	31877784	91	*	19	14	159.884713360285	132.956092579986	1	31877693	31877942	LTR16C:ERVL:LTR
1	31889478	31889494	16	*	0	9	0	486.120713495575	1	31889478	31889494	MLT1C:ERVL-MaLR:LTR
1	31889495	31889555	60	*	8	11	102.101816952884	158.439343657817	1	31889495	31889828	MLT1A0:ERVL-MaLR:LTR
1	31961358	31961448	90	*	4	8	34.0339389842945	76.819075712881	1	31961094	31961448	MLT1K:ERVL-MaLR:LTR
1	32406455	32407197	742	*	42	57	43.3451109705638	66.388453235694	1	32406198	32407197	ERVL-E-int:ERVL:LTR
1	32407709	32407886	177	*	26	18	112.485052575211	87.8862306884656	1	32407709	32407937	ERVL-E-int:ERVL:LTR
1	32415488	32415507	19	*	6	0	241.820092783145	0	1	32413641	32415507	HUERS-P3b-int:ERV1:LTR
1	32432117	32432314	197	*	46	5	178.807750501243	21.9343807555815	1	32432117	32432314	MLT2B1:ERVL:LTR
1	32432337	32432377	40	*	19	5	363.737722894648	108.026825221239	1	32432337	32432749	LTR7:ERV1:LTR
1	32434453	32434753	300	*	51	20	130.179816614927	57.6143067846608	1	32432752	32436378	HERVH-int:ERV1:LTR
1	32437922	32438038	116	*	28	5	184.839496207806	37.2506293866341	1	32437638	32438038	LTR7:ERV1:LTR
1	32438131	32438231	100	*	23	5	176.125634243724	43.2107300884956	1	32438131	32438846	MER4B:ERV1:LTR
1	32447867	32448190	323	*	41	11	97.202194157931	29.4314570262199	1	32447430	32448197	HERVIP10FH-int:ERV1:LTR
1	32468157	32468208	51	*	0	12	0	203.344612181156	1	32468157	32468208	MLT1K:ERVL-MaLR:LTR
1	32468309	32468447	138	*	0	11	0	68.8866711555726	1	32468309	32468596	MLT1K:ERVL-MaLR:LTR
1	32480141	32480489	348	*	20	4	44.0094038590015	9.9335011697691	1	32480089	32480489	MLT1B:ERVL-MaLR:LTR
1	32491393	32491742	349	*	0	22	0	54.4777112863555	1	32491365	32491916	LTR87:ERVL:LTR
1	32505170	32505252	82	*	8	9	74.7086465508904	94.8528221454781	1	32504867	32505252	THE1C:ERVL-MaLR:LTR
1	32521246	32521557	311	*	27	11	66.4810866011541	30.5670759468457	1	32521246	32521557	LTR41C:ERVL:LTR
1	32521826	32521830	4	*	0	8	0	1728.42920353982	1	32521826	32521843	LTR41C:ERVL:LTR
1	32526027	32526208	181	*	0	7	0	33.4226641568474	1	32526027	32526340	MLT1I:ERVL-MaLR:LTR
1	32548886	32548905	19	*	12	14	483.640185566291	636.789706567303	1	32548866	32548905	MSTA:ERVL-MaLR:LTR
1	32583556	32583585	29	*	3	16	79.2169269462028	476.808056148917	1	32583556	32583749	MLT1C:ERVL-MaLR:LTR
1	32584058	32584356	298	*	15	1	38.5451490174477	2.90004899922789	1	32584058	32584356	MLT1C:ERVL-MaLR:LTR
1	32614230	32614379	149	*	14	7	71.950944832569	40.6006859891905	1	32614230	32614379	MER4E:ERV1:LTR
1	32636724	32636745	21	*	28	11	1021.01816952884	452.683839022335	1	32636724	32637249	MER67B:ERV1:LTR
1	32677197	32677547	350	*	0	28	0	69.1371681415929	1	32677170	32677775	MER21C:ERVL:LTR
1	32831721	32831881	160	*	0	13	0	70.2174363938053	1	32831436	32831881	LTR83:ERVL:LTR
1	32831918	32832008	90	*	0	18	0	172.842920353982	1	32831918	32832008	LTR89:ERVL:LTR
1	32923914	32924228	314	*	28	20	68.2846546500177	55.0455160363001	1	32923851	32926332	HERVS71-int:ERV1:LTR
1	32925993	32926332	339	*	24	22	54.2133541342745	56.0847234186963	1	32923851	32926332	HERVS71-int:ERV1:LTR
1	32926335	32926677	342	*	8	32	17.9125994654182	80.8621849609274	1	32926335	32926914	LTR6A:ERV1:LTR
1	33041798	33041818	20	*	10	0	382.881813573313	0	1	33041798	33041965	LTR79:ERVL:LTR
1	33042575	33042731	156	*	8	0	39.2699295972629	0	1	33042575	33042779	LTR79:ERVL:LTR
1	33045895	33046073	178	*	2	33	8.60408569827671	160.219561002287	1	33045895	33046073	MLT1L:ERVL-MaLR:LTR
1	33047872	33047927	55	*	2	15	27.8459500780592	235.694891391794	1	33047764	33047927	MLT1I:ERVL-MaLR:LTR
1	33057182	33057249	67	*	1	14	11.4293078678601	180.582155593713	1	33056888	33057249	MLT1G3:ERVL-MaLR:LTR
1	33063794	33064086	292	*	30	9	78.6743452547904	26.6367514244151	1	33063516	33064484	LTR5_Hs:ERVK:LTR
1	33064911	33065110	199	*	23	9	88.5053438410674	39.0850824921066	1	33064485	33065110	HERVK-int:ERVK:LTR
1	33065126	33065387	261	*	13	17	38.141483344468	56.2898399620249	1	33065126	33068370	HERVK11-int:ERVK:LTR
1	33070114	33070181	67	*	14	0	160.010310150041	0	1	33069999	33070181	MLT1K:ERVL-MaLR:LTR
1	33143818	33144132	314	*	9	36	21.9486389946485	99.0819288653402	1	33143818	33144132	LTR64:ERV1:LTR
1	33144436	33144468	32	*	13	12	311.091473528317	324.080475663717	1	33144436	33144660	LTR64:ERV1:LTR
1	33146118	33146265	147	*	2	37	10.4185527502942	217.523403166576	1	33146118	33146265	LTR67B:ERVL:LTR
1	33192507	33192541	34	*	7	10	157.657217353717	254.180765226445	1	33192507	33192705	LTR16C:ERVL:LTR
1	33232561	33232639	78	*	0	9	0	99.7170694349898	1	33232561	33232639	MLT1L:ERVL-MaLR:LTR
1	33232658	33232706	48	*	0	9	0	162.040237831858	1	33232658	33232817	MLT1L:ERVL-MaLR:LTR
1	33246834	33246891	57	*	16	9	214.951193585018	136.454937121565	1	33246834	33246891	MLT1K:ERVL-MaLR:LTR
1	33283860	33283988	128	*	19	1	113.668038404577	6.75167657632743	1	33283860	33284473	LTR37-int:ERV1:LTR
1	33302530	33302645	115	*	0	17	0	127.753462870335	1	33302530	33302645	MLT1O:ERVL-MaLR:LTR
1	33327825	33327957	132	*	23	6	133.4285107907	39.2824818986323	1	33327475	33327957	MLT1F:ERVL-MaLR:LTR
1	33438516	33438618	102	*	0	20	0	169.453843484296	1	33438516	33438728	MLT1O:ERVL-MaLR:LTR
1	33545621	33545700	79	*	7	8	67.8524732914733	87.5154027108771	1	33545450	33545700	MLT1A0:ERVL-MaLR:LTR
1	33593340	33593483	143	*	0	8	0	48.347670029086	1	33593340	33593685	THE1B:ERVL-MaLR:LTR
1	33596452	33596745	293	*	14	1	36.5893883278252	2.9495378899997	1	33596452	33596830	THE1C:ERVL-MaLR:LTR
1	33598550	33598665	115	*	0	6	0	45.0894574836476	1	33598452	33598665	MLT1A0:ERVL-MaLR:LTR
1	33598929	33598998	69	*	3	6	33.2940707455055	75.1490958060793	1	33598929	33599140	MLT1A0:ERVL-MaLR:LTR
1	33727456	33727674	218	*	14	15	49.1774806424439	59.4643074612324	1	33727456	33727849	MLT1I:ERVL-MaLR:LTR
1	33733528	33733589	61	*	0	15	0	212.51178732047	1	33733528	33733894	THE1D:ERVL-MaLR:LTR
1	33753018	33753914	896	*	35	15	29.9126416854151	14.4678783778445	1	33752589	33754131	MSTB-int:ERVL-MaLR:LTR
1	33783238	33783431	193	*	14	14	55.5476206220351	62.6891420972993	1	33783238	33783431	MLT1B:ERVL-MaLR:LTR
1	33783476	33783589	113	*	0	15	0	114.718752447333	1	33783476	33783619	MLT1B:ERVL-MaLR:LTR
1	33843702	33844109	407	*	34	13	63.9704258550008	27.6039061990389	1	33843702	33844109	LTR33:ERVL:LTR
1	33859286	33859613	327	*	14	24	32.7849870949626	63.4285946253146	1	33859105	33859613	MLT1D:ERVL-MaLR:LTR
1	33873602	33873853	251	*	12	20	36.6102132500379	68.8617212565667	1	33873318	33873853	MLT1F2:ERVL-MaLR:LTR
1	33905881	33906196	315	*	22	3	53.4819041181771	8.23061525495154	1	33905881	33906196	MLT1I:ERVL-MaLR:LTR
1	33961607	33961949	342	*	0	18	0	45.4849790405217	1	33961607	33961954	MSTB1:ERVL-MaLR:LTR
1	33968310	33968325	15	*	3	15	153.152725429325	864.214601769911	1	33968310	33968822	MLT1E1:ERVL-MaLR:LTR
1	33998171	33998417	246	*	16	0	49.8057643672603	0	1	33997975	33998417	MSTC:ERVL-MaLR:LTR
1	34039542	34039870	328	*	12	0	28.0157424565839	0	1	34039484	34039870	MER74A:ERVL:LTR
1	34063171	34063199	28	*	8	0	218.789607756179	0	1	34062847	34063199	THE1A:ERVL-MaLR:LTR
1	34063200	34063575	375	*	15	0	30.6305450858651	0	1	34063200	34064746	THE1A-int:ERVL-MaLR:LTR
1	34139082	34139232	150	*	1	16	5.10509084764418	92.1828908554572	1	34139082	34139484	MSTC:ERVL-MaLR:LTR
1	34263039	34263124	85	*	10	0	90.0898384878384	0	1	34263039	34263124	MLT1M:ERVL-MaLR:LTR
1	34312587	34312673	86	*	7	16	62.3295975584464	160.784111957193	1	34312548	34312673	MLT1D:ERVL-MaLR:LTR
1	34315571	34315947	376	*	26	35	52.9517401750327	80.4455081434758	1	34315483	34317079	MSTA-int:ERVL-MaLR:LTR
1	34318423	34318576	153	*	0	18	0	101.672306090578	1	34318294	34318576	MLT1K:ERVL-MaLR:LTR
1	34318630	34318782	152	*	0	13	0	73.9130909408477	1	34318630	34318919	MLT1K:ERVL-MaLR:LTR
1	34334501	34334552	51	*	16	0	240.239569300903	0	1	34334501	34334552	LTR89:ERVL:LTR
1	34340578	34340824	246	*	18	20	56.0314849131678	70.2613497373912	1	34340470	34340824	LTR16A1:ERVL:LTR
1	34344311	34344384	73	*	18	6	188.818428611497	71.0313371317736	1	34344311	34344384	MLT1J1:ERVL-MaLR:LTR
1	34345921	34345978	57	*	18	0	241.820092783145	0	1	34345921	34345978	MLT1I:ERVL-MaLR:LTR
1	34351784	34351833	49	*	0	7	0	123.459228824273	1	34351784	34352101	MLT1K:ERVL-MaLR:LTR
1	34368282	34368775	493	*	40	10	62.130923095061	17.5297079466513	1	34368282	34368775	MLT1D:ERVL-MaLR:LTR
1	34368916	34369149	233	*	24	0	78.8769401352749	0	1	34368916	34369240	LTR78:ERV1:LTR
1	34402339	34402585	246	*	28	0	87.1600876427055	0	1	34402339	34402700	MSTD:ERVL-MaLR:LTR
1	34421282	34421611	329	*	18	7	41.8958823362896	18.3875447185088	1	34421226	34421659	MLT1B:ERVL-MaLR:LTR
1	34431383	34431425	42	*	20	1	364.649346260299	20.5765381373788	1	34431383	34431425	LTR33:ERVL:LTR
1	34452315	34452637	322	*	6	20	14.2688874623595	53.6779255757709	1	34452223	34452637	LTR79:ERVL:LTR
1	34453190	34453251	61	*	11	3	138.08852292808	42.502357464094	1	34453190	34453551	MSTD:ERVL-MaLR:LTR
1	34453374	34453551	177	*	3	24	12.9790445279089	117.181640917954	1	34453190	34453551	MSTD:ERVL-MaLR:LTR
1	34464707	34464711	4	*	6	0	1148.64544071994	0	1	34464157	34464711	LTR16E2:ERVL:LTR
1	34464782	34465008	226	*	12	0	40.6600156007059	0	1	34464782	34465547	ERVL-E-int:ERVL:LTR
1	34484061	34484374	313	*	4	21	9.78611664085146	57.982449320026	1	34484020	34484374	LTR16C:ERVL:LTR
1	34503598	34503748	150	*	5	16	25.5254542382209	92.1828908554572	1	34503598	34503995	MLT1B:ERVL-MaLR:LTR
1	34591254	34591293	39	*	8	6	157.079718389052	132.956092579986	1	34591254	34591293	LTR16D:ERVL:LTR
1	34596537	34596727	190	*	24	2	96.7280371132581	9.09699580810433	1	34596537	34596832	THE1A:ERVL-MaLR:LTR
1	34625666	34625912	246	*	47	12	146.304432828827	42.1568098424347	1	34625192	34625912	MER74B:ERVL:LTR,MLT1H:ERVL-MaLR:LTR
1	34625964	34626102	138	*	51	3	282.999601336797	18.7872739515198	1	34625964	34626102	MLT1H:ERVL-MaLR:LTR
1	34626130	34626220	90	*	10	6	85.0848474607363	57.6143067846608	1	34626130	34626220	LTR69:ERVL:LTR
1	34631960	34632056	96	*	8	0	63.8136355955522	0	1	34631960	34632388	LTR7B:ERV1:LTR
1	34632115	34632388	273	*	1	15	2.80499497123307	47.4843187785666	1	34631960	34632388	LTR7B:ERV1:LTR
1	34632389	34632486	97	*	1	8	7.89447038295492	71.2754310738071	1	34632389	34632982	HERVH-int:ERV1:LTR
1	34633885	34634355	470	*	27	16	43.9906764531041	29.420071549614	1	34633649	34636714	HERVH-int:ERV1:LTR
1	34636233	34636700	467	*	20	0	32.7950161518898	0	1	34633649	34636714	HERVH-int:ERV1:LTR
1	34643690	34643913	223	*	30	19	103.01752831569	73.6326342315171	1	34643690	34643913	LTR79:ERVL:LTR
1	34659771	34660014	243	*	12	8	37.8154877603273	28.4515095232893	1	34659753	34660014	MER39B:ERV1:LTR
1	34671178	34671921	743	*	56	10	57.715697335412	11.6314212889625	1	34670816	34672567	MER52D:ERV1:LTR,THE1D:ERVL-MaLR:LTR
1	34678743	34678945	202	*	0	18	0	77.0092219398931	1	34678743	34679076	THE1D-int:ERVL-MaLR:LTR
1	34697080	34697163	83	*	3	8	27.6782033908419	83.2977929416782	1	34697080	34697163	MLT1K:ERVL-MaLR:LTR
1	34709381	34709582	201	*	22	0	83.8149243643074	0	1	34709381	34709582	MLT1L:ERVL-MaLR:LTR
1	34709961	34710444	483	*	43	0	68.1735734312732	0	1	34709961	34710444	MLT1J:ERVL-MaLR:LTR
1	34743910	34744041	131	*	6	12	35.0731432280898	79.1646963453354	1	34743652	34744041	MLT1F:ERVL-MaLR:LTR
1	34963895	34964016	121	*	20	0	126.572500354814	0	1	34963895	34964016	MSTB2:ERVL-MaLR:LTR
1	35036936	35037003	67	*	0	8	0	103.189803196407	1	35036608	35037003	MLT2B1:ERVL:LTR
1	35037005	35037209	204	*	0	16	0	67.7815373937186	1	35037005	35037209	MLT1H2:ERVL-MaLR:LTR
1	35037227	35037273	46	*	0	8	0	150.298191612159	1	35037227	35037273	MLT1H2:ERVL-MaLR:LTR
1	35062337	35062374	37	*	7	0	144.874199730443	0	1	35062130	35062374	LTR79:ERVL:LTR
1	35062393	35062517	124	*	7	0	43.2285918550515	0	1	35062393	35062517	LTR79:ERVL:LTR
1	35062671	35062797	126	*	7	1	42.5424237303682	6.85884604579295	1	35062671	35062851	MLT1N2:ERVL-MaLR:LTR
1	35142944	35143314	370	*	30	2	62.0889427416184	4.67143027983736	1	35142680	35144281	HERV3-int:ERV1:LTR
1	35143710	35144099	389	*	30	1	59.056320859637	2.22163136701777	1	35142680	35144281	HERV3-int:ERV1:LTR
1	35148229	35148725	496	*	13	50	20.0704176469882	87.118407436483	1	35148229	35149263	Harlequin-int:ERV1:LTR
1	35150127	35150339	212	*	0	15	0	61.1472595591918	1	35150127	35150339	LTR2:ERV1:LTR
1	35155028	35155038	10	*	9	0	689.187264431964	0	1	35155028	35155389	LTR16E1:ERVL:LTR
1	35160251	35160569	318	*	27	8	65.0176664558457	21.7412478432682	1	35160251	35160569	MER65A:ERV1:LTR
1	35160874	35161013	139	*	0	12	0	74.6084548290571	1	35160874	35161013	MER65A:ERV1:LTR
1	35229444	35229775	331	*	22	4	50.8966761245492	10.443680988156	1	35229444	35229775	MER51E:ERV1:LTR
1	35229817	35229996	179	*	16	3	68.4481454432739	14.4840436050823	1	35229817	35229996	MER51A:ERV1:LTR
1	35251631	35251796	165	*	2	7	9.28198335935305	36.6636497720568	1	35251468	35251796	MLT2B3:ERVL:LTR
1	35278720	35279119	399	*	27	0	51.818591310674	0	1	35278720	35280084	MLT1C-int:ERVL-MaLR:LTR
1	35284688	35284985	297	*	28	5	72.1932039060793	14.5490673698638	1	35284600	35284985	MLT1A:ERVL-MaLR:LTR
1	35320591	35320853	262	*	4	23	11.6910477426966	75.8661673309464	1	35320052	35320853	MER21C:ERVL:LTR
1	35330286	35330560	274	*	14	30	39.126608686324	94.6220366901363	1	35330286	35330677	MLT1J:ERVL-MaLR:LTR
1	35386237	35386433	196	*	25	8	97.6739320340085	35.2740653783637	1	35386237	35386611	MSTA:ERVL-MaLR:LTR
1	35424878	35424950	72	*	30	0	319.068177977761	0	1	35424823	35424950	MLT1J:ERVL-MaLR:LTR
1	35645657	35645705	48	*	16	1	255.254542382209	18.0044708702065	1	35645609	35645705	MamGypLTR1a:Gypsy:LTR
1	35645765	35646200	435	*	35	5	61.6131654026022	9.9335011697691	1	35645765	35646200	LTR16A1:ERVL:LTR
1	35646206	35646275	69	*	14	2	155.372330145692	25.0496986020264	1	35646206	35646494	HERV16-int:ERVL:LTR
1	35721086	35721158	72	*	3	22	31.9068177977761	264.065572763029	1	35721086	35721158	MLT1K:ERVL-MaLR:LTR
1	35771538	35771606	68	*	0	14	0	177.926535658511	1	35771538	35771763	LTR33:ERVL:LTR
1	35779868	35779954	86	*	0	27	0	271.323188927763	1	35779868	35779954	MLT1H:ERVL-MaLR:LTR
1	35780253	35780464	211	*	6	12	21.7752690183875	49.1496455982888	1	35780253	35780464	MLT1H:ERVL-MaLR:LTR
1	35785557	35785952	395	*	0	26	0	56.8850117620701	1	35785495	35785958	LTR84a:ERVL:LTR
1	35866175	35866246	71	*	0	8	0	97.3762931571731	1	35866175	35866246	LTR79:ERVL:LTR
1	35868127	35868169	42	*	16	0	291.719477008239	0	1	35868127	35868174	MLT1F2:ERVL-MaLR:LTR
1	36018799	36019172	373	*	4	22	8.21194238226946	50.9724429998339	1	36018731	36019760	MER57A-int:ERV1:LTR
1	36034554	36034636	82	*	20	6	186.771616377226	63.2352147636521	1	36034554	36034636	MER51A:ERV1:LTR
1	36146970	36147051	81	*	1	22	9.45387194008181	234.724953567136	1	36146970	36147051	MER51E:ERV1:LTR
1	36151380	36151432	52	*	4	13	58.9048943958944	216.053650442478	1	36151380	36151432	MER41A:ERV1:LTR
1	36197700	36197868	168	*	0	25	0	128.603363358618	1	36196783	36197868	LTR12C:ERV1:LTR
1	36264938	36265144	206	*	18	6	66.9113848963072	25.171299080677	1	36264811	36265144	MLT1C:ERVL-MaLR:LTR
1	36330174	36330271	97	*	21	19	165.783878042053	169.279148800292	1	36329861	36330271	LTR21B:ERV1:LTR
1	36330313	36330869	556	*	72	19	99.1636351700668	29.5325133698351	1	36330313	36333152	HERVFH21-int:ERV1:LTR
1	36333848	36334347	499	*	0	18	0	31.1740738113395	1	36333451	36334400	HERVFH21-int:ERV1:LTR
1	36512066	36512191	125	*	34	15	208.287706583883	103.705752212389	1	36512066	36512191	MamGyp-int:Gypsy:LTR
1	36512260	36512354	94	*	9	10	73.3177940885068	91.9377235925438	1	36512260	36512426	MLT1J:ERVL-MaLR:LTR
1	36514130	36514320	190	*	41	12	165.243730068483	54.581974848626	1	36514130	36514506	LTR33A_:ERVL:LTR
1	36566244	36566669	425	*	20	29	36.0359353951354	58.9699375325351	1	36566187	36566669	LTR16C:ERVL:LTR
1	36599604	36599819	215	*	0	20	0	80.3920559785964	1	36599604	36599839	MLT1J2:ERVL-MaLR:LTR
1	36615895	36616366	471	*	16	32	26.0132017714353	58.7152171053868	1	36615888	36616366	MLT1H1:ERVL-MaLR:LTR
1	36678149	36678451	302	*	18	13	45.6415406908586	37.2012908046651	1	36678149	36678542	MLT1O:ERVL-MaLR:LTR
1	36697930	36697972	42	*	10	0	182.324673130149	0	1	36697567	36697972	MLT1L:ERVL-MaLR:LTR
1	36728232	36728486	254	*	0	18	0	61.2435544561355	1	36728232	36728601	MLT2A2:ERVL:LTR
1	36731038	36731265	227	*	16	6	53.9745287856653	22.8426766987642	1	36731038	36731268	LTR85a:Gypsy:LTR
1	36754320	36754628	308	*	20	8	49.7249108536771	22.4471325135042	1	36754320	36754693	MLT1K:ERVL-MaLR:LTR
1	36784499	36784820	321	*	1	14	2.38555647086177	37.6916025694042	1	36784499	36784894	MLT1I:ERVL-MaLR:LTR
1	36907561	36907793	232	*	24	12	79.2169269462028	44.7007552639609	1	36907242	36907793	LTR85c:Gypsy:LTR
1	36907855	36907982	127	*	7	16	42.2074440159558	108.877430144241	1	36907855	36908264	LTR16A1:ERVL:LTR
1	36916196	36916534	338	*	1	16	2.26557286138055	40.9095669476881	1	36915875	36917444	THE1B-int:ERVL-MaLR:LTR
1	36993709	36994002	293	*	8	20	20.9082219016144	58.990757799994	1	36993709	36994002	LTR16A:ERVL:LTR
1	37013136	37013322	186	*	12	0	49.4041049772017	0	1	37012968	37013322	THE1B:ERVL-MaLR:LTR
1	37076077	37076144	67	*	6	2	68.5758472071606	25.7974507991018	1	37076077	37076144	MLT1M:ERVL-MaLR:LTR
1	37082997	37083258	261	*	2	16	5.86792051453354	52.9786729054352	1	37082997	37083459	MLT1C:ERVL-MaLR:LTR
1	37096604	37096791	187	*	12	4	49.1399119024573	18.4858738346505	1	37096604	37096920	MLT1H:ERVL-MaLR:LTR
1	37159053	37159414	361	*	69	17	146.364793000325	40.6970865099404	1	37158959	37159414	MLT1N2:ERVL-MaLR:LTR
1	37175082	37175333	251	*	16	2	48.8136176667173	6.88617212565667	1	37175082	37175487	LTR33:ERVL:LTR
1	37213390	37213816	426	*	26	4	46.7367471967425	8.11469109643109	1	37213390	37213816	LTR7:ERV1:LTR
1	37236407	37236504	97	*	0	13	0	115.822575494937	1	37236200	37236504	MER31B:ERV1:LTR
1	37236736	37236933	197	*	0	20	0	87.737523022326	1	37236736	37237136	MSTC:ERVL-MaLR:LTR
1	37252378	37252601	223	*	17	12	58.3765993788908	46.5048216199055	1	37252378	37252601	MLT1J2:ERVL-MaLR:LTR
1	37341254	37341264	10	*	5	7	382.881813573313	604.950221238938	1	37340844	37341264	MLT1J2:ERVL-MaLR:LTR
1	37358416	37358532	116	*	14	9	92.4197481039032	67.0511328959414	1	37358303	37358532	LTR88a:Gypsy:LTR
1	37366999	37367418	419	*	0	19	0	39.1887289585401	1	37365528	37371193	HERVL-int:ERVL:LTR
1	37518566	37518908	342	*	26	20	58.2159482626091	50.5388656005796	1	37518069	37519559	LTR12C:ERV1:LTR
1	37523252	37523645	393	*	0	12	0	26.3882321151118	1	37523045	37523645	MER65-int:ERV1:LTR
1	37547134	37547278	144	*	13	4	69.1314385618483	24.0059611602753	1	37547134	37547278	MLT1C:ERVL-MaLR:LTR
1	37569719	37569760	41	*	16	2	298.834586203562	42.1568098424347	1	37569719	37569760	MSTD:ERVL-MaLR:LTR
1	37569761	37570116	355	*	22	2	47.4557740766924	4.86881465785866	1	37569761	37570116	THE1B:ERVL-MaLR:LTR
1	37570117	37570249	132	*	20	0	116.024791991913	0	1	37570117	37570249	MSTD:ERVL-MaLR:LTR
1	37742315	37742641	326	*	4	17	9.39587272572548	45.0664056137684	1	37742315	37742703	MLT1L:ERVL-MaLR:LTR
1	37777934	37778110	176	*	18	16	78.3167345945414	78.5649637972647	1	37777270	37778110	MER21B:ERVL:LTR
1	37790067	37790435	368	*	26	16	54.1028649614465	37.5745479030396	1	37789927	37790435	MLT1E2:ERVL-MaLR:LTR
1	37790436	37790505	69	*	7	9	77.6861650728462	112.723643709119	1	37790436	37790863	LTR16E1:ERVL:LTR
1	37893389	37893450	61	*	10	7	125.535020843709	99.1721674162194	1	37893385	37893450	MLT1A0:ERVL-MaLR:LTR
1	37903067	37903444	377	*	32	5	64.9985041609869	11.4617321189643	1	37903067	37903444	MER41A:ERV1:LTR
1	37908306	37908453	147	*	10	8	52.0927637514712	47.0320871711516	1	37908202	37908453	HERVH-int:ERV1:LTR
1	37908590	37908708	118	*	13	8	84.3637894314081	58.590820458977	1	37908590	37908790	HERVH-int:ERV1:LTR
1	37910170	37910533	363	*	23	3	48.5194584693455	7.14226943611497	1	37908850	37910894	HERVH-int:ERV1:LTR
1	38064618	38064796	178	*	0	26	0	126.233593516953	1	38064395	38064796	LTR16:ERVL:LTR
1	38149555	38150024	469	*	4	25	6.53103306734863	46.0668764269676	1	38144850	38150489	HERVL-int:ERVL:LTR
1	38156732	38157210	478	*	0	23	0	41.5835477839079	1	38155702	38157579	ERV3-16A3_I-int:ERVL:LTR
1	38158384	38158673	289	*	14	4	37.0958158479335	11.9614477753621	1	38157618	38159588	ERV3-16A3_I-int:ERVL:LTR
1	38159439	38159588	149	*	0	31	0	179.803037952129	1	38157618	38159588	ERV3-16A3_I-int:ERVL:LTR
1	38172121	38172237	116	*	1	10	6.60141057885023	74.5012587732682	1	38172121	38172630	MLT1G3:ERVL-MaLR:LTR
1	38194762	38195137	375	*	6	14	12.252218034346	32.26401179941	1	38194762	38195260	LTR106_Mam:LTR:LTR
1	38200918	38201339	421	*	38	3	69.1188072008832	6.15829882496374	1	38200918	38201339	MSTD:ERVL-MaLR:LTR
1	38208753	38208888	135	*	17	27	96.4294937888345	172.842920353982	1	38208681	38208888	LTR16C:ERVL:LTR
1	38225717	38225831	114	*	13	4	87.3239223939136	30.3233193603478	1	38225537	38225831	MLT2B2:ERVL:LTR
1	38243071	38243288	217	*	6	10	21.1731878473722	39.8255576852494	1	38242829	38243288	MLT1C:ERVL-MaLR:LTR
1	38272371	38272537	166	*	3	22	13.839101695421	114.534465294808	1	38272371	38272537	LTR16A2:ERVL:LTR
1	38293475	38293482	7	*	0	20	0	2469.18457648546	1	38293089	38293482	MLT1B:ERVL-MaLR:LTR
1	38293539	38293814	275	*	0	32	0	100.563153660499	1	38293539	38293845	MLT1G:ERVL-MaLR:LTR
1	38298251	38298338	87	*	0	19	0	188.736522225613	1	38297870	38298338	MER70A:ERVL:LTR
1	38315009	38315195	186	*	28	0	115.276244946804	0	1	38315009	38315842	MER21B:ERVL:LTR
1	38319026	38319326	300	*	12	0	30.6305450858651	0	1	38319026	38319389	THE1D:ERVL-MaLR:LTR
1	38348550	38348677	127	*	10	8	60.2963485942226	54.4387150721204	1	38348550	38348677	MLT1K:ERVL-MaLR:LTR
1	38352993	38353199	206	*	16	18	59.4767865744953	75.5138972420311	1	38352801	38353199	MSTA:ERVL-MaLR:LTR
1	38387245	38387303	58	*	40	10	528.112846308018	149.002517546536	1	38386935	38387303	THE1B:ERVL-MaLR:LTR
1	38426713	38427562	849	*	74	7	66.7450040151359	7.12544430198985	1	38425527	38429109	HERVH-int:ERV1:LTR
1	38495567	38495699	132	*	16	5	92.8198335935305	32.7354015821936	1	38495567	38496076	MLT2B4:ERVL:LTR
1	38546744	38546813	69	*	0	15	0	187.872739515198	1	38546744	38547154	MLT1I:ERVL-MaLR:LTR
1	38617238	38617607	369	*	16	0	33.2038429115069	0	1	38617238	38617607	MSTD:ERVL-MaLR:LTR
1	38636123	38636163	40	*	0	6	0	129.632190265487	1	38635672	38636163	MLT1J:ERVL-MaLR:LTR
1	38640647	38640786	139	*	9	0	49.5818175850334	0	1	38640325	38640786	MLT1H:ERVL-MaLR:LTR
1	38640787	38641057	270	*	14	8	39.7062621483436	25.6063585709603	1	38640787	38641236	MLT2B2:ERVL:LTR
1	38643125	38643185	60	*	6	0	76.5763627146627	0	1	38642698	38643185	MLT1D:ERVL-MaLR:LTR
1	38694749	38695135	386	*	22	25	43.6445590601704	55.9724483011601	1	38694749	38695135	MLT1A:ERVL-MaLR:LTR
1	38698865	38699249	384	*	0	27	0	60.7650891869469	1	38698831	38699249	MLT2B4:ERVL:LTR
1	38703670	38703953	283	*	12	11	32.4705424938499	33.5913802808093	1	38703483	38703953	MLT1H:ERVL-MaLR:LTR
1	38714010	38714049	39	*	11	26	215.984612784946	576.143067846608	1	38714010	38714124	LTR88c:Gypsy:LTR
1	38744452	38744645	193	*	8	2	31.7414974983058	8.95559172818561	1	38744452	38744790	MLT1A1:ERVL-MaLR:LTR
1	38756222	38756320	98	*	0	11	0	97.0036797905003	1	38756222	38756320	LTR16C:ERVL:LTR
1	38756324	38756467	143	*	0	7	0	42.3042112754502	1	38756324	38756467	MLT2F:ERVL:LTR
1	38756499	38756682	183	*	0	6	0	28.3349049760627	1	38756499	38756859	MLT2F:ERVL:LTR
1	38763725	38763751	26	*	19	0	559.596496760997	0	1	38763564	38763751	MamGypLTR1b:Gypsy:LTR
1	38767944	38768143	199	*	11	7	42.3286427065975	30.3995086049718	1	38767944	38768143	MLT1D:ERVL-MaLR:LTR
1	38808006	38808285	279	*	28	25	76.850829964536	77.4385843879849	1	38807988	38808285	MamGypLTR1a:Gypsy:LTR
1	38932425	38932454	29	*	0	10	0	298.005035093073	1	38931873	38932454	MLT1H1:ERVL-MaLR:LTR
1	38932755	38932788	33	*	0	8	0	209.506570126039	1	38932755	38932809	MLT1H1:ERVL-MaLR:LTR
1	38959677	38959857	180	*	5	61	21.2712118651841	292.872726155359	1	38959503	38959857	LTR67B:ERVL:LTR,MLT1N2:ERVL-MaLR:LTR
1	38960441	38960565	124	*	20	5	123.510262443004	34.8473629745932	1	38960441	38960565	LTR67B:ERVL:LTR
1	38990049	38990075	26	*	1	8	29.4524471979472	265.912185159973	1	38990049	38990102	MER66B:ERV1:LTR
1	39006434	39006581	147	*	17	0	88.5576983775011	0	1	39006434	39006581	LTR104_Mam:Gypsy:LTR
1	39455168	39455315	147	*	30	7	156.278291254414	41.1530762747577	1	39455168	39455500	MLT1E1A:ERVL-MaLR:LTR
1	39553519	39553603	84	*	0	10	0	102.882690686894	1	39553519	39553603	MLT1C:ERVL-MaLR:LTR
1	39553908	39553982	74	*	3	14	31.0444713708092	163.500059794308	1	39553908	39554269	MLT1C:ERVL-MaLR:LTR
1	39588411	39588538	127	*	15	3	90.4445228913339	20.4145181520452	1	39588134	39588538	MER31A:ERV1:LTR
1	39588539	39588689	150	*	25	3	127.627271191104	17.2842920353982	1	39588539	39588689	LTR16B1:ERVL:LTR
1	39601160	39601258	98	*	3	24	23.441743688162	211.644392270182	1	39601160	39601268	LTR12F:ERV1:LTR
1	39601690	39601971	281	*	0	23	0	70.7364264793878	1	39601578	39602006	LTR12F:ERV1:LTR
1	39615959	39616294	335	*	0	35	0	90.2910777968564	1	39615939	39616340	MLT1E1A:ERVL-MaLR:LTR
1	39673270	39673566	296	*	20	19	51.7407856180153	55.4732345730686	1	39673270	39673811	MLT1H1:ERVL-MaLR:LTR
1	39677801	39677893	92	*	20	4	166.470353727528	37.5745479030396	1	39677801	39677916	MLT1M:ERVL-MaLR:LTR
1	39699078	39699126	48	*	6	0	95.7204533933284	0	1	39698948	39699126	LTR33B:ERVL:LTR
1	39720793	39720840	47	*	0	7	0	128.712813029561	1	39720793	39720840	LTR65:ERV1:LTR
1	39781745	39781878	133	*	0	7	0	45.4849790405217	1	39781575	39781878	LTR16:ERVL:LTR
1	39800986	39801204	218	*	16	0	56.2028350199359	0	1	39800986	39801204	MER49:ERV1:LTR
1	39805120	39805185	65	*	11	6	129.590767670968	79.7736555479918	1	39805120	39805185	LTR33:ERVL:LTR
1	39822325	39822339	14	*	7	0	382.881813573313	0	1	39822325	39822577	LTR81A:Gypsy:LTR
1	39908119	39908231	112	*	10	0	68.371752423806	0	1	39908119	39908877	MER77B:ERVL:LTR
1	39919495	39919565	70	*	0	15	0	185.18884323641	1	39919495	39919565	MER41A:ERV1:LTR
1	39946376	39946427	51	*	0	8	0	135.563074787437	1	39945808	39946427	MER21-int:ERVL:LTR
1	39988146	39988327	181	*	4	24	16.9229530861133	114.591991394905	1	39988005	39988327	LTR33:ERVL:LTR
1	39991782	39991835	53	*	4	10	57.7934812940851	163.059358824512	1	39991647	39991835	PABL_B:ERV1:LTR
1	40004598	40004614	16	*	0	16	0	864.214601769911	1	40004451	40004614	ERVL-E-int:ERVL:LTR
1	40004946	40004999	53	*	0	18	0	293.506845884121	1	40004946	40005007	MLT1N2:ERVL-MaLR:LTR
1	40014851	40014884	33	*	1	18	23.2049583983826	471.389782783588	1	40014851	40014884	LTR24C:ERV1:LTR
1	40014902	40014958	56	*	1	22	13.6743504847612	339.512879266751	1	40014902	40014958	MLT1J1:ERVL-MaLR:LTR
1	40015010	40015146	136	*	1	21	5.6306149054899	133.444901743883	1	40015010	40015146	MLT1J1:ERVL-MaLR:LTR
1	40018890	40018919	29	*	7	5	184.839496207806	149.002517546536	1	40018890	40018919	LTR41:ERVL:LTR
1	40022323	40022349	26	*	0	7	0	232.673162014976	1	40022323	40022349	MLT1A0-int:ERVL-MaLR:LTR
1	40081957	40082037	80	*	8	0	76.5763627146627	0	1	40081763	40082037	THE1B-int:ERVL-MaLR:LTR
1	40085328	40085570	242	*	21	18	66.4505626862775	64.2804249250347	1	40084572	40085570	LTR13:ERVK:LTR
1	40107485	40107542	57	*	7	0	94.0411471934454	0	1	40107485	40107946	MER31B:ERV1:LTR
1	40125307	40125371	64	*	6	0	71.7903400449963	0	1	40125307	40125371	LTR89:ERVL:LTR
1	40140352	40140501	149	*	6	8	30.8361192139581	46.4007839876463	1	40140063	40140501	MLT1D:ERVL-MaLR:LTR
1	40154220	40154321	101	*	7	6	53.0727266339246	51.3394812932621	1	40154018	40154321	ERV24_Prim-int:ERV1:LTR
1	40154322	40154678	356	*	0	12	0	29.1308292731431	1	40154322	40154678	LTR24B:ERV1:LTR
1	40197329	40197374	45	*	21	2	357.356359335093	38.4095378564405	1	40197329	40197374	LTR79:ERVL:LTR
1	40197410	40197462	52	*	12	2	176.714683187683	33.2390231449966	1	40197410	40197566	LTR79:ERVL:LTR
1	40337741	40337769	28	*	15	0	410.230514542836	0	1	40337291	40337769	MLT2B2:ERVL:LTR
1	40343075	40343181	106	*	18	0	130.035332911691	0	1	40342793	40343181	MLT1D-int:ERVL-MaLR:LTR
1	40343190	40343259	69	*	28	0	310.744660291385	0	1	40343190	40343259	MLT1D:ERVL-MaLR:LTR
1	40352041	40352115	74	*	2	19	20.6963142472061	221.892938292275	1	40352041	40352115	MER41B:ERV1:LTR
1	40371404	40371744	340	*	32	6	72.0718707902708	15.2508459135867	1	40371404	40371777	MLT1I:ERVL-MaLR:LTR
1	40434998	40435242	244	*	2	14	6.27675104218547	49.5860837081097	1	40434996	40435242	MLT1G3:ERVL-MaLR:LTR
1	40504643	40504856	213	*	0	10	0	40.5734554821555	1	40504643	40504998	THE1B:ERVL-MaLR:LTR
1	40542669	40542875	206	*	20	0	74.3459832181191	0	1	40542669	40542875	LTR106_Mam:LTR:LTR
1	40609673	40609816	143	*	23	15	123.164779191415	90.6518813045362	1	40609673	40610520	LTR1D:ERV1:LTR
1	40612331	40612372	41	*	10	19	186.771616377226	400.48969350313	1	40612331	40612802	LTR41B:ERVL:LTR
1	40643860	40644003	143	*	22	7	117.809788791789	42.3042112754502	1	40643860	40644003	MLT1L:ERVL-MaLR:LTR
1	40672058	40672125	67	*	22	6	251.444773092922	77.3923523973055	1	40672058	40672125	MSTA:ERVL-MaLR:LTR
1	40852373	40852550	177	*	12	0	51.9161781116357	0	1	40852373	40852550	MLT1J:ERVL-MaLR:LTR
1	40852674	40852731	57	*	6	0	80.6066975943818	0	1	40852674	40852751	MLT1J:ERVL-MaLR:LTR
1	40875312	40875369	57	*	14	14	188.082294386891	212.263235522434	1	40875312	40875533	LTR16A1:ERVL:LTR
1	40892768	40892837	69	*	8	3	88.7841886546814	37.5745479030396	1	40892768	40892837	THE1D:ERVL-MaLR:LTR
1	40925282	40925632	350	*	18	2	39.3821293961122	4.93836915297092	1	40925282	40925632	MLT1J:ERVL-MaLR:LTR
1	40955673	40955767	94	*	11	19	89.6106372192861	174.681674825833	1	40955485	40955767	MLT1J:ERVL-MaLR:LTR
1	40959404	40959662	258	*	16	31	47.4892171873877	103.839738972354	1	40959220	40959662	LTR7B:ERV1:LTR
1	41003989	41004160	171	*	17	14	76.1285477280272	70.7544118408115	1	41003737	41004160	MLT1H2:ERVL-MaLR:LTR
1	41031869	41032219	350	*	33	0	72.2005705595391	0	1	41031869	41032219	MLT1A0:ERVL-MaLR:LTR
1	41055082	41055354	272	*	25	0	70.3826863186238	0	1	41055082	41055354	MLT1H1-int:ERVL-MaLR:LTR
1	41119710	41119726	16	*	14	8	670.043173753299	432.107300884956	1	41119710	41119889	MLT1K:ERVL-MaLR:LTR
1	41137587	41137984	397	*	12	16	23.1465076215605	34.8298076280065	1	41137587	41137984	LTR41:ERVL:LTR
1	41162216	41162688	472	*	48	4	77.8742671674536	7.32385255737213	1	41161919	41163496	MER52D:ERV1:LTR
1	41171055	41171073	18	*	7	5	297.796966112577	240.059611602753	1	41171055	41171575	ERVL-int:ERVL:LTR
1	41174282	41174435	153	*	6	2	30.0299461626128	11.2969228989531	1	41174282	41175035	ERVL-int:ERVL:LTR
1	41174950	41175035	85	*	2	6	18.0179676975677	61.0033836543467	1	41174282	41175035	ERVL-int:ERVL:LTR
1	41175039	41175279	240	*	1	12	3.19068177977761	43.2107300884956	1	41175039	41175563	MLT2B1:ERVL:LTR
1	41227615	41227659	44	*	0	7	0	137.488686645213	1	41227615	41227699	MER83B:ERV1:LTR
1	41243892	41244191	299	*	24	8	61.4659767609333	23.1227987095629	1	41243612	41244191	MLT1E3:ERVL-MaLR:LTR
1	41263684	41263764	80	*	7	1	67.0043173753299	10.8026825221239	1	41263570	41263764	MER90:ERV1:LTR
1	41276882	41277148	266	*	2	22	5.75762125674156	71.4763956351055	1	41276882	41277307	LTR47B2:ERVL:LTR
1	41301428	41301694	266	*	22	15	63.3338338241571	48.7339061148446	1	41301415	41301694	MLT1A1:ERVL-MaLR:LTR
1	41301990	41302067	77	*	9	14	89.5048395366187	157.129927594529	1	41301990	41302067	MLT1A1:ERVL-MaLR:LTR
1	41310086	41310321	235	*	0	24	0	88.260214648842	1	41310086	41310555	MLT1K:ERVL-MaLR:LTR
1	41326218	41326244	26	*	28	24	824.668521542521	797.736555479918	1	41326091	41326244	MLT1G:ERVL-MaLR:LTR
1	41334756	41334907	151	*	8	0	40.5702583918743	0	1	41334756	41334962	MLT1A:ERVL-MaLR:LTR
1	41394788	41394909	121	*	20	4	126.572500354814	28.5690777444599	1	41394788	41394909	LTR28C:ERV1:LTR
1	41400175	41400559	384	*	26	7	51.8485789213862	15.7539120114307	1	41400072	41400559	MLT1H:ERVL-MaLR:LTR
1	41438810	41439236	426	*	22	0	39.5464783972436	0	1	41438229	41440257	ERVL-E-int:ERVL:LTR
1	41439914	41440205	291	*	0	15	0	44.5471444211295	1	41438229	41440257	ERVL-E-int:ERVL:LTR
1	41458662	41458774	112	*	2	7	13.6743504847612	54.0134126106195	1	41458662	41458889	LTR81A:Gypsy:LTR
1	41593837	41594121	284	*	0	16	0	48.6881465785866	1	41593716	41594195	MLT1D:ERVL-MaLR:LTR
1	41691535	41691746	211	*	6	13	21.7752690183875	53.2454493981462	1	41691388	41691746	MLT1A0:ERVL-MaLR:LTR
1	41761829	41762019	190	*	0	44	0	200.133907778295	1	41761829	41762851	LTR28C:ERV1:LTR
1	41835183	41835308	125	*	27	12	165.404943463671	82.9646017699115	1	41835183	41835560	MLT1A:ERVL-MaLR:LTR
1	41944303	41944445	142	*	7	0	37.7489111973689	0	1	41944303	41944445	LTR90A:LTR:LTR
1	41944456	41944690	234	*	7	0	22.9074589317367	0	1	41944456	41949987	HERV17-int:ERV1:LTR
1	41946407	41947327	920	*	40	33	33.2940707455055	30.9990020200077	1	41944456	41949987	HERV17-int:ERV1:LTR
1	41947874	41948653	779	*	2	49	1.96601701449712	54.3600969020869	1	41944456	41949987	HERV17-int:ERV1:LTR
1	41949251	41949573	322	*	20	2	47.562958207865	5.36779255757709	1	41944456	41949987	HERV17-int:ERV1:LTR
1	41950115	41950309	194	*	12	4	47.3668222977295	17.8188577684518	1	41949988	41950309	LTR17:ERV1:LTR
1	41970688	41970852	164	*	19	7	88.7165177791824	36.8872086121304	1	41970688	41970995	MLT1C:ERVL-MaLR:LTR
1	41994748	41994759	11	*	0	23	0	1806.99416733709	1	41994374	41994759	MSTA:ERVL-MaLR:LTR
1	42044002	42044169	167	*	19	6	87.1228078789575	31.049626410895	1	42044002	42044450	LTR33:ERVL:LTR
1	42080824	42080974	150	*	14	1	71.4712718670185	5.76143067846608	1	42080597	42080974	MSTA:ERVL-MaLR:LTR
1	42092338	42092400	62	*	17	0	209.967446153107	0	1	42092338	42092760	MSTB1:ERVL-MaLR:LTR
1	42092468	42092760	292	*	7	20	18.3573472261178	59.1927809431446	1	42092338	42092760	MSTB1:ERVL-MaLR:LTR
1	42092761	42092827	66	*	2	13	23.2049583983826	170.224088227407	1	42092761	42093716	MSTB1-int:ERVL-MaLR:LTR
1	42093976	42094112	136	*	3	14	16.8918447164697	88.9632678292556	1	42093725	42094112	MSTB:ERVL-MaLR:LTR
1	42109581	42109927	346	*	12	8	26.5582760860102	19.9818405033506	1	42109555	42109927	MSTD:ERVL-MaLR:LTR
1	42193773	42193882	109	*	9	6	63.2281893974279	47.571445968986	1	42193773	42194141	MLT1A1:ERVL-MaLR:LTR
1	42196011	42196385	374	*	22	1	45.0449192439192	2.31073422933131	1	42195799	42196385	LTR75B:ERVL:LTR
1	42285965	42286099	134	*	8	3	45.7172314714404	19.3480880993264	1	42285688	42286099	MLT1J-int:ERVL-MaLR:LTR
1	42358298	42358445	147	*	16	1	83.348422002354	5.87901089639396	1	42358298	42358774	LTR78:ERV1:LTR
1	42393013	42393035	22	*	18	1	626.533876756331	39.2824818986323	1	42393013	42393251	LTR16C:ERVL:LTR
1	42420076	42420223	147	*	4	31	20.8371055005885	182.249337788213	1	42420076	42420223	LTR85a:Gypsy:LTR
1	42486528	42486806	278	*	20	0	55.0909084278149	0	1	42486271	42486806	MER68:ERVL:LTR
1	42513973	42514114	141	*	17	0	92.326111074416	0	1	42513733	42514114	MSTB1:ERVL-MaLR:LTR
1	42515291	42515398	107	*	6	12	42.9400164755118	96.9212637498966	1	42514955	42515398	MLT1C:ERVL-MaLR:LTR
1	42515402	42515712	310	*	26	17	64.2253364703623	47.3924136454468	1	42515402	42515712	MLT1A1:ERVL-MaLR:LTR
1	42528391	42528473	82	*	0	19	0	200.244846751565	1	42528391	42528719	LTR16B1:ERVL:LTR
1	42533057	42533344	287	*	0	22	0	66.2464154666831	1	42533057	42533422	LTR10D:ERV1:LTR
1	42583878	42584254	376	*	16	7	32.5856862615586	16.0891016286952	1	42583667	42584254	MLT2F:ERVL:LTR
1	42589975	42590297	322	*	26	3	61.8318456702245	8.05168883636563	1	42589932	42590337	MSTB:ERVL-MaLR:LTR
1	42592214	42592240	26	*	4	7	117.809788791789	232.673162014976	1	42590747	42592240	MSTB-int:ERVL-MaLR:LTR
1	42592241	42592422	181	*	4	14	16.9229530861133	66.8453283136948	1	42592241	42592422	MSTB:ERVL-MaLR:LTR
1	42603200	42603447	247	*	20	0	62.0051519956783	0	1	42603046	42603447	MLT1A1:ERVL-MaLR:LTR
1	42609550	42609726	176	*	0	22	0	108.026825221239	1	42609550	42610212	ERVL-E-int:ERVL:LTR
1	42610389	42610409	20	*	11	0	421.169994930645	0	1	42610368	42610409	LTR33B:ERVL:LTR
1	42610725	42610763	38	*	22	0	443.3368367691	0	1	42610725	42610864	LTR33B:ERVL:LTR
1	42615603	42615813	210	*	16	0	58.3438954016478	0	1	42615603	42615813	LTR26D:ERV1:LTR
1	42617417	42617698	281	*	2	20	5.45027492631051	61.5099360690328	1	42617417	42618088	LTR8:ERV1:LTR
1	42619762	42619922	160	*	0	24	0	129.632190265487	1	42619352	42619922	LTR49:ERV1:LTR
1	42644391	42644532	141	*	9	2	48.8785293923379	12.2583631456725	1	42644074	42644532	MLT2A1:ERVL:LTR
1	42797173	42797576	403	*	4	20	7.60063153495411	42.8890621225763	1	42797173	42797713	MER68:ERVL:LTR
1	42868401	42868695	294	*	24	9	62.5113165017655	26.4555490337728	1	42866266	42869799	HERVL-int:ERVL:LTR
1	42880337	42880798	461	*	22	6	36.5440342673011	11.2479123874609	1	42879812	42881352	MER52A:ERV1:LTR
1	42906774	42907180	406	*	4	18	7.54446923297169	38.3149330833951	1	42905715	42908155	ERVL-B4-int:ERVL:LTR
1	42908467	42908933	466	*	66	4	108.455792686003	7.41815108815375	1	42908467	42910296	ERVL-B4-int:ERVL:LTR
1	42909334	42909657	323	*	22	23	52.1572749140117	61.5385010548234	1	42908467	42910296	ERVL-B4-int:ERVL:LTR
1	43010267	43010331	64	*	19	0	227.336076809155	0	1	43010267	43010562	MLT1C:ERVL-MaLR:LTR
1	43010880	43011040	160	*	8	16	38.2881813573313	86.4214601769911	1	43010880	43011040	MLT1C:ERVL-MaLR:LTR
1	43011785	43012010	225	*	4	14	13.6135755937178	53.7733529990167	1	43011785	43012339	MER39:ERV1:LTR
1	43016912	43017207	295	*	2	30	5.19161781116357	87.8862306884656	1	43016912	43017207	MLT1C:ERVL-MaLR:LTR
1	43017517	43017523	6	*	7	8	893.390898337731	1152.28613569322	1	43017517	43017591	MLT1C:ERVL-MaLR:LTR
1	43040633	43040751	118	*	10	8	64.8952226395446	58.590820458977	1	43040633	43040751	LTR37A:ERV1:LTR
1	43049866	43050072	206	*	20	15	74.3459832181191	62.9282477016926	1	43049866	43050104	LTR107_Mam:LTR:LTR
1	43061560	43061675	115	*	1	9	6.6588141491011	67.6341862254713	1	43061560	43061675	PRIMA4_LTR:ERV1:LTR
1	43062246	43062270	24	*	8	4	255.254542382209	144.035766961652	1	43061809	43062270	PRIMA4_LTR:ERV1:LTR
1	43080327	43080629	302	*	8	41	20.2851291959371	117.327147922405	1	43080268	43080629	MSTA:ERVL-MaLR:LTR
1	43087229	43087712	483	*	37	4	58.6609817897002	7.15705674343612	1	43085924	43089545	HERVH-int:ERV1:LTR
1	43090180	43090412	232	*	42	10	138.629622155855	37.2506293866341	1	43090180	43090773	HERVH-int:ERV1:LTR
1	43089905	43090178	273	*	33	2	92.5648340506911	6.33124250380888	1	43089548	43090178	HERVH-int:ERV1:LTR
1	43103792	43103977	185	*	19	7	78.6459941393833	32.7000119588615	1	43103620	43103977	THE1D:ERVL-MaLR:LTR
1	43108667	43109032	365	*	29	0	60.8414936637046	0	1	43108156	43109242	MSTA-int:ERVL-MaLR:LTR
1	43135858	43136260	402	*	26	1	49.5270007607271	2.14978756659182	1	43135801	43136358	MER41A:ERV1:LTR
1	43154975	43155162	187	*	6	0	24.5699559512287	0	1	43154702	43155162	MER31A:ERV1:LTR
1	43228727	43229087	360	*	22	10	46.796666103405	24.0059611602753	1	43228727	43229087	MLT1A0:ERVL-MaLR:LTR
1	43314386	43314388	2	*	14	0	5360.34539002639	0	1	43314080	43314388	MamGypLTR2c:Gypsy:LTR
1	43336709	43336900	191	*	0	6	0	27.1481026734004	1	43336709	43336937	LTR13:ERVK:LTR
1	43354911	43354999	88	*	0	10	0	98.2062047465809	1	43354641	43354999	LTR33:ERVL:LTR
1	43468166	43468567	401	*	15	57	28.6445247062329	122.843472072032	1	43467898	43469532	MER52A:ERV1:LTR
1	43470386	43470928	542	*	23	55	32.4955044730118	87.6970536851386	1	43469877	43471318	ERVL-B4-int:ERVL:LTR
1	43471180	43471318	138	*	35	11	194.215412682115	68.8866711555726	1	43469877	43471318	ERVL-B4-int:ERVL:LTR
1	43472688	43472738	50	*	7	33	107.206907800528	570.381637168142	1	43472110	43472738	ERVL-B4-int:ERVL:LTR
1	43472757	43473033	276	*	7	66	19.4215412682116	206.660013466718	1	43472757	43473033	LTR33:ERVL:LTR
1	43473073	43473105	32	*	0	37	0	999.24813329646	1	43473073	43473182	LTR33:ERVL:LTR
1	43475724	43475757	33	*	8	18	185.639667187061	471.389782783588	1	43475656	43475757	LTR33:ERVL:LTR
1	43475797	43476016	219	*	10	44	34.9663756687957	173.632157433224	1	43475797	43476063	LTR33:ERVL:LTR
1	43610329	43610527	198	*	14	1	54.1449029295595	4.36472021095915	1	43610329	43610527	MLT1G3:ERVL-MaLR:LTR
1	43811006	43811069	63	*	0	15	0	205.765381373788	1	43811006	43811086	LTR78:ERV1:LTR
1	43811435	43811757	322	*	40	1	95.12591641573	2.68389627878854	1	43811345	43811757	LTR78:ERV1:LTR
1	43841166	43841511	345	*	24	51	53.2705131928088	127.753462870335	1	43840807	43842332	MSTA-int:ERVL-MaLR:LTR
1	43883335	43883390	55	*	0	33	0	518.528761061947	1	43883271	43883390	MLT1K:ERVL-MaLR:LTR
1	43923915	43924034	119	*	25	3	160.874711585426	21.7869227336952	1	43923915	43924070	MLT1A0:ERVL-MaLR:LTR
1	44049227	44049341	114	*	2	26	13.4344495990636	197.101575842261	1	44048967	44049341	MLT1A:ERVL-MaLR:LTR
1	44055773	44056066	293	*	38	6	99.3140540326683	17.6972273399982	1	44055079	44058281	MER66-int:ERV1:LTR
1	44058970	44059316	346	*	18	14	39.8374141290153	34.9682208808635	1	44058775	44060187	MER66-int:ERV1:LTR
1	44108030	44108132	102	*	8	7	60.0598923252256	59.3088452195037	1	44107970	44108132	LTR78B:ERV1:LTR
1	44108270	44108417	147	*	5	8	26.0463818757356	47.0320871711516	1	44108270	44108417	LTR37-int:ERV1:LTR
1	44171271	44171394	123	*	16	0	99.6115287345206	0	1	44171271	44171394	LTR84b:ERVL:LTR
1	44170969	44171268	299	*	23	13	58.9048943958944	37.5745479030396	1	44170427	44171268	MER21C:ERVL:LTR
1	44173127	44173332	205	*	25	0	93.385808188613	0	1	44173127	44173584	MER4A1:ERV1:LTR
1	44183467	44183524	57	*	16	7	214.951193585018	106.131617761217	1	44183467	44183524	MER65A:ERV1:LTR
1	44357719	44357826	107	*	0	16	0	129.228351666529	1	44357719	44357826	LTR16D:ERVL:LTR
1	44357874	44357926	52	*	5	8	73.631117994868	132.956092579986	1	44357874	44357984	LTR16D:ERVL:LTR
1	44370793	44371046	253	*	20	2	60.5346740827373	6.83173598237084	1	44370793	44372016	ERV3-16A3_I-int:ERVL:LTR
1	44484222	44484434	212	*	11	19	39.7330183896835	77.453195441643	1	44484198	44484434	MLT1J2:ERVL-MaLR:LTR
1	44628978	44629360	382	*	28	44	56.1292710997528	99.5430431358013	1	44628922	44629360	MLT1H:ERVL-MaLR:LTR
1	44726339	44726391	52	*	3	12	44.1786707969208	199.43413886998	1	44726301	44726391	LTR75_1:ERV1:LTR
1	44726392	44726991	599	*	16	51	20.4544541474892	73.5808759436819	1	44726392	44726991	LTR27B:ERV1:LTR
1	44726992	44726994	2	*	0	27	0	11666.8971238938	1	44726992	44727046	LTR75_1:ERV1:LTR
1	44731944	44732043	99	*	5	24	38.6749306639711	209.506570126039	1	44731944	44732043	MLT1J:ERVL-MaLR:LTR
1	44732044	44732168	124	*	5	52	30.8775656107511	362.412574935769	1	44732044	44732168	MER39:ERV1:LTR
1	44732195	44732310	115	*	0	41	0	308.111292804925	1	44732195	44732310	MER39:ERV1:LTR
1	44736289	44736466	177	*	21	3	90.8533116953625	14.6477051147443	1	44736096	44736466	MSTD:ERVL-MaLR:LTR
1	44882298	44882434	136	*	1	12	5.6306149054899	76.2542295679334	1	44882298	44882434	LTR8A:ERV1:LTR
1	44886641	44886931	290	*	12	0	31.6867707784811	0	1	44886501	44886932	MER57A1:ERV1:LTR
1	44889829	44889834	5	*	0	12	0	2074.11504424779	1	44889829	44889988	MER41-int:ERV1:LTR
1	44907918	44908077	159	*	36	2	173.380443882255	10.8706239216341	1	44907918	44908077	MLT1H:ERVL-MaLR:LTR
1	45083697	45083789	92	*	2	20	16.6470353727528	187.872739515198	1	45083697	45083902	MSTA:ERVL-MaLR:LTR
1	45200992	45201343	351	*	28	13	61.0865571512979	32.0079482137004	1	45200869	45201343	MLT1C:ERVL-MaLR:LTR
1	45251162	45251340	178	*	0	18	0	87.3924878194292	1	45250958	45251340	MLT1C:ERVL-MaLR:LTR
1	45259192	45259375	183	*	6	5	25.1070041687419	23.6124208133856	1	45259145	45259375	MSTA-int:ERVL-MaLR:LTR
1	45259376	45259575	199	*	12	6	46.17670113447	26.0567216614044	1	45259376	45259786	MSTA:ERVL-MaLR:LTR
1	45267063	45267103	40	*	0	9	0	194.44828539823	1	45267039	45267103	LTR67B:ERVL:LTR
1	45267411	45267449	38	*	1	11	20.1516743985954	250.167384722869	1	45267411	45267545	LTR67B:ERVL:LTR
1	45294097	45294149	52	*	14	8	206.16713038563	132.956092579986	1	45294097	45294468	MSTA:ERVL-MaLR:LTR
1	45308640	45308971	331	*	16	4	37.0157644542176	10.443680988156	1	45308596	45308971	MER4-int:ERV1:LTR
1	45318200	45318506	306	*	25	4	62.5623878387767	11.2969228989531	1	45316349	45320287	HERVH-int:ERV1:LTR
1	45321297	45321396	99	*	13	4	100.554819726325	34.9177616876732	1	45320709	45321396	MER4-int:ERV1:LTR
1	45321418	45321461	43	*	10	0	178.084564452704	0	1	45321418	45321461	LTR49:ERV1:LTR
1	45321474	45321542	68	*	20	0	225.224596219596	0	1	45321474	45321542	MER4-int:ERV1:LTR
1	45321633	45321731	98	*	11	0	85.9530601899275	0	1	45321633	45322007	LTR7:ERV1:LTR
1	45381259	45381550	291	*	12	17	31.5778815318197	50.4867636772801	1	45381259	45381739	MLT1H:ERVL-MaLR:LTR
1	45389020	45389131	111	*	6	6	41.3926284944123	46.7143027983736	1	45389020	45389131	MSTC:ERVL-MaLR:LTR
1	45459038	45459275	237	*	31	4	100.163174858841	14.5859004518129	1	45459007	45459275	MLT1O:ERVL-MaLR:LTR
1	45522401	45522751	350	*	2	54	4.37579215512358	133.335967130215	1	45522401	45522751	LTR34:ERV1:LTR
1	45757938	45758390	452	*	25	1	42.3541829174019	1.91197920745556	1	45756384	45761066	HERVIP10B3-int:ERV1:LTR
1	45762119	45762201	82	*	7	5	65.3700657320291	52.6960123030434	1	45761712	45762201	HERVIP10B3-int:ERV1:LTR
1	45762203	45762425	222	*	14	11	48.2913999101476	42.8214442318425	1	45762203	45762499	LTR10B2:ERV1:LTR
1	45769243	45769366	123	*	9	10	56.0314849131678	70.2613497373912	1	45769243	45769806	MLT1F2:ERVL-MaLR:LTR
1	45786905	45786924	19	*	6	5	241.820092783145	227.424895202608	1	45786817	45786924	MLT1J:ERVL-MaLR:LTR
1	45787063	45787105	42	*	20	2	364.649346260299	41.1530762747577	1	45787063	45787105	MLT1J:ERVL-MaLR:LTR
1	45787248	45787288	40	*	17	0	325.449541537316	0	1	45787248	45787309	MLT1O:ERVL-MaLR:LTR
1	45800388	45800540	152	*	34	0	171.289232388061	0	1	45800388	45800982	MLT1F2:ERVL-MaLR:LTR
1	45800806	45800982	176	*	9	18	39.1583672972707	88.3855842719228	1	45800388	45800982	MLT1F2:ERVL-MaLR:LTR
1	45854638	45854758	120	*	0	15	0	108.026825221239	1	45854638	45855311	MER21C:ERVL:LTR
1	45921431	45921972	541	*	16	32	22.6473531133938	51.1180540788118	1	45921323	45922855	MER52D:ERV1:LTR
1	45981002	45981055	53	*	0	6	0	97.835615294707	1	45980892	45981055	LTR8:ERV1:LTR
1	45981082	45981110	28	*	0	12	0	370.377686472819	1	45981082	45981110	LTR8:ERV1:LTR
1	45982338	45982810	472	*	44	4	71.3847449034991	7.32385255737213	1	45982235	45982909	MER21C:ERVL:LTR
1	45995396	45995477	81	*	26	2	245.800670442127	21.3386321424669	1	45995396	45995588	LTR57:ERVL:LTR
1	45995562	45995588	26	*	2	14	58.9048943958944	465.346324029952	1	45995396	45995588	LTR57:ERVL:LTR
1	45995716	45995942	226	*	3	24	10.1650039001765	91.7750019578667	1	45995716	45995942	LTR57:ERVL:LTR
1	46059291	46059302	11	*	6	0	417.689251170887	0	1	46058929	46059302	THE1A:ERVL-MaLR:LTR
1	46073369	46073623	254	*	0	30	0	102.072590760226	1	46073148	46073623	ERVL-B4-int:ERVL:LTR
1	46074450	46074931	481	*	24	10	38.2085801486882	17.967039537836	1	46074317	46075333	ERVL-B4-int:ERVL:LTR
1	46121087	46121206	119	*	0	7	0	50.8361530452889	1	46120824	46121206	MLT1L:ERVL-MaLR:LTR
1	46141160	46141225	65	*	18	0	212.05761982522	0	1	46141160	46141225	MLT1C:ERVL-MaLR:LTR
1	46238439	46238676	237	*	22	34	71.0835434482101	123.980153840409	1	46238439	46238849	LTR8:ERV1:LTR
1	46320101	46320295	194	*	19	3	74.9974686380717	13.3641433263388	1	46320101	46320295	THE1D:ERVL-MaLR:LTR
1	46320296	46320402	106	*	9	2	65.0176664558457	16.3059358824512	1	46320296	46321263	LTR5_Hs:ERVK:LTR
1	46321554	46321774	220	*	22	4	76.5763627146627	15.7129927594529	1	46321554	46321780	THE1B:ERVL-MaLR:LTR
1	46331391	46332068	677	*	48	6	54.2934329439263	7.65921360505091	1	46331236	46332068	Harlequin-int:ERV1:LTR
1	46332069	46332107	38	*	14	2	282.123441580336	45.4849790405217	1	46332069	46332557	LTR2B:ERV1:LTR
1	46368262	46368559	297	*	26	24	67.0365464842165	69.8355233753464	1	46368262	46368674	MLT1H:ERVL-MaLR:LTR
1	46388912	46389156	244	*	7	22	21.9686286476491	77.9209886841723	1	46386109	46389156	HERV17-int:ERV1:LTR
1	46391150	46391326	176	*	25	0	108.773242492419	0	1	46390822	46391326	LTR17:ERV1:LTR
1	46391343	46391497	154	*	24	2	119.339786048825	11.2235662567521	1	46391343	46392209	HERVIP10FH-int:ERV1:LTR
1	46618558	46618641	83	*	8	12	73.8085423755785	124.946689412517	1	46618558	46619000	LTR33:ERVL:LTR
1	46772669	46773039	370	*	24	13	49.6711541932947	30.3642968189428	1	46772665	46773914	MER4-int:ERV1:LTR
1	46773667	46773914	247	*	10	14	31.0025759978391	48.9838235821002	1	46772665	46773914	MER4-int:ERV1:LTR
1	46777487	46777623	136	*	0	24	0	152.508459135867	1	46777487	46779070	LTR12C:ERV1:LTR
1	46778169	46779070	901	*	18	52	15.298274460199	49.8769803463212	1	46777487	46779070	LTR12C:ERV1:LTR
1	46878106	46878293	187	*	5	14	20.4749632926906	64.7005584212768	1	46878055	46878293	HUERS-P3-int:ERV1:LTR
1	46894822	46895007	185	*	37	6	153.152725429325	28.0285816790242	1	46894696	46895007	LTR40b:ERVL:LTR,LTR75B:ERVL:LTR
1	46901534	46901761	227	*	8	4	26.9872643928327	15.2284511325095	1	46900689	46901761	MER11A:ERVK:LTR
1	46901768	46902009	241	*	14	0	44.4841941081028	0	1	46901768	46904716	HERVK11-int:ERVK:LTR
1	46904233	46904565	332	*	25	0	57.6629237309207	0	1	46901768	46904716	HERVK11-int:ERVK:LTR
1	46946802	46946921	119	*	14	24	90.0898384878385	174.295381869562	1	46946602	46946921	HERV17-int:ERV1:LTR
1	46947086	46947200	114	*	8	4	53.7377983962545	30.3233193603478	1	46947086	46948076	HERV17-int:ERV1:LTR
1	46952602	46953090	488	*	3	16	4.7075632816391	28.3349049760627	1	46952394	46953092	HERV17-int:ERV1:LTR
1	46966743	46966847	104	*	9	2	66.2680061953812	16.6195115724983	1	46966743	46966995	ERVL-int:ERVL:LTR
1	47004897	47005537	640	*	0	28	0	37.8093888274336	1	47004356	47006444	MER51-int:ERV1:LTR
1	47130561	47130813	252	*	12	18	36.4649346260299	61.7296144121365	1	47129814	47130813	HERV17-int:ERV1:LTR
1	47130978	47131023	45	*	3	12	51.0509084764418	230.457227138643	1	47130978	47131292	HERV17-int:ERV1:LTR
1	47149337	47149587	250	*	18	15	55.1349811545571	51.8528761061947	1	47148999	47149587	LTR14B:ERVK:LTR
1	47149683	47149796	113	*	0	14	0	107.070835617511	1	47149683	47150158	MLT1D:ERVL-MaLR:LTR
1	47194900	47194969	69	*	10	0	110.980235818352	0	1	47194635	47194969	MLT1A0:ERVL-MaLR:LTR
1	47195151	47195186	35	*	10	0	218.789607756179	0	1	47195151	47195205	MLT1A0:ERVL-MaLR:LTR
1	47317902	47318166	264	*	3	28	8.70185939939349	91.6591244301421	1	47317902	47318166	ERV3-16A3_LTR:ERVL:LTR
1	47357373	47357388	15	*	0	12	0	691.371681415929	1	47357373	47357419	MSTD:ERVL-MaLR:LTR
1	47391029	47391046	17	*	2	8	90.0898384878385	406.689224362311	1	47390577	47391046	MLT1E2:ERVL-MaLR:LTR
1	47391189	47391424	235	*	10	24	32.5856862615586	88.260214648842	1	47391189	47391486	MLT1E2:ERVL-MaLR:LTR
1	47398360	47398763	403	*	26	11	49.4041049772017	23.5889841674169	1	47398337	47398905	MLT1G1:ERVL-MaLR:LTR
1	47399384	47399527	143	*	0	19	0	114.825716319079	1	47399292	47399527	MLT1L:ERVL-MaLR:LTR
1	47454050	47454069	19	*	0	19	0	864.214601769911	1	47454050	47454204	MLT1J2:ERVL-MaLR:LTR
1	47518318	47518562	244	*	16	0	50.2140083374837	0	1	47518197	47518562	MLT1A0:ERVL-MaLR:LTR
1	47553615	47553818	203	*	6	13	22.6334076989151	55.3437922315707	1	47553615	47553891	MLT1C:ERVL-MaLR:LTR
1	47641800	47641923	123	*	0	14	0	98.3658896323476	1	47641795	47641923	MLT1I:ERVL-MaLR:LTR
1	47667276	47667669	393	*	54	2	105.219429684269	4.39803868585197	1	47667276	47667669	MLT1A1:ERVL-MaLR:LTR
1	47680605	47680825	220	*	10	10	34.8074375975739	39.2824818986323	1	47680605	47680957	MLT1B:ERVL-MaLR:LTR
1	47704663	47705012	349	*	37	10	81.184109468267	24.7625960392525	1	47704638	47705012	MLT1A:ERVL-MaLR:LTR
1	47729470	47729519	49	*	0	7	0	123.459228824273	1	47729158	47729519	THE1B:ERVL-MaLR:LTR
1	47729539	47729874	335	*	6	28	13.7151694414321	72.2328622374851	1	47729539	47729977	MLT1H1:ERVL-MaLR:LTR
1	47742664	47742747	83	*	3	10	27.6782033908419	104.122241177098	1	47742664	47742747	MLT1N2:ERVL-MaLR:LTR
1	47803541	47803584	43	*	14	21	249.318390233786	422.058293887631	1	47803207	47803584	MLT1H:ERVL-MaLR:LTR
1	47855628	47855720	92	*	0	27	0	253.628198345517	1	47855628	47855956	MLT1A0:ERVL-MaLR:LTR
1	47860613	47861000	387	*	39	6	77.169977929505	13.3986759964327	1	47860613	47861001	MSTB2:ERVL-MaLR:LTR
1	47888601	47888644	43	*	0	14	0	281.372195925087	1	47888601	47888776	MLT1J2:ERVL-MaLR:LTR
1	47923606	47923899	293	*	12	13	31.3623328524216	38.3439925699961	1	47923547	47923899	MLT2D:ERVL:LTR
1	47923971	47924007	36	*	0	12	0	288.071533923304	1	47923971	47924007	MLT2D:ERVL:LTR
1	47931416	47931512	96	*	10	6	79.7670444944403	54.0134126106195	1	47931416	47931868	MLT1H1:ERVL-MaLR:LTR
1	47989038	47989230	192	*	18	3	71.7903400449963	13.5033531526549	1	47988892	47989230	MLT1A0:ERVL-MaLR:LTR
1	48044799	48044870	71	*	0	6	0	73.0322198678798	1	48044684	48044870	MLT2F:ERVL:LTR
1	48142261	48142264	3	*	6	0	1531.52725429325	0	1	48141998	48142264	LOR1-int:ERV1:LTR
1	48142272	48142655	383	*	12	14	23.9925940620353	31.5900898819289	1	48142272	48142690	MER51E:ERV1:LTR
1	48181450	48181535	85	*	3	9	27.0269515463515	91.50507548152	1	48181392	48181535	ERVL-E-int:ERVL:LTR
1	48189093	48189402	309	*	0	17	0	47.5457871523899	1	48186987	48189402	MER50-int:ERV1:LTR
1	48189405	48189505	100	*	0	11	0	95.0636061946903	1	48189405	48191138	MER50-int:ERV1:LTR
1	48216433	48217144	711	*	22	56	23.6945144827367	68.0675354417933	1	48216433	48217144	LTR78:ERV1:LTR
1	48217170	48217240	70	*	0	11	0	135.8051517067	1	48217170	48217369	LTR78:ERV1:LTR
1	48405765	48405833	68	*	10	9	112.612298109798	114.3813443519	1	48405296	48405833	MLT1F1:ERVL-MaLR:LTR
1	48405834	48406141	307	*	10	19	24.9434406236686	53.4855942463463	1	48405834	48406141	MLT1F1-int:ERVL-MaLR:LTR
1	48406463	48406484	21	*	11	1	401.114280886328	41.1530762747577	1	48406252	48406484	MLT2C2:ERVL:LTR
1	48445979	48446257	278	*	27	11	74.3727263775501	34.1955417966512	1	48445979	48446660	LTR41:ERVL:LTR
1	48480353	48480368	15	*	0	6	0	345.685840707965	1	48480353	48480856	MLT1D:ERVL-MaLR:LTR
1	48519133	48519630	497	*	0	16	0	27.8217980449066	1	48513764	48519743	HERVK9-int:ERVK:LTR
1	48521657	48521888	231	*	19	2	62.9848870813243	7.4823775045014	1	48521657	48521888	LTR16E1:ERVL:LTR
1	48544449	48544781	332	*	7	20	16.1456186446578	52.0611205885489	1	48544433	48544967	MLT1G1:ERVL-MaLR:LTR
1	48544812	48544967	155	*	20	0	98.8082099544035	0	1	48544433	48544967	MLT1G1:ERVL-MaLR:LTR
1	48667100	48667634	534	*	68	4	97.512971247136	6.47351761625402	1	48667100	48667634	MLT1F1:ERVL-MaLR:LTR
1	48667661	48668003	342	*	45	2	100.758371992977	5.05388656005796	1	48667661	48668003	LTR89:ERVL:LTR
1	48668037	48668159	122	*	26	13	163.195527096822	92.0884411722037	1	48668037	48668159	LTR89:ERVL:LTR
1	48833201	48833627	426	*	14	0	25.165940798246	0	1	48833110	48833704	MLT1-int:ERVL-MaLR:LTR
1	48837302	48837356	54	*	0	7	0	112.027818747951	1	48837302	48837663	MLT2A2:ERVL:LTR
1	48862619	48862706	87	*	6	19	52.8112846308019	188.736522225613	1	48862619	48862706	LTR36:ERV1:LTR
1	48882482	48882524	42	*	7	1	127.627271191104	20.5765381373788	1	48882482	48882524	MSTA:ERVL-MaLR:LTR
1	48890427	48890624	197	*	18	9	69.9682501961385	39.4818853600467	1	48890427	48890763	MamGypLTR1a:Gypsy:LTR
1	48975039	48975402	363	*	21	0	44.300375124185	0	1	48974627	48976314	ERVL-E-int:ERVL:LTR
1	48998399	48998728	329	*	6	16	13.9652941120965	42.0286736423057	1	48998399	48998728	MLT1J2:ERVL-MaLR:LTR
1	49080544	49080656	112	*	13	17	88.8832781509478	131.17543062579	1	49080459	49080656	LTR33:ERVL:LTR
1	49100052	49100440	388	*	1	32	1.97361759573873	71.2754310738071	1	49100052	49100487	LTR16A:ERVL:LTR
1	49273144	49273514	370	*	0	12	0	28.0285816790242	1	49271554	49273666	LTR49-int:ERV1:LTR
1	49274424	49274765	341	*	2	15	4.4912822706547	38.0153050631926	1	49273981	49276401	LTR49-int:ERV1:LTR
1	49293039	49293438	399	*	21	36	40.3033487971909	77.9742497837514	1	49291721	49293457	MER52A:ERV1:LTR
1	49306283	49306347	64	*	7	0	83.7553967191623	0	1	49306283	49306347	MLT1M:ERVL-MaLR:LTR
1	49306599	49306635	36	*	11	0	233.983330517025	0	1	49306599	49306635	MLT1O:ERVL-MaLR:LTR
1	49319663	49319924	261	*	44	6	129.094251319738	19.8670023395382	1	49319650	49319924	MLT1A1:ERVL-MaLR:LTR
1	49341612	49342013	401	*	19	14	36.283064627895	30.1720808597974	1	49341253	49344239	MER41-int:ERV1:LTR
1	49345695	49346412	717	*	20	41	21.3602127516493	49.4181292504412	1	49344325	49346810	MER41-int:ERV1:LTR
1	49347532	49347578	46	*	12	0	199.764424473033	0	1	49347532	49347578	MER41C:ERV1:LTR
1	49353617	49354050	433	*	22	14	38.907158885048	27.9422734983343	1	49353542	49354290	LTR1F:ERV1:LTR
1	49367162	49367548	386	*	18	27	35.709184685594	60.4502441652529	1	49367162	49367574	MSTB:ERVL-MaLR:LTR
1	49441591	49442076	485	*	34	12	53.6823986040934	21.3826293221421	1	49440368	49442076	HERVL-int:ERVL:LTR
1	49503206	49503988	782	*	49	18	47.9826313685227	19.8924077133739	1	49502408	49503988	THE1D-int:ERVL-MaLR:LTR
1	49503989	49504105	116	*	15	0	99.0211586827535	0	1	49503989	49504365	THE1D:ERVL-MaLR:LTR
1	49559468	49559874	406	*	0	29	0	61.7296144121365	1	49559405	49559954	MLT2B3:ERVL:LTR
1	49574475	49574773	298	*	0	35	0	101.501714972976	1	49573232	49578830	HERVL-int:ERVL:LTR
1	49577370	49577701	331	*	12	6	27.7618233406632	15.665521482234	1	49573232	49578830	HERVL-int:ERVL:LTR
1	49578831	49578879	48	*	8	0	127.627271191104	0	1	49578831	49579287	MLT2A1:ERVL:LTR
1	49578166	49578830	664	*	34	14	39.2107881370261	18.2213922059921	1	49573232	49578830	HERVL-int:ERVL:LTR
1	49628538	49628865	327	*	6	20	14.050708754984	52.8571621877622	1	49627415	49629069	ERV3-16A3_I-int:ERVL:LTR
1	49695181	49695274	93	*	14	0	115.276244946804	0	1	49695181	49695274	LTR104_Mam:Gypsy:LTR
1	49718076	49718253	177	*	0	11	0	53.7082520873956	1	49718076	49718495	MSTB:ERVL-MaLR:LTR
1	49730165	49730657	492	*	52	4	80.934367096798	7.02613497373912	1	49729809	49730858	LTR27E:ERV1:LTR
1	49747890	49747933	43	*	6	8	106.850738671622	160.784111957193	1	49747890	49747933	MLT2D:ERVL:LTR
1	49754791	49754882	91	*	13	0	109.39480387809	0	1	49754791	49755149	MLT2D:ERVL:LTR
1	49757065	49757338	273	*	22	0	61.7098893671274	0	1	49756963	49757338	THE1C:ERVL-MaLR:LTR
1	49757341	49757481	140	*	16	0	87.5158431024716	0	1	49757341	49758881	THE1C-int:ERVL-MaLR:LTR
1	49757693	49757998	305	*	0	18	0	51.0028289569128	1	49757341	49758881	THE1C-int:ERVL-MaLR:LTR
1	49782659	49782975	316	*	0	36	0	98.4548280497367	1	49782578	49782975	MSTD:ERVL-MaLR:LTR
1	49782976	49783013	37	*	0	14	0	327.000119588615	1	49782976	49783195	MLT1A0:ERVL-MaLR:LTR
1	49805715	49805975	260	*	20	26	58.9048943958944	86.4214601769911	1	49805619	49805975	MLT1A0:ERVL-MaLR:LTR
1	49805984	49806104	120	*	13	4	82.9577262742179	28.8071533923304	1	49805984	49807706	MLT1A0-int:ERVL-MaLR:LTR
1	49806655	49807064	409	*	10	22	18.7228270695997	46.4858709998485	1	49805984	49807706	MLT1A0-int:ERVL-MaLR:LTR
1	49846491	49846527	36	*	0	9	0	216.053650442478	1	49846491	49846527	THE1A:ERVL-MaLR:LTR
1	49913156	49913463	307	*	56	6	139.683267492544	16.8901876567409	1	49913054	49914708	MSTD-int:ERVL-MaLR:LTR
1	49982520	49983042	522	*	29	38	42.5424237303682	62.9121740752043	1	49982187	49983652	MER52A:ERV1:LTR
1	50024748	50025108	360	*	0	42	0	100.825036873156	1	50024698	50025108	LTR16E1:ERVL:LTR
1	50213131	50213456	325	*	35	5	82.4668521542521	13.2956092579986	1	50213131	50213456	MLT1J:ERVL-MaLR:LTR
1	50248139	50248188	49	*	0	19	0	335.103621094455	1	50248139	50248188	LTR81B:Gypsy:LTR
1	50248231	50248235	4	*	0	14	0	3024.75110619469	1	50248231	50248327	LTR81:Gypsy:LTR
1	50310651	50310899	248	*	22	7	67.9306443436524	24.3931540822152	1	50310651	50310920	LTR78B:ERV1:LTR
1	50351665	50351763	98	*	26	0	203.161778630738	0	1	50351665	50351763	MLT1O:ERVL-MaLR:LTR
1	50355195	50355243	48	*	6	11	95.7204533933284	198.049179572271	1	50354754	50355243	MER54B:ERVL:LTR
1	50357936	50358374	438	*	0	23	0	45.3811320564109	1	50357835	50358605	MER54B:ERVL:LTR
1	50386962	50387048	86	*	0	11	0	110.53907697057	1	50386663	50387048	MLT1A:ERVL-MaLR:LTR
1	50387049	50387194	145	*	16	22	84.498055409283	131.122215440952	1	50387049	50387194	HERV16-int:ERVL:LTR
1	50448496	50448593	97	*	0	8	0	71.2754310738071	1	50448496	50448593	LTR79:ERVL:LTR
1	50448615	50448799	184	*	0	11	0	51.6650033666795	1	50448615	50448799	LTR79:ERVL:LTR
1	50496166	50496298	132	*	8	8	46.4099167967653	52.3766425315098	1	50496166	50496298	MamRep1527:LTR:LTR
1	50534574	50534691	117	*	0	9	0	66.4780462899932	1	50534574	50534691	LTR33:ERVL:LTR
1	50544016	50544207	191	*	12	6	48.1108037997881	27.1481026734004	1	50543920	50544207	MSTB2:ERVL-MaLR:LTR
1	50716555	50716856	301	*	0	16	0	45.9383177020551	1	50716439	50717166	LTR12:ERV1:LTR
1	50727617	50727824	207	*	10	2	36.9934119394506	8.34989953400881	1	50727617	50728114	MLT2A2:ERVL:LTR
1	50746791	50747539	748	*	9	30	9.21373348171075	34.6610134399697	1	50746602	50747700	MSTA-int:ERVL-MaLR:LTR
1	50874041	50874065	24	*	0	7	0	252.062592182891	1	50874008	50874065	MER66C:ERV1:LTR
1	50932519	50932921	402	*	36	11	68.5758472071606	23.64766323251	1	50932146	50933700	THE1A-int:ERVL-MaLR:LTR
1	50945633	50946073	440	*	42	18	73.0956189549053	35.3542337087691	1	50944262	50946073	HERVL40-int:ERVL:LTR
1	50946194	50946348	154	*	31	3	154.147223646399	16.8353493851281	1	50946194	50946583	HERVL40-int:ERVL:LTR
1	50985078	50985424	346	*	13	7	28.7714657598444	17.4841104404317	1	50985078	50985466	MLT1C:ERVL-MaLR:LTR
1	50996846	50996862	16	*	1	8	47.8602266966642	432.107300884956	1	50996846	50997130	LTR88a:Gypsy:LTR
1	51032580	51032782	202	*	17	5	64.4454537697656	21.3914505388592	1	51032580	51033140	LTR50:ERVL:LTR
1	51037422	51037800	378	*	24	4	48.6199128347065	9.14512806105726	1	51037422	51037983	LTR67B:ERVL:LTR
1	51043045	51043281	236	*	14	0	45.4266558476813	0	1	51043045	51043420	MSTA:ERVL-MaLR:LTR
1	51048739	51049096	357	*	2	14	4.28999230894469	33.8907686968593	1	51048662	51049107	MER65A:ERV1:LTR
1	51058969	51059591	622	*	52	4	64.0188241344447	5.55765017215377	1	51058969	51061016	MER52A:ERV1:LTR
1	51059914	51061016	1102	*	46	77	31.9647249081169	60.3852307951753	1	51058969	51061016	MER52A:ERV1:LTR
1	51067733	51067814	81	*	13	0	122.900335221064	0	1	51066251	51067814	THE1B-int:ERVL-MaLR:LTR
1	51067815	51068135	320	*	20	3	47.8602266966642	8.10201189159292	1	51067815	51068139	THE1B:ERVL-MaLR:LTR
1	51089016	51089086	70	*	0	7	0	86.4214601769911	1	51089016	51089391	MSTA:ERVL-MaLR:LTR
1	51124410	51124558	148	*	12	4	62.0889427416184	23.3571513991868	1	51124410	51124918	MER66C:ERV1:LTR
1	51126009	51126240	231	*	12	0	39.7799286829417	0	1	51126009	51126240	LTR45B:ERV1:LTR
1	51129623	51129930	307	*	0	24	0	67.5607506269638	1	51129594	51129960	MLT1A0:ERVL-MaLR:LTR
1	51167808	51168139	331	*	14	13	32.3887938974404	33.9419632115071	1	51166900	51169107	ERVL-E-int:ERVL:LTR
1	51169906	51170069	163	*	14	26	65.7711090800784	137.850181877409	1	51169906	51170069	MamRep1527:LTR:LTR
1	51188545	51188594	49	*	0	6	0	105.822196135091	1	51188545	51188594	LTR49:ERV1:LTR
1	51214374	51214531	157	*	8	1	39.019802657153	5.50455160363001	1	51214374	51214531	LTR49-int:ERV1:LTR
1	51214532	51214630	98	*	16	1	125.022633003531	8.81851634459093	1	51214532	51214630	LTR37A:ERV1:LTR
1	51214632	51214765	133	*	8	0	46.0609700539325	0	1	51214632	51214961	LTR49-int:ERV1:LTR
1	51221363	51221575	212	*	0	25	0	101.91209926532	1	51221363	51221687	MLT1H1-int:ERVL-MaLR:LTR
1	51222626	51222718	92	*	12	4	99.8822122365166	37.5745479030396	1	51222162	51222718	LTR8:ERV1:LTR
1	51222719	51222753	34	*	12	6	270.269515463515	152.508459135867	1	51222719	51222753	MLT1H1-int:ERVL-MaLR:LTR
1	51222754	51223022	268	*	24	12	68.5758472071606	38.6961761986528	1	51222754	51223269	MLT1H1:ERVL-MaLR:LTR
1	51228327	51228722	395	*	8	25	15.5091367523367	54.6971266942982	1	51227125	51230169	HERV17-int:ERV1:LTR
1	51449588	51449627	39	*	9	2	176.714683187683	44.3186975266621	1	51449588	51449627	MER34A1:ERV1:LTR
1	51449632	51449841	209	*	20	6	73.2788159948925	24.8099885675573	1	51449632	51449901	LTR8A:ERV1:LTR
1	51483442	51483478	36	*	6	1	127.627271191104	24.0059611602753	1	51483442	51483478	MLT2B4:ERVL:LTR
1	51488949	51489075	126	*	12	9	72.9298692520597	61.7296144121365	1	51488736	51489075	MLT1J:ERVL-MaLR:LTR
1	51575671	51576201	530	*	66	54	95.3592441352403	88.0520537652363	1	51575671	51576201	MER34:ERV1:LTR
1	51607701	51607856	155	*	26	2	128.450672940725	11.1511561518698	1	51607701	51608304	MER50:ERV1:LTR
1	51622595	51622925	330	*	16	58	37.1279334374122	151.892263341378	1	51622406	51622925	MLT1F1:ERVL-MaLR:LTR
1	51630338	51630417	79	*	12	6	116.318525642526	65.6365520331578	1	51630135	51630417	LTR48B:ERV1:LTR
1	51631159	51631259	100	*	8	9	61.2610901717302	77.779314159292	1	51630958	51631259	LTR8A:ERV1:LTR
1	51631557	51631706	149	*	14	20	71.950944832569	116.001959969116	1	51631557	51631891	LTR8A:ERV1:LTR
1	51735421	51735427	6	*	0	11	0	1584.39343657817	1	51735268	51735427	LTR33:ERVL:LTR
1	51755129	51755188	59	*	11	0	142.769489806998	0	1	51755129	51755188	MLT1B:ERVL-MaLR:LTR
1	51758244	51758589	345	*	0	33	0	82.6640053866872	1	51758160	51758589	LTR54B:ERV1:LTR
1	51835769	51835824	55	*	0	14	0	219.981898632341	1	51835769	51835918	MER74A:ERVL:LTR
1	51846853	51847163	310	*	16	18	39.5232839817614	50.1802026834142	1	51846450	51847931	LTR12C:ERV1:LTR
1	51852001	51852341	340	*	40	0	90.0898384878384	0	1	51850972	51852424	LTR39-int:ERV1:LTR
1	51852807	51852906	99	*	26	3	201.10963945265	26.1883212657549	1	51852645	51852906	LTR39-int:ERV1:LTR
1	51853318	51853349	31	*	8	9	197.616419908807	250.901013417071	1	51853318	51854088	LTR39-int:ERV1:LTR
1	51859153	51859471	318	*	47	3	113.178900867583	8.15296794122558	1	51859062	51859745	MER57A-int:ERV1:LTR
1	51898769	51898802	33	*	1	20	23.2049583983826	523.766425315098	1	51898769	51898802	LTR33:ERVL:LTR
1	51901832	51902072	240	*	19	6	60.6229538157746	21.6053650442478	1	51901832	51902072	MLT1A1:ERVL-MaLR:LTR
1	51911487	51911599	112	*	12	0	82.0461029085672	0	1	51911487	51911617	MLT1O:ERVL-MaLR:LTR
1	51969490	51969728	238	*	21	93	67.5673788658788	337.697302372276	1	51969490	51969728	LTR79:ERVL:LTR
1	52005563	52006015	452	*	58	32	98.2617043683725	61.1833346385778	1	52005563	52006015	LTR61:ERV1:LTR
1	52006039	52006195	156	*	24	23	117.809788791789	127.416255389154	1	52006039	52006195	MER83:ERV1:LTR
1	52006199	52006244	45	*	8	16	136.135755937178	307.276302851524	1	52006199	52006244	LTR8:ERV1:LTR
1	52006245	52006481	236	*	14	20	45.4266558476813	73.2385255737213	1	52006245	52007211	LTR5_Hs:ERVK:LTR
1	52007566	52007896	330	*	16	22	37.1279334374122	57.6143067846608	1	52007212	52007896	LTR8:ERV1:LTR
1	52136972	52137266	294	*	10	11	26.0463818757356	32.3345599301668	1	52136972	52137266	THE1C:ERVL-MaLR:LTR
1	52155534	52155874	340	*	24	23	54.0539030927031	58.4615760020822	1	52155534	52156835	ERV3-16A3_I-int:ERVL:LTR
1	52159091	52159338	247	*	24	36	74.406182394814	125.958403496829	1	52159091	52159338	ERV3-16A3_I-int:ERVL:LTR
1	52159341	52159748	407	*	11	127	20.6963142472061	269.668929790611	1	52159341	52159748	ERV3-16A3_LTR:ERVL:LTR
1	52214689	52215075	386	*	4	20	7.93537437457644	44.7779586409281	1	52214624	52215075	MLT2B1:ERVL:LTR
1	52217028	52217286	258	*	34	2	100.914586523199	6.69933799821637	1	52217022	52217286	LTR10B2:ERV1:LTR
1	52230545	52230664	119	*	15	2	96.5248269512555	14.5246151557968	1	52230545	52230664	MER61B:ERV1:LTR
1	52258991	52259103	112	*	25	0	170.929381059515	0	1	52258991	52259381	MLT1C:ERVL-MaLR:LTR
1	52305902	52306781	879	*	0	45	0	44.2430683499955	1	52305490	52307095	MER52A:ERV1:LTR
1	52369961	52370207	246	*	4	16	12.4514410918151	56.2090797899129	1	52369961	52370315	THE1D:ERVL-MaLR:LTR
1	52452292	52452730	438	*	22	0	38.4630132356753	0	1	52452292	52453102	MER21B:ERVL:LTR
1	52571644	52571676	32	*	4	19	95.7204533933284	513.127419800885	1	52571644	52572319	MER51A:ERV1:LTR
1	52589016	52589207	191	*	19	11	76.1754393496645	49.7715215679007	1	52589016	52589636	MER51A:ERV1:LTR
1	52615702	52615756	54	*	0	8	0	128.031792854802	1	52615702	52615889	MLT1J:ERVL-MaLR:LTR
1	52834265	52834447	182	*	26	12	109.39480387809	56.9811825342799	1	52834265	52835240	MER41-int:ERV1:LTR,MER57-int:ERV1:LTR
1	52840935	52840974	39	*	10	12	196.349647986315	265.912185159973	1	52840599	52840974	MER41-int:ERV1:LTR
1	52840975	52841274	299	*	6	34	15.3664941902333	98.2718945156421	1	52840975	52841274	MER51B:ERV1:LTR
1	52926299	52926457	158	*	6	0	29.0796314106314	0	1	52926144	52926457	MER4CL34:ERV1:LTR
1	52949371	52949491	120	*	15	20	95.7204533933284	144.035766961652	1	52949371	52949958	LTR10C:ERV1:LTR
1	53112736	53112914	178	*	2	22	8.60408569827671	106.813040668191	1	53112736	53112914	LTR78:ERV1:LTR
1	53112998	53113159	161	*	0	20	0	107.355851151542	1	53112998	53113159	LTR78:ERV1:LTR
1	53141048	53141159	111	*	8	24	55.190171325883	186.857211193494	1	53141048	53141487	MER31B:ERV1:LTR
1	53155912	53156288	376	*	41	5	83.5008210452439	11.492215449068	1	53155671	53156345	MER50:ERV1:LTR
1	53185915	53186207	292	*	18	14	47.2046071528743	41.4349466602012	1	53185249	53186207	LTR13_:ERVK:LTR
1	53206204	53206562	358	*	28	24	59.8921272628647	57.9361744203293	1	53206204	53206920	THE1D-int:ERVL-MaLR:LTR
1	53262933	53263107	174	*	11	0	48.4103442449017	0	1	53262933	53263107	LTR33:ERVL:LTR
1	53350864	53350865	1	*	2	10	1531.52725429325	8642.14601769911	1	53350502	53350865	MLT1H:ERVL-MaLR:LTR
1	53389861	53389992	131	*	9	1	52.6097148421347	6.59705802877795	1	53389861	53389992	MLT1A0:ERVL-MaLR:LTR
1	53392180	53392306	126	*	8	6	48.6199128347065	41.1530762747577	1	53392101	53392306	MLT1K:ERVL-MaLR:LTR
1	53401320	53401788	468	*	12	56	19.6349647986315	103.410294228878	1	53401320	53401788	MLT1C:ERVL-MaLR:LTR
1	53418097	53418172	75	*	0	12	0	138.274336283186	1	53418097	53418172	MLT1L:ERVL-MaLR:LTR
1	53418179	53418254	75	*	4	12	40.8407267811534	138.274336283186	1	53418179	53418294	MLT1L:ERVL-MaLR:LTR
1	53423701	53423947	246	*	20	20	62.2572054590754	70.2613497373912	1	53423122	53423947	LTR49-int:ERV1:LTR
1	53426663	53427006	343	*	42	16	93.7669747526482	40.3132175752728	1	53424769	53428332	HERVH-int:ERV1:LTR
1	53433836	53434199	363	*	30	28	63.2862501774072	66.6611814037397	1	53432998	53434803	HERVH-int:ERV1:LTR
1	53446161	53446277	116	*	28	2	184.839496207806	14.9002517546536	1	53445875	53446277	MSTB1:ERVL-MaLR:LTR
1	53476499	53476500	1	*	2	12	1531.52725429325	10370.5752212389	1	53476499	53476898	LTR33:ERVL:LTR
1	53479833	53480129	296	*	6	19	15.5222356854046	55.4732345730686	1	53479833	53480310	ERVL-E-int:ERVL:LTR
1	53481628	53481817	189	*	2	20	8.10331880578441	91.4512806105726	1	53481389	53481817	ERVL-E-int:ERVL:LTR
1	53481859	53481939	80	*	4	5	38.2881813573313	54.0134126106195	1	53481859	53481939	LTR33:ERVL:LTR
1	53504968	53505082	114	*	41	5	275.406216780804	37.9041492004347	1	53504968	53505082	LTR33:ERVL:LTR
1	53567592	53567897	305	*	20	6	50.2140083374837	17.0009429856376	1	53566938	53568544	MSTA-int:ERVL-MaLR:LTR
1	53574485	53574514	29	*	2	10	52.8112846308019	298.005035093073	1	53574450	53574514	LTR16A1:ERVL:LTR
1	53844446	53844523	77	*	25	3	248.624554268385	33.6706987702563	1	53844229	53844523	MLT1I:ERVL-MaLR:LTR
1	53891554	53891620	66	*	9	2	104.422312792722	26.1883212657549	1	53891310	53891620	ERVL-B4-int:ERVL:LTR
1	53891764	53891953	189	*	9	7	36.4649346260299	32.0079482137004	1	53891764	53892293	ERVL-E-int:ERVL:LTR
1	53912961	53913189	228	*	37	16	124.268658791339	60.6466387206955	1	53912961	53913417	LTR16A1:ERVL:LTR
1	53919453	53919656	203	*	17	42	64.1279884802594	178.803021055844	1	53919306	53919656	MLT1H:ERVL-MaLR:LTR
1	53929028	53929069	41	*	11	2	205.448778014949	42.1568098424347	1	53929028	53929505	LTR33:ERVL:LTR
1	53929384	53929505	121	*	6	3	37.9717501064443	21.4268083083449	1	53929028	53929505	LTR33:ERVL:LTR
1	53991693	53992030	337	*	17	6	38.6290257017586	15.3866101205325	1	53991630	53993280	MER52A:ERV1:LTR
1	54003047	54003216	169	*	16	6	72.4983315641777	30.6821752107661	1	54002867	54003216	THE1B:ERVL-MaLR:LTR
1	54003217	54003643	426	*	24	14	43.1416127969931	28.4014188375088	1	54003217	54004787	LTR12C:ERV1:LTR
1	54004015	54004322	307	*	14	20	34.9208168731361	56.3006255224698	1	54003217	54004787	LTR12C:ERV1:LTR
1	54019365	54019503	138	*	17	5	94.333200445599	31.312123252533	1	54019196	54019503	LTR16C:ERVL:LTR
1	54064385	54064683	298	*	22	6	56.5328852255899	17.4002939953673	1	54064264	54064683	MER51A:ERV1:LTR
1	54103103	54103225	122	*	0	9	0	63.753536196141	1	54101969	54103225	ERV3-16A3_I-int:ERVL:LTR
1	54103226	54103501	275	*	0	28	0	87.9927594529364	1	54103226	54103596	THE1D:ERVL-MaLR:LTR
1	54115665	54115757	92	*	16	0	133.176282982022	0	1	54115620	54115757	LTR88a:Gypsy:LTR
1	54116284	54116367	83	*	15	0	138.39101695421	0	1	54116284	54116772	LTR16C:ERVL:LTR
1	54128455	54128563	108	*	30	11	212.712118651841	88.0218575876762	1	54128455	54128563	LTR33:ERVL:LTR
1	54131654	54131983	329	*	14	2	32.5856862615586	5.25358420528822	1	54131498	54132184	MamGypLTR3a:Gypsy:LTR
1	54131984	54132184	200	*	0	20	0	86.4214601769911	1	54131498	54132184	MamGypLTR3a:Gypsy:LTR
1	54157730	54157797	67	*	7	18	80.0051550750207	232.177057191917	1	54157478	54157797	MLT1A0:ERVL-MaLR:LTR
1	54167520	54167813	293	*	40	28	104.541109508072	82.5870609199915	1	54167457	54167813	LTR16C:ERVL:LTR
1	54185796	54186137	341	*	40	0	89.8256454130941	0	1	54185796	54186137	THE1B:ERVL-MaLR:LTR
1	54346440	54346528	88	*	17	16	147.931609789689	157.129927594529	1	54346440	54346528	MLT1C:ERVL-MaLR:LTR
1	54347656	54347953	297	*	20	8	51.5665742186281	23.2785077917821	1	54347602	54347953	MLT1C:ERVL-MaLR:LTR
1	54424424	54424442	18	*	0	13	0	624.154990167158	1	54424424	54424629	LTR16:ERVL:LTR
1	54453067	54453202	135	*	21	0	119.118786445031	0	1	54453067	54453211	LTR33:ERVL:LTR
1	54457200	54457441	241	*	50	45	158.872121814653	161.367871699776	1	54457200	54457441	LTR16A:ERVL:LTR
1	54566519	54566735	216	*	11	23	38.9972217528375	92.0228511143887	1	54566519	54567030	MLT1H1:ERVL-MaLR:LTR
1	54635051	54635456	405	*	16	6	30.2523902082618	12.8031792854802	1	54634571	54635753	HERVK9-int:ERVK:LTR
1	54664150	54664155	5	*	22	4	3369.35995944516	691.371681415929	1	54664037	54664155	MLT1K:ERVL-MaLR:LTR
1	54689112	54689444	332	*	23	1	53.049889832447	2.60305602942744	1	54689041	54689444	MLT1C:ERVL-MaLR:LTR
1	54737788	54737908	120	*	23	3	146.77136186977	21.6053650442478	1	54737709	54737908	THE1B:ERVL-MaLR:LTR
1	54738201	54738259	58	*	7	7	92.4197481039032	104.301762282576	1	54738201	54738381	THE1B:ERVL-MaLR:LTR
1	54845389	54845447	58	*	9	0	118.825390419304	0	1	54845389	54845735	LTR16C:ERVL:LTR
1	54859379	54859430	51	*	3	11	45.0449192439192	186.399227832726	1	54858938	54859430	MLT1F1:ERVL-MaLR:LTR
1	54893235	54893551	316	*	18	0	43.6194471159471	0	1	54893126	54893551	MER65A:ERV1:LTR
1	54899747	54900082	335	*	14	6	32.0020620300083	15.4784704794611	1	54899560	54903183	HERVH-int:ERV1:LTR
1	54900330	54900611	281	*	0	20	0	61.5099360690328	1	54899560	54903183	HERVH-int:ERV1:LTR
1	54906268	54906465	197	*	20	15	77.7425002179317	65.8031422667445	1	54906017	54906465	MER4A1:ERV1:LTR
1	54909209	54909543	334	*	21	0	48.1468148804765	0	1	54907642	54910857	HERVH-int:ERV1:LTR
1	54910051	54910464	413	*	58	0	107.540654659817	0	1	54907642	54910857	HERVH-int:ERV1:LTR
1	54915024	54916092	1068	*	59	22	42.3034213498605	17.8021734446985	1	54912605	54918793	HERV17-int:ERV1:LTR
1	54918548	54918793	245	*	9	1	28.1300924257945	3.52740653783637	1	54912605	54918793	HERV17-int:ERV1:LTR
1	54918794	54919045	251	*	20	8	61.0170220833966	27.5446885026267	1	54918794	54919525	LTR17:ERV1:LTR
1	54924043	54924250	207	*	14	18	51.7907767152308	75.1490958060793	1	54924043	54925032	MER11C:ERVK:LTR
1	54930854	54930976	122	*	18	10	112.981518759338	70.8372624401567	1	54930727	54930976	MSTB:ERVL-MaLR:LTR
1	54932461	54932925	464	*	2	18	3.30070528942512	33.5255664479707	1	54932383	54933506	PRIMAX-int:ERV1:LTR
1	54934512	54934596	84	*	1	14	9.11623365650746	144.035766961652	1	54934474	54934596	PRIMAX-int:ERV1:LTR
1	54934932	54935106	174	*	0	16	0	79.4680093581528	1	54934932	54935270	PRIMAX-int:ERV1:LTR
1	54936009	54936164	155	*	8	0	39.5232839817614	0	1	54936009	54936164	ERV24B_Prim-int:ERV1:LTR
1	54958475	54958741	266	*	33	3	95.0007507362357	9.74678122296893	1	54958448	54958741	MER4A1:ERV1:LTR
1	54958744	54958761	17	*	14	2	630.628869414869	101.672306090578	1	54958744	54959694	MER51-int:ERV1:LTR
1	54965848	54966010	162	*	12	23	56.7232316404909	122.697134819185	1	54965848	54966010	LTR67B:ERVL:LTR
1	54966075	54966385	310	*	0	32	0	89.2092492149586	1	54966075	54966514	MLT1L:ERVL-MaLR:LTR
1	55026243	55026615	372	*	22	1	45.2870962291016	2.32315753163955	1	55023171	55026637	HERVH-int:ERV1:LTR
1	55030960	55031306	346	*	29	2	64.1825005411913	4.99546012583764	1	55030953	55031306	THE1A:ERVL-MaLR:LTR
1	55031307	55031443	136	*	19	3	106.981683204308	19.0635573919833	1	55031307	55032881	THE1A-int:ERVL-MaLR:LTR
1	55032013	55032475	462	*	11	38	18.2324673130149	71.0825862927633	1	55031307	55032881	THE1A-int:ERVL-MaLR:LTR
1	55180481	55180615	134	*	19	0	108.578424744671	0	1	55180113	55180615	MLT1G3:ERVL-MaLR:LTR
1	55224451	55224826	375	*	2	23	4.08407267811534	53.0051622418879	1	55224449	55224826	MLT1H2:ERVL-MaLR:LTR
1	55225778	55225905	127	*	8	22	48.2370788753781	149.706466448331	1	55225683	55225905	MamGypLTR1a:Gypsy:LTR
1	55246375	55246644	269	*	18	24	51.2406888053505	77.1046484850479	1	55246375	55246815	LTR33:ERVL:LTR
1	55271803	55271930	127	*	6	10	36.1778091565336	68.0483938401505	1	55271700	55271930	MLT1A0:ERVL-MaLR:LTR
1	55297862	55297889	27	*	6	5	170.169694921473	160.039741068502	1	55297763	55297889	MLT1J1:ERVL-MaLR:LTR
1	55315470	55315657	187	*	15	3	61.4248898780717	13.8644053759879	1	55315351	55315657	MLT1B:ERVL-MaLR:LTR
1	55325495	55325547	52	*	12	6	176.714683187683	99.7170694349898	1	55325495	55325547	MLT1H:ERVL-MaLR:LTR
1	55325588	55325730	142	*	12	0	64.7124191954896	0	1	55325588	55325730	MLT1H:ERVL-MaLR:LTR
1	55359374	55359649	275	*	3	14	8.35378502341775	43.9963797264682	1	55359208	55359649	MLT1C:ERVL-MaLR:LTR
1	55408543	55408861	318	*	14	6	33.7128640882163	16.3059358824512	1	55407838	55408901	ERVL-E-int:ERVL:LTR
1	55410462	55410642	180	*	22	2	93.5933322068099	9.60238446411013	1	55410289	55410642	LTR16E1:ERVL:LTR
1	55410925	55411350	425	*	7	12	12.6125773882974	24.4013534617387	1	55410925	55411559	ERVL-E-int:ERVL:LTR
1	55412765	55412800	35	*	7	0	153.152725429325	0	1	55412353	55412800	MER31B:ERV1:LTR
1	55497908	55498033	125	*	0	9	0	62.2234513274336	1	55497908	55498660	ERVL-E-int:ERVL:LTR
1	55498553	55498660	107	*	12	0	85.8800329510236	0	1	55497908	55498660	ERVL-E-int:ERVL:LTR
1	55498783	55499190	407	*	31	0	58.3259765148536	0	1	55498783	55499942	ERVL-E-int:ERVL:LTR
1	55502295	55502405	110	*	9	10	62.6533876756331	78.5649637972647	1	55502037	55502405	MLT1C:ERVL-MaLR:LTR
1	55527372	55527451	79	*	21	13	203.55741987442	142.212529405175	1	55527372	55527455	LTR41:ERVL:LTR
1	55548574	55548638	64	*	7	0	83.7553967191623	0	1	55548525	55548638	LTR37B:ERV1:LTR
1	55548836	55549065	229	*	7	20	23.4076217905082	75.4772577964988	1	55548836	55549211	LTR37B:ERV1:LTR
1	55570463	55570550	87	*	10	0	88.0188077180031	0	1	55570463	55570874	MLT1J:ERVL-MaLR:LTR
1	55616696	55616866	170	*	9	16	40.5404273195273	81.3378448724623	1	55616505	55616866	THE1B:ERVL-MaLR:LTR
1	55623069	55623292	223	*	16	14	54.9426817683679	54.2556252232231	1	55623069	55623425	MLT1A0:ERVL-MaLR:LTR
1	55639390	55639572	182	*	28	0	117.809788791789	0	1	55639286	55639572	MLT1H:ERVL-MaLR:LTR
1	55731576	55732069	493	*	9	41	13.9794576963887	71.8718025812705	1	55730142	55734486	HERVL-int:ERVL:LTR
1	55734895	55734929	34	*	0	11	0	279.598841749089	1	55734489	55734929	MLT2A1:ERVL:LTR
1	55735900	55736164	264	*	0	24	0	78.5649637972647	1	55735789	55736164	THE1D:ERVL-MaLR:LTR
1	55737311	55737647	336	*	26	35	59.2555187672985	90.0223543510324	1	55737170	55737930	MamGypLTR1d:Gypsy:LTR
1	55766440	55766674	234	*	50	11	163.624706655262	40.6254727327736	1	55766288	55766674	MLT2B4:ERVL:LTR
1	55774537	55774784	247	*	14	16	43.4036063969748	55.9815126652574	1	55774537	55774784	MLT1A:ERVL-MaLR:LTR
1	55784532	55784931	399	*	28	11	53.7377983962545	23.8254652117018	1	55783951	55787189	HERV17-int:ERV1:LTR
1	55789013	55789438	425	*	36	0	64.8646837112437	0	1	55788969	55791088	ERVL-int:ERVL:LTR
1	55790225	55790568	343	*	0	14	0	35.2740653783637	1	55788969	55791088	ERVL-int:ERVL:LTR
1	55828300	55828458	158	*	1	18	4.84660523510523	98.4548280497367	1	55828300	55828663	LTR16A1:ERVL:LTR
1	55832186	55832474	288	*	16	8	42.5424237303682	24.0059611602753	1	55832186	55832621	LTR16C:ERVL:LTR
1	55847150	55847215	65	*	16	0	188.495662066862	0	1	55846993	55847215	LTR16B1:ERVL:LTR
1	55871341	55871647	306	*	8	21	20.0199641084085	59.3088452195037	1	55871112	55871647	MLT2A2:ERVL:LTR
1	55876217	55876587	370	*	34	7	70.3674684405008	16.3500059794308	1	55876217	55876587	MLT2B4:ERVL:LTR
1	55885819	55886173	354	*	12	7	25.9580890558179	17.088989300535	1	55885724	55886173	LTR33A:ERVL:LTR
1	55912759	55913118	359	*	36	10	76.7896673461799	24.0728301328666	1	55912296	55913896	MER52A:ERV1:LTR
1	55919872	55919928	56	*	0	6	0	92.5944216182048	1	55919573	55919928	THE1D:ERVL-MaLR:LTR
1	55933847	55934260	413	*	14	1	25.9580890558179	2.09252930210632	1	55933408	55934975	THE1A-int:ERVL-MaLR:LTR
1	55934301	55934743	442	*	5	18	8.66248446998447	35.1942598005846	1	55933408	55934975	THE1A-int:ERVL-MaLR:LTR
1	55995641	55995792	151	*	12	8	60.8553875878114	45.7862040672801	1	55995430	55995792	MSTD:ERVL-MaLR:LTR
1	55995808	55996005	197	*	22	0	85.5167502397248	0	1	55995808	55996880	MER11C:ERVK:LTR
1	56001624	56001757	133	*	2	20	11.5152425134831	129.957082972919	1	56001603	56001757	LTR33A_:ERVL:LTR
1	56001817	56002008	191	*	0	25	0	113.117094472502	1	56001817	56002008	LTR33A_:ERVL:LTR
1	56021048	56021170	122	*	0	14	0	99.1721674162194	1	56020964	56021170	THE1A:ERVL-MaLR:LTR
1	56021453	56021593	140	*	0	33	0	203.707727560051	1	56021453	56021593	THE1A:ERVL-MaLR:LTR
1	56021594	56021731	137	*	0	21	0	132.470851366191	1	56021594	56023166	THE1A-int:ERVL-MaLR:LTR
1	56032416	56032469	53	*	7	8	101.138592264649	130.447487059609	1	56031873	56032469	MER4B-int:ERV1:LTR
1	56032470	56032753	283	*	14	8	37.8822995761582	24.4300947496795	1	56032470	56032809	LTR47A:ERVL:LTR
1	56043751	56044032	281	*	0	14	0	43.056955248323	1	56043751	56044032	LTR81B:Gypsy:LTR
1	56142452	56142463	11	*	13	6	904.993377536923	471.389782783588	1	56142011	56142463	MLT1F:ERVL-MaLR:LTR
1	56142503	56142832	329	*	26	7	60.5162744857517	18.3875447185088	1	56142503	56143795	MLT1F-int:ERVL-MaLR:LTR
1	56251772	56251962	190	*	4	23	16.1213395188764	104.6154517932	1	56251685	56251962	MLT1A0:ERVL-MaLR:LTR
1	56299485	56299583	98	*	0	11	0	97.0036797905003	1	56299485	56299583	LTR85a:Gypsy:LTR
1	56299638	56299657	19	*	2	11	80.6066975943818	500.334769445738	1	56299638	56299657	LTR85a:Gypsy:LTR
1	56325135	56325553	418	*	32	0	58.623052795914	0	1	56325135	56325553	MSTA:ERVL-MaLR:LTR
1	56356903	56356988	85	*	6	11	54.0539030927031	111.839536699636	1	56356903	56357123	MER4A:ERV1:LTR
1	56360367	56360752	385	*	27	4	53.7029037219712	8.97885300540168	1	56360367	56360995	MLT1G3:ERVL-MaLR:LTR
1	56429193	56429264	71	*	10	6	107.854031992483	73.0322198678798	1	56429193	56429264	MSTA:ERVL-MaLR:LTR
1	56429359	56429451	92	*	7	6	58.2646238046347	56.3618218545594	1	56429359	56429705	MLT1A0:ERVL-MaLR:LTR
1	56431004	56431122	118	*	0	12	0	87.8862306884656	1	56431004	56431122	MLT1J:ERVL-MaLR:LTR
1	56455322	56455544	222	*	0	32	0	124.571474128996	1	56455322	56455544	MLT1J:ERVL-MaLR:LTR
1	56494012	56494136	124	*	8	20	49.4041049772017	139.389451898373	1	56493707	56494136	MLT1D:ERVL-MaLR:LTR
1	56556130	56556338	208	*	10	28	36.815558997434	116.336581007488	1	56556130	56556338	MLT1B:ERVL-MaLR:LTR
1	56635124	56635138	14	*	0	7	0	432.107300884956	1	56635124	56635485	THE1B:ERVL-MaLR:LTR
1	56656293	56656488	195	*	28	0	109.955802872336	0	1	56656293	56656488	LTR87:ERVL:LTR
1	56731626	56731682	56	*	6	8	82.0461029085672	123.459228824273	1	56731626	56731682	MER90a:ERV1:LTR
1	56805614	56805975	361	*	1	20	2.12122888406268	47.8789253058123	1	56805614	56805975	THE1B:ERVL-MaLR:LTR
1	56831153	56831528	375	*	0	33	0	76.0508849557522	1	56831153	56831528	MLT1J2:ERVL-MaLR:LTR
1	56835910	56836215	305	*	32	49	80.342413339974	138.841034382707	1	56835910	56836253	MLT1M:ERVL-MaLR:LTR
1	56839010	56839408	398	*	53	2	101.973548338621	4.34278694356739	1	56838922	56839791	LTR1E:ERV1:LTR
1	56847020	56847403	383	*	19	4	37.9882739315559	9.02573996626539	1	56846918	56848475	THE1A-int:ERVL-MaLR:LTR
1	56861303	56861451	148	*	0	21	0	122.625044845731	1	56861303	56861577	MSTB2:ERVL-MaLR:LTR
1	56865493	56865576	83	*	16	8	147.617084751157	83.2977929416782	1	56865228	56865576	MLT1A0:ERVL-MaLR:LTR
1	56878280	56878333	53	*	20	7	288.967406470425	114.141551177158	1	56877947	56878333	MLT1B:ERVL-MaLR:LTR
1	56896411	56896715	304	*	0	16	0	45.4849790405217	1	56896146	56896715	MLT2B4:ERVL:LTR
1	56903354	56903518	164	*	26	10	121.401550645197	52.6960123030434	1	56903147	56903518	THE1C:ERVL-MaLR:LTR
1	56922473	56922824	351	*	12	6	26.1799530648419	14.772899175554	1	56922473	56922835	MLT1A:ERVL-MaLR:LTR
1	56969234	56969527	293	*	16	36	41.8164438032288	106.183364039989	1	56969043	56969527	MLT1H:ERVL-MaLR:LTR
1	56969579	56969710	131	*	8	25	46.7641909707864	164.926450719449	1	56969579	56969849	MLT1I:ERVL-MaLR:LTR
1	57002487	57002792	305	*	0	28	0	79.3377339329755	1	57002283	57002792	MER90a:ERV1:LTR
1	57030035	57030351	316	*	16	4	38.7728418808419	10.9394253388596	1	57030011	57030351	THE1A:ERVL-MaLR:LTR
1	57050049	57050234	185	*	34	6	140.734936881002	28.0285816790242	1	57049712	57050234	LTR33A:ERVL:LTR
1	57139139	57139261	122	*	0	9	0	63.753536196141	1	57139139	57139500	MLT1A1:ERVL-MaLR:LTR
1	57143022	57143207	185	*	34	11	140.734936881002	51.3857330782109	1	57143022	57143419	LTR79:ERVL:LTR
1	57171859	57172122	263	*	35	15	101.907707034722	49.2898061845957	1	57171859	57172320	MLT1C:ERVL-MaLR:LTR
1	57244901	57245185	284	*	0	22	0	66.9462015455565	1	57244865	57245286	MSTA-int:ERVL-MaLR:LTR,MSTA:ERVL-MaLR:LTR
1	57246191	57246786	595	*	14	44	18.0179676975677	63.9083066855061	1	57245895	57247156	MSTA-int:ERVL-MaLR:LTR
1	57247833	57247989	156	*	14	11	68.7223767952101	60.9382090991604	1	57247602	57247989	MLT1J1:ERVL-MaLR:LTR
1	57273233	57273281	48	*	0	6	0	108.026825221239	1	57273233	57273531	LTR16B2:ERVL:LTR
1	57342585	57342665	80	*	11	2	105.292498732661	21.6053650442478	1	57342585	57343972	LTR12C:ERV1:LTR
1	57403104	57403480	376	*	28	10	57.0249509577275	22.9844308981359	1	57403041	57403526	MLT1K:ERVL-MaLR:LTR
1	57479500	57479871	371	*	26	4	53.6653754873647	9.31767764711495	1	57479484	57479871	MLT1G1:ERVL-MaLR:LTR
1	57524687	57524855	168	*	0	15	0	77.1620180151707	1	57524397	57524855	LTR7B:ERV1:LTR
1	57544601	57544939	338	*	27	0	61.1704672572749	0	1	57544601	57544979	THE1C:ERVL-MaLR:LTR
1	57558682	57559060	378	*	10	26	20.258297014461	59.4433323968722	1	57557525	57562090	HERVL-int:ERVL:LTR
1	57581862	57582113	251	*	22	5	67.1187242917362	17.2154303141417	1	57581862	57582139	MLT1A:ERVL-MaLR:LTR
1	57584303	57584380	77	*	3	16	29.8349465122062	179.577060108034	1	57583950	57584380	MER57A1:ERV1:LTR
1	57584408	57584613	205	*	3	31	11.2062969826336	130.686110511548	1	57584408	57584915	LTR81A:Gypsy:LTR
1	57590631	57590735	104	*	35	3	257.708912982038	24.9292673587474	1	57590631	57590735	MLT1B:ERVL-MaLR:LTR
1	57760736	57761018	282	*	0	22	0	67.4209973011988	1	57760736	57761018	MLT1H:ERVL-MaLR:LTR
1	57789398	57789736	338	*	14	3	31.7180200593277	7.67054380269152	1	57789359	57789745	MLT1A0:ERVL-MaLR:LTR
1	57822198	57822307	109	*	14	6	98.3549612848879	47.571445968986	1	57822198	57822307	LTR91:ERVL:LTR
1	57840958	57841386	428	*	14	10	25.0483429440485	20.1919299478951	1	57840861	57842468	THE1D-int:ERVL-MaLR:LTR
1	57852251	57852387	136	*	0	27	0	171.57201652785	1	57851956	57852387	MER39:ERV1:LTR
1	57902870	57902927	57	*	14	3	188.082294386891	45.4849790405217	1	57902870	57903234	THE1B:ERVL-MaLR:LTR
1	57938462	57938710	248	*	5	10	15.4387828053755	34.8473629745932	1	57938337	57938710	THE1C:ERVL-MaLR:LTR
1	58012319	58012416	97	*	3	20	23.6834111488647	178.188577684518	1	58012319	58012416	MLT1J2:ERVL-MaLR:LTR
1	58012503	58012572	69	*	0	13	0	162.823040913172	1	58012503	58012857	MLT1A0:ERVL-MaLR:LTR
1	58037712	58037784	72	*	8	7	85.0848474607363	84.0208640609636	1	58037712	58037885	LTR16C:ERVL:LTR
1	58039046	58039452	406	*	9	38	16.9750557741863	80.8870809538341	1	58039046	58039569	MER74A:ERVL:LTR
1	58052849	58052916	67	*	10	2	114.293078678601	25.7974507991018	1	58052849	58053215	MSTB1-int:ERVL-MaLR:LTR,MSTB1:ERVL-MaLR:LTR
1	58061329	58061706	377	*	9	31	18.2808292952776	71.0627391375789	1	58061254	58061706	MLT1C:ERVL-MaLR:LTR
1	58075205	58075221	16	*	0	11	0	594.147538716814	1	58075205	58075247	MLT1O:ERVL-MaLR:LTR
1	58076026	58076074	48	*	7	0	111.673862292216	0	1	58075975	58076074	MLT1O:ERVL-MaLR:LTR
1	58081264	58081680	416	*	48	0	88.3573415938416	0	1	58081264	58081680	MLT1I:ERVL-MaLR:LTR
1	58092770	58092805	35	*	0	12	0	296.302149178255	1	58092350	58092805	MLT1L:ERVL-MaLR:LTR
1	58199130	58199353	223	*	2	15	6.86783522104598	58.1310270248819	1	58199130	58199353	MLT1K:ERVL-MaLR:LTR
1	58202410	58202415	5	*	10	0	1531.52725429325	0	1	58202410	58202546	MLT1H1:ERVL-MaLR:LTR
1	58206877	58207279	402	*	14	24	26.6683850250069	51.5949015982037	1	58206774	58207279	MLT1H:ERVL-MaLR:LTR
1	58264428	58264474	46	*	6	3	99.8822122365166	56.3618218545594	1	58264428	58264813	MLT1J1:ERVL-MaLR:LTR
1	58313410	58313630	220	*	14	11	48.7304126366035	43.2107300884956	1	58313202	58313630	LTR33:ERVL:LTR
1	58313640	58313819	179	*	7	6	29.9460636314323	28.9680872101646	1	58313640	58313819	MLT1A0:ERVL-MaLR:LTR
1	58328089	58328251	162	*	3	11	14.1808079101227	58.6812383917841	1	58327889	58328251	LTR16A:ERVL:LTR
1	58333181	58333287	106	*	4	19	28.8967406470425	154.906390883286	1	58333181	58333287	MLT1O:ERVL-MaLR:LTR
1	58347638	58347934	296	*	50	10	129.351964045038	29.1964392489835	1	58347638	58347934	LTR33A_:ERVL:LTR
1	58347965	58348013	48	*	10	2	159.534088988881	36.008941740413	1	58347965	58348136	LTR33A:ERVL:LTR
1	58412223	58412435	212	*	4	11	14.4483703235213	44.8413236767407	1	58412030	58412435	MLT1K:ERVL-MaLR:LTR
1	58423494	58423799	305	*	12	24	30.1284050024902	68.0037719425504	1	58423494	58423898	LTR33:ERVL:LTR
1	58440812	58441128	316	*	12	12	29.0796314106314	32.8182760165789	1	58440812	58441251	LTR16C:ERVL:LTR
1	58459624	58459695	71	*	11	4	118.639435191731	48.6881465785866	1	58459198	58459695	MLT1F1:ERVL-MaLR:LTR
1	58459998	58460019	21	*	11	0	401.114280886328	0	1	58459998	58460098	MLT1F1:ERVL-MaLR:LTR
1	58498721	58498815	94	*	6	0	48.8785293923379	0	1	58498645	58498815	LTR37A:ERV1:LTR
1	58591361	58591611	250	*	8	8	24.5044360686921	27.6548672566372	1	58591104	58591611	MLT1H1:ERVL-MaLR:LTR
1	58597972	58598092	120	*	0	21	0	151.237555309735	1	58597972	58598533	LTR67B:ERVL:LTR
1	58609158	58609352	194	*	1	16	3.94723519147746	71.2754310738071	1	58609158	58609352	MLT1J:ERVL-MaLR:LTR
1	58609372	58609426	54	*	11	8	155.98888701135	128.031792854802	1	58609372	58609435	MLT1J:ERVL-MaLR:LTR
1	58614078	58614421	343	*	18	13	40.1858463225635	32.7544892799092	1	58613820	58614421	LTR26:ERV1:LTR
1	58623456	58623755	299	*	21	1	53.7827296658166	2.89034983869536	1	58623249	58624834	LTR12C:ERV1:LTR
1	58624029	58624564	535	*	8	39	11.4506710601365	62.9988214374328	1	58623249	58624834	LTR12C:ERV1:LTR
1	58644777	58645075	298	*	29	4	74.5206214337321	11.6001959969116	1	58644563	58645082	LTR67B:ERVL:LTR
1	58685800	58685929	129	*	36	8	213.701477343245	53.5947039857309	1	58685800	58685929	MER34A1:ERV1:LTR
1	58723255	58723428	173	*	0	20	0	99.9092025167528	1	58723049	58723428	MLT1A:ERVL-MaLR:LTR
1	58765934	58766019	85	*	37	2	333.332402405002	20.3344612181156	1	58765934	58766019	MLT1N2:ERVL-MaLR:LTR
1	58772775	58772876	101	*	11	0	83.3999989961673	0	1	58772663	58772876	MLT1K:ERVL-MaLR:LTR
1	58786817	58787131	314	*	28	2	68.2846546500177	5.50455160363001	1	58786782	58787154	MLT1I:ERVL-MaLR:LTR
1	58837137	58837158	21	*	11	2	401.114280886328	82.3061525495154	1	58837024	58837158	LTR40b:ERVL:LTR
1	58837494	58837517	23	*	11	0	366.234778200561	0	1	58837494	58837780	LTR40b:ERVL:LTR
1	58842090	58842516	426	*	16	38	28.7610751979954	77.0895654160954	1	58842090	58842516	MLT1C:ERVL-MaLR:LTR
1	58857638	58857937	299	*	29	4	74.2713885861277	11.5613993547814	1	58857638	58858091	LTR33:ERVL:LTR
1	58991447	58991813	366	*	20	20	41.8450069479031	47.2248416267711	1	58991446	58991846	LTR16:ERVL:LTR
1	58997104	58997438	334	*	64	10	146.733150111929	25.8746886757459	1	58997104	58997601	MLT2B4:ERVL:LTR
1	59011461	59011859	398	*	28	4	53.872817990215	8.68557388713479	1	59011315	59011859	MLT1D:ERVL-MaLR:LTR
1	59022842	59023252	410	*	20	21	37.3543232754452	44.2646503345564	1	59022754	59023252	MER70C:ERVL:LTR
1	59032125	59032290	165	*	26	3	120.66578367159	15.7129927594529	1	59031982	59032290	MLT1A0:ERVL-MaLR:LTR
1	59048341	59048713	372	*	14	8	28.819061236701	18.5852602531164	1	59048307	59048732	MSTA:ERVL-MaLR:LTR
1	59066937	59067147	210	*	0	38	0	156.381689844079	1	59066937	59067497	MER39:ERV1:LTR
1	59087402	59087647	245	*	3	20	9.37669747526482	70.5481307567275	1	59087303	59087647	THE1A:ERVL-MaLR:LTR
1	59095708	59096184	476	*	3	47	4.82624134756277	85.3321140403064	1	59095708	59096184	MLT2B1:ERVL:LTR
1	59131421	59131630	209	*	15	13	54.9591119961694	53.7549752297074	1	59131273	59131630	MLT1A0:ERVL-MaLR:LTR
1	59170267	59170324	57	*	0	17	0	257.748214562956	1	59170267	59170721	MLT1L:ERVL-MaLR:LTR
1	59182149	59182379	230	*	23	41	76.5763627146627	154.055646402462	1	59182149	59182685	MLT1F:ERVL-MaLR:LTR
1	59187217	59187244	27	*	23	0	652.317163865645	0	1	59187091	59187244	LTR85a:Gypsy:LTR
1	59191177	59191320	143	*	15	0	80.3248559944014	0	1	59191051	59191320	MLT1I:ERVL-MaLR:LTR
1	59211675	59211711	36	*	13	4	276.525754247393	96.0238446411013	1	59211675	59211757	MLT1J:ERVL-MaLR:LTR
1	59214007	59214035	28	*	16	4	437.579215512358	123.459228824273	1	59214007	59214097	LTR33:ERVL:LTR
1	59219340	59219598	258	*	0	40	0	133.986759964327	1	59219092	59219598	MLT1F2:ERVL-MaLR:LTR
1	59227368	59227401	33	*	9	4	208.844625585444	104.75328506302	1	59227368	59227434	LTR16:ERVL:LTR
1	59244166	59244404	238	*	36	6	115.829792341507	21.7869227336952	1	59244166	59244589	MLT1B:ERVL-MaLR:LTR
1	59266633	59266773	140	*	12	4	65.6368823268537	24.6918457648546	1	59266347	59266773	MER72:ERV1:LTR
1	59266785	59266966	181	*	12	4	50.7688592583399	19.0986652324842	1	59266785	59267024	MER72:ERV1:LTR
1	59271886	59271941	55	*	0	16	0	251.407884151247	1	59271642	59271941	LTR37B:ERV1:LTR
1	59275158	59275491	333	*	20	8	45.9918094382358	20.7619123548327	1	59275085	59275491	MSTB:ERVL-MaLR:LTR
1	59293584	59293617	33	*	14	2	324.869417577357	52.3766425315098	1	59293254	59293617	MSTD:ERVL-MaLR:LTR
1	59293801	59294026	225	*	14	12	47.6475145780123	46.0914454277286	1	59293801	59294579	LTR1A2:ERV1:LTR
1	59406918	59407090	172	*	29	3	129.11130922821	15.0735104959868	1	59406918	59407282	LTR33A:ERVL:LTR
1	59434531	59434859	328	*	21	15	49.0275492990218	39.5220092272825	1	59434524	59434859	MLT1A0:ERVL-MaLR:LTR
1	59514549	59514595	46	*	11	8	183.11738910028	150.298191612159	1	59514549	59514901	THE1A:ERVL-MaLR:LTR
1	59515528	59515871	343	*	2	26	4.46509403584039	65.5089785598184	1	59515523	59515871	THE1A:ERVL-MaLR:LTR
1	59518545	59518885	340	*	16	10	36.0359353951354	25.4180765226445	1	59518471	59518891	MSTA:ERVL-MaLR:LTR
1	59552191	59552318	127	*	9	30	54.2667137348003	204.145181520452	1	59551912	59552318	LTR33A_:ERVL:LTR
1	59739870	59739918	48	*	0	8	0	144.035766961652	1	59739870	59740144	LTR33:ERVL:LTR
1	59785728	59785793	65	*	10	11	117.809788791789	146.251701837985	1	59785413	59785793	THE1B:ERVL-MaLR:LTR
1	59785794	59786232	438	*	34	28	59.4428386369528	55.246595546935	1	59785794	59787317	THE1B-int:ERVL-MaLR:LTR
1	59787054	59787317	263	*	17	25	49.4980291311508	82.1496769743262	1	59785794	59787317	THE1B-int:ERVL-MaLR:LTR
1	59787318	59787359	41	*	7	0	130.740131464058	0	1	59787318	59787672	THE1B:ERVL-MaLR:LTR
1	59827064	59827412	348	*	40	0	88.0188077180031	0	1	59827064	59827413	MLT2D:ERVL:LTR
1	59866445	59866719	274	*	0	15	0	47.3110183450681	1	59866445	59866719	MLT1J1:ERVL-MaLR:LTR
1	59937382	59937468	86	*	0	8	0	80.3920559785964	1	59936971	59937468	MLT1J:ERVL-MaLR:LTR
1	59938194	59938517	323	*	2	21	4.74157044672834	56.1873270500562	1	59938159	59939165	LTR5B:ERVK:LTR
1	59938585	59938949	364	*	32	0	67.3198793095936	0	1	59938159	59939165	LTR5B:ERVK:LTR
1	59949719	59949764	45	*	0	6	0	115.228613569322	1	59949719	59949764	LTR1A2:ERV1:LTR
1	60051287	60051465	178	*	3	26	12.9061285474151	126.233593516953	1	60051287	60051580	MLT1H2:ERVL-MaLR:LTR
1	60081327	60081668	341	*	14	15	31.4389758945829	38.0153050631926	1	60081307	60081668	MLT1A0:ERVL-MaLR:LTR
1	60083161	60083270	109	*	11	0	77.2788981524119	0	1	60083161	60083270	MLT1I:ERVL-MaLR:LTR
1	60167865	60167935	70	*	8	4	87.5158431024716	49.3836915297092	1	60167544	60167935	LTR16A2:ERVL:LTR
1	60178099	60178442	343	*	12	21	26.7905642150423	52.9110980675456	1	60177962	60178442	ERVL-B4-int:ERVL:LTR
1	60213208	60213258	50	*	13	4	199.098543058123	69.1371681415929	1	60213208	60213437	LTR67B:ERVL:LTR
1	60238899	60239055	156	*	21	10	103.083565192815	55.3983719083277	1	60238703	60239055	MLT1A0:ERVL-MaLR:LTR
1	60239066	60239443	377	*	40	13	81.2481302012336	29.8005035093073	1	60239066	60239739	MLT1A0-int:ERVL-MaLR:LTR
1	60246511	60246747	236	*	0	23	0	84.2243044097795	1	60246511	60246747	THE1A:ERVL-MaLR:LTR
1	60246749	60246806	57	*	0	11	0	166.778256481913	1	60246749	60249082	HERVL-int:ERVL:LTR
1	60249108	60249468	360	*	32	14	68.0678779685891	33.6083456243854	1	60249083	60249468	MLT2A1:ERVL:LTR
1	60264172	60264505	333	*	10	41	22.9959047191179	106.404800818518	1	60264172	60264505	LTR33:ERVL:LTR
1	60270262	60270464	202	*	13	4	49.2818175886443	17.1131604310874	1	60270262	60270652	MLT1H:ERVL-MaLR:LTR
1	60371821	60372180	359	*	15	7	31.9956947275749	16.8509810930066	1	60371143	60372754	MSTB-int:ERVL-MaLR:LTR
1	60426072	60426464	392	*	32	8	62.5113165017655	17.6370326891819	1	60426072	60426464	MLT1B:ERVL-MaLR:LTR
1	60431936	60431965	29	*	7	4	184.839496207806	119.202014037229	1	60431540	60431965	MLT1D:ERVL-MaLR:LTR
1	60432109	60432416	307	*	14	0	34.9208168731361	0	1	60432109	60432593	MLT1K:ERVL-MaLR:LTR
1	60434080	60434468	388	*	34	12	67.1029982551168	26.7282866526777	1	60433534	60435093	THE1B-int:ERVL-MaLR:LTR
1	60510134	60510148	14	*	10	4	546.974019390448	246.918457648546	1	60510134	60510520	LTR16A1:ERVL:LTR
1	60514981	60515002	21	*	0	7	0	288.071533923304	1	60514981	60515401	MSTC:ERVL-MaLR:LTR
1	60518227	60518347	120	*	12	0	76.5763627146627	0	1	60517856	60518347	MLT2B1:ERVL:LTR
1	60518355	60518683	328	*	24	0	56.0314849131678	0	1	60518355	60518710	THE1A:ERVL-MaLR:LTR
1	60534356	60534377	21	*	0	16	0	658.449220396123	1	60534356	60534727	LTR16B1:ERVL:LTR
1	60596295	60596591	296	*	14	2	36.2185499326107	5.8392878497967	1	60596028	60596612	MLT1F2:ERVL-MaLR:LTR
1	60600050	60600228	178	*	8	1	34.4163427931068	4.85513821219051	1	60600050	60600228	MLT1B:ERVL-MaLR:LTR
1	60600229	60600662	433	*	31	4	54.8237238834768	7.98350671380981	1	60600229	60600662	MSTA:ERVL-MaLR:LTR
1	60600663	60600853	190	*	28	0	112.849376632134	0	1	60600663	60600853	MLT1B:ERVL-MaLR:LTR
1	60610910	60611077	167	*	7	5	32.0978765869844	25.8746886757459	1	60610770	60611077	ERV3-16A3_I-int:ERVL:LTR
1	60611296	60611358	62	*	18	0	222.318472397408	0	1	60611296	60611425	LTR16D:ERVL:LTR
1	60634719	60634727	8	*	12	3	1148.64544071994	324.080475663717	1	60634689	60634727	MLT1N2:ERVL-MaLR:LTR
1	60635155	60635305	150	*	0	29	0	167.081489675516	1	60635155	60635305	MLT1N2:ERVL-MaLR:LTR
1	60671662	60672010	348	*	17	4	37.4079932801513	9.9335011697691	1	60671662	60672010	MLT1A0:ERVL-MaLR:LTR
1	60686572	60686684	112	*	12	9	82.0461029085672	69.4458162136536	1	60686572	60686934	THE1B:ERVL-MaLR:LTR
1	60686318	60686571	253	*	6	15	18.1604022248212	51.2380198677813	1	60685066	60686571	THE1B-int:ERVL-MaLR:LTR
1	60768522	60768906	384	*	12	11	23.9301133483321	24.7561474465339	1	60766983	60769325	MER89-int:ERV1:LTR
1	60783031	60783378	347	*	0	15	0	37.3579799035985	1	60783023	60783378	MER89-int:ERV1:LTR
1	60908539	60908701	162	*	21	0	99.265655370859	0	1	60908454	60908701	LTR78:ERV1:LTR
1	60908834	60909064	230	*	48	0	159.811539578426	0	1	60908834	60909287	LTR33:ERVL:LTR
1	60994544	60994663	119	*	6	3	38.6099307805022	21.7869227336952	1	60994311	60994663	MLT1A0:ERVL-MaLR:LTR
1	61164212	61164219	7	*	6	6	656.368823268537	740.755372945638	1	61164029	61164219	MLT1L:ERVL-MaLR:LTR
[truncated: 96,927 more rows]
