# Supplementary material for: Betrixaban activates cGAS and ERVs to promote dual nucleic-sensing antiviral immunity
Source: EMBO Mol Med. 2026 Mar 23;18(5):1563–91. doi: 10.1038/s44321-025-00356-7 (PMC13179341; doi:10.1038/s44321-025-00356-7)
Supplement: Supplementary file 10 — Sequencing Data [file 44321_2025_356_MOESM10_ESM.zip › Sequencing data/Cuttag/annotated_peaks_with_raw_count.csv]

seqnames	start	end	width	strand	BT.1.C_L2.sorted.bam	BT.2.C_L2.sorted.bam	DMSO.C_L2.sorted.bam	annotation	geneChr	geneStart	geneEnd	geneLength	geneStrand	geneId	transcriptId	distanceToTSS	ENSEMBL	SYMBOL	GENENAME
chr1	10024	10422	399	*	86	67	14	Promoter (1-2kb)	1	11869	14409	2541	1	100287102	ENST00000456328.2	-1447	ENSG00000290825	DDX11L1	DEAD/H-box helicase 11 like 1 (pseudogene)
chr1	28919	29341	423	*	55	59	12	Promoter (<=1kb)	1	29554	31097	1544	1	107985730	ENST00000473358.1	-213	NA	MIR1302-2HG	MIR1302-2 host gene
chr1	69697	69990	294	*	1	22	0	Exon (ENST00000641515.2/79501, exon 3 of 3)	1	65419	71585	6167	1	79501	ENST00000641515.2	4278	ENSG00000186092	OR4F5	olfactory receptor family 4 subfamily F member 5
chr1	131178	131466	289	*	7	15	5	Promoter (1-2kb)	1	92230	129217	36988	2	124900384	ENST00000477740.5	-1961	NA	LOC124900384	uncharacterized LOC124900384
chr1	137376	137836	461	*	50	17	5	Promoter (2-3kb)	1	139790	140339	550	2	729737	ENST00000493797.1	2503	NA	LOC729737	uncharacterized LOC729737
chr1	138757	139209	453	*	22	50	4	Promoter (1-2kb)	1	139790	140339	550	2	729737	ENST00000493797.1	1130	NA	LOC729737	uncharacterized LOC729737
chr1	177556	178014	459	*	0	13	0	Distal Intergenic	1	146386	173862	27477	2	124900384	ENST00000466557.6	-3694	NA	LOC124900384	uncharacterized LOC124900384
chr1	183190	183968	779	*	43	75	23	Promoter (<=1kb)	1	182696	184174	1479	1	102725121	ENST00000624431.2	494	ENSG00000290825	DDX11L17	DEAD/H-box helicase 11 like 17 (pseudogene)
chr1	191215	191554	340	*	31	47	18	Intron (ENST00000623083.4/100996442, intron 1 of 9)	1	187891	187958	68	2	102465909	ENST00000612080.1	-3257	ENSG00000273874	MIR6859-2	microRNA 6859-2
chr1	199363	199829	467	*	70	36	15	Distal Intergenic	1	185217	195411	10195	2	100996442	ENST00000623083.4	-3952	NA	WASH9P	WAS protein family homolog 9, pseudogene
chr1	205169	205639	471	*	10	7	8	Distal Intergenic	1	185217	195411	10195	2	100996442	ENST00000623083.4	-9758	NA	WASH9P	WAS protein family homolog 9, pseudogene
chr1	272687	273161	475	*	19	2	5	Intron (ENST00000441866.2/124900618, intron 3 of 3)	1	258524	268816	10293	2	127239154	ENST00000634344.2	-3871	ENSG00000292994	LOC127239154	uncharacterized LOC127239154
chr1	277157	277454	298	*	2	18	0	Intron (ENST00000441866.2/124900618, intron 3 of 3)	1	258524	268816	10293	2	127239154	ENST00000634344.2	-8341	ENSG00000292994	LOC127239154	uncharacterized LOC127239154
chr1	372315	372650	336	*	3	16	1	Intron (ENST00000440163.1/112268260, intron 2 of 2)	1	365395	368450	3056	2	112268260	ENST00000453935.1	-3865	NA	LOC112268260	uncharacterized LOC112268260
chr1	381995	382368	374	*	3	13	9	Promoter (2-3kb)	1	365615	379972	14358	2	112268260	ENST00000440163.1	-2023	NA	LOC112268260	uncharacterized LOC112268260
chr1	432727	433469	743	*	49	55	6	Intron (ENST00000455207.5/112268260, intron 1 of 2)	1	450740	451678	939	2	729759	ENST00000426406.4	18209	ENSG00000284733	OR4F29	olfactory receptor family 4 subfamily F member 29
chr1	433740	434161	422	*	23	8	0	Intron (ENST00000455207.5/112268260, intron 1 of 2)	1	450740	451678	939	2	729759	ENST00000426406.4	17517	ENSG00000284733	OR4F29	olfactory receptor family 4 subfamily F member 29
chr1	534343	534690	348	*	0	16	0	Distal Intergenic	1	516376	516479	104	2	124904706	ENST00000614007.1	-17864	ENSG00000278757	LOC124904706	U6 spliceosomal RNA
chr1	629322	629994	673	*	419	1098	267	Promoter (1-2kb)	1	627377	631150	3774	2	101928626	ENST00000452176.2	1156	ENSG00000293331	LOC101928626	uncharacterized LOC101928626
chr1	630783	631355	573	*	290	925	268	Promoter (<=1kb)	1	627377	631150	3774	2	101928626	ENST00000452176.2	0	ENSG00000293331	LOC101928626	uncharacterized LOC101928626
chr1	631913	632267	355	*	297	704	225	Promoter (<=1kb)	1	594198	631204	37007	2	105378947	ENST00000641296.1	-709	NA	LOC105378947	proline-rich extensin-like protein EPR1
chr1	669256	670129	874	*	18	39	10	Intron (ENST00000419394.2/81399, intron 3 of 3)	1	685716	686654	939	2	81399	ENST00000332831.5	16525	ENSG00000284662	OR4F16	olfactory receptor family 4 subfamily F member 16
chr1	733854	734153	300	*	48	66	15	Promoter (<=1kb)	1	594458	733064	138607	2	105378947	ENST00000648019.1	-790	NA	LOC105378947	proline-rich extensin-like protein EPR1
chr1	737187	738099	913	*	111	166	17	Intron (ENST00000635509.2/105378947, intron 1 of 3)	1	594458	733064	138607	2	105378947	ENST00000648019.1	-4123	NA	LOC105378947	proline-rich extensin-like protein EPR1
chr1	738215	738517	303	*	52	49	13	Intron (ENST00000635509.2/105378947, intron 1 of 3)	1	594458	733064	138607	2	105378947	ENST00000648019.1	-5151	NA	LOC105378947	proline-rich extensin-like protein EPR1
chr1	763377	763686	310	*	2	18	1	Intron (ENST00000635509.2/105378947, intron 1 of 3)	1	764723	774280	9558	2	100288069	ENST00000428504.2	10594	NA	LOC100288069	uncharacterized LOC100288069
chr1	778212	779209	998	*	157	131	21	Promoter (<=1kb)	1	725885	778663	52779	2	100288069	ENST00000506640.3	0	NA	LOC100288069	uncharacterized LOC100288069
chr1	791150	791518	369	*	0	14	0	Intron (ENST00000655765.1/105378580, intron 1 of 2)	1	784396	807321	22926	1	105378580	ENST00000586288.1	6754	ENSG00000237491	LINC01409	long intergenic non-protein coding RNA 1409
chr1	804440	804806	367	*	20	38	2	Promoter (<=1kb)	1	803934	807435	3502	1	105378580	ENST00000667728.1	506	ENSG00000237491	LINC01409	long intergenic non-protein coding RNA 1409
chr1	806900	807225	326	*	20	25	0	Promoter (2-3kb)	1	803934	807435	3502	1	105378580	ENST00000667728.1	2966	ENSG00000237491	LINC01409	long intergenic non-protein coding RNA 1409
chr1	817406	817993	588	*	110	115	4	Promoter (<=1kb)	1	817371	819837	2467	1	400728	ENST00000326734.2	35	ENSG00000177757	FAM87B	family with sequence similarity 87 member B
chr1	822609	823136	528	*	59	78	15	Promoter (2-3kb)	1	825138	849592	24455	1	643837	ENST00000624927.3	-2002	ENSG00000228794	LINC01128	long intergenic non-protein coding RNA 1128
chr1	826736	827898	1163	*	146	117	21	Promoter (<=1kb)	1	594308	827769	233462	2	105378947	ENST00000635509.2	0	NA	LOC105378947	proline-rich extensin-like protein EPR1
chr1	834188	834852	665	*	3	32	2	Promoter (2-3kb)	1	831617	854096	22480	1	643837	ENST00000688420.1	2571	ENSG00000228794	LINC01128	long intergenic non-protein coding RNA 1128
chr1	844050	844335	286	*	7	34	2	Exon (ENST00000669922.1/643837, exon 3 of 3)	1	851348	852752	1405	1	643837	ENST00000425657.1	-7013	ENSG00000228794	LINC01128	long intergenic non-protein coding RNA 1128
chr1	856359	856666	308	*	10	12	2	Exon (ENST00000445118.7/643837, exon 5 of 5)	1	860226	866720	6495	1	107984850	ENST00000671208.1	-3560	ENSG00000288531	LOC107984850	uncharacterized LOC107984850
chr1	867863	868273	411	*	0	14	1	Promoter (1-2kb)	1	868240	870201	1962	2	284593	ENST00000432963.1	1928	ENSG00000230368	FAM41C	family with sequence similarity 41 member C
chr1	877104	877717	614	*	15	63	6	Promoter (<=1kb)	1	874529	877234	2706	2	284593	ENST00000635557.1	0	ENSG00000230368	FAM41C	family with sequence similarity 41 member C
chr1	885780	886085	306	*	3	12	4	Distal Intergenic	1	874529	877234	2706	2	284593	ENST00000635557.1	-8546	ENSG00000230368	FAM41C	family with sequence similarity 41 member C
chr1	911023	911361	339	*	14	9	14	Promoter (<=1kb)	1	911435	914948	3514	1	284600	ENST00000715286.1	-74	NA	LOC284600	uncharacterized LOC284600
chr1	922801	923168	368	*	7	22	1	Promoter (<=1kb)	1	923923	944574	20652	1	148398	ENST00000616016.5	-755	ENSG00000187634	SAMD11	sterile alpha motif domain containing 11
chr1	940436	940837	402	*	2	0	10	Promoter (<=1kb)	1	940346	942173	1828	1	148398	ENST00000478729.1	90	ENSG00000187634	SAMD11	sterile alpha motif domain containing 11
chr1	955101	955571	471	*	8	16	17	Promoter (2-3kb)	1	944205	958458	14254	2	26155	ENST00000477976.5	2887	ENSG00000188976	NOC2L	NOC2 like nucleolar associated transcriptional repressor
chr1	966148	966974	827	*	133	70	34	Promoter (<=1kb)	1	966482	975865	9384	1	84069	ENST00000379410.8	0	ENSG00000187583	PLEKHN1	pleckstrin homology domain containing N1
chr1	973467	973812	346	*	13	38	9	Promoter (<=1kb)	1	973512	975865	2354	1	84069	ENST00000491024.1	0	ENSG00000187583	PLEKHN1	pleckstrin homology domain containing N1
chr1	974202	974501	300	*	28	20	1	Promoter (<=1kb)	1	973512	975865	2354	1	84069	ENST00000491024.1	690	ENSG00000187583	PLEKHN1	pleckstrin homology domain containing N1
chr1	980816	981124	309	*	2	20	3	Promoter (<=1kb)	1	975198	982093	6896	2	84808	ENST00000433179.4	969	ENSG00000187642	PERM1	PPARGC1 and ESRR induced regulator, muscle 1
chr1	997483	997772	290	*	7	35	0	Promoter (2-3kb)	1	998970	999981	1012	2	57801	ENST00000484667.2	2209	ENSG00000188290	HES4	hes family bHLH transcription factor 4
chr1	1013034	1013699	666	*	80	88	10	Promoter (<=1kb)	1	1013497	1014540	1044	1	9636	ENST00000649529.1	0	ENSG00000187608	ISG15	ISG15 ubiquitin like modifier
chr1	1019078	1019388	311	*	19	35	0	Promoter (<=1kb)	1	1020120	1056116	35997	1	375790	ENST00000379370.7	-732	ENSG00000188157	AGRN	agrin
chr1	1021380	1021869	490	*	65	41	14	Promoter (1-2kb)	1	1020123	1056118	35996	1	375790	ENST00000620552.4	1257	ENSG00000188157	AGRN	agrin
chr1	1025013	1025521	509	*	17	72	0	Intron (ENST00000379370.7/375790, intron 2 of 35)	1	1020123	1056118	35996	1	375790	ENST00000620552.4	4890	ENSG00000188157	AGRN	agrin
chr1	1046557	1046961	405	*	2	28	4	Promoter (<=1kb)	1	1047201	1047865	665	1	375790	ENST00000466223.1	-240	ENSG00000188157	AGRN	agrin
chr1	1051841	1052191	351	*	0	29	2	Promoter (<=1kb)	1	1051986	1056112	4127	1	375790	ENST00000461111.1	0	ENSG00000188157	AGRN	agrin
chr1	1053506	1053881	376	*	7	0	10	Promoter (1-2kb)	1	1051986	1056112	4127	1	375790	ENST00000461111.1	1520	ENSG00000188157	AGRN	agrin
chr1	1064076	1064436	361	*	49	5	9	Promoter (<=1kb)	1	1064495	1066274	1780	1	100288175	ENST00000433695.1	-59	ENSG00000291156	LOC100288175	uncharacterized LOC100288175
chr1	1074962	1075374	413	*	20	51	9	Promoter (<=1kb)	1	1070967	1074306	3340	2	401934	ENST00000453464.3	-656	ENSG00000237330	RNF223	ring finger protein 223
chr1	1079530	1079884	355	*	53	23	14	Distal Intergenic	1	1082146	1084072	1927	2	54991	ENST00000464905.1	4188	ENSG00000131591	C1orf159	chromosome 1 open reading frame 159
chr1	1090638	1090922	285	*	26	4	6	Promoter (1-2kb)	1	1081823	1092077	10255	2	54991	ENST00000465822.5	1155	ENSG00000131591	C1orf159	chromosome 1 open reading frame 159
chr1	1092002	1092276	275	*	10	24	0	Promoter (<=1kb)	1	1081823	1092077	10255	2	54991	ENST00000465822.5	0	ENSG00000131591	C1orf159	chromosome 1 open reading frame 159
chr1	1100367	1100654	288	*	2	26	0	Intron (ENST00000648183.1/ENST00000648183.1, intron 1 of 1)	1	1082700	1106127	23428	2	54991	ENST00000379319.5	5473	ENSG00000131591	C1orf159	chromosome 1 open reading frame 159
chr1	1107767	1108193	427	*	24	17	1	Promoter (1-2kb)	1	1082700	1106127	23428	2	54991	ENST00000379319.5	-1640	ENSG00000131591	C1orf159	chromosome 1 open reading frame 159
chr1	1109888	1110220	333	*	10	21	10	Intron (ENST00000379339.5/54991, intron 2 of 11)	1	1082700	1106127	23428	2	54991	ENST00000379319.5	-3761	ENSG00000131591	C1orf159	chromosome 1 open reading frame 159
chr1	1116115	1116860	746	*	59	43	7	Promoter (<=1kb)	1	1083926	1116243	32318	2	54991	ENST00000482816.5	0	ENSG00000131591	C1orf159	chromosome 1 open reading frame 159
chr1	1122382	1122680	299	*	7	42	5	Distal Intergenic	1	1087190	1116361	29172	2	54991	ENST00000475119.5	-6021	ENSG00000131591	C1orf159	chromosome 1 open reading frame 159
chr1	1123081	1123379	299	*	7	32	0	Distal Intergenic	1	1087190	1116361	29172	2	54991	ENST00000475119.5	-6720	ENSG00000131591	C1orf159	chromosome 1 open reading frame 159
chr1	1170691	1171180	490	*	6	43	0	Promoter (1-2kb)	1	1169005	1169087	83	1	554210	ENST00000362106.1	1686	ENSG00000198976	MIR429	microRNA 429
chr1	1184834	1185174	341	*	3	16	0	Promoter (<=1kb)	1	1185036	1197475	12440	1	254173	ENST00000486379.1	0	ENSG00000162571	TTLL10	tubulin tyrosine ligase like 10
chr1	1213935	1214282	348	*	15	33	0	Promoter (<=1kb)	1	1211326	1214153	2828	2	7293	ENST00000699969.1	0	ENSG00000186827	TNFRSF4	TNF receptor superfamily member 4
chr1	1231427	1231980	554	*	78	36	10	Promoter (<=1kb)	1	1227272	1231968	4697	2	51150	ENST00000459994.2	0	ENSG00000078808	SDF4	stromal cell derived factor 4
chr1	1248838	1249579	742	*	26	38	18	Promoter (2-3kb)	1	1242453	1246722	4270	2	388581	ENST00000330388.2	-2116	ENSG00000184163	C1QTNF12	C1q and TNF related 12
chr1	1260837	1261137	301	*	21	23	0	Promoter (2-3kb)	1	1257122	1263569	6448	2	118424	ENST00000471154.1	2432	ENSG00000160087	UBE2J2	ubiquitin conjugating enzyme E2 J2
chr1	1266411	1266687	277	*	4	1	8	Promoter (2-3kb)	1	1257122	1263569	6448	2	118424	ENST00000471154.1	-2842	ENSG00000160087	UBE2J2	ubiquitin conjugating enzyme E2 J2
chr1	1273648	1274223	576	*	70	44	2	Promoter (<=1kb)	1	1253909	1273853	19945	2	118424	ENST00000450390.6	0	ENSG00000160087	UBE2J2	ubiquitin conjugating enzyme E2 J2
chr1	1282382	1282666	285	*	58	25	4	Promoter (<=1kb)	1	1282164	1285597	3434	1	6339	ENST00000467651.2	218	ENSG00000162572	SCNN1D	sodium channel epithelial 1 subunit delta
chr1	1285413	1286024	612	*	15	54	10	Promoter (1-2kb)	1	1287109	1290943	3835	1	6339	ENST00000379099.3	-1085	ENSG00000162572	SCNN1D	sodium channel epithelial 1 subunit delta
chr1	1301721	1302031	311	*	10	24	16	Promoter (1-2kb)	1	1293564	1303260	9697	2	116983	ENST00000353662.4	1229	ENSG00000131584	ACAP3	ArfGAP with coiled-coil, ankyrin repeat and PH domains 3
chr1	1305225	1306010	786	*	104	100	9	Promoter (<=1kb)	1	1292390	1305929	13540	2	116983	ENST00000492936.5	0	ENSG00000131584	ACAP3	ArfGAP with coiled-coil, ankyrin repeat and PH domains 3
chr1	1319202	1319486	285	*	30	37	4	Promoter (<=1kb)	1	1312787	1319346	6560	2	54973	ENST00000531377.5	0	ENSG00000127054	INTS11	integrator complex subunit 11
chr1	1319914	1320459	546	*	25	56	6	Promoter (<=1kb)	1	1315560	1320905	5346	2	54973	ENST00000525603.1	446	ENSG00000127054	INTS11	integrator complex subunit 11
chr1	1324802	1325321	520	*	72	63	13	Promoter (<=1kb)	1	1324802	1328896	4095	1	80772	ENST00000343938.9	0	ENSG00000224051	CPTP	ceramide-1-phosphate transfer protein
chr1	1330152	1330477	326	*	8	34	4	Promoter (<=1kb)	1	1331280	1335314	4035	1	83756	ENST00000339381.6	-803	ENSG00000169962	TAS1R3	taste 1 receptor member 3
chr1	1342441	1342805	365	*	39	32	21	Promoter (2-3kb)	1	1339492	1340365	874	2	1855	ENST00000633096.1	-2076	ENSG00000107404	DVL1	dishevelled segment polarity protein 1
chr1	1344609	1345464	856	*	299	237	25	Intron (ENST00000378891.9/1855, intron 1 of 14)	1	1341770	1348955	7186	2	1855	ENST00000472445.1	3491	ENSG00000107404	DVL1	dishevelled segment polarity protein 1
chr1	1352860	1353157	298	*	17	36	5	Promoter (1-2kb)	1	1353215	1354247	1033	2	54587	ENST00000478517.5	1090	ENSG00000162576	MXRA8	matrix remodeling associated 8
chr1	1359419	1360280	862	*	123	90	23	Promoter (<=1kb)	1	1352689	1358794	6106	2	54587	ENST00000342753.8	-625	ENSG00000162576	MXRA8	matrix remodeling associated 8
chr1	1360531	1360853	323	*	52	49	7	Promoter (<=1kb)	1	1352692	1361777	9086	2	54587	ENST00000477278.3	924	ENSG00000162576	MXRA8	matrix remodeling associated 8
chr1	1366556	1366844	289	*	2	15	2	Distal Intergenic	1	1352692	1361777	9086	2	54587	ENST00000477278.3	-4779	ENSG00000162576	MXRA8	matrix remodeling associated 8
chr1	1371407	1371994	588	*	36	52	3	Distal Intergenic	1	1374244	1375144	901	2	54998	ENST00000489799.1	3150	ENSG00000175756	AURKAIP1	aurora kinase A interacting protein 1
chr1	1375024	1375431	408	*	56	4	7	Promoter (<=1kb)	1	1373730	1375157	1428	2	54998	ENST00000338370.7	0	ENSG00000175756	AURKAIP1	aurora kinase A interacting protein 1
chr1	1377080	1377368	289	*	8	26	2	Promoter (1-2kb)	1	1373736	1375207	1472	2	54998	ENST00000338338.10	-1873	ENSG00000175756	AURKAIP1	aurora kinase A interacting protein 1
chr1	1382331	1382771	441	*	56	72	17	Distal Intergenic	1	1386495	1388713	2219	2	81669	ENST00000463260.5	5942	ENSG00000221978	CCNL2	cyclin L2
chr1	1393421	1393901	481	*	3	22	4	Promoter (<=1kb)	1	1388023	1392716	4694	2	81669	ENST00000469113.5	-705	ENSG00000221978	CCNL2	cyclin L2
chr1	1399051	1399331	281	*	32	35	5	Promoter (<=1kb)	1	1386499	1399309	12811	2	81669	ENST00000496007.5	0	ENSG00000221978	CCNL2	cyclin L2
chr1	1399343	1399986	644	*	99	50	5	Promoter (<=1kb)	1	1399515	1402046	2532	1	148413	ENST00000444362.3	0	ENSG00000224870	MRPL20-AS1	MRPL20 antisense RNA 1
chr1	1406827	1407177	351	*	17	7	10	Promoter (<=1kb)	1	1402182	1406998	4817	2	55052	ENST00000492508.1	0	ENSG00000242485	MRPL20	mitochondrial ribosomal protein L20
chr1	1407365	1407747	383	*	43	27	2	Promoter (<=1kb)	1	1401909	1407293	5385	2	55052	ENST00000344843.12	-72	ENSG00000242485	MRPL20	mitochondrial ribosomal protein L20
chr1	1409498	1409926	429	*	4	4	10	Promoter (<=1kb)	1	1409096	1410618	1523	1	116435301	ENST00000607307.1	402	NA	MRPL20-DT	MRPL20 divergent transcript
chr1	1424551	1424994	444	*	8	28	4	Promoter (<=1kb)	1	1425871	1430255	4385	1	643965	ENST00000378821.4	-877	ENSG00000205116	TMEM88B	transmembrane protein 88B
chr1	1425585	1426032	448	*	5	24	2	Promoter (<=1kb)	1	1425871	1430255	4385	1	643965	ENST00000378821.4	0	ENSG00000205116	TMEM88B	transmembrane protein 88B
chr1	1426250	1426632	383	*	4	2	12	Promoter (<=1kb)	1	1425871	1430255	4385	1	643965	ENST00000378821.4	379	ENSG00000205116	TMEM88B	transmembrane protein 88B
chr1	1431942	1432426	485	*	38	75	17	Promoter (<=1kb)	1	1430550	1431843	1294	2	102724312	ENST00000434150.1	-99	NA	LINC01770	long intergenic non-protein coding RNA 1770
chr1	1448128	1448514	387	*	1	12	0	Promoter (1-2kb)	1	1449689	1470163	20475	1	219293	ENST00000378785.7	-1175	ENSG00000215915	ATAD3C	ATPase family AAA domain containing 3C
chr1	1457850	1458307	458	*	0	8	8	Intron (ENST00000378785.7/219293, intron 8 of 11)	1	1462483	1468663	6181	1	219293	ENST00000484537.2	-4176	ENSG00000215915	ATAD3C	ATPase family AAA domain containing 3C
chr1	1479857	1480147	291	*	11	23	3	Promoter (<=1kb)	1	1479049	1482662	3614	1	83858	ENST00000378736.3	808	ENSG00000160072	ATAD3B	ATPase family AAA domain containing 3B
chr1	1481768	1482096	329	*	9	26	10	Promoter (1-2kb)	1	1483485	1496202	12718	1	83858	ENST00000485748.5	-1389	ENSG00000160072	ATAD3B	ATPase family AAA domain containing 3B
chr1	1485826	1486353	528	*	4	35	1	Promoter (1-2kb)	1	1484569	1496201	11633	1	83858	ENST00000474481.1	1257	ENSG00000160072	ATAD3B	ATPase family AAA domain containing 3B
chr1	1496400	1496804	405	*	14	23	1	3' UTR	1	1503250	1509452	6203	1	83858	ENST00000641974.1	-6446	ENSG00000160072	ATAD3B	ATPase family AAA domain containing 3B
chr1	1511535	1512292	758	*	130	54	23	Promoter (<=1kb)	1	1512162	1534685	22524	1	55210	ENST00000378756.8	0	ENSG00000197785	ATAD3A	ATPase family AAA domain containing 3A
chr1	1513034	1513340	307	*	11	10	14	Promoter (<=1kb)	1	1512530	1534685	22156	1	55210	ENST00000536055.6	504	ENSG00000197785	ATAD3A	ATPase family AAA domain containing 3A
chr1	1517695	1518068	374	*	14	40	4	Promoter (<=1kb)	1	1517621	1522780	5160	1	55210	ENST00000429957.1	74	ENSG00000197785	ATAD3A	ATPase family AAA domain containing 3A
chr1	1523234	1523554	321	*	15	8	0	Promoter (<=1kb)	1	1523955	1534142	10188	1	55210	ENST00000400830.4	-401	ENSG00000197785	ATAD3A	ATPase family AAA domain containing 3A
chr1	1527549	1527877	329	*	7	34	5	3' UTR	1	1523955	1534142	10188	1	55210	ENST00000400830.4	3594	ENSG00000197785	ATAD3A	ATPase family AAA domain containing 3A
chr1	1532367	1532658	292	*	0	11	9	Intron (ENST00000378756.8/55210, intron 15 of 15)	1	1539056	1540350	1295	2	339453	ENST00000624426.1	7692	ENSG00000205090	TMEM240	transmembrane protein 240
chr1	1550847	1551283	437	*	10	4	9	Intron (ENST00000291386.4/29101, intron 2 of 4)	1	1541674	1546487	4814	2	29101	ENST00000378726.1	-4360	ENSG00000160075	SSU72	SSU72 homolog, RNA polymerase II CTD phosphatase
chr1	1551755	1552055	301	*	9	7	11	Intron (ENST00000291386.4/29101, intron 2 of 4)	1	1541674	1546487	4814	2	29101	ENST00000378726.1	-5268	ENSG00000160075	SSU72	SSU72 homolog, RNA polymerase II CTD phosphatase
chr1	1555231	1555561	331	*	12	36	0	Intron (ENST00000291386.4/29101, intron 2 of 4)	1	1541674	1546487	4814	2	29101	ENST00000378726.1	-8744	ENSG00000160075	SSU72	SSU72 homolog, RNA polymerase II CTD phosphatase
chr1	1562381	1562735	355	*	25	16	2	3' UTR	1	1560848	1574584	13737	2	29101	ENST00000359060.5	11849	ENSG00000160075	SSU72	SSU72 homolog, RNA polymerase II CTD phosphatase
chr1	1574003	1575120	1118	*	100	52	21	Promoter (<=1kb)	1	1541673	1574863	33191	2	29101	ENST00000291386.4	0	ENSG00000160075	SSU72	SSU72 homolog, RNA polymerase II CTD phosphatase
chr1	1578038	1578706	669	*	13	63	6	Distal Intergenic	1	1541673	1574863	33191	2	29101	ENST00000291386.4	-3175	ENSG00000160075	SSU72	SSU72 homolog, RNA polymerase II CTD phosphatase
chr1	1588084	1588527	444	*	7	2	10	Distal Intergenic	1	1598012	1600135	2124	2	643988	ENST00000422725.4	11608	ENSG00000228594	FNDC10	fibronectin type III domain containing 10
chr1	1614950	1616089	1140	*	184	114	37	Promoter (<=1kb)	1	1615454	1630604	15151	1	142678	ENST00000479659.5	0	ENSG00000197530	MIB2	MIB E3 ubiquitin protein ligase 2
chr1	1647154	1647458	305	*	2	19	0	Intron (ENST00000341832.11/984, intron 5 of 19)	1	1641772	1658972	17201	2	984	ENST00000341028.8	11514	ENSG00000248333	CDK11B	cyclin dependent kinase 11B
chr1	1653481	1653941	461	*	6	20	0	Intron (ENST00000341832.11/984, intron 3 of 19)	1	1641772	1658972	17201	2	984	ENST00000341028.8	5031	ENSG00000248333	CDK11B	cyclin dependent kinase 11B
chr1	1659102	1659656	555	*	83	76	13	Promoter (<=1kb)	1	1635738	1659012	23275	2	984	ENST00000629312.2	-90	ENSG00000248333	CDK11B	cyclin dependent kinase 11B
chr1	1667936	1668313	378	*	1	42	3	Promoter (1-2kb)	1	1663782	1670139	6358	2	728661	ENST00000480991.1	1826	ENSG00000189339	SLC35E2B	solute carrier family 35 member E2B
chr1	1675037	1675396	360	*	12	25	3	Intron (ENST00000614300.4/728661, intron 5 of 6)	1	1663782	1670139	6358	2	728661	ENST00000480991.1	-4898	ENSG00000189339	SLC35E2B	solute carrier family 35 member E2B
chr1	1685803	1687022	1220	*	119	110	40	Intron (ENST00000614300.4/728661, intron 2 of 6)	1	1670425	1692709	22285	2	728661	ENST00000481276.1	5687	ENSG00000189339	SLC35E2B	solute carrier family 35 member E2B
chr1	1692312	1693445	1134	*	370	156	47	Promoter (<=1kb)	1	1659529	1692724	33196	2	728661	ENST00000614300.4	0	ENSG00000189339	SLC35E2B	solute carrier family 35 member E2B
chr1	1708288	1708781	494	*	2	24	4	Promoter (<=1kb)	1	1704608	1708231	3624	2	728642	ENST00000474916.1	-57	ENSG00000008128	CDK11A	cyclin dependent kinase 11A
chr1	1724547	1724920	374	*	65	33	5	Promoter (<=1kb)	1	1702379	1724357	21979	2	728642	ENST00000404249.8	-190	ENSG00000008128	CDK11A	cyclin dependent kinase 11A
chr1	1745872	1746992	1121	*	140	88	38	Promoter (<=1kb)	1	1724838	1745919	21082	2	9906	ENST00000647043.1	0	NA	SLC35E2A	solute carrier family 35 member E2A (pseudogene)
chr1	1758372	1758707	336	*	11	26	1	Promoter (<=1kb)	1	1752471	1758575	6105	2	65220	ENST00000342348.9	0	ENSG00000008130	NADK	NAD kinase
chr1	1758980	1759301	322	*	43	40	3	Promoter (<=1kb)	1	1752471	1758575	6105	2	65220	ENST00000342348.9	-405	ENSG00000008130	NADK	NAD kinase
chr1	1763430	1763745	316	*	7	19	4	Intron (ENST00000341426.9/65220, intron 2 of 11)	1	1752471	1758575	6105	2	65220	ENST00000342348.9	-4855	ENSG00000008130	NADK	NAD kinase
chr1	1769178	1769522	345	*	8	25	2	Intron (ENST00000341426.9/65220, intron 1 of 11)	1	1756588	1778419	21832	2	65220	ENST00000492768.5	8897	ENSG00000008130	NADK	NAD kinase
chr1	1777793	1778431	639	*	76	47	4	Promoter (<=1kb)	1	1756588	1778419	21832	2	65220	ENST00000492768.5	0	ENSG00000008130	NADK	NAD kinase
chr1	1781274	1782016	743	*	43	68	11	Promoter (<=1kb)	1	1779157	1780457	1301	2	65220	ENST00000480542.1	-817	ENSG00000008130	NADK	NAD kinase
chr1	1790988	1791272	285	*	7	18	0	Promoter (2-3kb)	1	1785317	1788444	3128	2	2782	ENST00000703698.1	-2544	ENSG00000078369	GNB1	G protein subunit beta 1
chr1	1793998	1794643	646	*	10	33	2	Promoter (<=1kb)	1	1787987	1794197	6211	2	2782	ENST00000461893.5	0	ENSG00000078369	GNB1	G protein subunit beta 1
chr1	1798707	1799021	315	*	4	3	10	Intron (ENST00000615252.5/2782, intron 4 of 8)	1	1787987	1794197	6211	2	2782	ENST00000461893.5	-4510	ENSG00000078369	GNB1	G protein subunit beta 1
chr1	1804942	1805383	442	*	20	32	0	Intron (ENST00000615252.5/2782, intron 3 of 8)	1	1787987	1794197	6211	2	2782	ENST00000461893.5	-10745	ENSG00000078369	GNB1	G protein subunit beta 1
chr1	1806062	1806364	303	*	5	23	0	Intron (ENST00000615252.5/2782, intron 3 of 8)	1	1787987	1794197	6211	2	2782	ENST00000461893.5	-11865	ENSG00000078369	GNB1	G protein subunit beta 1
chr1	1817833	1818261	429	*	21	37	1	Promoter (<=1kb)	1	1789061	1818386	29326	2	2782	ENST00000471354.1	125	ENSG00000078369	GNB1	G protein subunit beta 1
chr1	1822476	1822852	377	*	11	22	0	Intron (ENST00000615252.5/2782, intron 2 of 8)	1	1789061	1818386	29326	2	2782	ENST00000471354.1	-4090	ENSG00000078369	GNB1	G protein subunit beta 1
chr1	1832642	1832945	304	*	5	38	7	Promoter (<=1kb)	1	1804526	1832285	27760	2	2782	ENST00000437146.1	-357	ENSG00000078369	GNB1	G protein subunit beta 1
chr1	1843534	1843857	324	*	11	20	4	Intron (ENST00000610897.4/2782, intron 1 of 10)	1	1785285	1839238	53954	2	2782	ENST00000615252.5	-4296	ENSG00000078369	GNB1	G protein subunit beta 1
chr1	1862355	1863077	723	*	16	50	3	Intron (ENST00000610897.4/2782, intron 1 of 10)	1	1785434	1858772	73339	2	2782	ENST00000703703.1	-3583	ENSG00000078369	GNB1	G protein subunit beta 1
chr1	1890068	1890372	305	*	42	31	4	Promoter (<=1kb)	1	1785312	1890091	104780	2	2782	ENST00000703692.1	0	ENSG00000078369	GNB1	G protein subunit beta 1
chr1	1891540	1891826	287	*	19	13	17	Promoter (<=1kb)	1	1891268	1892726	1459	1	105378949	ENST00000702668.1	272	ENSG00000231050	GNB1-DT	GNB1 divergent transcript
chr1	1908703	1909334	632	*	93	38	1	Distal Intergenic	1	1915108	1917294	2187	1	163688	ENST00000378604.3	-5774	ENSG00000169885	CALML6	calmodulin like 6
chr1	1954820	1955093	274	*	2	20	0	Exon (ENST00000270720.11/85452, exon 18 of 18)	1	1946348	1960106	13759	2	85452	ENST00000493316.5	5013	ENSG00000142609	CFAP74	cilia and flagella associated protein 74
chr1	1960043	1960471	429	*	3	32	4	Promoter (<=1kb)	1	1946348	1960106	13759	2	85452	ENST00000493316.5	0	ENSG00000142609	CFAP74	cilia and flagella associated protein 74
chr1	1970031	1970302	272	*	4	14	0	Intron (ENST00000493964.5/85452, intron 10 of 37)	1	1955711	1960108	4398	2	85452	ENST00000461752.3	-9923	ENSG00000142609	CFAP74	cilia and flagella associated protein 74
chr1	1975848	1976460	613	*	6	44	2	Intron (ENST00000493964.5/85452, intron 6 of 37)	1	1987962	1990929	2968	2	85452	ENST00000378590.4	14469	ENSG00000142609	CFAP74	cilia and flagella associated protein 74
chr1	1991761	1992364	604	*	0	36	0	Promoter (<=1kb)	1	1987962	1990929	2968	2	85452	ENST00000378590.4	-832	ENSG00000142609	CFAP74	cilia and flagella associated protein 74
chr1	2007034	2007428	395	*	0	12	0	Distal Intergenic	1	1983671	2003837	20167	2	85452	ENST00000378592.1	-3197	ENSG00000142609	CFAP74	cilia and flagella associated protein 74
chr1	2015240	2015740	501	*	4	26	0	Promoter (<=1kb)	1	2013213	2015530	2318	2	105378589	ENST00000443930.1	0	NA	LOC105378589	uncharacterized LOC105378589
chr1	2031855	2032182	328	*	2	42	2	Promoter (2-3kb)	1	2028919	2030717	1799	1	2563	ENST00000640688.1	2936	ENSG00000187730	GABRD	gamma-aminobutyric acid type A receptor subunit delta
chr1	2049534	2049821	288	*	12	20	0	Promoter (<=1kb)	1	2049203	2049651	449	2	105378591	ENST00000445600.1	0	ENSG00000226969	PRKCZ-DT	PRKCZ divergent transcript
chr1	2051227	2051670	444	*	8	6	8	Promoter (<=1kb)	1	2050808	2059591	8784	1	5590	ENST00000503297.1	419	ENSG00000067606	PRKCZ	protein kinase C zeta
chr1	2093738	2094163	426	*	3	29	2	Intron (ENST00000378567.8/5590, intron 4 of 17)	1	2104716	2150870	46155	1	5590	ENST00000482686.5	-10553	ENSG00000067606	PRKCZ	protein kinase C zeta
chr1	2121755	2122084	330	*	9	39	2	Intron (ENST00000378567.8/5590, intron 4 of 17)	1	2116205	2150897	34693	1	5590	ENST00000470511.5	5550	ENSG00000067606	PRKCZ	protein kinase C zeta
chr1	2124687	2124964	278	*	2	24	4	Intron (ENST00000378567.8/5590, intron 4 of 17)	1	2116205	2150897	34693	1	5590	ENST00000470511.5	8482	ENSG00000067606	PRKCZ	protein kinase C zeta
chr1	2139993	2140279	287	*	41	3	0	Intron (ENST00000378567.8/5590, intron 5 of 17)	1	2144451	2185395	40945	1	5590	ENST00000479263.5	-4172	ENSG00000067606	PRKCZ	protein kinase C zeta
chr1	2147349	2147681	333	*	12	14	0	Promoter (1-2kb)	1	2145387	2185116	39730	1	5590	ENST00000478770.6	1962	ENSG00000067606	PRKCZ	protein kinase C zeta
chr1	2156699	2157122	424	*	3	21	0	Exon (ENST00000503672.1/5590, exon 5 of 5)	1	2145387	2185116	39730	1	5590	ENST00000478770.6	11312	ENSG00000067606	PRKCZ	protein kinase C zeta
chr1	2165092	2165409	318	*	6	17	0	Intron (ENST00000378567.8/5590, intron 10 of 17)	1	2168848	2185393	16546	1	5590	ENST00000505322.5	-3439	ENSG00000067606	PRKCZ	protein kinase C zeta
chr1	2171538	2171889	352	*	3	24	9	Promoter (2-3kb)	1	2168975	2173951	4977	1	5590	ENST00000472017.1	2563	ENSG00000067606	PRKCZ	protein kinase C zeta
chr1	2184315	2184648	334	*	10	18	16	Promoter (<=1kb)	1	2182735	2184389	1655	2	100506504	ENST00000444529.1	0	ENSG00000182873	PRKCZ-AS1	PRKCZ antisense RNA 1
chr1	2195102	2195425	324	*	39	21	14	Promoter (<=1kb)	1	2184478	2194775	10298	2	199990	ENST00000414253.5	-327	ENSG00000162585	FAAP20	FA core complex associated protein 20
chr1	2195575	2196126	552	*	30	54	6	Promoter (<=1kb)	1	2184478	2194775	10298	2	199990	ENST00000414253.5	-800	ENSG00000162585	FAAP20	FA core complex associated protein 20
chr1	2199288	2199726	439	*	48	18	4	Promoter (<=1kb)	1	2189548	2199907	10360	2	199990	ENST00000401813.7	181	ENSG00000162585	FAAP20	FA core complex associated protein 20
chr1	2208038	2208700	663	*	102	88	12	Promoter (<=1kb)	1	2184464	2207733	23270	2	199990	ENST00000469733.5	-305	ENSG00000162585	FAAP20	FA core complex associated protein 20
chr1	2212653	2213677	1025	*	331	182	43	Promoter (<=1kb)	1	2189548	2212720	23173	2	199990	ENST00000487186.5	0	ENSG00000162585	FAAP20	FA core complex associated protein 20
chr1	2214480	2214822	343	*	29	15	18	Promoter (1-2kb)	1	2189548	2212720	23173	2	199990	ENST00000487186.5	-1760	ENSG00000162585	FAAP20	FA core complex associated protein 20
chr1	2223123	2223434	312	*	9	20	0	Distal Intergenic	1	2227388	2303908	76521	1	6497	ENST00000704337.1	-3954	ENSG00000157933	SKI	SKI proto-oncogene
chr1	2226815	2227634	820	*	89	109	18	Promoter (<=1kb)	1	2227388	2303908	76521	1	6497	ENST00000704337.1	0	ENSG00000157933	SKI	SKI proto-oncogene
chr1	2245248	2245599	352	*	33	14	10	Promoter (2-3kb)	1	2247996	2303376	55381	1	6497	ENST00000478223.2	-2397	ENSG00000157933	SKI	SKI proto-oncogene
chr1	2246534	2246909	376	*	58	46	8	Promoter (1-2kb)	1	2247996	2303376	55381	1	6497	ENST00000478223.2	-1087	ENSG00000157933	SKI	SKI proto-oncogene
chr1	2248279	2248588	310	*	15	32	0	Promoter (<=1kb)	1	2247996	2303376	55381	1	6497	ENST00000478223.2	283	ENSG00000157933	SKI	SKI proto-oncogene
chr1	2255683	2256323	641	*	31	37	2	Intron (ENST00000704337.1/6497, intron 1 of 3)	1	2247996	2303376	55381	1	6497	ENST00000478223.2	7687	ENSG00000157933	SKI	SKI proto-oncogene
chr1	2273008	2273361	354	*	4	38	2	Intron (ENST00000704337.1/6497, intron 1 of 3)	1	2247996	2303376	55381	1	6497	ENST00000478223.2	25012	ENSG00000157933	SKI	SKI proto-oncogene
chr1	2282424	2282776	353	*	11	38	2	Intron (ENST00000704337.1/6497, intron 1 of 3)	1	2303646	2304368	723	1	6497	ENST00000507179.1	-20870	ENSG00000157933	SKI	SKI proto-oncogene
chr1	2283669	2284054	386	*	7	34	2	Intron (ENST00000704337.1/6497, intron 1 of 3)	1	2303646	2304368	723	1	6497	ENST00000507179.1	-19592	ENSG00000157933	SKI	SKI proto-oncogene
chr1	2284710	2284982	273	*	9	20	0	Intron (ENST00000704337.1/6497, intron 1 of 3)	1	2303646	2304368	723	1	6497	ENST00000507179.1	-18664	ENSG00000157933	SKI	SKI proto-oncogene
chr1	2289620	2289923	304	*	17	44	3	Intron (ENST00000704337.1/6497, intron 1 of 3)	1	2303646	2304368	723	1	6497	ENST00000507179.1	-13723	ENSG00000157933	SKI	SKI proto-oncogene
chr1	2290311	2291165	855	*	127	106	16	Intron (ENST00000704337.1/6497, intron 1 of 3)	1	2303646	2304368	723	1	6497	ENST00000507179.1	-12481	ENSG00000157933	SKI	SKI proto-oncogene
chr1	2321799	2322179	381	*	3	19	1	Exon (ENST00000661319.1/124903824, exon 3 of 3)	1	2315040	2323085	8046	1	124903824	ENST00000661319.1	6759	NA	LOC124903824	uncharacterized LOC124903824
chr1	2344892	2345267	376	*	11	22	1	Intron (ENST00000378531.8/79906, intron 10 of 13)	1	2351644	2351857	214	2	100129534	ENST00000417061.2	6590	ENSG00000292993	LOC100129534	small nuclear ribonucleoprotein polypeptide N pseudogene
chr1	2350938	2351221	284	*	3	16	0	Promoter (<=1kb)	1	2351644	2351857	214	2	100129534	ENST00000417061.2	636	ENSG00000292993	LOC100129534	small nuclear ribonucleoprotein polypeptide N pseudogene
chr1	2384740	2385106	367	*	4	0	8	Promoter (<=1kb)	1	2371676	2385121	13446	2	79906	ENST00000419785.1	15	ENSG00000116151	MORN1	MORN repeat containing 1
chr1	2391075	2391461	387	*	33	40	25	Promoter (<=1kb)	1	2321253	2391554	70302	2	79906	ENST00000378531.8	93	ENSG00000116151	MORN1	MORN repeat containing 1
chr1	2412124	2412485	362	*	47	22	8	Promoter (<=1kb)	1	2404061	2412456	8396	2	5192	ENST00000650293.1	0	ENSG00000157911	PEX10	peroxisomal biogenesis factor 10
chr1	2426589	2426944	356	*	2	28	3	Promoter (<=1kb)	1	2425980	2479804	53825	1	9651	ENST00000609981.5	609	ENSG00000149527	PLCH2	phospholipase C eta 2
chr1	2452079	2453053	975	*	152	202	16	Intron (ENST00000609981.5/9651, intron 2 of 3)	1	2467459	2505526	38068	1	9651	ENST00000449969.5	-14406	ENSG00000149527	PLCH2	phospholipase C eta 2
chr1	2485904	2486200	297	*	9	19	2	Intron (ENST00000449969.5/9651, intron 5 of 21)	1	2479888	2505276	25389	1	9651	ENST00000278878.6	6016	ENSG00000149527	PLCH2	phospholipase C eta 2
chr1	2490511	2490858	348	*	14	23	2	Intron (ENST00000449969.5/9651, intron 10 of 21)	1	2497782	2505528	7747	1	9651	ENST00000473964.5	-6924	ENSG00000149527	PLCH2	phospholipase C eta 2
chr1	2510951	2511242	292	*	8	20	8	Promoter (1-2kb)	1	2510293	2513013	2721	2	55229	ENST00000471361.1	1771	ENSG00000157881	PANK4	pantothenate kinase 4 (inactive)
chr1	2529437	2530168	732	*	4	53	2	Promoter (<=1kb)	1	2528745	2530263	1519	2	388585	ENST00000378453.4	95	ENSG00000197921	HES5	hes family bHLH transcription factor 5
chr1	2556440	2557212	773	*	15	27	22	Promoter (<=1kb)	1	2549920	2557031	7112	2	115110	ENST00000416860.3	0	NA	TNFRSF14-AS1	TNFRSF14 antisense RNA 1
chr1	2568668	2568986	319	*	5	20	12	Promoter (2-3kb)	1	2566410	2569888	3479	1	100996583	ENST00000456687.3	2258	ENSG00000228037	LOC100996583	uncharacterized LOC100996583
chr1	2595141	2595420	280	*	0	20	0	Promoter (1-2kb)	1	2592655	2594073	1419	2	79258	ENST00000469962.1	-1068	ENSG00000142606	MMEL1	membrane metalloendopeptidase like 1
chr1	2610843	2611165	323	*	5	22	0	Promoter (<=1kb)	1	2606281	2611401	5121	2	79258	ENST00000509374.1	236	ENSG00000142606	MMEL1	membrane metalloendopeptidase like 1
chr1	2642678	2642956	279	*	36	46	9	Intron (ENST00000401095.9/100287898, intron 8 of 8)	1	2590639	2633016	42378	2	79258	ENST00000378412.8	-9662	ENSG00000142606	MMEL1	membrane metalloendopeptidase like 1
chr1	2653650	2654157	508	*	69	181	21	Intron (ENST00000401095.9/100287898, intron 6 of 8)	1	2590639	2633016	42378	2	79258	ENST00000378412.8	-20634	ENSG00000142606	MMEL1	membrane metalloendopeptidase like 1
chr1	2654894	2655531	638	*	26	153	8	Intron (ENST00000401095.9/100287898, intron 6 of 8)	1	2590639	2633016	42378	2	79258	ENST00000378412.8	-21878	ENSG00000142606	MMEL1	membrane metalloendopeptidase like 1
chr1	2687727	2688398	672	*	29	95	7	Intron (ENST00000401095.9/100287898, intron 6 of 8)	1	2590639	2633016	42378	2	79258	ENST00000378412.8	-54711	ENSG00000142606	MMEL1	membrane metalloendopeptidase like 1
chr1	2697458	2697858	401	*	33	57	2	Intron (ENST00000401095.9/100287898, intron 6 of 8)	1	2590639	2633016	42378	2	79258	ENST00000378412.8	-64442	ENSG00000142606	MMEL1	membrane metalloendopeptidase like 1
chr1	2748373	2748734	362	*	27	22	2	Intron (ENST00000401095.9/100287898, intron 6 of 8)	1	2768091	2784733	16643	1	105378598	ENST00000648684.1	-19357	NA	LOC105378598	uncharacterized LOC105378598
chr1	2756538	2757009	472	*	23	76	7	Intron (ENST00000401095.9/100287898, intron 6 of 8)	1	2768091	2784733	16643	1	105378598	ENST00000648684.1	-11082	NA	LOC105378598	uncharacterized LOC105378598
chr1	2819727	2820089	363	*	3	13	2	Distal Intergenic	1	2814056	2817767	3712	1	124903825	ENST00000664694.1	5671	ENSG00000287396	LOC124903825	uncharacterized LOC124903825
chr1	2826926	2827218	293	*	4	12	0	Distal Intergenic	1	2814056	2817767	3712	1	124903825	ENST00000664694.1	12870	ENSG00000287396	LOC124903825	uncharacterized LOC124903825
chr1	2831234	2831608	375	*	6	21	3	Distal Intergenic	1	2814056	2817767	3712	1	124903825	ENST00000664694.1	17178	ENSG00000287396	LOC124903825	uncharacterized LOC124903825
chr1	2847751	2848285	535	*	10	34	0	Distal Intergenic	1	2814056	2817767	3712	1	124903825	ENST00000664694.1	33695	ENSG00000287396	LOC124903825	uncharacterized LOC124903825
chr1	2869773	2870138	366	*	4	36	1	Distal Intergenic	1	2814056	2817767	3712	1	124903825	ENST00000664694.1	55717	ENSG00000287396	LOC124903825	uncharacterized LOC124903825
chr1	2889056	2889428	373	*	4	20	0	Distal Intergenic	1	2814056	2817767	3712	1	124903825	ENST00000664694.1	75000	ENSG00000287396	LOC124903825	uncharacterized LOC124903825
chr1	2903189	2903551	363	*	0	12	0	Distal Intergenic	1	2814056	2817767	3712	1	124903825	ENST00000664694.1	89133	ENSG00000287396	LOC124903825	uncharacterized LOC124903825
chr1	2917037	2917390	354	*	2	16	6	Distal Intergenic	1	2814056	2817767	3712	1	124903825	ENST00000664694.1	102981	ENSG00000287396	LOC124903825	uncharacterized LOC124903825
chr1	2946852	2947176	325	*	0	25	1	Distal Intergenic	1	3021467	3022903	1437	1	140625	ENST00000378404.4	-74291	ENSG00000169717	ACTRT2	actin related protein T2
chr1	2949986	2950388	403	*	0	24	5	Distal Intergenic	1	3021467	3022903	1437	1	140625	ENST00000378404.4	-71079	ENSG00000169717	ACTRT2	actin related protein T2
chr1	2960327	2960790	464	*	2	33	1	Exon (ENST00000641229.1/ENST00000641229.1, exon 3 of 3)	1	3021467	3022903	1437	1	140625	ENST00000378404.4	-60677	ENSG00000169717	ACTRT2	actin related protein T2
chr1	2989755	2990248	494	*	9	15	0	Distal Intergenic	1	3021467	3022903	1437	1	140625	ENST00000378404.4	-31219	ENSG00000169717	ACTRT2	actin related protein T2
chr1	3004887	3005186	300	*	1	14	2	Distal Intergenic	1	3021467	3022903	1437	1	140625	ENST00000378404.4	-16281	ENSG00000169717	ACTRT2	actin related protein T2
chr1	3008408	3008754	347	*	0	3	8	Distal Intergenic	1	3021467	3022903	1437	1	140625	ENST00000378404.4	-12713	ENSG00000169717	ACTRT2	actin related protein T2
chr1	3020901	3021282	382	*	4	21	0	Promoter (<=1kb)	1	3021467	3022903	1437	1	140625	ENST00000378404.4	-185	ENSG00000169717	ACTRT2	actin related protein T2
chr1	3050216	3050656	441	*	0	28	2	Distal Intergenic	1	3059617	3061751	2135	2	124903827	ENST00000413472.5	11095	ENSG00000177133	LOC124903827	translation initiation factor IF-2
chr1	3058045	3058348	304	*	0	16	0	Distal Intergenic	1	3059617	3061751	2135	2	124903827	ENST00000413472.5	3403	ENSG00000177133	LOC124903827	translation initiation factor IF-2
chr1	3086035	3086361	327	*	2	16	1	Intron (ENST00000511072.5/63976, intron 1 of 15)	1	3069211	3434342	365132	1	63976	ENST00000514189.5	16824	ENSG00000142611	PRDM16	PR/SET domain 16
chr1	3091888	3092160	273	*	8	22	2	Intron (ENST00000511072.5/63976, intron 1 of 15)	1	3069211	3434342	365132	1	63976	ENST00000514189.5	22677	ENSG00000142611	PRDM16	PR/SET domain 16
chr1	3120161	3120472	312	*	0	12	0	Intron (ENST00000511072.5/63976, intron 1 of 15)	1	3127975	3128035	61	1	100422968	ENST00000635819.1	-7503	ENSG00000283572	MIR4251	microRNA 4251
chr1	3128699	3129004	306	*	3	35	5	Promoter (<=1kb)	1	3127975	3128035	61	1	100422968	ENST00000635819.1	724	ENSG00000283572	MIR4251	microRNA 4251
chr1	3135290	3135997	708	*	0	24	0	Intron (ENST00000511072.5/63976, intron 1 of 15)	1	3127975	3128035	61	1	100422968	ENST00000635819.1	7315	ENSG00000283572	MIR4251	microRNA 4251
chr1	3139841	3140141	301	*	2	16	0	Intron (ENST00000511072.5/63976, intron 1 of 15)	1	3127975	3128035	61	1	100422968	ENST00000635819.1	11866	ENSG00000283572	MIR4251	microRNA 4251
chr1	3152091	3152373	283	*	0	17	0	Intron (ENST00000511072.5/63976, intron 1 of 15)	1	3127975	3128035	61	1	100422968	ENST00000635819.1	24116	ENSG00000283572	MIR4251	microRNA 4251
chr1	3152675	3153033	359	*	3	14	0	Intron (ENST00000511072.5/63976, intron 1 of 15)	1	3127975	3128035	61	1	100422968	ENST00000635819.1	24700	ENSG00000283572	MIR4251	microRNA 4251
chr1	3164847	3165220	374	*	8	14	4	Intron (ENST00000511072.5/63976, intron 1 of 15)	1	3127975	3128035	61	1	100422968	ENST00000635819.1	36872	ENSG00000283572	MIR4251	microRNA 4251
chr1	3181317	3181785	469	*	43	13	4	Intron (ENST00000511072.5/63976, intron 1 of 15)	1	3127975	3128035	61	1	100422968	ENST00000635819.1	53342	ENSG00000283572	MIR4251	microRNA 4251
chr1	3219605	3219892	288	*	4	14	1	Intron (ENST00000511072.5/63976, intron 2 of 15)	1	3237931	3433925	195995	1	63976	ENST00000512462.5	-18039	ENSG00000142611	PRDM16	PR/SET domain 16
chr1	3263065	3263403	339	*	2	18	0	Intron (ENST00000511072.5/63976, intron 3 of 15)	1	3244132	3386918	142787	1	63976	ENST00000463591.1	18933	ENSG00000142611	PRDM16	PR/SET domain 16
chr1	3273452	3273814	363	*	4	35	4	Intron (ENST00000511072.5/63976, intron 3 of 15)	1	3244132	3386918	142787	1	63976	ENST00000463591.1	29320	ENSG00000142611	PRDM16	PR/SET domain 16
chr1	3284186	3284474	289	*	4	18	2	Intron (ENST00000511072.5/63976, intron 3 of 15)	1	3313052	3323149	10098	2	105378604	ENST00000669140.1	38675	NA	LOC105378604	uncharacterized LOC105378604
chr1	3301843	3302317	475	*	5	16	0	Intron (ENST00000511072.5/63976, intron 3 of 15)	1	3313052	3323149	10098	2	105378604	ENST00000669140.1	20832	NA	LOC105378604	uncharacterized LOC105378604
chr1	3312549	3313729	1181	*	125	65	17	Exon (ENST00000669140.1/105378604, exon 2 of 2)	1	3313052	3323149	10098	2	105378604	ENST00000669140.1	9420	NA	LOC105378604	uncharacterized LOC105378604
chr1	3321730	3322062	333	*	1	5	11	Promoter (1-2kb)	1	3313052	3323149	10098	2	105378604	ENST00000669140.1	1087	NA	LOC105378604	uncharacterized LOC105378604
chr1	3339512	3339830	319	*	1	17	2	Intron (ENST00000511072.5/63976, intron 3 of 15)	1	3313052	3323149	10098	2	105378604	ENST00000669140.1	-16363	NA	LOC105378604	uncharacterized LOC105378604
chr1	3377919	3378295	377	*	12	21	13	Intron (ENST00000511072.5/63976, intron 3 of 15)	1	3396491	3434293	37803	1	63976	ENST00000509860.1	-18196	ENSG00000142611	PRDM16	PR/SET domain 16
chr1	3390390	3390701	312	*	4	11	14	Intron (ENST00000511072.5/63976, intron 4 of 15)	1	3396491	3434293	37803	1	63976	ENST00000509860.1	-5790	ENSG00000142611	PRDM16	PR/SET domain 16
chr1	3418664	3419040	377	*	3	22	0	Exon (ENST00000511072.5/63976, exon 12 of 16)	1	3424919	3434095	9177	1	63976	ENST00000378389.5	-5879	ENSG00000142611	PRDM16	PR/SET domain 16
chr1	3437572	3438048	477	*	0	12	2	3' UTR	1	3425216	3426072	857	1	63976	ENST00000606170.1	12356	ENSG00000142611	PRDM16	PR/SET domain 16
chr1	3440992	3441450	459	*	0	1	10	Distal Intergenic	1	3454665	3481113	26449	1	27237	ENST00000378378.9	-13215	ENSG00000130762	ARHGEF16	Rho guanine nucleotide exchange factor 16
chr1	3457400	3457697	298	*	6	34	1	Promoter (2-3kb)	1	3454665	3481113	26449	1	27237	ENST00000378378.9	2735	ENSG00000130762	ARHGEF16	Rho guanine nucleotide exchange factor 16
chr1	3469316	3469649	334	*	5	20	0	Promoter (<=1kb)	1	3468544	3473521	4978	1	27237	ENST00000445297.5	772	ENSG00000130762	ARHGEF16	Rho guanine nucleotide exchange factor 16
chr1	3495481	3495821	341	*	33	42	11	Promoter (<=1kb)	1	3492639	3496014	3376	2	1953	ENST00000475790.5	193	ENSG00000162591	MEGF6	multiple EGF like domains 6
chr1	3498700	3499136	437	*	16	75	3	Promoter (1-2kb)	1	3490925	3496717	5793	2	1953	ENST00000491842.1	-1983	ENSG00000162591	MEGF6	multiple EGF like domains 6
chr1	3503870	3505307	1438	*	470	307	54	Exon (ENST00000356575.9/1953, exon 17 of 37)	1	3490925	3496717	5793	2	1953	ENST00000491842.1	-7153	ENSG00000162591	MEGF6	multiple EGF like domains 6
chr1	3516002	3516891	890	*	72	102	11	Intron (ENST00000356575.9/1953, intron 5 of 36)	1	3487961	3531423	43463	2	1953	ENST00000697102.1	14532	ENSG00000162591	MEGF6	multiple EGF like domains 6
chr1	3523682	3524058	377	*	7	22	0	Intron (ENST00000356575.9/1953, intron 5 of 36)	1	3487961	3531423	43463	2	1953	ENST00000697102.1	7365	ENSG00000162591	MEGF6	multiple EGF like domains 6
chr1	3549573	3549988	416	*	4	38	1	Intron (ENST00000356575.9/1953, intron 4 of 36)	1	3560695	3560790	96	2	693135	ENST00000385042.1	10802	ENSG00000207776	MIR551A	microRNA 551a
chr1	3584588	3584906	319	*	4	31	7	Intron (ENST00000356575.9/1953, intron 3 of 36)	1	3560695	3560790	96	2	693135	ENST00000385042.1	-23798	ENSG00000207776	MIR551A	microRNA 551a
chr1	3586126	3586488	363	*	1	44	0	Intron (ENST00000356575.9/1953, intron 3 of 36)	1	3490562	3611277	120716	2	1953	ENST00000485002.6	24789	ENSG00000162591	MEGF6	multiple EGF like domains 6
chr1	3604700	3604999	300	*	17	14	4	Intron (ENST00000356575.9/1953, intron 1 of 36)	1	3490562	3611277	120716	2	1953	ENST00000485002.6	6278	ENSG00000162591	MEGF6	multiple EGF like domains 6
chr1	3624088	3624782	695	*	36	51	7	Promoter (<=1kb)	1	3622859	3624750	1892	2	1953	ENST00000702520.1	0	ENSG00000162591	MEGF6	multiple EGF like domains 6
chr1	3630701	3631122	422	*	20	8	0	3' UTR	1	3634916	3635433	518	2	49856	ENST00000494884.1	4311	ENSG00000116213	WRAP73	WD repeat containing, antisense to TP73
chr1	3632858	3633167	310	*	13	21	1	Promoter (2-3kb)	1	3634916	3635433	518	2	49856	ENST00000494884.1	2266	ENSG00000116213	WRAP73	WD repeat containing, antisense to TP73
chr1	3633698	3634077	380	*	2	26	0	Promoter (1-2kb)	1	3634916	3635433	518	2	49856	ENST00000494884.1	1356	ENSG00000116213	WRAP73	WD repeat containing, antisense to TP73
chr1	3639899	3640385	487	*	12	33	2	Promoter (<=1kb)	1	3631886	3639625	7740	2	49856	ENST00000471223.1	-274	ENSG00000116213	WRAP73	WD repeat containing, antisense to TP73
chr1	3640560	3640886	327	*	10	0	12	Promoter (<=1kb)	1	3631886	3639625	7740	2	49856	ENST00000471223.1	-935	ENSG00000116213	WRAP73	WD repeat containing, antisense to TP73
chr1	3650454	3650761	308	*	9	34	0	Promoter (<=1kb)	1	3630770	3650103	19334	2	49856	ENST00000270708.12	-351	ENSG00000116213	WRAP73	WD repeat containing, antisense to TP73
chr1	3662064	3662632	569	*	13	40	0	Exon (ENST00000443034.1/105378610, exon 2 of 3)	1	3658938	3668772	9835	2	105378610	ENST00000443034.1	6140	NA	TP73-AS3	TP73 antisense RNA 3
chr1	3671285	3672367	1083	*	88	94	12	Promoter (2-3kb)	1	3669034	3736201	67168	1	7161	ENST00000713570.1	2251	ENSG00000078900	TP73	tumor protein p73
chr1	3683221	3683704	484	*	7	27	2	Intron (ENST00000378295.9/7161, intron 3 of 13)	1	3690672	3733292	42621	1	7161	ENST00000378280.5	-6968	ENSG00000078900	TP73	tumor protein p73
chr1	3693102	3693406	305	*	0	3	12	Promoter (2-3kb)	1	3690707	3729751	39045	1	7161	ENST00000603364.5	2395	ENSG00000078900	TP73	tumor protein p73
chr1	3696952	3697331	380	*	7	12	0	Promoter (<=1kb)	1	3698046	3708534	10489	1	7161	ENST00000604194.1	-715	ENSG00000078900	TP73	tumor protein p73
chr1	3702107	3702392	286	*	2	35	2	Intron (ENST00000378295.9/7161, intron 3 of 13)	1	3698058	3733091	35034	1	7161	ENST00000378290.4	4049	ENSG00000078900	TP73	tumor protein p73
chr1	3714611	3714932	322	*	4	33	0	Promoter (<=1kb)	1	3712200	3714298	2099	2	117134600	ENST00000416554.1	-313	ENSG00000235131	TP73-AS2	TP73 antisense RNA 2
chr1	3726962	3727264	303	*	19	21	0	Promoter (<=1kb)	1	3727478	3733367	5890	1	7161	ENST00000604566.1	-214	ENSG00000078900	TP73	tumor protein p73
chr1	3731041	3731461	421	*	13	55	0	Exon (ENST00000378295.9/7161, exon 12 of 14)	1	3727478	3733367	5890	1	7161	ENST00000604566.1	3563	ENSG00000078900	TP73	tumor protein p73
chr1	3731888	3732245	358	*	3	20	1	Intron (ENST00000378295.9/7161, intron 13 of 13)	1	3727478	3733367	5890	1	7161	ENST00000604566.1	4410	ENSG00000078900	TP73	tumor protein p73
chr1	3738562	3738965	404	*	0	24	0	Exon (ENST00000452079.5/57212, exon 4 of 4)	1	3738075	3742858	4784	2	57212	ENST00000587071.5	3893	ENSG00000293478	GFOD3P	Gfo/Idh/MocA-like oxidoreductase domain containing 3, pseudogene
chr1	3761318	3761654	337	*	0	29	0	3' UTR	1	3752450	3771645	19196	1	148870	ENST00000294600.7	8868	ENSG00000162592	CCDC27	coiled-coil domain containing 27
chr1	3790777	3791082	306	*	7	23	1	Intron (ENST00000378251.3/57470, intron 1 of 6)	1	3778559	3796498	17940	2	57470	ENST00000378251.3	5416	ENSG00000130764	LRRC47	leucine rich repeat containing 47
chr1	3796134	3796565	432	*	14	47	2	Promoter (<=1kb)	1	3778559	3796498	17940	2	57470	ENST00000378251.3	0	ENSG00000130764	LRRC47	leucine rich repeat containing 47
chr1	3802332	3802776	445	*	2	12	0	Distal Intergenic	1	3778559	3796498	17940	2	57470	ENST00000378251.3	-5834	ENSG00000130764	LRRC47	leucine rich repeat containing 47
chr1	3816038	3816316	279	*	16	11	7	Promoter (<=1kb)	1	3815239	3816458	1220	2	9731	ENST00000484420.1	142	ENSG00000116198	CEP104	centrosomal protein 104
chr1	3832070	3832475	406	*	3	28	1	Promoter (<=1kb)	1	3829692	3831224	1533	2	9731	ENST00000495701.1	-846	ENSG00000116198	CEP104	centrosomal protein 104
chr1	3836545	3837202	658	*	33	67	1	Promoter (<=1kb)	1	3816323	3837152	20830	2	9731	ENST00000438539.6	0	ENSG00000116198	CEP104	centrosomal protein 104
chr1	3846258	3846637	380	*	7	30	0	Promoter (<=1kb)	1	3812086	3846005	33920	2	9731	ENST00000675966.1	-253	ENSG00000116198	CEP104	centrosomal protein 104
chr1	3851163	3851528	366	*	2	37	2	Intron (ENST00000378230.8/9731, intron 2 of 21)	1	3813031	3847704	34674	2	9731	ENST00000675334.1	-3459	ENSG00000116198	CEP104	centrosomal protein 104
chr1	3855405	3855721	317	*	19	23	2	Promoter (1-2kb)	1	3813031	3857194	44164	2	9731	ENST00000674544.1	1473	ENSG00000116198	CEP104	centrosomal protein 104
chr1	3856875	3857603	729	*	58	71	8	Promoter (<=1kb)	1	3857267	3860490	3224	1	1677	ENST00000625756.2	0	ENSG00000169598	DFFB	DNA fragmentation factor subunit beta
chr1	3859755	3860133	379	*	4	16	2	Promoter (2-3kb)	1	3857600	3885429	27830	1	1677	ENST00000475969.5	2155	ENSG00000169598	DFFB	DNA fragmentation factor subunit beta
chr1	3868808	3869092	285	*	15	19	1	Promoter (1-2kb)	1	3867663	3872545	4883	1	1677	ENST00000481945.1	1145	ENSG00000169598	DFFB	DNA fragmentation factor subunit beta
chr1	3878640	3878974	335	*	0	17	0	Intron (ENST00000338895.7/1677, intron 6 of 6)	1	3883507	3885429	1923	1	1677	ENST00000461150.1	-4533	ENSG00000169598	DFFB	DNA fragmentation factor subunit beta
chr1	3898020	3898373	354	*	3	0	11	Promoter (1-2kb)	1	3889153	3900221	11069	2	339448	ENST00000680169.1	1848	ENSG00000198912	C1orf174	chromosome 1 open reading frame 174
chr1	3900476	3900863	388	*	75	23	0	Promoter (<=1kb)	1	3900437	3906036	5600	1	100133612	ENST00000693306.1	39	ENSG00000236423	LINC01134	long intergenic non-protein coding RNA 1134
chr1	3932298	3932578	281	*	0	6	8	Distal Intergenic	1	3940486	3949866	9381	1	728716	ENST00000456897.6	-7908	NA	LINC01346	long intergenic non-protein coding RNA 1346
chr1	3955756	3956632	877	*	8	42	3	Distal Intergenic	1	3947144	3949024	1881	2	105376672	ENST00000671015.1	-6732	ENSG00000226374	LINC01345	long intergenic non-protein coding RNA 1345
chr1	4056103	4056801	699	*	2	35	0	Distal Intergenic	1	3976140	3998855	22716	1	105376673	ENST00000641078.1	79963	ENSG00000284668	LINC02780	long intergenic non-protein coding RNA 2780
chr1	4077319	4078391	1073	*	43	77	21	Distal Intergenic	1	3976140	3998855	22716	1	105376673	ENST00000641078.1	101179	ENSG00000284668	LINC02780	long intergenic non-protein coding RNA 2780
chr1	4220060	4220438	379	*	0	4	8	Distal Intergenic	1	4412027	4424689	12663	1	284661	ENST00000635002.1	-191589	ENSG00000235054	LINC01777	long intergenic non-protein coding RNA 1777
chr1	4223645	4223985	341	*	1	12	3	Distal Intergenic	1	4412027	4424689	12663	1	284661	ENST00000635002.1	-188042	ENSG00000235054	LINC01777	long intergenic non-protein coding RNA 1777
chr1	4232081	4232543	463	*	4	14	0	Distal Intergenic	1	4412027	4424689	12663	1	284661	ENST00000635002.1	-179484	ENSG00000235054	LINC01777	long intergenic non-protein coding RNA 1777
chr1	4266957	4267413	457	*	7	18	0	Distal Intergenic	1	4412027	4424689	12663	1	284661	ENST00000635002.1	-144614	ENSG00000235054	LINC01777	long intergenic non-protein coding RNA 1777
chr1	4277762	4278451	690	*	0	28	0	Distal Intergenic	1	4412027	4424689	12663	1	284661	ENST00000635002.1	-133576	ENSG00000235054	LINC01777	long intergenic non-protein coding RNA 1777
chr1	4308678	4309068	391	*	3	14	0	Distal Intergenic	1	4412027	4424689	12663	1	284661	ENST00000635002.1	-102959	ENSG00000235054	LINC01777	long intergenic non-protein coding RNA 1777
chr1	4310102	4310403	302	*	1	18	4	Distal Intergenic	1	4412027	4424689	12663	1	284661	ENST00000635002.1	-101624	ENSG00000235054	LINC01777	long intergenic non-protein coding RNA 1777
chr1	4353086	4353472	387	*	9	18	1	Distal Intergenic	1	4412027	4424689	12663	1	284661	ENST00000635002.1	-58555	ENSG00000235054	LINC01777	long intergenic non-protein coding RNA 1777
chr1	4380770	4381055	286	*	8	12	0	Distal Intergenic	1	4412027	4424689	12663	1	284661	ENST00000635002.1	-30972	ENSG00000235054	LINC01777	long intergenic non-protein coding RNA 1777
chr1	4419480	4419799	320	*	0	20	0	Intron (ENST00000635002.1/284661, intron 3 of 4)	1	4416311	4424689	8379	1	284661	ENST00000635642.1	3169	ENSG00000235054	LINC01777	long intergenic non-protein coding RNA 1777
chr1	4459347	4459694	348	*	0	13	1	Distal Intergenic	1	4416311	4424689	8379	1	284661	ENST00000635642.1	43036	ENSG00000235054	LINC01777	long intergenic non-protein coding RNA 1777
chr1	4466953	4467272	320	*	6	18	2	Distal Intergenic	1	4416311	4424689	8379	1	284661	ENST00000635642.1	50642	ENSG00000235054	LINC01777	long intergenic non-protein coding RNA 1777
chr1	4478111	4478870	760	*	7	32	2	Distal Intergenic	1	4416311	4424689	8379	1	284661	ENST00000635642.1	61800	ENSG00000235054	LINC01777	long intergenic non-protein coding RNA 1777
chr1	4498920	4499212	293	*	4	12	0	Distal Intergenic	1	4551735	4552145	411	2	124904578	ENST00000438791.2	52933	NA	LOC124904578	uncharacterized LOC124904578
chr1	4520033	4520404	372	*	5	40	3	Distal Intergenic	1	4551735	4552145	411	2	124904578	ENST00000438791.2	31741	NA	LOC124904578	uncharacterized LOC124904578
chr1	4624139	4624638	500	*	0	41	0	Distal Intergenic	1	4654609	4792534	137926	1	55966	ENST00000378191.5	-29971	ENSG00000196581	AJAP1	adherens junctions associated protein 1
chr1	4631040	4631384	345	*	8	15	2	Distal Intergenic	1	4654609	4792534	137926	1	55966	ENST00000378191.5	-23225	ENSG00000196581	AJAP1	adherens junctions associated protein 1
chr1	4642959	4643281	323	*	2	15	0	Distal Intergenic	1	4654609	4792534	137926	1	55966	ENST00000378191.5	-11328	ENSG00000196581	AJAP1	adherens junctions associated protein 1
chr1	4645365	4645787	423	*	8	22	0	Distal Intergenic	1	4654609	4792534	137926	1	55966	ENST00000378191.5	-8822	ENSG00000196581	AJAP1	adherens junctions associated protein 1
chr1	4652837	4653261	425	*	17	22	1	Promoter (1-2kb)	1	4654609	4792534	137926	1	55966	ENST00000378191.5	-1348	ENSG00000196581	AJAP1	adherens junctions associated protein 1
chr1	4658315	4658675	361	*	5	22	0	Intron (ENST00000378191.5/55966, intron 1 of 5)	1	4654732	4777794	123063	1	55966	ENST00000378190.7	3583	ENSG00000196581	AJAP1	adherens junctions associated protein 1
chr1	4694894	4695204	311	*	18	6	2	Intron (ENST00000378191.5/55966, intron 1 of 5)	1	4711155	4712165	1011	1	55966	ENST00000466761.1	-15951	ENSG00000196581	AJAP1	adherens junctions associated protein 1
chr1	4701448	4701918	471	*	2	14	0	Intron (ENST00000378191.5/55966, intron 1 of 5)	1	4711155	4712165	1011	1	55966	ENST00000466761.1	-9237	ENSG00000196581	AJAP1	adherens junctions associated protein 1
chr1	4712943	4713340	398	*	5	18	0	Promoter (1-2kb)	1	4711155	4712165	1011	1	55966	ENST00000466761.1	1788	ENSG00000196581	AJAP1	adherens junctions associated protein 1
chr1	4724335	4724618	284	*	0	20	0	Intron (ENST00000378191.5/55966, intron 2 of 5)	1	4711155	4712165	1011	1	55966	ENST00000466761.1	13180	ENSG00000196581	AJAP1	adherens junctions associated protein 1
chr1	4726096	4726594	499	*	6	34	4	Intron (ENST00000378191.5/55966, intron 2 of 5)	1	4711155	4712165	1011	1	55966	ENST00000466761.1	14941	ENSG00000196581	AJAP1	adherens junctions associated protein 1
chr1	4736849	4737213	365	*	0	12	0	Intron (ENST00000378191.5/55966, intron 2 of 5)	1	4711155	4712165	1011	1	55966	ENST00000466761.1	25694	ENSG00000196581	AJAP1	adherens junctions associated protein 1
chr1	4740603	4741076	474	*	0	18	0	Intron (ENST00000378191.5/55966, intron 2 of 5)	1	4711155	4712165	1011	1	55966	ENST00000466761.1	29448	ENSG00000196581	AJAP1	adherens junctions associated protein 1
chr1	4749232	4749731	500	*	10	15	0	Intron (ENST00000378191.5/55966, intron 2 of 5)	1	4711155	4712165	1011	1	55966	ENST00000466761.1	38077	ENSG00000196581	AJAP1	adherens junctions associated protein 1
chr1	4750321	4750632	312	*	0	16	2	Intron (ENST00000378191.5/55966, intron 2 of 5)	1	4711155	4712165	1011	1	55966	ENST00000466761.1	39166	ENSG00000196581	AJAP1	adherens junctions associated protein 1
chr1	4809793	4810288	496	*	0	14	0	Distal Intergenic	1	4711155	4712165	1011	1	55966	ENST00000466761.1	98638	ENSG00000196581	AJAP1	adherens junctions associated protein 1
chr1	4898935	4899354	420	*	2	35	1	Distal Intergenic	1	4973381	4981568	8188	1	105376680	ENST00000641403.1	-74027	ENSG00000284674	LINC02781	long intergenic non-protein coding RNA 2781
chr1	4909805	4910144	340	*	0	20	0	Distal Intergenic	1	4973381	4981568	8188	1	105376680	ENST00000641403.1	-63237	ENSG00000284674	LINC02781	long intergenic non-protein coding RNA 2781
chr1	4914708	4914988	281	*	0	12	0	Distal Intergenic	1	4973381	4981568	8188	1	105376680	ENST00000641403.1	-58393	ENSG00000284674	LINC02781	long intergenic non-protein coding RNA 2781
chr1	4938774	4939693	920	*	4	38	3	Distal Intergenic	1	4973381	4981568	8188	1	105376680	ENST00000641403.1	-33688	ENSG00000284674	LINC02781	long intergenic non-protein coding RNA 2781
chr1	4947671	4948080	410	*	0	0	8	Distal Intergenic	1	4973381	4981568	8188	1	105376680	ENST00000641403.1	-25301	ENSG00000284674	LINC02781	long intergenic non-protein coding RNA 2781
chr1	4950263	4950599	337	*	0	22	0	Distal Intergenic	1	4973381	4981568	8188	1	105376680	ENST00000641403.1	-22782	ENSG00000284674	LINC02781	long intergenic non-protein coding RNA 2781
chr1	4961387	4961712	326	*	3	13	0	Distal Intergenic	1	4973381	4981568	8188	1	105376680	ENST00000641403.1	-11669	ENSG00000284674	LINC02781	long intergenic non-protein coding RNA 2781
chr1	4972037	4972335	299	*	4	20	0	Promoter (1-2kb)	1	4973381	4981568	8188	1	105376680	ENST00000641403.1	-1046	ENSG00000284674	LINC02781	long intergenic non-protein coding RNA 2781
chr1	4979223	4979556	334	*	2	12	0	Intron (ENST00000641403.1/105376680, intron 4 of 4)	1	4973381	4981568	8188	1	105376680	ENST00000641403.1	5842	ENSG00000284674	LINC02781	long intergenic non-protein coding RNA 2781
chr1	4979884	4980447	564	*	11	27	0	Intron (ENST00000641403.1/105376680, intron 4 of 4)	1	4973381	4981568	8188	1	105376680	ENST00000641403.1	6503	ENSG00000284674	LINC02781	long intergenic non-protein coding RNA 2781
chr1	5067527	5068000	474	*	0	17	0	Distal Intergenic	1	5086459	5090899	4441	2	105376681	ENST00000443270.1	22899	NA	LINC02782	long intergenic non-protein coding RNA 2782
chr1	5080350	5080736	387	*	0	17	0	Distal Intergenic	1	5086459	5090899	4441	2	105376681	ENST00000443270.1	10163	NA	LINC02782	long intergenic non-protein coding RNA 2782
chr1	5084015	5084305	291	*	2	28	0	Distal Intergenic	1	5086459	5090899	4441	2	105376681	ENST00000443270.1	6594	NA	LINC02782	long intergenic non-protein coding RNA 2782
chr1	5084747	5085191	445	*	0	12	0	Distal Intergenic	1	5086459	5090899	4441	2	105376681	ENST00000443270.1	5708	NA	LINC02782	long intergenic non-protein coding RNA 2782
chr1	5092271	5092698	428	*	3	28	0	Promoter (1-2kb)	1	5086459	5090899	4441	2	105376681	ENST00000443270.1	-1372	NA	LINC02782	long intergenic non-protein coding RNA 2782
chr1	5129489	5129908	420	*	0	20	0	Distal Intergenic	1	5086459	5090899	4441	2	105376681	ENST00000443270.1	-38590	NA	LINC02782	long intergenic non-protein coding RNA 2782
chr1	5153571	5153913	343	*	6	12	2	Distal Intergenic	1	5086459	5090899	4441	2	105376681	ENST00000443270.1	-62672	NA	LINC02782	long intergenic non-protein coding RNA 2782
chr1	5239553	5240191	639	*	1	32	0	Distal Intergenic	1	5086459	5090899	4441	2	105376681	ENST00000443270.1	-148654	NA	LINC02782	long intergenic non-protein coding RNA 2782
chr1	5255149	5255453	305	*	2	22	0	Distal Intergenic	1	5086459	5090899	4441	2	105376681	ENST00000443270.1	-164250	NA	LINC02782	long intergenic non-protein coding RNA 2782
chr1	5305764	5306115	352	*	3	30	0	Intron (ENST00000641871.1/ENST00000641871.1, intron 1 of 3)	1	5490829	5492804	1976	2	105376686	ENST00000649109.1	186689	NA	LOC105376686	uncharacterized LOC105376686
chr1	5360081	5360499	419	*	4	28	2	Distal Intergenic	1	5490829	5492804	1976	2	105376686	ENST00000649109.1	132305	NA	LOC105376686	uncharacterized LOC105376686
chr1	5366975	5367464	490	*	2	33	0	Distal Intergenic	1	5490829	5492804	1976	2	105376686	ENST00000649109.1	125340	NA	LOC105376686	uncharacterized LOC105376686
chr1	5385491	5385820	330	*	0	4	8	Distal Intergenic	1	5490829	5492804	1976	2	105376686	ENST00000649109.1	106984	NA	LOC105376686	uncharacterized LOC105376686
chr1	5392405	5392730	326	*	0	0	8	Distal Intergenic	1	5490829	5492804	1976	2	105376686	ENST00000649109.1	100074	NA	LOC105376686	uncharacterized LOC105376686
chr1	5427688	5428089	402	*	0	16	1	Distal Intergenic	1	5490829	5492804	1976	2	105376686	ENST00000649109.1	64715	NA	LOC105376686	uncharacterized LOC105376686
chr1	5490680	5491119	440	*	4	42	0	Promoter (1-2kb)	1	5490829	5492804	1976	2	105376686	ENST00000649109.1	1685	NA	LOC105376686	uncharacterized LOC105376686
chr1	5528531	5528888	358	*	0	12	1	Distal Intergenic	1	5489795	5493057	3263	2	105376686	ENST00000641860.1	-35474	NA	LOC105376686	uncharacterized LOC105376686
chr1	5531744	5532198	455	*	1	19	0	Distal Intergenic	1	5489795	5493057	3263	2	105376686	ENST00000641860.1	-38687	NA	LOC105376686	uncharacterized LOC105376686
chr1	5533402	5533733	332	*	0	26	0	Distal Intergenic	1	5489795	5493057	3263	2	105376686	ENST00000641860.1	-40345	NA	LOC105376686	uncharacterized LOC105376686
chr1	5594326	5594683	358	*	2	14	0	Intron (ENST00000637702.1/ENST00000637702.1, intron 1 of 2)	1	5489795	5493057	3263	2	105376686	ENST00000641860.1	-101269	NA	LOC105376686	uncharacterized LOC105376686
chr1	5611364	5611802	439	*	4	16	0	Intron (ENST00000637702.1/ENST00000637702.1, intron 1 of 2)	1	5489795	5493057	3263	2	105376686	ENST00000641860.1	-118307	NA	LOC105376686	uncharacterized LOC105376686
chr1	5652984	5653269	286	*	0	15	0	Intron (ENST00000637702.1/ENST00000637702.1, intron 1 of 2)	1	5489795	5493057	3263	2	105376686	ENST00000641860.1	-159927	NA	LOC105376686	uncharacterized LOC105376686
chr1	5659415	5659818	404	*	5	12	8	Intron (ENST00000637702.1/ENST00000637702.1, intron 1 of 2)	1	5489795	5493057	3263	2	105376686	ENST00000641860.1	-166358	NA	LOC105376686	uncharacterized LOC105376686
chr1	5688312	5688647	336	*	0	18	0	Distal Intergenic	1	5862672	5862741	70	2	100616421	ENST00000582517.1	174094	ENSG00000264101	MIR4689	microRNA 4689
chr1	5713040	5713341	302	*	6	22	1	Distal Intergenic	1	5862672	5862741	70	2	100616421	ENST00000582517.1	149400	ENSG00000264101	MIR4689	microRNA 4689
chr1	5713796	5714140	345	*	1	15	2	Distal Intergenic	1	5862672	5862741	70	2	100616421	ENST00000582517.1	148601	ENSG00000264101	MIR4689	microRNA 4689
chr1	5715770	5716061	292	*	3	12	0	Distal Intergenic	1	5862672	5862741	70	2	100616421	ENST00000582517.1	146680	ENSG00000264101	MIR4689	microRNA 4689
chr1	5733731	5734068	338	*	0	0	8	Exon (ENST00000701409.1/ENST00000701409.1, exon 4 of 4)	1	5862672	5862741	70	2	100616421	ENST00000582517.1	128673	ENSG00000264101	MIR4689	microRNA 4689
chr1	5737753	5738128	376	*	6	15	0	Intron (ENST00000701409.1/ENST00000701409.1, intron 3 of 3)	1	5862672	5862741	70	2	100616421	ENST00000582517.1	124613	ENSG00000264101	MIR4689	microRNA 4689
chr1	5748682	5748977	296	*	4	18	0	Intron (ENST00000701409.1/ENST00000701409.1, intron 2 of 3)	1	5862672	5862741	70	2	100616421	ENST00000582517.1	113764	ENSG00000264101	MIR4689	microRNA 4689
chr1	5759476	5759832	357	*	3	0	9	Intron (ENST00000701409.1/ENST00000701409.1, intron 1 of 3)	1	5862672	5862741	70	2	100616421	ENST00000582517.1	102909	ENSG00000264101	MIR4689	microRNA 4689
chr1	5792311	5792700	390	*	4	21	3	Distal Intergenic	1	5862672	5862741	70	2	100616421	ENST00000582517.1	70041	ENSG00000264101	MIR4689	microRNA 4689
chr1	5799648	5800126	479	*	5	19	0	Distal Intergenic	1	5862672	5862741	70	2	100616421	ENST00000582517.1	62615	ENSG00000264101	MIR4689	microRNA 4689
chr1	5828730	5829165	436	*	6	31	2	Distal Intergenic	1	5862672	5862741	70	2	100616421	ENST00000582517.1	33576	ENSG00000264101	MIR4689	microRNA 4689
chr1	5841793	5842118	326	*	2	14	5	Distal Intergenic	1	5862672	5862741	70	2	100616421	ENST00000582517.1	20623	ENSG00000264101	MIR4689	microRNA 4689
chr1	5842765	5843093	329	*	9	12	0	Distal Intergenic	1	5862672	5862741	70	2	100616421	ENST00000582517.1	19648	ENSG00000264101	MIR4689	microRNA 4689
chr1	5885905	5886242	338	*	1	16	0	Intron (ENST00000478423.6/261734, intron 14 of 25)	1	5876879	5882849	5971	2	261734	ENST00000470763.1	-3056	ENSG00000131697	NPHP4	nephrocystin 4
chr1	5902176	5902805	630	*	12	35	0	Promoter (2-3kb)	1	5886495	5905324	18830	2	261734	ENST00000466897.1	2519	ENSG00000131697	NPHP4	nephrocystin 4
chr1	5908019	5908309	291	*	3	30	4	Promoter (2-3kb)	1	5886495	5905324	18830	2	261734	ENST00000466897.1	-2695	ENSG00000131697	NPHP4	nephrocystin 4
chr1	5913696	5914039	344	*	9	25	1	Intron (ENST00000478423.6/261734, intron 9 of 25)	1	5886495	5905324	18830	2	261734	ENST00000466897.1	-8372	ENSG00000131697	NPHP4	nephrocystin 4
chr1	5919410	5919772	363	*	9	25	0	Intron (ENST00000478423.6/261734, intron 9 of 25)	1	5886495	5905324	18830	2	261734	ENST00000466897.1	-14086	ENSG00000131697	NPHP4	nephrocystin 4
chr1	5932112	5932568	457	*	1	0	10	Intron (ENST00000478423.6/261734, intron 8 of 25)	1	5886495	5905324	18830	2	261734	ENST00000466897.1	-26788	ENSG00000131697	NPHP4	nephrocystin 4
chr1	5959985	5960727	743	*	21	59	3	Intron (ENST00000478423.6/261734, intron 4 of 25)	1	5990927	6090419	99493	1	8514	ENST00000655548.1	-30200	ENSG00000069424	KCNAB2	potassium voltage-gated channel subfamily A regulatory beta subunit 2
chr1	5966250	5966663	414	*	17	25	0	Intron (ENST00000478423.6/261734, intron 3 of 25)	1	5990927	6090419	99493	1	8514	ENST00000655548.1	-24264	ENSG00000069424	KCNAB2	potassium voltage-gated channel subfamily A regulatory beta subunit 2
chr1	5978454	5978837	384	*	30	27	0	Intron (ENST00000478423.6/261734, intron 1 of 25)	1	5990927	6090419	99493	1	8514	ENST00000655548.1	-12090	ENSG00000069424	KCNAB2	potassium voltage-gated channel subfamily A regulatory beta subunit 2
chr1	5980200	5980601	402	*	13	30	1	Intron (ENST00000478423.6/261734, intron 1 of 25)	1	5990927	6090419	99493	1	8514	ENST00000655548.1	-10326	ENSG00000069424	KCNAB2	potassium voltage-gated channel subfamily A regulatory beta subunit 2
chr1	5983403	5983845	443	*	51	42	0	Intron (ENST00000478423.6/261734, intron 1 of 25)	1	5990927	6090419	99493	1	8514	ENST00000655548.1	-7082	ENSG00000069424	KCNAB2	potassium voltage-gated channel subfamily A regulatory beta subunit 2
chr1	5992031	5992781	751	*	159	143	34	Promoter (<=1kb)	1	5862811	5992424	129614	2	261734	ENST00000478423.6	0	ENSG00000131697	NPHP4	nephrocystin 4
chr1	6022182	6022469	288	*	10	42	3	Intron (ENST00000655548.1/8514, intron 1 of 9)	1	6026163	6101178	75016	1	8514	ENST00000352527.6	-3694	ENSG00000069424	KCNAB2	potassium voltage-gated channel subfamily A regulatory beta subunit 2
chr1	6027050	6027827	778	*	50	84	9	Promoter (<=1kb)	1	6027297	6101180	73884	1	8514	ENST00000669250.1	0	ENSG00000069424	KCNAB2	potassium voltage-gated channel subfamily A regulatory beta subunit 2
chr1	6037064	6037752	689	*	97	79	27	Promoter (1-2kb)	1	6035917	6041762	5846	1	8514	ENST00000459822.1	1147	ENSG00000069424	KCNAB2	potassium voltage-gated channel subfamily A regulatory beta subunit 2
chr1	6049217	6049607	391	*	6	29	2	Intron (ENST00000655548.1/8514, intron 3 of 9)	1	6046114	6098855	52742	1	8514	ENST00000458166.6	3103	ENSG00000069424	KCNAB2	potassium voltage-gated channel subfamily A regulatory beta subunit 2
chr1	6055963	6056320	358	*	5	25	1	Intron (ENST00000655548.1/8514, intron 3 of 9)	1	6065753	6100023	34271	1	8514	ENST00000662363.1	-9433	ENSG00000069424	KCNAB2	potassium voltage-gated channel subfamily A regulatory beta subunit 2
chr1	6061370	6061662	293	*	3	20	4	Intron (ENST00000655548.1/8514, intron 3 of 9)	1	6065753	6100023	34271	1	8514	ENST00000662363.1	-4091	ENSG00000069424	KCNAB2	potassium voltage-gated channel subfamily A regulatory beta subunit 2
chr1	6062622	6062935	314	*	0	11	8	Promoter (2-3kb)	1	6065753	6100023	34271	1	8514	ENST00000662363.1	-2818	ENSG00000069424	KCNAB2	potassium voltage-gated channel subfamily A regulatory beta subunit 2
chr1	6069746	6070094	349	*	4	22	1	Intron (ENST00000655548.1/8514, intron 3 of 9)	1	6073415	6087511	14097	1	8514	ENST00000663671.1	-3321	ENSG00000069424	KCNAB2	potassium voltage-gated channel subfamily A regulatory beta subunit 2
chr1	6076292	6076588	297	*	5	18	3	Promoter (2-3kb)	1	6073415	6087511	14097	1	8514	ENST00000663671.1	2877	ENSG00000069424	KCNAB2	potassium voltage-gated channel subfamily A regulatory beta subunit 2
chr1	6091911	6092302	392	*	2	16	0	Promoter (1-2kb)	1	6090296	6096700	6405	1	8514	ENST00000663419.1	1615	ENSG00000069424	KCNAB2	potassium voltage-gated channel subfamily A regulatory beta subunit 2
chr1	6109639	6109958	320	*	6	22	3	Promoter (2-3kb)	1	6105081	6106772	1692	2	26038	ENST00000475121.1	-2867	ENSG00000116254	CHD5	chromodomain helicase DNA binding protein 5
chr1	6115148	6115423	276	*	0	15	0	Intron (ENST00000262450.8/26038, intron 33 of 41)	1	6105081	6106772	1692	2	26038	ENST00000475121.1	-8376	ENSG00000116254	CHD5	chromodomain helicase DNA binding protein 5
chr1	6121887	6122164	278	*	3	6	8	Intron (ENST00000262450.8/26038, intron 31 of 41)	1	6125534	6128542	3009	2	26038	ENST00000491020.1	6378	ENSG00000116254	CHD5	chromodomain helicase DNA binding protein 5
chr1	6143498	6143801	304	*	4	26	0	Promoter (<=1kb)	1	6105081	6144104	39024	2	26038	ENST00000462991.5	303	ENSG00000116254	CHD5	chromodomain helicase DNA binding protein 5
chr1	6145235	6145609	375	*	3	14	0	Promoter (1-2kb)	1	6105081	6144104	39024	2	26038	ENST00000462991.5	-1131	ENSG00000116254	CHD5	chromodomain helicase DNA binding protein 5
chr1	6156880	6157610	731	*	41	29	10	Intron (ENST00000262450.8/26038, intron 3 of 41)	1	6105081	6144104	39024	2	26038	ENST00000462991.5	-12776	ENSG00000116254	CHD5	chromodomain helicase DNA binding protein 5
chr1	6183496	6184018	523	*	57	13	8	Intron (ENST00000484532.6/6146, intron 2 of 4)	1	6101787	6180321	78535	2	26038	ENST00000262450.8	-3175	ENSG00000116254	CHD5	chromodomain helicase DNA binding protein 5
chr1	6187442	6187742	301	*	16	21	0	Intron (ENST00000484532.6/6146, intron 2 of 4)	1	6101787	6180321	78535	2	26038	ENST00000262450.8	-7121	ENSG00000116254	CHD5	chromodomain helicase DNA binding protein 5
chr1	6199063	6200150	1088	*	175	107	25	Promoter (<=1kb)	1	6185020	6199595	14576	2	6146	ENST00000234875.9	0	ENSG00000116251	RPL22	ribosomal protein L22
chr1	6205905	6206198	294	*	12	25	2	Promoter (<=1kb)	1	6206119	6221299	15181	1	388591	ENST00000377939.5	0	ENSG00000158286	RNF207	ring finger protein 207
chr1	6230200	6230525	326	*	15	23	2	Intron (ENST00000343813.10/23463, intron 4 of 4)	1	6234692	6239408	4717	1	148645	ENST00000650463.1	-4167	NA	ICMT-DT	ICMT divergent transcript
chr1	6257331	6257774	444	*	9	38	5	Intron (ENST00000377893.3/387509, intron 1 of 5)	1	6247353	6261098	13746	2	387509	ENST00000377893.3	3324	ENSG00000158292	GPR153	G protein-coupled receptor 153
chr1	6266397	6266882	486	*	11	40	3	Intron (ENST00000608083.5/11332, intron 8 of 8)	1	6247353	6261098	13746	2	387509	ENST00000377893.3	-5299	ENSG00000158292	GPR153	G protein-coupled receptor 153
chr1	6277040	6277405	366	*	15	39	4	Intron (ENST00000608083.5/11332, intron 8 of 8)	1	6247353	6261098	13746	2	387509	ENST00000377893.3	-15942	ENSG00000158292	GPR153	G protein-coupled receptor 153
chr1	6288600	6288896	297	*	27	6	7	Intron (ENST00000608083.5/11332, intron 7 of 8)	1	6281253	6295504	14252	2	11332	ENST00000481175.1	6608	ENSG00000097021	ACOT7	acyl-CoA thioesterase 7
chr1	6296488	6296855	368	*	10	6	10	Promoter (<=1kb)	1	6281253	6295504	14252	2	11332	ENST00000481175.1	-984	ENSG00000097021	ACOT7	acyl-CoA thioesterase 7
chr1	6298980	6299681	702	*	45	28	8	Intron (ENST00000608083.5/11332, intron 6 of 8)	1	6281253	6295504	14252	2	11332	ENST00000481175.1	-3476	ENSG00000097021	ACOT7	acyl-CoA thioesterase 7
chr1	6324562	6324905	344	*	11	31	3	Intron (ENST00000608083.5/11332, intron 5 of 8)	1	6281130	6352249	71120	2	11332	ENST00000473466.2	27344	ENSG00000097021	ACOT7	acyl-CoA thioesterase 7
chr1	6329009	6329280	272	*	5	23	1	Intron (ENST00000608083.5/11332, intron 4 of 8)	1	6281130	6352249	71120	2	11332	ENST00000473466.2	22969	ENSG00000097021	ACOT7	acyl-CoA thioesterase 7
chr1	6367140	6368443	1304	*	200	184	25	Intron (ENST00000608083.5/11332, intron 1 of 8)	1	6264273	6360707	96435	2	11332	ENST00000377845.7	-6433	ENSG00000097021	ACOT7	acyl-CoA thioesterase 7
chr1	6368578	6369045	468	*	75	27	18	Intron (ENST00000608083.5/11332, intron 1 of 8)	1	6264273	6360707	96435	2	11332	ENST00000377845.7	-7871	ENSG00000097021	ACOT7	acyl-CoA thioesterase 7
chr1	6381261	6381556	296	*	2	26	0	Intron (ENST00000608083.5/11332, intron 1 of 8)	1	6264273	6385813	121541	2	11332	ENST00000377855.6	4257	ENSG00000097021	ACOT7	acyl-CoA thioesterase 7
chr1	6385596	6386253	658	*	101	52	12	Promoter (<=1kb)	1	6264273	6385813	121541	2	11332	ENST00000377855.6	0	ENSG00000097021	ACOT7	acyl-CoA thioesterase 7
chr1	6392738	6393362	625	*	100	24	14	Promoter (<=1kb)	1	6264269	6393361	129093	2	11332	ENST00000608083.5	0	ENSG00000097021	ACOT7	acyl-CoA thioesterase 7
chr1	6393523	6393799	277	*	17	33	0	Promoter (<=1kb)	1	6264272	6393767	129496	2	11332	ENST00000361521.9	0	ENSG00000097021	ACOT7	acyl-CoA thioesterase 7
chr1	6407677	6408023	347	*	1	12	0	Distal Intergenic	1	6413000	6419903	6904	2	54626	ENST00000377836.8	11880	ENSG00000069812	HES2	hes family bHLH transcription factor 2
chr1	6416821	6417363	543	*	25	37	4	Promoter (2-3kb)	1	6413000	6419903	6904	2	54626	ENST00000377836.8	2540	ENSG00000069812	HES2	hes family bHLH transcription factor 2
chr1	6422698	6423353	656	*	70	90	9	Promoter (1-2kb)	1	6412418	6424670	12253	2	54626	ENST00000377837.5	1317	ENSG00000069812	HES2	hes family bHLH transcription factor 2
chr1	6427569	6428222	654	*	16	59	2	Promoter (1-2kb)	1	6429834	6429896	63	2	100422975	ENST00000585139.1	1674	ENSG00000265392	MIR4252	microRNA 4252
chr1	6443813	6444099	287	*	6	42	6	Intron (ENST00000645284.1/83715, intron 5 of 12)	1	6447331	6449056	1726	1	83715	ENST00000632803.1	-3232	ENSG00000187017	ESPN	espin
chr1	6446514	6446814	301	*	1	4	16	Promoter (<=1kb)	1	6447331	6449056	1726	1	83715	ENST00000632803.1	-517	ENSG00000187017	ESPN	espin
chr1	6462755	6463205	451	*	11	68	8	Promoter (<=1kb)	1	6461480	6463347	1868	2	8718	ENST00000453260.6	142	ENSG00000215788	TNFRSF25	TNF receptor superfamily member 25
chr1	6464489	6464950	462	*	18	60	8	Promoter (<=1kb)	1	6461994	6465272	3279	2	8718	ENST00000469691.5	322	ENSG00000215788	TNFRSF25	TNF receptor superfamily member 25
chr1	6491370	6492274	905	*	204	146	7	Promoter (<=1kb)	1	6467122	6491667	24546	2	57449	ENST00000377728.8	0	ENSG00000171680	PLEKHG5	pleckstrin homology and RhoGEF domain containing G5
chr1	6497580	6498144	565	*	9	49	6	Promoter (<=1kb)	1	6467122	6497424	30303	2	57449	ENST00000400915.8	-156	ENSG00000171680	PLEKHG5	pleckstrin homology and RhoGEF domain containing G5
chr1	6509921	6510290	370	*	8	36	0	Intron (ENST00000377740.5/57449, intron 1 of 21)	1	6467122	6506158	39037	2	57449	ENST00000673471.2	-3763	ENSG00000171680	PLEKHG5	pleckstrin homology and RhoGEF domain containing G5
chr1	6515532	6515972	441	*	68	20	0	Intron (ENST00000377740.5/57449, intron 1 of 21)	1	6467122	6520009	52888	2	57449	ENST00000377740.5	4037	ENSG00000171680	PLEKHG5	pleckstrin homology and RhoGEF domain containing G5
chr1	6523055	6523503	449	*	1	40	1	Promoter (2-3kb)	1	6496498	6520074	23577	2	57449	ENST00000675812.1	-2981	ENSG00000171680	PLEKHG5	pleckstrin homology and RhoGEF domain containing G5
chr1	6531449	6531759	311	*	16	25	8	Promoter (1-2kb)	1	6532229	6533385	1157	2	79707	ENST00000462798.1	1626	ENSG00000162408	NOL9	nucleolar protein 9
chr1	6540650	6541212	563	*	19	66	2	Exon (ENST00000517213.1/ENST00000517213.1, exon 1 of 1)	1	6531995	6545017	13023	2	79707	ENST00000464383.1	3805	ENSG00000162408	NOL9	nucleolar protein 9
chr1	6545518	6545990	473	*	38	62	5	Promoter (<=1kb)	1	6531995	6545017	13023	2	79707	ENST00000464383.1	-501	ENSG00000162408	NOL9	nucleolar protein 9
chr1	6546305	6546857	553	*	16	38	1	Promoter (1-2kb)	1	6531995	6545017	13023	2	79707	ENST00000464383.1	-1288	ENSG00000162408	NOL9	nucleolar protein 9
chr1	6555276	6555771	496	*	12	24	0	Promoter (<=1kb)	1	6555307	6579755	24449	1	80835	ENST00000333172.11	0	ENSG00000173662	TAS1R1	taste 1 receptor member 1
chr1	6569491	6569832	342	*	7	47	2	Promoter (1-2kb)	1	6570941	6579426	8486	1	80835	ENST00000411823.5	-1109	ENSG00000173662	TAS1R1	taste 1 receptor member 1
chr1	6580007	6580705	699	*	59	74	4	Promoter (<=1kb)	1	6580017	6582245	2229	1	3104	ENST00000435905.5	0	ENSG00000204859	ZBTB48	zinc finger and BTB domain containing 48
chr1	6586780	6587055	276	*	30	29	1	Promoter (<=1kb)	1	6587256	6589160	1905	1	3104	ENST00000466813.1	-201	ENSG00000204859	ZBTB48	zinc finger and BTB domain containing 48
chr1	6587545	6588020	476	*	28	43	4	Promoter (<=1kb)	1	6587256	6589160	1905	1	3104	ENST00000466813.1	289	ENSG00000204859	ZBTB48	zinc finger and BTB domain containing 48
chr1	6599913	6600238	326	*	30	59	4	Promoter (<=1kb)	1	6593381	6599816	6436	2	9903	ENST00000496707.5	-97	ENSG00000162413	KLHL21	kelch like family member 21
chr1	6600937	6601676	740	*	184	127	21	Promoter (1-2kb)	1	6593381	6599816	6436	2	9903	ENST00000496707.5	-1121	ENSG00000162413	KLHL21	kelch like family member 21
chr1	6602495	6602820	326	*	106	49	2	Promoter (<=1kb)	1	6590724	6602869	12146	2	9903	ENST00000377658.8	49	ENSG00000162413	KLHL21	kelch like family member 21
chr1	6603317	6603831	515	*	111	43	2	Promoter (<=1kb)	1	6590724	6603001	12278	2	9903	ENST00000377663.3	-316	ENSG00000162413	KLHL21	kelch like family member 21
chr1	6613193	6613529	337	*	54	34	20	Promoter (<=1kb)	1	6613731	6624030	10300	1	148479	ENST00000377648.5	-202	ENSG00000116273	PHF13	PHD finger protein 13
chr1	6624923	6625850	928	*	101	120	21	Promoter (<=1kb)	1	6625171	6628519	3349	1	90326	ENST00000484676.1	0	ENSG00000041988	THAP3	THAP domain containing 3
chr1	6632150	6633316	1167	*	20	90	9	3' UTR	1	6628395	6630326	1932	1	90326	ENST00000480647.1	3755	ENSG00000041988	THAP3	THAP domain containing 3
chr1	6657037	6657903	867	*	25	56	5	Intron (ENST00000451196.5/55735, intron 3 of 7)	1	6634184	6647076	12893	2	55735	ENST00000691481.1	-9961	ENSG00000007923	DNAJC11	DnaJ heat shock protein family (Hsp40) member C11
chr1	6666121	6666409	289	*	12	23	2	Promoter (1-2kb)	1	6652914	6668210	15297	2	55735	ENST00000469318.5	1801	ENSG00000007923	DNAJC11	DnaJ heat shock protein family (Hsp40) member C11
chr1	6689576	6689854	279	*	5	39	3	Intron (ENST00000377577.10/55735, intron 1 of 15)	1	6634168	6681037	46870	2	55735	ENST00000451196.5	-8539	ENSG00000007923	DNAJC11	DnaJ heat shock protein family (Hsp40) member C11
chr1	6700974	6702377	1404	*	199	74	23	Promoter (<=1kb)	1	6634170	6701816	67647	2	55735	ENST00000377577.10	0	ENSG00000007923	DNAJC11	DnaJ heat shock protein family (Hsp40) member C11
chr1	6703827	6704121	295	*	6	20	0	Promoter (1-2kb)	1	6635113	6701924	66812	2	55735	ENST00000294401.11	-1903	ENSG00000007923	DNAJC11	DnaJ heat shock protein family (Hsp40) member C11
chr1	6715433	6715941	509	*	8	28	0	Distal Intergenic	1	6724637	6727408	2772	1	100505887	ENST00000432429.5	-8696	NA	LINC01672	long intergenic non-protein coding RNA 1672
chr1	6724371	6725763	1393	*	254	307	39	Promoter (<=1kb)	1	6724637	6727408	2772	1	100505887	ENST00000432429.5	0	NA	LINC01672	long intergenic non-protein coding RNA 1672
chr1	6734698	6735158	461	*	6	33	0	Distal Intergenic	1	6724673	6729993	5321	1	100505887	ENST00000654537.1	10025	NA	LINC01672	long intergenic non-protein coding RNA 1672
chr1	6743501	6744583	1083	*	135	96	13	Distal Intergenic	1	6724673	6729993	5321	1	100505887	ENST00000654537.1	18828	NA	LINC01672	long intergenic non-protein coding RNA 1672
chr1	6770752	6771110	359	*	26	23	20	Distal Intergenic	1	6783892	6784843	952	2	110841581	ENST00000442889.1	13733	NA	CAMTA1-DT	CAMTA1 divergent transcript
chr1	6784317	6785427	1111	*	218	173	34	Promoter (<=1kb)	1	6783892	6784843	952	2	110841581	ENST00000442889.1	0	NA	CAMTA1-DT	CAMTA1 divergent transcript
chr1	6802079	6802749	671	*	153	168	5	Intron (ENST00000490738.5/23261, intron 1 of 2)	1	6785552	6887787	102236	1	23261	ENST00000461311.1	16527	ENSG00000171735	CAMTA1	calmodulin binding transcription activator 1
chr1	6819094	6819424	331	*	4	20	3	Promoter (<=1kb)	1	6820203	6887342	67140	1	23261	ENST00000700418.1	-779	ENSG00000171735	CAMTA1	calmodulin binding transcription activator 1
chr1	6828370	6828817	448	*	11	46	6	Intron (ENST00000490738.5/23261, intron 2 of 2)	1	6825110	6888188	63079	1	23261	ENST00000482934.1	3260	ENSG00000171735	CAMTA1	calmodulin binding transcription activator 1
chr1	6855626	6855920	295	*	11	31	2	Promoter (2-3kb)	1	6853095	6872045	18951	1	23261	ENST00000472283.1	2531	ENSG00000171735	CAMTA1	calmodulin binding transcription activator 1
chr1	6859424	6860117	694	*	111	115	4	Intron (ENST00000490738.5/23261, intron 2 of 2)	1	6853095	6872045	18951	1	23261	ENST00000472283.1	6329	ENSG00000171735	CAMTA1	calmodulin binding transcription activator 1
chr1	6876989	6877281	293	*	6	33	14	Promoter (2-3kb)	1	6874056	6887842	13787	1	23261	ENST00000467267.1	2933	ENSG00000171735	CAMTA1	calmodulin binding transcription activator 1
chr1	6897468	6897846	379	*	2	26	6	Intron (ENST00000303635.12/23261, intron 3 of 22)	1	6874056	6887842	13787	1	23261	ENST00000467267.1	23412	ENSG00000171735	CAMTA1	calmodulin binding transcription activator 1
chr1	6911319	6911890	572	*	2	43	0	Intron (ENST00000303635.12/23261, intron 3 of 22)	1	6874056	6887842	13787	1	23261	ENST00000467267.1	37263	ENSG00000171735	CAMTA1	calmodulin binding transcription activator 1
chr1	6931771	6932210	440	*	0	14	0	Intron (ENST00000303635.12/23261, intron 3 of 22)	1	6874056	6887842	13787	1	23261	ENST00000467267.1	57715	ENSG00000171735	CAMTA1	calmodulin binding transcription activator 1
chr1	6939560	6939888	329	*	8	2	8	Intron (ENST00000303635.12/23261, intron 3 of 22)	1	6874056	6887842	13787	1	23261	ENST00000467267.1	65504	ENSG00000171735	CAMTA1	calmodulin binding transcription activator 1
chr1	6992297	6992594	298	*	4	15	0	Intron (ENST00000303635.12/23261, intron 3 of 22)	1	7008376	7014279	5904	2	127138864	ENST00000456701.1	21685	ENSG00000237365	CAMTA1-AS3	CAMTA1 antisense RNA 3
chr1	7000074	7000433	360	*	4	25	2	Intron (ENST00000303635.12/23261, intron 3 of 22)	1	7008376	7014279	5904	2	127138864	ENST00000456701.1	13846	ENSG00000237365	CAMTA1-AS3	CAMTA1 antisense RNA 3
chr1	7002907	7003209	303	*	2	21	1	Intron (ENST00000303635.12/23261, intron 3 of 22)	1	7008376	7014279	5904	2	127138864	ENST00000456701.1	11070	ENSG00000237365	CAMTA1-AS3	CAMTA1 antisense RNA 3
chr1	7005157	7005555	399	*	1	12	1	Intron (ENST00000303635.12/23261, intron 3 of 22)	1	7008376	7014279	5904	2	127138864	ENST00000456701.1	8724	ENSG00000237365	CAMTA1-AS3	CAMTA1 antisense RNA 3
chr1	7008609	7008956	348	*	3	16	0	Exon (ENST00000456701.1/127138864, exon 2 of 2)	1	7008376	7014279	5904	2	127138864	ENST00000456701.1	5323	ENSG00000237365	CAMTA1-AS3	CAMTA1 antisense RNA 3
chr1	7025502	7025842	341	*	18	1	0	Intron (ENST00000303635.12/23261, intron 3 of 22)	1	7008376	7014279	5904	2	127138864	ENST00000456701.1	-11223	ENSG00000237365	CAMTA1-AS3	CAMTA1 antisense RNA 3
chr1	7043933	7044264	332	*	5	36	0	Intron (ENST00000303635.12/23261, intron 3 of 22)	1	7008376	7014279	5904	2	127138864	ENST00000456701.1	-29654	ENSG00000237365	CAMTA1-AS3	CAMTA1 antisense RNA 3
chr1	7071957	7072309	353	*	0	15	0	Intron (ENST00000303635.12/23261, intron 3 of 22)	1	7008376	7014279	5904	2	127138864	ENST00000456701.1	-57678	ENSG00000237365	CAMTA1-AS3	CAMTA1 antisense RNA 3
chr1	7085479	7085767	289	*	7	21	0	Intron (ENST00000303635.12/23261, intron 3 of 22)	1	7008376	7014279	5904	2	127138864	ENST00000456701.1	-71200	ENSG00000237365	CAMTA1-AS3	CAMTA1 antisense RNA 3
chr1	7094571	7095047	477	*	1	20	0	Intron (ENST00000303635.12/23261, intron 4 of 22)	1	7008376	7014279	5904	2	127138864	ENST00000456701.1	-80292	ENSG00000237365	CAMTA1-AS3	CAMTA1 antisense RNA 3
chr1	7099674	7100057	384	*	2	28	0	Intron (ENST00000303635.12/23261, intron 4 of 22)	1	7008376	7014279	5904	2	127138864	ENST00000456701.1	-85395	ENSG00000237365	CAMTA1-AS3	CAMTA1 antisense RNA 3
chr1	7103254	7103571	318	*	6	36	7	Intron (ENST00000303635.12/23261, intron 4 of 22)	1	7008376	7014279	5904	2	127138864	ENST00000456701.1	-88975	ENSG00000237365	CAMTA1-AS3	CAMTA1 antisense RNA 3
chr1	7117043	7117321	279	*	6	11	8	Intron (ENST00000303635.12/23261, intron 4 of 22)	1	7008376	7014279	5904	2	127138864	ENST00000456701.1	-102764	ENSG00000237365	CAMTA1-AS3	CAMTA1 antisense RNA 3
chr1	7117495	7118099	605	*	63	21	1	Intron (ENST00000303635.12/23261, intron 4 of 22)	1	7008376	7014279	5904	2	127138864	ENST00000456701.1	-103216	ENSG00000237365	CAMTA1-AS3	CAMTA1 antisense RNA 3
chr1	7124054	7124436	383	*	4	25	2	Intron (ENST00000303635.12/23261, intron 4 of 22)	1	7008376	7014279	5904	2	127138864	ENST00000456701.1	-109775	ENSG00000237365	CAMTA1-AS3	CAMTA1 antisense RNA 3
chr1	7128533	7129049	517	*	2	32	2	Intron (ENST00000303635.12/23261, intron 4 of 22)	1	7008376	7014279	5904	2	127138864	ENST00000456701.1	-114254	ENSG00000237365	CAMTA1-AS3	CAMTA1 antisense RNA 3
chr1	7137146	7137633	488	*	4	22	0	Intron (ENST00000303635.12/23261, intron 4 of 22)	1	7008376	7014279	5904	2	127138864	ENST00000456701.1	-122867	ENSG00000237365	CAMTA1-AS3	CAMTA1 antisense RNA 3
chr1	7147646	7148143	498	*	14	29	11	Intron (ENST00000303635.12/23261, intron 4 of 22)	1	7008376	7014279	5904	2	127138864	ENST00000456701.1	-133367	ENSG00000237365	CAMTA1-AS3	CAMTA1 antisense RNA 3
chr1	7224911	7225354	444	*	15	55	3	Intron (ENST00000303635.12/23261, intron 4 of 22)	1	7368942	7370270	1329	1	23261	ENST00000427317.1	-143588	ENSG00000171735	CAMTA1	calmodulin binding transcription activator 1
chr1	7234182	7234459	278	*	6	19	0	Intron (ENST00000303635.12/23261, intron 4 of 22)	1	7368942	7370270	1329	1	23261	ENST00000427317.1	-134483	ENSG00000171735	CAMTA1	calmodulin binding transcription activator 1
chr1	7240576	7240887	312	*	1	16	0	Intron (ENST00000303635.12/23261, intron 4 of 22)	1	7368942	7370270	1329	1	23261	ENST00000427317.1	-128055	ENSG00000171735	CAMTA1	calmodulin binding transcription activator 1
chr1	7247012	7247325	314	*	19	51	1	Intron (ENST00000303635.12/23261, intron 4 of 22)	1	7368942	7370270	1329	1	23261	ENST00000427317.1	-121617	ENSG00000171735	CAMTA1	calmodulin binding transcription activator 1
chr1	7252716	7253852	1137	*	140	190	12	Intron (ENST00000303635.12/23261, intron 5 of 22)	1	7368942	7370270	1329	1	23261	ENST00000427317.1	-115090	ENSG00000171735	CAMTA1	calmodulin binding transcription activator 1
chr1	7262480	7262807	328	*	9	56	5	Intron (ENST00000303635.12/23261, intron 5 of 22)	1	7368942	7370270	1329	1	23261	ENST00000427317.1	-106135	ENSG00000171735	CAMTA1	calmodulin binding transcription activator 1
chr1	7264910	7266295	1386	*	259	261	42	Intron (ENST00000303635.12/23261, intron 5 of 22)	1	7368942	7370270	1329	1	23261	ENST00000427317.1	-102647	ENSG00000171735	CAMTA1	calmodulin binding transcription activator 1
chr1	7266738	7267028	291	*	95	51	11	Intron (ENST00000303635.12/23261, intron 5 of 22)	1	7368942	7370270	1329	1	23261	ENST00000427317.1	-101914	ENSG00000171735	CAMTA1	calmodulin binding transcription activator 1
chr1	7267688	7268157	470	*	145	79	18	Intron (ENST00000303635.12/23261, intron 5 of 22)	1	7368942	7370270	1329	1	23261	ENST00000427317.1	-100785	ENSG00000171735	CAMTA1	calmodulin binding transcription activator 1
chr1	7284948	7285371	424	*	31	59	7	Intron (ENST00000303635.12/23261, intron 5 of 22)	1	7368942	7370270	1329	1	23261	ENST00000427317.1	-83571	ENSG00000171735	CAMTA1	calmodulin binding transcription activator 1
chr1	7298557	7299736	1180	*	345	161	65	Intron (ENST00000303635.12/23261, intron 5 of 22)	1	7368942	7370270	1329	1	23261	ENST00000427317.1	-69206	ENSG00000171735	CAMTA1	calmodulin binding transcription activator 1
chr1	7301212	7301672	461	*	126	83	20	Intron (ENST00000303635.12/23261, intron 5 of 22)	1	7368942	7370270	1329	1	23261	ENST00000427317.1	-67270	ENSG00000171735	CAMTA1	calmodulin binding transcription activator 1
chr1	7331001	7331308	308	*	1	18	1	Intron (ENST00000303635.12/23261, intron 5 of 22)	1	7368942	7370270	1329	1	23261	ENST00000427317.1	-37634	ENSG00000171735	CAMTA1	calmodulin binding transcription activator 1
chr1	7333467	7333764	298	*	2	21	3	Intron (ENST00000303635.12/23261, intron 5 of 22)	1	7368942	7370270	1329	1	23261	ENST00000427317.1	-35178	ENSG00000171735	CAMTA1	calmodulin binding transcription activator 1
chr1	7335278	7335557	280	*	5	17	0	Intron (ENST00000303635.12/23261, intron 5 of 22)	1	7368942	7370270	1329	1	23261	ENST00000427317.1	-33385	ENSG00000171735	CAMTA1	calmodulin binding transcription activator 1
chr1	7371654	7371943	290	*	0	15	0	Promoter (2-3kb)	1	7368942	7370270	1329	1	23261	ENST00000427317.1	2712	ENSG00000171735	CAMTA1	calmodulin binding transcription activator 1
chr1	7382446	7382717	272	*	1	16	0	Exon (ENST00000618051.1/102725193, exon 3 of 3)	1	7388183	7389419	1237	2	102725193	ENST00000411708.1	6702	ENSG00000237728	CAMTA1-AS2	CAMTA1 antisense RNA 2
chr1	7388737	7389689	953	*	113	129	31	Promoter (<=1kb)	1	7388183	7389419	1237	2	102725193	ENST00000411708.1	0	ENSG00000237728	CAMTA1-AS2	CAMTA1 antisense RNA 2
chr1	7389903	7390239	337	*	53	48	11	Promoter (<=1kb)	1	7382487	7389754	7268	2	102725193	ENST00000618051.1	-149	ENSG00000237728	CAMTA1-AS2	CAMTA1 antisense RNA 2
chr1	7400843	7401402	560	*	36	45	5	Intron (ENST00000303635.12/23261, intron 5 of 22)	1	7382487	7389754	7268	2	102725193	ENST00000618051.1	-11089	ENSG00000237728	CAMTA1-AS2	CAMTA1 antisense RNA 2
chr1	7406754	7407492	739	*	23	39	10	Intron (ENST00000303635.12/23261, intron 5 of 22)	1	7382487	7389754	7268	2	102725193	ENST00000618051.1	-17000	ENSG00000237728	CAMTA1-AS2	CAMTA1 antisense RNA 2
chr1	7421924	7422236	313	*	24	38	0	Intron (ENST00000303635.12/23261, intron 5 of 22)	1	7382487	7389754	7268	2	102725193	ENST00000618051.1	-32170	ENSG00000237728	CAMTA1-AS2	CAMTA1 antisense RNA 2
chr1	7433755	7434103	349	*	11	22	0	Intron (ENST00000303635.12/23261, intron 5 of 22)	1	7382487	7389754	7268	2	102725193	ENST00000618051.1	-44001	ENSG00000237728	CAMTA1-AS2	CAMTA1 antisense RNA 2
chr1	7449576	7449945	370	*	7	19	1	Intron (ENST00000303635.12/23261, intron 5 of 22)	1	7382487	7389754	7268	2	102725193	ENST00000618051.1	-59822	ENSG00000237728	CAMTA1-AS2	CAMTA1 antisense RNA 2
chr1	7470827	7471985	1159	*	160	132	20	Intron (ENST00000303635.12/23261, intron 6 of 22)	1	7382487	7389754	7268	2	102725193	ENST00000618051.1	-81073	ENSG00000237728	CAMTA1-AS2	CAMTA1 antisense RNA 2
chr1	7477882	7478216	335	*	14	20	0	Intron (ENST00000303635.12/23261, intron 6 of 22)	1	7382487	7389754	7268	2	102725193	ENST00000618051.1	-88128	ENSG00000237728	CAMTA1-AS2	CAMTA1 antisense RNA 2
chr1	7483565	7483981	417	*	17	51	3	Intron (ENST00000303635.12/23261, intron 6 of 22)	1	7382487	7389754	7268	2	102725193	ENST00000618051.1	-93811	ENSG00000237728	CAMTA1-AS2	CAMTA1 antisense RNA 2
chr1	7485467	7485741	275	*	14	45	1	Intron (ENST00000303635.12/23261, intron 6 of 22)	1	7382487	7389754	7268	2	102725193	ENST00000618051.1	-95713	ENSG00000237728	CAMTA1-AS2	CAMTA1 antisense RNA 2
chr1	7519462	7519868	407	*	29	28	0	Intron (ENST00000303635.12/23261, intron 6 of 22)	1	7382487	7389754	7268	2	102725193	ENST00000618051.1	-129708	ENSG00000237728	CAMTA1-AS2	CAMTA1 antisense RNA 2
chr1	7526840	7527618	779	*	86	84	14	Intron (ENST00000303635.12/23261, intron 6 of 22)	1	7664285	7767830	103546	1	23261	ENST00000700419.1	-136667	ENSG00000171735	CAMTA1	calmodulin binding transcription activator 1
chr1	7549268	7549748	481	*	34	18	6	Intron (ENST00000303635.12/23261, intron 6 of 22)	1	7664285	7767830	103546	1	23261	ENST00000700419.1	-114537	ENSG00000171735	CAMTA1	calmodulin binding transcription activator 1
chr1	7549907	7550380	474	*	24	56	10	Intron (ENST00000303635.12/23261, intron 6 of 22)	1	7664285	7767830	103546	1	23261	ENST00000700419.1	-113905	ENSG00000171735	CAMTA1	calmodulin binding transcription activator 1
chr1	7553654	7553987	334	*	4	32	0	Intron (ENST00000303635.12/23261, intron 6 of 22)	1	7664285	7767830	103546	1	23261	ENST00000700419.1	-110298	ENSG00000171735	CAMTA1	calmodulin binding transcription activator 1
chr1	7577083	7577418	336	*	20	0	0	Intron (ENST00000303635.12/23261, intron 6 of 22)	1	7664285	7767830	103546	1	23261	ENST00000700419.1	-86867	ENSG00000171735	CAMTA1	calmodulin binding transcription activator 1
chr1	7594277	7594733	457	*	4	24	2	Intron (ENST00000303635.12/23261, intron 6 of 22)	1	7664285	7767830	103546	1	23261	ENST00000700419.1	-69552	ENSG00000171735	CAMTA1	calmodulin binding transcription activator 1
chr1	7632344	7632626	283	*	0	2	12	Intron (ENST00000303635.12/23261, intron 6 of 22)	1	7664285	7767830	103546	1	23261	ENST00000700419.1	-31659	ENSG00000171735	CAMTA1	calmodulin binding transcription activator 1
chr1	7645378	7645673	296	*	20	40	4	Intron (ENST00000303635.12/23261, intron 7 of 22)	1	7664285	7767830	103546	1	23261	ENST00000700419.1	-18612	ENSG00000171735	CAMTA1	calmodulin binding transcription activator 1
chr1	7655197	7655895	699	*	24	67	17	Intron (ENST00000303635.12/23261, intron 7 of 22)	1	7664285	7767830	103546	1	23261	ENST00000700419.1	-8390	ENSG00000171735	CAMTA1	calmodulin binding transcription activator 1
chr1	7656210	7656568	359	*	22	6	7	Intron (ENST00000303635.12/23261, intron 7 of 22)	1	7664285	7767830	103546	1	23261	ENST00000700419.1	-7717	ENSG00000171735	CAMTA1	calmodulin binding transcription activator 1
chr1	7662409	7662707	299	*	6	21	0	Promoter (1-2kb)	1	7664285	7767830	103546	1	23261	ENST00000700419.1	-1578	ENSG00000171735	CAMTA1	calmodulin binding transcription activator 1
chr1	7686313	7686778	466	*	4	22	0	Intron (ENST00000303635.12/23261, intron 11 of 22)	1	7671996	7767019	95024	1	23261	ENST00000700422.1	14317	ENSG00000171735	CAMTA1	calmodulin binding transcription activator 1
chr1	7704450	7704757	308	*	3	16	0	Promoter (<=1kb)	1	7704716	7762985	58270	1	23261	ENST00000710284.1	0	ENSG00000171735	CAMTA1	calmodulin binding transcription activator 1
chr1	7713577	7714171	595	*	0	34	1	Intron (ENST00000303635.12/23261, intron 11 of 22)	1	7704887	7767685	62799	1	23261	ENST00000700425.1	8690	ENSG00000171735	CAMTA1	calmodulin binding transcription activator 1
chr1	7746605	7746944	340	*	5	30	0	Promoter (1-2kb)	1	7744963	7767864	22902	1	23261	ENST00000700448.1	1642	ENSG00000171735	CAMTA1	calmodulin binding transcription activator 1
chr1	7777059	7777471	413	*	5	31	3	Promoter (<=1kb)	1	7777097	7778169	1073	1	9341	ENST00000487194.1	0	ENSG00000049245	VAMP3	vesicle associated membrane protein 3
chr1	7780237	7780600	364	*	2	20	3	3' UTR	1	7777097	7778169	1073	1	9341	ENST00000487194.1	3140	ENSG00000049245	VAMP3	vesicle associated membrane protein 3
chr1	7783962	7784764	803	*	159	54	32	Promoter (<=1kb)	1	7784291	7845177	60887	1	8863	ENST00000377532.8	0	ENSG00000049246	PER3	period circadian regulator 3
chr1	7787762	7788118	357	*	8	30	0	Promoter (2-3kb)	1	7785523	7788338	2816	1	8863	ENST00000473653.1	2239	ENSG00000049246	PER3	period circadian regulator 3
chr1	7806503	7807240	738	*	8	54	5	Intron (ENST00000377532.8/8863, intron 10 of 21)	1	7803051	7810347	7297	1	8863	ENST00000463106.1	3452	ENSG00000049246	PER3	period circadian regulator 3
chr1	7813275	7813622	348	*	3	28	3	Intron (ENST00000377532.8/8863, intron 13 of 21)	1	7803051	7810347	7297	1	8863	ENST00000463106.1	10224	ENSG00000049246	PER3	period circadian regulator 3
chr1	7828486	7828762	277	*	2	14	0	Promoter (1-2kb)	1	7810242	7827342	17101	2	124903833	ENST00000451646.1	-1144	NA	LOC124903833	uncharacterized LOC124903833
chr1	7831023	7831349	327	*	7	16	1	Intron (ENST00000377532.8/8863, intron 19 of 21)	1	7810242	7827342	17101	2	124903833	ENST00000451646.1	-3681	NA	LOC124903833	uncharacterized LOC124903833
chr1	7840477	7841235	759	*	29	36	15	Intron (ENST00000377532.8/8863, intron 21 of 21)	1	7836808	7842884	6077	1	8863	ENST00000494684.1	3669	ENSG00000049246	PER3	period circadian regulator 3
chr1	7846237	7846869	633	*	15	31	0	Exon (ENST00000377516.6/10911, exon 6 of 7)	1	7847612	7853065	5454	2	10911	ENST00000361696.10	6196	ENSG00000049247	UTS2	urotensin 2
chr1	7848007	7848297	291	*	6	27	0	Intron (ENST00000377516.6/10911, intron 4 of 6)	1	7847612	7853065	5454	2	10911	ENST00000361696.10	4768	ENSG00000049247	UTS2	urotensin 2
chr1	7863133	7863443	311	*	2	34	2	Distal Intergenic	1	7843083	7853512	10430	2	10911	ENST00000377516.6	-9621	ENSG00000049247	UTS2	urotensin 2
chr1	7869833	7870134	302	*	46	48	2	Distal Intergenic	1	7843083	7853512	10430	2	10911	ENST00000377516.6	-16321	ENSG00000049247	UTS2	urotensin 2
chr1	7874295	7874689	395	*	7	20	13	Distal Intergenic	1	7843083	7853512	10430	2	10911	ENST00000377516.6	-20783	ENSG00000049247	UTS2	urotensin 2
chr1	7879064	7879385	322	*	5	17	0	Distal Intergenic	1	7843083	7853512	10430	2	10911	ENST00000377516.6	-25552	ENSG00000049247	UTS2	urotensin 2
chr1	7893745	7895143	1399	*	240	152	16	Distal Intergenic	1	7921800	7935100	13301	2	3604	ENST00000474475.1	39957	ENSG00000049249	TNFRSF9	TNF receptor superfamily member 9
chr1	7898602	7898876	275	*	18	52	6	Distal Intergenic	1	7921800	7935100	13301	2	3604	ENST00000474475.1	36224	ENSG00000049249	TNFRSF9	TNF receptor superfamily member 9
chr1	7899585	7900569	985	*	211	175	30	Distal Intergenic	1	7921800	7935100	13301	2	3604	ENST00000474475.1	34531	ENSG00000049249	TNFRSF9	TNF receptor superfamily member 9
chr1	7923667	7924285	619	*	9	30	4	Intron (ENST00000377507.8/3604, intron 7 of 7)	1	7921800	7935100	13301	2	3604	ENST00000474475.1	10815	ENSG00000049249	TNFRSF9	TNF receptor superfamily member 9
chr1	7940969	7941665	697	*	94	88	9	Promoter (<=1kb)	1	7915871	7940839	24969	2	3604	ENST00000377507.8	-130	ENSG00000049249	TNFRSF9	TNF receptor superfamily member 9
chr1	7954015	7954288	274	*	31	13	2	Promoter (<=1kb)	1	7954291	7985052	30762	1	11315	ENST00000493373.5	-3	ENSG00000116288	PARK7	Parkinsonism associated deglycase
chr1	7954367	7954651	285	*	16	39	2	Promoter (<=1kb)	1	7954291	7985052	30762	1	11315	ENST00000493373.5	76	ENSG00000116288	PARK7	Parkinsonism associated deglycase
chr1	7961177	7962076	900	*	180	137	30	Promoter (<=1kb)	1	7961663	7971048	9386	1	11315	ENST00000460192.5	0	ENSG00000116288	PARK7	Parkinsonism associated deglycase
chr1	8004862	8005405	544	*	121	62	9	Exon (ENST00000641354.1/124903834, exon 6 of 6)	1	7999540	8002961	3422	1	124903834	ENST00000642135.1	5322	NA	LOC124903834	uncharacterized LOC124903834
chr1	8006736	8007026	291	*	45	35	10	Intron (ENST00000474874.5/54206, intron 2 of 2)	1	7999540	8002961	3422	1	124903834	ENST00000642135.1	7196	NA	LOC124903834	uncharacterized LOC124903834
chr1	8010036	8010318	283	*	21	31	3	Intron (ENST00000474874.5/54206, intron 2 of 2)	1	8013427	8015633	2207	2	54206	ENST00000467067.1	5315	ENSG00000116285	ERRFI1	ERBB receptor feedback inhibitor 1
chr1	8014652	8015077	426	*	17	30	2	Promoter (<=1kb)	1	8013427	8015633	2207	2	54206	ENST00000467067.1	556	ENSG00000116285	ERRFI1	ERBB receptor feedback inhibitor 1
chr1	8020237	8020567	331	*	19	35	5	Intron (ENST00000474874.5/54206, intron 1 of 2)	1	8013427	8015633	2207	2	54206	ENST00000467067.1	-4604	ENSG00000116285	ERRFI1	ERBB receptor feedback inhibitor 1
chr1	8026148	8027497	1350	*	296	253	74	Promoter (<=1kb)	1	8026738	8122702	95965	1	121832806	ENST00000445300.1	0	NA	ERRFI1-DT	ERRFI1 divergent transcript
chr1	8034548	8034834	287	*	16	29	0	Intron (ENST00000445300.1/121832806, intron 2 of 2)	1	8026738	8122702	95965	1	121832806	ENST00000445300.1	7810	NA	ERRFI1-DT	ERRFI1 divergent transcript
chr1	8040420	8041198	779	*	156	93	10	Intron (ENST00000445300.1/121832806, intron 2 of 2)	1	8026738	8122702	95965	1	121832806	ENST00000445300.1	13682	NA	ERRFI1-DT	ERRFI1 divergent transcript
chr1	8044085	8044434	350	*	23	41	5	Intron (ENST00000445300.1/121832806, intron 2 of 2)	1	8026738	8122702	95965	1	121832806	ENST00000445300.1	17347	NA	ERRFI1-DT	ERRFI1 divergent transcript
chr1	8046953	8047360	408	*	84	29	14	Intron (ENST00000445300.1/121832806, intron 2 of 2)	1	8026738	8122702	95965	1	121832806	ENST00000445300.1	20215	NA	ERRFI1-DT	ERRFI1 divergent transcript
chr1	8047917	8048707	791	*	148	111	25	Intron (ENST00000445300.1/121832806, intron 2 of 2)	1	8026738	8122702	95965	1	121832806	ENST00000445300.1	21179	NA	ERRFI1-DT	ERRFI1 divergent transcript
chr1	8061213	8063077	1865	*	350	441	71	Intron (ENST00000445300.1/121832806, intron 2 of 2)	1	8026738	8122702	95965	1	121832806	ENST00000445300.1	34475	NA	ERRFI1-DT	ERRFI1 divergent transcript
chr1	8077009	8077643	635	*	143	99	20	Intron (ENST00000445300.1/121832806, intron 2 of 2)	1	8026738	8122702	95965	1	121832806	ENST00000445300.1	50271	NA	ERRFI1-DT	ERRFI1 divergent transcript
chr1	8078205	8079241	1037	*	221	177	12	Intron (ENST00000445300.1/121832806, intron 2 of 2)	1	8026738	8122702	95965	1	121832806	ENST00000445300.1	51467	NA	ERRFI1-DT	ERRFI1 divergent transcript
chr1	8082834	8084196	1363	*	334	274	60	Intron (ENST00000445300.1/121832806, intron 2 of 2)	1	8026738	8122702	95965	1	121832806	ENST00000445300.1	56096	NA	ERRFI1-DT	ERRFI1 divergent transcript
chr1	8089707	8090978	1272	*	382	272	30	Intron (ENST00000445300.1/121832806, intron 2 of 2)	1	8026738	8122702	95965	1	121832806	ENST00000445300.1	62969	NA	ERRFI1-DT	ERRFI1 divergent transcript
chr1	8094711	8095375	665	*	261	153	47	Intron (ENST00000445300.1/121832806, intron 2 of 2)	1	8026738	8122702	95965	1	121832806	ENST00000445300.1	67973	NA	ERRFI1-DT	ERRFI1 divergent transcript
chr1	8097363	8098090	728	*	225	179	54	Intron (ENST00000445300.1/121832806, intron 2 of 2)	1	8026738	8122702	95965	1	121832806	ENST00000445300.1	70625	NA	ERRFI1-DT	ERRFI1 divergent transcript
chr1	8111256	8111558	303	*	14	24	1	Intron (ENST00000445300.1/121832806, intron 2 of 2)	1	8026738	8122702	95965	1	121832806	ENST00000445300.1	84518	NA	ERRFI1-DT	ERRFI1 divergent transcript
chr1	8117821	8118486	666	*	56	55	4	Intron (ENST00000445300.1/121832806, intron 2 of 2)	1	8201518	8215207	13690	1	102724539	ENST00000670361.1	-83032	ENSG00000227634	LINC01714	long intergenic non-protein coding RNA 1714
chr1	8126791	8127177	387	*	18	51	4	Distal Intergenic	1	8201518	8215207	13690	1	102724539	ENST00000670361.1	-74341	ENSG00000227634	LINC01714	long intergenic non-protein coding RNA 1714
chr1	8137428	8138625	1198	*	226	214	23	Distal Intergenic	1	8201518	8215207	13690	1	102724539	ENST00000670361.1	-62893	ENSG00000227634	LINC01714	long intergenic non-protein coding RNA 1714
chr1	8145196	8145489	294	*	13	20	12	Distal Intergenic	1	8201518	8215207	13690	1	102724539	ENST00000670361.1	-56029	ENSG00000227634	LINC01714	long intergenic non-protein coding RNA 1714
chr1	8155804	8156645	842	*	26	77	2	Distal Intergenic	1	8201518	8215207	13690	1	102724539	ENST00000670361.1	-44873	ENSG00000227634	LINC01714	long intergenic non-protein coding RNA 1714
chr1	8167623	8168078	456	*	113	41	32	Distal Intergenic	1	8201518	8215207	13690	1	102724539	ENST00000670361.1	-33440	ENSG00000227634	LINC01714	long intergenic non-protein coding RNA 1714
chr1	8168153	8168767	615	*	56	89	20	Distal Intergenic	1	8201518	8215207	13690	1	102724539	ENST00000670361.1	-32751	ENSG00000227634	LINC01714	long intergenic non-protein coding RNA 1714
chr1	8181451	8181811	361	*	3	10	10	Distal Intergenic	1	8201518	8215207	13690	1	102724539	ENST00000670361.1	-19707	ENSG00000227634	LINC01714	long intergenic non-protein coding RNA 1714
chr1	8182649	8183021	373	*	21	34	4	Distal Intergenic	1	8201518	8215207	13690	1	102724539	ENST00000670361.1	-18497	ENSG00000227634	LINC01714	long intergenic non-protein coding RNA 1714
chr1	8183512	8184491	980	*	51	92	3	Distal Intergenic	1	8201518	8215207	13690	1	102724539	ENST00000670361.1	-17027	ENSG00000227634	LINC01714	long intergenic non-protein coding RNA 1714
chr1	8194169	8194482	314	*	74	44	2	Exon (ENST00000684850.1/ENST00000684850.1, exon 2 of 2)	1	8201518	8215207	13690	1	102724539	ENST00000670361.1	-7036	ENSG00000227634	LINC01714	long intergenic non-protein coding RNA 1714
chr1	8194761	8195090	330	*	98	46	30	Exon (ENST00000684850.1/ENST00000684850.1, exon 2 of 2)	1	8201518	8215207	13690	1	102724539	ENST00000670361.1	-6428	ENSG00000227634	LINC01714	long intergenic non-protein coding RNA 1714
chr1	8197712	8198344	633	*	135	120	33	Distal Intergenic	1	8201518	8215207	13690	1	102724539	ENST00000670361.1	-3174	ENSG00000227634	LINC01714	long intergenic non-protein coding RNA 1714
chr1	8209184	8209536	353	*	28	38	16	Promoter (<=1kb)	1	8208672	8215210	6539	1	102724539	ENST00000452982.1	512	ENSG00000227634	LINC01714	long intergenic non-protein coding RNA 1714
chr1	8211818	8212145	328	*	108	75	9	Intron (ENST00000670361.1/102724539, intron 4 of 4)	1	8208672	8215210	6539	1	102724539	ENST00000452982.1	3146	ENSG00000227634	LINC01714	long intergenic non-protein coding RNA 1714
chr1	8220577	8220958	382	*	31	51	10	Distal Intergenic	1	8208672	8215210	6539	1	102724539	ENST00000452982.1	11905	ENSG00000227634	LINC01714	long intergenic non-protein coding RNA 1714
chr1	8224247	8224608	362	*	10	0	11	Distal Intergenic	1	8208672	8215210	6539	1	102724539	ENST00000452982.1	15575	ENSG00000227634	LINC01714	long intergenic non-protein coding RNA 1714
chr1	8234419	8235042	624	*	22	65	2	Distal Intergenic	1	8208672	8215210	6539	1	102724539	ENST00000452982.1	25747	ENSG00000227634	LINC01714	long intergenic non-protein coding RNA 1714
chr1	8241134	8241938	805	*	37	55	16	Distal Intergenic	1	8208672	8215210	6539	1	102724539	ENST00000452982.1	32462	ENSG00000227634	LINC01714	long intergenic non-protein coding RNA 1714
chr1	8256823	8257720	898	*	22	64	12	Distal Intergenic	1	8208672	8215210	6539	1	102724539	ENST00000452982.1	48151	ENSG00000227634	LINC01714	long intergenic non-protein coding RNA 1714
chr1	8268807	8269096	290	*	27	8	0	Distal Intergenic	1	8318114	8344165	26052	1	50651	ENST00000471889.7	-49018	ENSG00000162426	SLC45A1	solute carrier family 45 member 1
chr1	8283556	8284072	517	*	24	44	2	Distal Intergenic	1	8318114	8344165	26052	1	50651	ENST00000471889.7	-34042	ENSG00000162426	SLC45A1	solute carrier family 45 member 1
chr1	8295369	8295673	305	*	0	37	2	Distal Intergenic	1	8318114	8344165	26052	1	50651	ENST00000471889.7	-22441	ENSG00000162426	SLC45A1	solute carrier family 45 member 1
chr1	8312655	8313109	455	*	21	21	17	Distal Intergenic	1	8318114	8344165	26052	1	50651	ENST00000471889.7	-5005	ENSG00000162426	SLC45A1	solute carrier family 45 member 1
chr1	8319095	8319513	419	*	1	41	0	Promoter (<=1kb)	1	8318114	8344165	26052	1	50651	ENST00000471889.7	981	ENSG00000162426	SLC45A1	solute carrier family 45 member 1
chr1	8340614	8340913	300	*	1	34	0	Intron (ENST00000471889.7/50651, intron 8 of 8)	1	8330428	8336109	5682	1	50651	ENST00000481265.1	10186	ENSG00000162426	SLC45A1	solute carrier family 45 member 1
chr1	8343908	8344392	485	*	13	51	0	3' UTR	1	8330428	8336109	5682	1	50651	ENST00000481265.1	13480	ENSG00000162426	SLC45A1	solute carrier family 45 member 1
chr1	8351623	8352360	738	*	32	73	2	Distal Intergenic	1	8355521	8362844	7324	2	473	ENST00000505225.1	10484	ENSG00000142599	RERE	arginine-glutamic acid dipeptide repeats
chr1	8357320	8357834	515	*	47	51	11	Intron (ENST00000337907.7/473, intron 21 of 23)	1	8355521	8362844	7324	2	473	ENST00000505225.1	5010	ENSG00000142599	RERE	arginine-glutamic acid dipeptide repeats
chr1	8367366	8367739	374	*	8	32	8	Promoter (2-3kb)	1	8363710	8364838	1129	2	473	ENST00000464367.1	-2528	ENSG00000142599	RERE	arginine-glutamic acid dipeptide repeats
chr1	8371206	8371649	444	*	27	66	2	Intron (ENST00000337907.7/473, intron 13 of 23)	1	8363710	8364838	1129	2	473	ENST00000464367.1	-6368	ENSG00000142599	RERE	arginine-glutamic acid dipeptide repeats
chr1	8379114	8379393	280	*	33	12	4	Intron (ENST00000337907.7/473, intron 13 of 23)	1	8363710	8364838	1129	2	473	ENST00000464367.1	-14276	ENSG00000142599	RERE	arginine-glutamic acid dipeptide repeats
chr1	8380658	8380930	273	*	13	27	0	Intron (ENST00000337907.7/473, intron 13 of 23)	1	8363710	8364838	1129	2	473	ENST00000464367.1	-15820	ENSG00000142599	RERE	arginine-glutamic acid dipeptide repeats
chr1	8384282	8384722	441	*	82	56	10	Intron (ENST00000337907.7/473, intron 13 of 23)	1	8363710	8364838	1129	2	473	ENST00000464367.1	-19444	ENSG00000142599	RERE	arginine-glutamic acid dipeptide repeats
chr1	8393429	8393790	362	*	32	58	8	Intron (ENST00000337907.7/473, intron 13 of 23)	1	8363710	8364838	1129	2	473	ENST00000464367.1	-28591	ENSG00000142599	RERE	arginine-glutamic acid dipeptide repeats
chr1	8396629	8397005	377	*	69	72	3	Intron (ENST00000337907.7/473, intron 13 of 23)	1	8365855	8423419	57565	2	473	ENST00000460659.5	26414	ENSG00000142599	RERE	arginine-glutamic acid dipeptide repeats
chr1	8397066	8398147	1082	*	287	143	9	Intron (ENST00000337907.7/473, intron 13 of 23)	1	8365855	8423419	57565	2	473	ENST00000460659.5	25272	ENSG00000142599	RERE	arginine-glutamic acid dipeptide repeats
chr1	8412398	8412760	363	*	81	61	6	Intron (ENST00000337907.7/473, intron 13 of 23)	1	8365855	8423419	57565	2	473	ENST00000460659.5	10659	ENSG00000142599	RERE	arginine-glutamic acid dipeptide repeats
chr1	8424014	8424326	313	*	65	20	3	Promoter (<=1kb)	1	8352410	8424234	71825	2	473	ENST00000465125.2	0	ENSG00000142599	RERE	arginine-glutamic acid dipeptide repeats
chr1	8444432	8444869	438	*	10	40	4	Intron (ENST00000337907.7/473, intron 12 of 23)	1	8425638	8430041	4404	1	102724552	ENST00000444276.1	18794	NA	RERE-AS1	RERE antisense RNA 1
chr1	8453412	8453752	341	*	12	43	2	Intron (ENST00000337907.7/473, intron 12 of 23)	1	8425638	8430041	4404	1	102724552	ENST00000444276.1	27774	NA	RERE-AS1	RERE antisense RNA 1
chr1	8456763	8457038	276	*	27	48	2	Intron (ENST00000337907.7/473, intron 12 of 23)	1	8425638	8430041	4404	1	102724552	ENST00000444276.1	31125	NA	RERE-AS1	RERE antisense RNA 1
chr1	8464225	8464529	305	*	9	32	1	Intron (ENST00000337907.7/473, intron 12 of 23)	1	8425638	8430041	4404	1	102724552	ENST00000444276.1	38587	NA	RERE-AS1	RERE antisense RNA 1
chr1	8469937	8470309	373	*	13	30	1	Intron (ENST00000337907.7/473, intron 11 of 23)	1	8511795	8511919	125	2	124900452	ENST00000408156.1	41610	ENSG00000221083	LOC124900452	small nucleolar RNA SNORA77
chr1	8492174	8492532	359	*	9	30	0	Intron (ENST00000337907.7/473, intron 11 of 23)	1	8511795	8511919	125	2	124900452	ENST00000408156.1	19387	ENSG00000221083	LOC124900452	small nucleolar RNA SNORA77
chr1	8497783	8498165	383	*	18	9	10	Intron (ENST00000337907.7/473, intron 9 of 23)	1	8511795	8511919	125	2	124900452	ENST00000408156.1	13754	ENSG00000221083	LOC124900452	small nucleolar RNA SNORA77
chr1	8501558	8501906	349	*	40	36	15	Intron (ENST00000337907.7/473, intron 9 of 23)	1	8511795	8511919	125	2	124900452	ENST00000408156.1	10013	ENSG00000221083	LOC124900452	small nucleolar RNA SNORA77
chr1	8502213	8502492	280	*	22	47	3	Intron (ENST00000337907.7/473, intron 9 of 23)	1	8511795	8511919	125	2	124900452	ENST00000408156.1	9427	ENSG00000221083	LOC124900452	small nucleolar RNA SNORA77
chr1	8505814	8506210	397	*	13	22	2	Intron (ENST00000337907.7/473, intron 9 of 23)	1	8511795	8511919	125	2	124900452	ENST00000408156.1	5709	ENSG00000221083	LOC124900452	small nucleolar RNA SNORA77
chr1	8509797	8510085	289	*	6	28	2	Promoter (1-2kb)	1	8511795	8511919	125	2	124900452	ENST00000408156.1	1834	ENSG00000221083	LOC124900452	small nucleolar RNA SNORA77
chr1	8514039	8514440	402	*	17	47	0	Promoter (2-3kb)	1	8511795	8511919	125	2	124900452	ENST00000408156.1	-2120	ENSG00000221083	LOC124900452	small nucleolar RNA SNORA77
chr1	8516886	8517480	595	*	84	56	7	Intron (ENST00000337907.7/473, intron 8 of 23)	1	8511795	8511919	125	2	124900452	ENST00000408156.1	-4967	ENSG00000221083	LOC124900452	small nucleolar RNA SNORA77
chr1	8518043	8518555	513	*	30	87	15	Intron (ENST00000337907.7/473, intron 8 of 23)	1	8511795	8511919	125	2	124900452	ENST00000408156.1	-6124	ENSG00000221083	LOC124900452	small nucleolar RNA SNORA77
chr1	8525334	8526424	1091	*	151	129	22	Promoter (<=1kb)	1	8352406	8525939	173534	2	473	ENST00000377464.5	0	ENSG00000142599	RERE	arginine-glutamic acid dipeptide repeats
chr1	8540383	8540772	390	*	30	37	7	Intron (ENST00000337907.7/473, intron 8 of 23)	1	8495151	8526039	30889	2	473	ENST00000507012.1	-14344	ENSG00000142599	RERE	arginine-glutamic acid dipeptide repeats
chr1	8540922	8541400	479	*	52	1	8	Exon (ENST00000337907.7/473, exon 8 of 24)	1	8495151	8526039	30889	2	473	ENST00000507012.1	-14883	ENSG00000142599	RERE	arginine-glutamic acid dipeptide repeats
chr1	8561262	8561641	380	*	12	47	0	Intron (ENST00000337907.7/473, intron 5 of 23)	1	8541224	8590841	49618	2	473	ENST00000469251.1	29200	ENSG00000142599	RERE	arginine-glutamic acid dipeptide repeats
chr1	8563433	8563982	550	*	79	51	24	Intron (ENST00000337907.7/473, intron 5 of 23)	1	8541224	8590841	49618	2	473	ENST00000469251.1	26859	ENSG00000142599	RERE	arginine-glutamic acid dipeptide repeats
chr1	8578830	8579177	348	*	6	20	0	Intron (ENST00000337907.7/473, intron 5 of 23)	1	8541224	8590841	49618	2	473	ENST00000469251.1	11664	ENSG00000142599	RERE	arginine-glutamic acid dipeptide repeats
chr1	8598252	8598523	272	*	18	36	3	Intron (ENST00000337907.7/473, intron 5 of 23)	1	8541224	8590841	49618	2	473	ENST00000469251.1	-7411	ENSG00000142599	RERE	arginine-glutamic acid dipeptide repeats
chr1	8603923	8604276	354	*	28	27	0	Intron (ENST00000337907.7/473, intron 5 of 23)	1	8541224	8590841	49618	2	473	ENST00000469251.1	-13082	ENSG00000142599	RERE	arginine-glutamic acid dipeptide repeats
chr1	8604863	8605170	308	*	6	23	4	Intron (ENST00000337907.7/473, intron 5 of 23)	1	8541224	8590841	49618	2	473	ENST00000469251.1	-14022	ENSG00000142599	RERE	arginine-glutamic acid dipeptide repeats
chr1	8607700	8608408	709	*	27	55	6	Intron (ENST00000337907.7/473, intron 5 of 23)	1	8556476	8624380	67905	2	473	ENST00000514428.1	15972	ENSG00000142599	RERE	arginine-glutamic acid dipeptide repeats
chr1	8619635	8619919	285	*	39	5	4	Intron (ENST00000337907.7/473, intron 4 of 23)	1	8556476	8624380	67905	2	473	ENST00000514428.1	4461	ENSG00000142599	RERE	arginine-glutamic acid dipeptide repeats
chr1	8626151	8627389	1239	*	110	223	24	Promoter (1-2kb)	1	8556476	8624380	67905	2	473	ENST00000514428.1	-1771	ENSG00000142599	RERE	arginine-glutamic acid dipeptide repeats
chr1	8631445	8631772	328	*	27	25	23	Intron (ENST00000337907.7/473, intron 3 of 23)	1	8556476	8624380	67905	2	473	ENST00000514428.1	-7065	ENSG00000142599	RERE	arginine-glutamic acid dipeptide repeats
chr1	8639774	8640293	520	*	41	14	5	Intron (ENST00000337907.7/473, intron 3 of 23)	1	8556476	8624380	67905	2	473	ENST00000514428.1	-15394	ENSG00000142599	RERE	arginine-glutamic acid dipeptide repeats
chr1	8641970	8642315	346	*	7	25	3	Intron (ENST00000337907.7/473, intron 3 of 23)	1	8353943	8656371	302429	2	473	ENST00000400907.6	14056	ENSG00000142599	RERE	arginine-glutamic acid dipeptide repeats
chr1	8644749	8645205	457	*	11	33	7	Intron (ENST00000337907.7/473, intron 3 of 23)	1	8353943	8656371	302429	2	473	ENST00000400907.6	11166	ENSG00000142599	RERE	arginine-glutamic acid dipeptide repeats
chr1	8647831	8648175	345	*	32	36	2	Intron (ENST00000337907.7/473, intron 3 of 23)	1	8353943	8656371	302429	2	473	ENST00000400907.6	8196	ENSG00000142599	RERE	arginine-glutamic acid dipeptide repeats
chr1	8653680	8654123	444	*	10	37	8	Promoter (2-3kb)	1	8353943	8656371	302429	2	473	ENST00000400907.6	2248	ENSG00000142599	RERE	arginine-glutamic acid dipeptide repeats
chr1	8660690	8661545	856	*	182	178	26	Intron (ENST00000337907.7/473, intron 2 of 23)	1	8353943	8656371	302429	2	473	ENST00000400907.6	-4319	ENSG00000142599	RERE	arginine-glutamic acid dipeptide repeats
chr1	8674570	8674881	312	*	29	33	2	Intron (ENST00000337907.7/473, intron 2 of 23)	1	8353943	8656371	302429	2	473	ENST00000400907.6	-18199	ENSG00000142599	RERE	arginine-glutamic acid dipeptide repeats
chr1	8676420	8676730	311	*	21	36	0	Intron (ENST00000337907.7/473, intron 2 of 23)	1	8353943	8656371	302429	2	473	ENST00000400907.6	-20049	ENSG00000142599	RERE	arginine-glutamic acid dipeptide repeats
chr1	8679131	8679616	486	*	87	55	7	Intron (ENST00000337907.7/473, intron 2 of 23)	1	8353943	8656371	302429	2	473	ENST00000400907.6	-22760	ENSG00000142599	RERE	arginine-glutamic acid dipeptide repeats
chr1	8686692	8687017	326	*	26	43	6	Intron (ENST00000337907.7/473, intron 2 of 23)	1	8656193	8703219	47027	2	473	ENST00000468247.1	16202	ENSG00000142599	RERE	arginine-glutamic acid dipeptide repeats
chr1	8692579	8692883	305	*	21	4	2	Intron (ENST00000337907.7/473, intron 2 of 23)	1	8656193	8703219	47027	2	473	ENST00000468247.1	10336	ENSG00000142599	RERE	arginine-glutamic acid dipeptide repeats
chr1	8703115	8703409	295	*	62	18	11	Promoter (<=1kb)	1	8656193	8703219	47027	2	473	ENST00000468247.1	0	ENSG00000142599	RERE	arginine-glutamic acid dipeptide repeats
chr1	8712244	8712918	675	*	127	82	32	Intron (ENST00000337907.7/473, intron 2 of 23)	1	8656193	8703219	47027	2	473	ENST00000468247.1	-9025	ENSG00000142599	RERE	arginine-glutamic acid dipeptide repeats
chr1	8720895	8721365	471	*	20	46	3	Intron (ENST00000337907.7/473, intron 2 of 23)	1	8655992	8724664	68673	2	473	ENST00000704050.1	3299	ENSG00000142599	RERE	arginine-glutamic acid dipeptide repeats
chr1	8729450	8729762	313	*	7	29	0	Intron (ENST00000337907.7/473, intron 2 of 23)	1	8655992	8724664	68673	2	473	ENST00000704050.1	-4786	ENSG00000142599	RERE	arginine-glutamic acid dipeptide repeats
chr1	8740263	8740722	460	*	82	32	7	Intron (ENST00000337907.7/473, intron 2 of 23)	1	8464970	8753838	288869	2	473	ENST00000480342.5	13116	ENSG00000142599	RERE	arginine-glutamic acid dipeptide repeats
chr1	8750534	8750851	318	*	9	32	0	Promoter (2-3kb)	1	8464970	8753838	288869	2	473	ENST00000480342.5	2987	ENSG00000142599	RERE	arginine-glutamic acid dipeptide repeats
chr1	8755630	8755939	310	*	6	34	0	Promoter (1-2kb)	1	8464970	8753838	288869	2	473	ENST00000480342.5	-1792	ENSG00000142599	RERE	arginine-glutamic acid dipeptide repeats
chr1	8765835	8766145	311	*	6	30	2	Intron (ENST00000337907.7/473, intron 2 of 23)	1	8464970	8753838	288869	2	473	ENST00000480342.5	-11997	ENSG00000142599	RERE	arginine-glutamic acid dipeptide repeats
chr1	8778228	8778510	283	*	24	2	4	Intron (ENST00000337907.7/473, intron 2 of 23)	1	8464970	8753838	288869	2	473	ENST00000480342.5	-24390	ENSG00000142599	RERE	arginine-glutamic acid dipeptide repeats
chr1	8790962	8791429	468	*	13	39	4	Intron (ENST00000337907.7/473, intron 2 of 23)	1	8436770	8817271	380502	2	473	ENST00000659924.1	25842	ENSG00000142599	RERE	arginine-glutamic acid dipeptide repeats
chr1	8798025	8798433	409	*	36	4	2	Intron (ENST00000337907.7/473, intron 1 of 23)	1	8436770	8817271	380502	2	473	ENST00000659924.1	18838	ENSG00000142599	RERE	arginine-glutamic acid dipeptide repeats
chr1	8817287	8818072	786	*	139	81	13	Promoter (<=1kb)	1	8352397	8817465	465069	2	473	ENST00000337907.7	0	ENSG00000142599	RERE	arginine-glutamic acid dipeptide repeats
chr1	8822783	8823184	402	*	36	64	10	Intron (ENST00000656437.1/473, intron 2 of 18)	1	8352404	8817640	465237	2	473	ENST00000400908.7	-5143	ENSG00000142599	RERE	arginine-glutamic acid dipeptide repeats
chr1	8824459	8824735	277	*	24	26	17	Intron (ENST00000656437.1/473, intron 2 of 18)	1	8352404	8817640	465237	2	473	ENST00000400908.7	-6819	ENSG00000142599	RERE	arginine-glutamic acid dipeptide repeats
chr1	8825784	8826697	914	*	105	100	15	5' UTR	1	8352404	8817640	465237	2	473	ENST00000400908.7	-8144	ENSG00000142599	RERE	arginine-glutamic acid dipeptide repeats
chr1	8834371	8834864	494	*	19	30	2	Intron (ENST00000656437.1/473, intron 1 of 18)	1	8361158	8848921	487764	2	473	ENST00000656437.1	14057	ENSG00000142599	RERE	arginine-glutamic acid dipeptide repeats
chr1	8847871	8848226	356	*	12	30	1	Promoter (<=1kb)	1	8361158	8848921	487764	2	473	ENST00000656437.1	695	ENSG00000142599	RERE	arginine-glutamic acid dipeptide repeats
chr1	8848517	8848973	457	*	18	36	4	Promoter (<=1kb)	1	8361158	8848921	487764	2	473	ENST00000656437.1	0	ENSG00000142599	RERE	arginine-glutamic acid dipeptide repeats
chr1	8862532	8862867	336	*	25	65	1	Intron (ENST00000234590.10/2023, intron 11 of 11)	1	8866502	8866590	89	2	102465436	ENST00000618792.1	3723	ENSG00000274258	MIR6728	microRNA 6728
chr1	8873881	8874329	449	*	65	61	2	Promoter (1-2kb)	1	8866009	8871944	5936	2	2023	ENST00000645600.1	-1937	ENSG00000074800	ENO1	enolase 1
chr1	8878180	8879442	1263	*	437	264	70	Promoter (<=1kb)	1	8878835	8879894	1060	1	100505975	ENST00000442636.1	0	ENSG00000230679	ENO1-AS1	ENO1 antisense RNA 1
chr1	8888888	8889303	416	*	36	55	8	Distal Intergenic	1	8868049	8879190	11142	2	2023	ENST00000489867.2	-9698	ENSG00000074800	ENO1	enolase 1
chr1	8889581	8890842	1262	*	264	113	19	Distal Intergenic	1	8868049	8879190	11142	2	2023	ENST00000489867.2	-10391	ENSG00000074800	ENO1	enolase 1
chr1	8898948	8899340	393	*	18	52	6	Distal Intergenic	1	8868049	8879190	11142	2	2023	ENST00000489867.2	-19758	ENSG00000074800	ENO1	enolase 1
chr1	8899657	8900659	1003	*	208	124	16	Distal Intergenic	1	8868049	8879190	11142	2	2023	ENST00000489867.2	-20467	ENSG00000074800	ENO1	enolase 1
chr1	8905981	8906299	319	*	18	25	2	Distal Intergenic	1	8868049	8879190	11142	2	2023	ENST00000489867.2	-26791	ENSG00000074800	ENO1	enolase 1
chr1	8918020	8918609	590	*	18	39	0	Distal Intergenic	1	8945867	8967745	21879	1	765	ENST00000549778.5	-27258	ENSG00000131686	CA6	carbonic anhydrase 6
chr1	8923886	8924384	499	*	8	18	2	Distal Intergenic	1	8945867	8967745	21879	1	765	ENST00000549778.5	-21483	ENSG00000131686	CA6	carbonic anhydrase 6
chr1	8933113	8933400	288	*	4	12	0	Distal Intergenic	1	8945867	8967745	21879	1	765	ENST00000549778.5	-12467	ENSG00000131686	CA6	carbonic anhydrase 6
chr1	8940518	8940799	282	*	0	23	3	Distal Intergenic	1	8945867	8967745	21879	1	765	ENST00000549778.5	-5068	ENSG00000131686	CA6	carbonic anhydrase 6
chr1	8940947	8941631	685	*	3	27	10	Distal Intergenic	1	8945867	8967745	21879	1	765	ENST00000549778.5	-4236	ENSG00000131686	CA6	carbonic anhydrase 6
chr1	8974136	8974817	682	*	121	58	16	3' UTR	1	8945887	8974704	28818	1	765	ENST00000377442.3	28249	ENSG00000131686	CA6	carbonic anhydrase 6
chr1	8986145	8986686	542	*	111	57	19	Distal Intergenic	1	9002973	9026423	23451	2	155184	ENST00000400906.2	39737	ENSG00000197241	SLC2A7	solute carrier family 2 member 7
chr1	9002270	9002645	376	*	8	33	0	Distal Intergenic	1	9002973	9026423	23451	2	155184	ENST00000400906.2	23778	ENSG00000197241	SLC2A7	solute carrier family 2 member 7
chr1	9013554	9013853	300	*	4	19	5	Exon (ENST00000400906.2/155184, exon 8 of 12)	1	9002973	9026423	23451	2	155184	ENST00000400906.2	12570	ENSG00000197241	SLC2A7	solute carrier family 2 member 7
chr1	9038736	9039135	400	*	10	36	0	Promoter (<=1kb)	1	9038431	9039895	1465	2	6518	ENST00000487492.1	760	ENSG00000142583	SLC2A5	solute carrier family 2 member 5
chr1	9061522	9061862	341	*	2	30	0	Intron (ENST00000377424.9/6518, intron 1 of 11)	1	9040080	9069604	29525	2	6518	ENST00000377414.7	7742	ENSG00000142583	SLC2A5	solute carrier family 2 member 5
chr1	9067140	9067494	355	*	6	18	0	Promoter (2-3kb)	1	9040080	9069604	29525	2	6518	ENST00000377414.7	2110	ENSG00000142583	SLC2A5	solute carrier family 2 member 5
chr1	9105456	9106020	565	*	20	43	2	Exon (ENST00000377411.5/80045, exon 3 of 4)	1	9104532	9111370	6839	2	80045	ENST00000465853.1	5350	ENSG00000180758	GPR157	G protein-coupled receptor 157
chr1	9124120	9124445	326	*	4	26	2	Intron (ENST00000377411.5/80045, intron 1 of 3)	1	9111169	9128781	17613	2	80045	ENST00000466131.1	4336	ENSG00000180758	GPR157	G protein-coupled receptor 157
chr1	9127298	9127622	325	*	18	43	0	Promoter (1-2kb)	1	9111169	9128781	17613	2	80045	ENST00000466131.1	1159	ENSG00000180758	GPR157	G protein-coupled receptor 157
chr1	9128433	9128980	548	*	90	20	4	Promoter (<=1kb)	1	9111169	9128781	17613	2	80045	ENST00000466131.1	0	ENSG00000180758	GPR157	G protein-coupled receptor 157
chr1	9145050	9145697	648	*	72	56	0	Distal Intergenic	1	9151668	9151777	110	2	407040	ENST00000385130.1	6080	ENSG00000284357	MIR34A	microRNA 34a
chr1	9153067	9153379	313	*	18	10	15	Promoter (1-2kb)	1	9151668	9151777	110	2	407040	ENST00000385130.1	-1290	ENSG00000284357	MIR34A	microRNA 34a
chr1	9163093	9164204	1112	*	298	253	26	Intron (ENST00000635687.1/106614088, intron 1 of 1)	1	9151668	9151777	110	2	407040	ENST00000385130.1	-11316	ENSG00000284357	MIR34A	microRNA 34a
chr1	9164591	9164959	369	*	37	76	9	Intron (ENST00000635687.1/106614088, intron 1 of 1)	1	9151668	9151777	110	2	407040	ENST00000385130.1	-12814	ENSG00000284357	MIR34A	microRNA 34a
chr1	9169594	9170031	438	*	25	65	0	Intron (ENST00000635687.1/106614088, intron 1 of 1)	1	9182004	9196284	14281	1	102724571	ENST00000635271.1	-11973	ENSG00000234546	LNCTAM34A	long non coding transcriptional activator of miR34a
chr1	9182262	9182726	465	*	40	60	9	Promoter (<=1kb)	1	9148011	9182392	34382	2	106614088	ENST00000635687.1	0	ENSG00000228526	MIR34AHG	MIR34A host gene
chr1	9187931	9188233	303	*	2	20	1	Promoter (2-3kb)	1	9191038	9192089	1052	1	102724571	ENST00000634966.2	-2805	ENSG00000234546	LNCTAM34A	long non coding transcriptional activator of miR34a
chr1	9196437	9196842	406	*	72	49	2	Intron (ENST00000635405.2/ENST00000635405.2, intron 1 of 1)	1	9191038	9192089	1052	1	102724571	ENST00000634966.2	5399	ENSG00000234546	LNCTAM34A	long non coding transcriptional activator of miR34a
chr1	9205610	9205916	307	*	4	35	1	Distal Intergenic	1	9191038	9192089	1052	1	102724571	ENST00000634966.2	14572	ENSG00000234546	LNCTAM34A	long non coding transcriptional activator of miR34a
chr1	9210578	9211737	1160	*	253	148	53	Distal Intergenic	1	9191038	9192089	1052	1	102724571	ENST00000634966.2	19540	ENSG00000234546	LNCTAM34A	long non coding transcriptional activator of miR34a
chr1	9224820	9225186	367	*	4	24	0	Distal Intergenic	1	9234774	9271337	36564	1	9563	ENST00000377403.7	-9588	ENSG00000049239	H6PD	hexose-6-phosphate dehydrogenase/glucose 1-dehydrogenase
chr1	9234842	9235335	494	*	66	67	10	Promoter (<=1kb)	1	9234774	9271337	36564	1	9563	ENST00000377403.7	68	ENSG00000049239	H6PD	hexose-6-phosphate dehydrogenase/glucose 1-dehydrogenase
chr1	9239678	9240044	367	*	18	32	2	Promoter (<=1kb)	1	9239844	9267898	28055	1	9563	ENST00000602477.1	0	ENSG00000049239	H6PD	hexose-6-phosphate dehydrogenase/glucose 1-dehydrogenase
chr1	9249441	9249966	526	*	30	46	6	Intron (ENST00000377403.7/9563, intron 3 of 4)	1	9239844	9267898	28055	1	9563	ENST00000602477.1	9597	ENSG00000049239	H6PD	hexose-6-phosphate dehydrogenase/glucose 1-dehydrogenase
chr1	9255432	9255739	308	*	9	29	2	Intron (ENST00000377403.7/9563, intron 3 of 4)	1	9239844	9267898	28055	1	9563	ENST00000602477.1	15588	ENSG00000049239	H6PD	hexose-6-phosphate dehydrogenase/glucose 1-dehydrogenase
chr1	9266167	9266561	395	*	21	26	5	3' UTR	1	9239844	9267898	28055	1	9563	ENST00000602477.1	26323	ENSG00000049239	H6PD	hexose-6-phosphate dehydrogenase/glucose 1-dehydrogenase
chr1	9266589	9266998	410	*	29	10	4	3' UTR	1	9292894	9369532	76639	1	80176	ENST00000328089.11	-25896	ENSG00000171621	SPSB1	splA/ryanodine receptor domain and SOCS box containing 1
chr1	9271818	9272267	450	*	7	35	4	Distal Intergenic	1	9292894	9369532	76639	1	80176	ENST00000328089.11	-20627	ENSG00000171621	SPSB1	splA/ryanodine receptor domain and SOCS box containing 1
chr1	9280573	9280942	370	*	57	24	5	Distal Intergenic	1	9292894	9369532	76639	1	80176	ENST00000328089.11	-11952	ENSG00000171621	SPSB1	splA/ryanodine receptor domain and SOCS box containing 1
chr1	9283048	9283464	417	*	18	4	14	Distal Intergenic	1	9292894	9369532	76639	1	80176	ENST00000328089.11	-9430	ENSG00000171621	SPSB1	splA/ryanodine receptor domain and SOCS box containing 1
chr1	9294332	9294862	531	*	91	69	22	Promoter (<=1kb)	1	9294528	9356497	61970	1	80176	ENST00000450402.1	0	ENSG00000171621	SPSB1	splA/ryanodine receptor domain and SOCS box containing 1
chr1	9295252	9295527	276	*	22	60	10	Promoter (<=1kb)	1	9294528	9356497	61970	1	80176	ENST00000450402.1	724	ENSG00000171621	SPSB1	splA/ryanodine receptor domain and SOCS box containing 1
chr1	9300074	9300652	579	*	130	91	18	Intron (ENST00000328089.11/80176, intron 1 of 2)	1	9294528	9356497	61970	1	80176	ENST00000450402.1	5546	ENSG00000171621	SPSB1	splA/ryanodine receptor domain and SOCS box containing 1
chr1	9302700	9303192	493	*	86	112	12	Intron (ENST00000328089.11/80176, intron 1 of 2)	1	9294528	9356497	61970	1	80176	ENST00000450402.1	8172	ENSG00000171621	SPSB1	splA/ryanodine receptor domain and SOCS box containing 1
chr1	9308568	9309457	890	*	39	86	12	Intron (ENST00000328089.11/80176, intron 1 of 2)	1	9294528	9356497	61970	1	80176	ENST00000450402.1	14040	ENSG00000171621	SPSB1	splA/ryanodine receptor domain and SOCS box containing 1
chr1	9309837	9310182	346	*	12	52	6	Intron (ENST00000328089.11/80176, intron 1 of 2)	1	9294528	9356497	61970	1	80176	ENST00000450402.1	15309	ENSG00000171621	SPSB1	splA/ryanodine receptor domain and SOCS box containing 1
chr1	9315952	9316239	288	*	45	76	4	Intron (ENST00000328089.11/80176, intron 1 of 2)	1	9294528	9356497	61970	1	80176	ENST00000450402.1	21424	ENSG00000171621	SPSB1	splA/ryanodine receptor domain and SOCS box containing 1
chr1	9316784	9317146	363	*	17	57	16	Intron (ENST00000328089.11/80176, intron 1 of 2)	1	9294528	9356497	61970	1	80176	ENST00000450402.1	22256	ENSG00000171621	SPSB1	splA/ryanodine receptor domain and SOCS box containing 1
chr1	9317773	9318250	478	*	81	50	4	Intron (ENST00000328089.11/80176, intron 1 of 2)	1	9294528	9356497	61970	1	80176	ENST00000450402.1	23245	ENSG00000171621	SPSB1	splA/ryanodine receptor domain and SOCS box containing 1
chr1	9326196	9326522	327	*	22	21	16	Intron (ENST00000328089.11/80176, intron 1 of 2)	1	9351431	9367863	16433	1	80176	ENST00000357898.3	-24909	ENSG00000171621	SPSB1	splA/ryanodine receptor domain and SOCS box containing 1
chr1	9338429	9338804	376	*	17	11	19	Intron (ENST00000328089.11/80176, intron 1 of 2)	1	9351431	9367863	16433	1	80176	ENST00000357898.3	-12627	ENSG00000171621	SPSB1	splA/ryanodine receptor domain and SOCS box containing 1
chr1	9353165	9353506	342	*	12	47	2	Promoter (1-2kb)	1	9351431	9367863	16433	1	80176	ENST00000357898.3	1734	ENSG00000171621	SPSB1	splA/ryanodine receptor domain and SOCS box containing 1
chr1	9359153	9359438	286	*	4	40	0	Intron (ENST00000328089.11/80176, intron 2 of 2)	1	9355707	9367575	11869	1	80176	ENST00000377399.2	3446	ENSG00000171621	SPSB1	splA/ryanodine receptor domain and SOCS box containing 1
chr1	9361759	9362057	299	*	34	0	9	Intron (ENST00000328089.11/80176, intron 2 of 2)	1	9355707	9367575	11869	1	80176	ENST00000377399.2	6052	ENSG00000171621	SPSB1	splA/ryanodine receptor domain and SOCS box containing 1
chr1	9370330	9370650	321	*	2	23	10	Distal Intergenic	1	9355707	9367575	11869	1	80176	ENST00000377399.2	14623	ENSG00000171621	SPSB1	splA/ryanodine receptor domain and SOCS box containing 1
chr1	9392502	9392848	347	*	7	19	2	Distal Intergenic	1	9426975	9428916	1942	2	100506022	ENST00000641507.1	36068	ENSG00000284693	LINC02606	long intergenic non-protein coding RNA 2606
chr1	9400173	9400503	331	*	47	14	1	Distal Intergenic	1	9426975	9428916	1942	2	100506022	ENST00000641507.1	28413	ENSG00000284693	LINC02606	long intergenic non-protein coding RNA 2606
chr1	9404820	9405143	324	*	16	10	11	Distal Intergenic	1	9426975	9428916	1942	2	100506022	ENST00000641507.1	23773	ENSG00000284693	LINC02606	long intergenic non-protein coding RNA 2606
chr1	9413146	9413874	729	*	46	70	22	Distal Intergenic	1	9426975	9428916	1942	2	100506022	ENST00000641507.1	15042	ENSG00000284693	LINC02606	long intergenic non-protein coding RNA 2606
chr1	9428469	9429343	875	*	8	35	4	Promoter (<=1kb)	1	9425094	9429075	3982	2	100506022	ENST00000641325.1	0	ENSG00000284693	LINC02606	long intergenic non-protein coding RNA 2606
chr1	9438217	9439072	856	*	61	36	13	Promoter (1-2kb)	1	9426649	9440564	13916	2	100506022	ENST00000641940.1	1492	ENSG00000284693	LINC02606	long intergenic non-protein coding RNA 2606
chr1	9467372	9467823	452	*	10	27	10	Distal Intergenic	1	9426649	9440564	13916	2	100506022	ENST00000641940.1	-26808	ENSG00000284693	LINC02606	long intergenic non-protein coding RNA 2606
chr1	9469620	9470030	411	*	2	16	0	Distal Intergenic	1	9426649	9440564	13916	2	100506022	ENST00000641940.1	-29056	ENSG00000284693	LINC02606	long intergenic non-protein coding RNA 2606
chr1	9485979	9486250	272	*	1	20	0	Distal Intergenic	1	9426649	9440564	13916	2	100506022	ENST00000641940.1	-45415	ENSG00000284693	LINC02606	long intergenic non-protein coding RNA 2606
chr1	9509542	9509814	273	*	1	20	0	Distal Intergenic	1	9539465	9585173	45709	1	84275	ENST00000302692.7	-29651	ENSG00000171612	SLC25A33	solute carrier family 25 member 33
chr1	9538887	9539384	498	*	85	45	6	Promoter (<=1kb)	1	9539465	9585173	45709	1	84275	ENST00000302692.7	-81	ENSG00000171612	SLC25A33	solute carrier family 25 member 33
chr1	9541044	9541508	465	*	5	44	0	Promoter (1-2kb)	1	9539465	9585173	45709	1	84275	ENST00000302692.7	1579	ENSG00000171612	SLC25A33	solute carrier family 25 member 33
chr1	9548516	9549096	581	*	17	36	13	Intron (ENST00000302692.7/84275, intron 1 of 6)	1	9539465	9585173	45709	1	84275	ENST00000302692.7	9051	ENSG00000171612	SLC25A33	solute carrier family 25 member 33
chr1	9566123	9566981	859	*	14	47	14	Intron (ENST00000302692.7/84275, intron 2 of 6)	1	9588911	9614877	25967	1	199953	ENST00000340381.11	-21930	ENSG00000188807	TMEM201	transmembrane protein 201
chr1	9588398	9588873	476	*	37	57	4	Promoter (<=1kb)	1	9588911	9614877	25967	1	199953	ENST00000340381.11	-38	ENSG00000188807	TMEM201	transmembrane protein 201
chr1	9591502	9591841	340	*	10	49	0	Promoter (2-3kb)	1	9588922	9604954	16033	1	199953	ENST00000340305.9	2580	ENSG00000188807	TMEM201	transmembrane protein 201
chr1	9593221	9593812	592	*	61	102	4	Intron (ENST00000340381.11/199953, intron 1 of 10)	1	9596897	9614873	17977	1	199953	ENST00000416541.5	-3085	ENSG00000188807	TMEM201	transmembrane protein 201
chr1	9601217	9601492	276	*	12	33	0	Exon (ENST00000340381.11/199953, exon 5 of 11)	1	9596897	9614873	17977	1	199953	ENST00000416541.5	4320	ENSG00000188807	TMEM201	transmembrane protein 201
chr1	9623495	9623850	356	*	1	12	1	Distal Intergenic	1	9629889	9715673	85785	1	5293	ENST00000698706.1	-6039	ENSG00000171608	PIK3CD	phosphatidylinositol-4,5-bisphosphate 3-kinase catalytic subunit delta
chr1	9640919	9641229	311	*	8	25	1	Intron (ENST00000698706.1/5293, intron 2 of 4)	1	9651731	9728906	77176	1	5293	ENST00000481137.2	-10502	ENSG00000171608	PIK3CD	phosphatidylinositol-4,5-bisphosphate 3-kinase catalytic subunit delta
chr1	9652074	9652802	729	*	2	32	0	Promoter (<=1kb)	1	9651769	9728906	77138	1	5293	ENST00000698712.1	305	ENSG00000171608	PIK3CD	phosphatidylinositol-4,5-bisphosphate 3-kinase catalytic subunit delta
chr1	9664727	9665051	325	*	1	16	0	Exon (ENST00000698711.1/5293, exon 2 of 6)	1	9652610	9654586	1977	2	644997	ENST00000377320.3	-10141	ENSG00000179840	PIK3CD-AS1	PIK3CD antisense RNA 1
chr1	9676464	9676858	395	*	8	28	2	Intron (ENST00000698706.1/5293, intron 2 of 4)	1	9672405	9687583	15179	2	101929074	ENST00000415330.4	10725	ENSG00000231789	PIK3CD-AS2	PIK3CD antisense RNA 2
chr1	9699940	9700940	1001	*	184	121	31	Intron (ENST00000698706.1/5293, intron 3 of 4)	1	9710198	9727232	17035	1	5293	ENST00000361110.6	-9258	ENSG00000171608	PIK3CD	phosphatidylinositol-4,5-bisphosphate 3-kinase catalytic subunit delta
chr1	9718936	9719828	893	*	277	221	10	Promoter (<=1kb)	1	9718850	9720545	1696	1	5293	ENST00000698787.1	86	ENSG00000171608	PIK3CD	phosphatidylinositol-4,5-bisphosphate 3-kinase catalytic subunit delta
chr1	9730666	9730977	312	*	5	26	0	Promoter (2-3kb)	1	9729028	9733486	4459	2	22883	ENST00000477264.1	2509	ENSG00000171603	CLSTN1	calsyntenin 1
chr1	9752316	9753952	1637	*	57	106	3	Promoter (<=1kb)	1	9729028	9751581	22554	2	22883	ENST00000435891.5	-735	ENSG00000171603	CLSTN1	calsyntenin 1
chr1	9754675	9755050	376	*	1	3	10	Intron (ENST00000377298.9/22883, intron 4 of 18)	1	9729028	9751581	22554	2	22883	ENST00000435891.5	-3094	ENSG00000171603	CLSTN1	calsyntenin 1
chr1	9760056	9760331	276	*	19	28	14	Intron (ENST00000377298.9/22883, intron 2 of 18)	1	9729028	9751581	22554	2	22883	ENST00000435891.5	-8475	ENSG00000171603	CLSTN1	calsyntenin 1
chr1	9760565	9761275	711	*	27	107	10	Intron (ENST00000377298.9/22883, intron 2 of 18)	1	9729028	9751581	22554	2	22883	ENST00000435891.5	-8984	ENSG00000171603	CLSTN1	calsyntenin 1
chr1	9766820	9767399	580	*	141	92	13	Intron (ENST00000377298.9/22883, intron 2 of 18)	1	9729028	9751581	22554	2	22883	ENST00000435891.5	-15239	ENSG00000171603	CLSTN1	calsyntenin 1
chr1	9785370	9785679	310	*	8	28	1	Intron (ENST00000377298.9/22883, intron 1 of 18)	1	9729028	9751581	22554	2	22883	ENST00000435891.5	-33789	ENSG00000171603	CLSTN1	calsyntenin 1
chr1	9797175	9797496	322	*	21	27	3	Intron (ENST00000377298.9/22883, intron 1 of 18)	1	9729027	9823669	94643	2	22883	ENST00000650348.1	26173	ENSG00000171603	CLSTN1	calsyntenin 1
chr1	9808891	9809508	618	*	59	35	27	Intron (ENST00000377298.9/22883, intron 1 of 18)	1	9729027	9823669	94643	2	22883	ENST00000650348.1	14161	ENSG00000171603	CLSTN1	calsyntenin 1
chr1	9812361	9812692	332	*	15	54	5	Intron (ENST00000377298.9/22883, intron 1 of 18)	1	9729027	9823669	94643	2	22883	ENST00000650348.1	10977	ENSG00000171603	CLSTN1	calsyntenin 1
chr1	9814796	9815107	312	*	10	4	9	Intron (ENST00000377298.9/22883, intron 1 of 18)	1	9729027	9823669	94643	2	22883	ENST00000650348.1	8562	ENSG00000171603	CLSTN1	calsyntenin 1
chr1	9825337	9825955	619	*	112	90	31	Promoter (1-2kb)	1	9729028	9823984	94957	2	22883	ENST00000361311.4	-1353	ENSG00000171603	CLSTN1	calsyntenin 1
chr1	9829154	9829525	372	*	1	31	4	Distal Intergenic	1	9729028	9823984	94957	2	22883	ENST00000361311.4	-5170	ENSG00000171603	CLSTN1	calsyntenin 1
chr1	9836039	9836615	577	*	80	77	18	Distal Intergenic	1	9729028	9823984	94957	2	22883	ENST00000361311.4	-12055	ENSG00000171603	CLSTN1	calsyntenin 1
chr1	9851485	9851763	279	*	8	26	1	Intron (ENST00000377263.6/56998, intron 5 of 5)	1	9850659	9878176	27518	2	56998	ENST00000377256.1	26413	ENSG00000178585	CTNNBIP1	catenin beta interacting protein 1
chr1	9854418	9854709	292	*	3	18	3	Intron (ENST00000377263.6/56998, intron 5 of 5)	1	9850659	9878176	27518	2	56998	ENST00000377256.1	23467	ENSG00000178585	CTNNBIP1	catenin beta interacting protein 1
chr1	9863926	9864283	358	*	18	28	18	Intron (ENST00000377263.6/56998, intron 5 of 5)	1	9850659	9878176	27518	2	56998	ENST00000377256.1	13893	ENSG00000178585	CTNNBIP1	catenin beta interacting protein 1
chr1	9870869	9871178	310	*	17	28	2	Intron (ENST00000377263.6/56998, intron 5 of 5)	1	9850659	9878176	27518	2	56998	ENST00000377256.1	6998	ENSG00000178585	CTNNBIP1	catenin beta interacting protein 1
chr1	9881642	9882669	1028	*	249	170	33	Intron (ENST00000377263.6/56998, intron 2 of 5)	1	9850659	9878176	27518	2	56998	ENST00000377256.1	-3466	ENSG00000178585	CTNNBIP1	catenin beta interacting protein 1
chr1	9890394	9891315	922	*	212	142	33	Promoter (1-2kb)	1	9850450	9893237	42788	2	56998	ENST00000377258.5	1922	ENSG00000178585	CTNNBIP1	catenin beta interacting protein 1
chr1	9892668	9893371	704	*	181	134	17	Promoter (<=1kb)	1	9850450	9893237	42788	2	56998	ENST00000377258.5	0	ENSG00000178585	CTNNBIP1	catenin beta interacting protein 1
chr1	9894218	9894773	556	*	115	122	14	Promoter (<=1kb)	1	9850450	9893237	42788	2	56998	ENST00000377258.5	-981	ENSG00000178585	CTNNBIP1	catenin beta interacting protein 1
chr1	9900643	9900939	297	*	30	48	7	Exon (ENST00000648956.1/ENST00000648956.1, exon 1 of 3)	1	9850450	9893237	42788	2	56998	ENST00000377258.5	-7406	ENSG00000178585	CTNNBIP1	catenin beta interacting protein 1
chr1	9904410	9905459	1050	*	160	107	31	Intron (ENST00000648956.1/ENST00000648956.1, intron 2 of 2)	1	9848276	9910269	61994	2	56998	ENST00000377263.6	4810	ENSG00000178585	CTNNBIP1	catenin beta interacting protein 1
chr1	9909803	9911105	1303	*	243	212	36	Promoter (<=1kb)	1	9848276	9910269	61994	2	56998	ENST00000377263.6	0	ENSG00000178585	CTNNBIP1	catenin beta interacting protein 1
chr1	9920981	9921399	419	*	24	23	2	Distal Intergenic	1	9850109	9910336	60228	2	56998	ENST00000400904.7	-10645	ENSG00000178585	CTNNBIP1	catenin beta interacting protein 1
chr1	9929509	9929842	334	*	9	28	0	Promoter (2-3kb)	1	9930261	9932180	1920	2	84328	ENST00000471853.1	2338	ENSG00000162441	LZIC	leucine zipper and CTNNBIP1 domain containing
chr1	9936774	9937175	402	*	41	7	8	Promoter (1-2kb)	1	9922113	9935620	13508	2	84328	ENST00000488540.5	-1154	ENSG00000162441	LZIC	leucine zipper and CTNNBIP1 domain containing
chr1	9942332	9943304	973	*	113	114	12	Promoter (<=1kb)	1	9942923	9949974	7052	1	64802	ENST00000445884.1	0	ENSG00000173614	NMNAT1	nicotinamide nucleotide adenylyltransferase 1
chr1	9977988	9978310	323	*	30	36	0	Promoter (2-3kb)	1	9981052	9985501	4450	1	64802	ENST00000496751.1	-2742	ENSG00000173614	NMNAT1	nicotinamide nucleotide adenylyltransferase 1
chr1	9985186	9985831	646	*	17	58	5	3' UTR	1	9981052	9985501	4450	1	64802	ENST00000496751.1	4134	ENSG00000173614	NMNAT1	nicotinamide nucleotide adenylyltransferase 1
chr1	9993951	9994306	356	*	6	26	0	Promoter (2-3kb)	1	9997206	10016020	18815	1	116362	ENST00000315901.4	-2900	ENSG00000162444	RBP7	retinol binding protein 7
chr1	10014178	10014652	475	*	2	30	0	Intron (ENST00000315901.4/116362, intron 4 of 4)	1	9997228	10016021	18794	1	116362	ENST00000294435.8	16950	ENSG00000162444	RBP7	retinol binding protein 7
chr1	10032579	10033667	1089	*	301	165	31	Promoter (<=1kb)	1	10032832	10180367	147536	1	10277	ENST00000253251.12	0	ENSG00000130939	UBE4B	ubiquitination factor E4B
chr1	10039513	10039867	355	*	16	41	1	Intron (ENST00000253251.12/10277, intron 1 of 26)	1	10033274	10073118	39845	1	10277	ENST00000377153.5	6239	ENSG00000130939	UBE4B	ubiquitination factor E4B
chr1	10045933	10046517	585	*	59	108	14	Intron (ENST00000253251.12/10277, intron 1 of 26)	1	10033274	10073118	39845	1	10277	ENST00000377153.5	12659	ENSG00000130939	UBE4B	ubiquitination factor E4B
chr1	10056756	10057179	424	*	114	72	7	Intron (ENST00000253251.12/10277, intron 1 of 26)	1	10033274	10073118	39845	1	10277	ENST00000377153.5	23482	ENSG00000130939	UBE4B	ubiquitination factor E4B
chr1	10057328	10058041	714	*	193	211	22	Intron (ENST00000253251.12/10277, intron 1 of 26)	1	10033274	10073118	39845	1	10277	ENST00000377153.5	24054	ENSG00000130939	UBE4B	ubiquitination factor E4B
chr1	10066501	10067516	1016	*	146	110	4	Intron (ENST00000253251.12/10277, intron 1 of 26)	1	10033274	10073118	39845	1	10277	ENST00000377153.5	33227	ENSG00000130939	UBE4B	ubiquitination factor E4B
chr1	10067950	10068458	509	*	48	68	1	Intron (ENST00000253251.12/10277, intron 1 of 26)	1	10100861	10103185	2325	1	10277	ENST00000462658.1	-32403	ENSG00000130939	UBE4B	ubiquitination factor E4B
chr1	10074096	10074834	739	*	163	68	11	Intron (ENST00000253251.12/10277, intron 2 of 26)	1	10100861	10103185	2325	1	10277	ENST00000462658.1	-26027	ENSG00000130939	UBE4B	ubiquitination factor E4B
chr1	10075606	10075891	286	*	31	26	12	Intron (ENST00000253251.12/10277, intron 2 of 26)	1	10100861	10103185	2325	1	10277	ENST00000462658.1	-24970	ENSG00000130939	UBE4B	ubiquitination factor E4B
chr1	10106148	10106545	398	*	4	42	5	Exon (ENST00000672724.1/10277, exon 7 of 29)	1	10100861	10103185	2325	1	10277	ENST00000462658.1	5287	ENSG00000130939	UBE4B	ubiquitination factor E4B
chr1	10107910	10108584	675	*	75	58	6	Intron (ENST00000253251.12/10277, intron 6 of 26)	1	10100861	10103185	2325	1	10277	ENST00000462658.1	7049	ENSG00000130939	UBE4B	ubiquitination factor E4B
chr1	10115682	10116104	423	*	23	42	2	Intron (ENST00000253251.12/10277, intron 6 of 26)	1	10122042	10145039	22998	1	10277	ENST00000470736.1	-5938	ENSG00000130939	UBE4B	ubiquitination factor E4B
chr1	10116742	10117085	344	*	13	17	8	Intron (ENST00000253251.12/10277, intron 6 of 26)	1	10122042	10145039	22998	1	10277	ENST00000470736.1	-4957	ENSG00000130939	UBE4B	ubiquitination factor E4B
chr1	10147289	10147780	492	*	11	20	0	Intron (ENST00000253251.12/10277, intron 18 of 26)	1	10158354	10171189	12836	1	10277	ENST00000488228.1	-10574	ENSG00000130939	UBE4B	ubiquitination factor E4B
chr1	10162257	10162566	310	*	2	16	2	Intron (ENST00000253251.12/10277, intron 22 of 26)	1	10158354	10171189	12836	1	10277	ENST00000488228.1	3903	ENSG00000130939	UBE4B	ubiquitination factor E4B
chr1	10172566	10172882	317	*	16	2	1	Promoter (1-2kb)	1	10170956	10180016	9061	1	10277	ENST00000487244.5	1610	ENSG00000130939	UBE4B	ubiquitination factor E4B
chr1	10173818	10174421	604	*	8	32	6	Promoter (2-3kb)	1	10170956	10180016	9061	1	10277	ENST00000487244.5	2862	ENSG00000130939	UBE4B	ubiquitination factor E4B
chr1	10197602	10198307	706	*	24	45	4	Distal Intergenic	1	10210570	10308597	98028	1	23095	ENST00000377093.9	-12263	ENSG00000054523	KIF1B	kinesin family member 1B
chr1	10204612	10204893	282	*	10	24	0	Distal Intergenic	1	10210570	10308597	98028	1	23095	ENST00000377093.9	-5677	ENSG00000054523	KIF1B	kinesin family member 1B
chr1	10210030	10211873	1844	*	388	265	76	Promoter (<=1kb)	1	10210570	10308597	98028	1	23095	ENST00000377093.9	0	ENSG00000054523	KIF1B	kinesin family member 1B
chr1	10225915	10226250	336	*	31	20	5	Intron (ENST00000377093.9/23095, intron 1 of 20)	1	10230764	10306757	75994	1	23095	ENST00000377083.5	-4514	ENSG00000054523	KIF1B	kinesin family member 1B
chr1	10230124	10230448	325	*	17	25	2	Promoter (<=1kb)	1	10230764	10306757	75994	1	23095	ENST00000377083.5	-316	ENSG00000054523	KIF1B	kinesin family member 1B
chr1	10241800	10242173	374	*	8	33	12	Intron (ENST00000377093.9/23095, intron 2 of 20)	1	10232329	10381596	149268	1	23095	ENST00000622724.3	9471	ENSG00000054523	KIF1B	kinesin family member 1B
chr1	10252125	10252423	299	*	54	28	5	Intron (ENST00000377093.9/23095, intron 2 of 20)	1	10232329	10381596	149268	1	23095	ENST00000622724.3	19796	ENSG00000054523	KIF1B	kinesin family member 1B
chr1	10266157	10266613	457	*	9	12	16	Intron (ENST00000377093.9/23095, intron 5 of 20)	1	10278558	10282383	3826	1	23095	ENST00000495136.1	-11945	ENSG00000054523	KIF1B	kinesin family member 1B
chr1	10271270	10271611	342	*	6	3	8	Exon (ENST00000377093.9/23095, exon 8 of 21)	1	10278558	10282383	3826	1	23095	ENST00000495136.1	-6947	ENSG00000054523	KIF1B	kinesin family member 1B
chr1	10284649	10285455	807	*	4	59	8	Promoter (2-3kb)	1	10282450	10292334	9885	1	23095	ENST00000497835.1	2199	ENSG00000054523	KIF1B	kinesin family member 1B
chr1	10287271	10287751	481	*	7	12	18	3' UTR	1	10282450	10292334	9885	1	23095	ENST00000497835.1	4821	ENSG00000054523	KIF1B	kinesin family member 1B
chr1	10296105	10296434	330	*	7	18	2	Intron (ENST00000377093.9/23095, intron 17 of 20)	1	10282450	10292334	9885	1	23095	ENST00000497835.1	13655	ENSG00000054523	KIF1B	kinesin family member 1B
chr1	10297106	10297379	274	*	9	21	4	3' UTR	1	10282450	10292334	9885	1	23095	ENST00000497835.1	14656	ENSG00000054523	KIF1B	kinesin family member 1B
chr1	10315426	10315783	358	*	0	32	2	Intron (ENST00000676179.1/23095, intron 22 of 48)	1	10344775	10361825	17051	1	23095	ENST00000465635.5	-28992	ENSG00000054523	KIF1B	kinesin family member 1B
chr1	10320867	10321156	290	*	4	17	12	Intron (ENST00000676179.1/23095, intron 23 of 48)	1	10344775	10361825	17051	1	23095	ENST00000465635.5	-23619	ENSG00000054523	KIF1B	kinesin family member 1B
chr1	10322640	10322971	332	*	17	1	0	Intron (ENST00000676179.1/23095, intron 24 of 48)	1	10344775	10361825	17051	1	23095	ENST00000465635.5	-21804	ENSG00000054523	KIF1B	kinesin family member 1B
chr1	10323740	10324118	379	*	3	24	0	Exon (ENST00000676179.1/23095, exon 25 of 49)	1	10344775	10361825	17051	1	23095	ENST00000465635.5	-20657	ENSG00000054523	KIF1B	kinesin family member 1B
chr1	10330627	10330995	369	*	4	38	12	Intron (ENST00000676179.1/23095, intron 27 of 48)	1	10344775	10361825	17051	1	23095	ENST00000465635.5	-13780	ENSG00000054523	KIF1B	kinesin family member 1B
chr1	10336782	10337090	309	*	6	14	1	Exon (ENST00000676179.1/23095, exon 30 of 49)	1	10344775	10361825	17051	1	23095	ENST00000465635.5	-7685	ENSG00000054523	KIF1B	kinesin family member 1B
chr1	10369684	10370130	447	*	15	28	1	Intron (ENST00000676179.1/23095, intron 44 of 48)	1	10365166	10368502	3337	1	23095	ENST00000470616.1	4518	ENSG00000054523	KIF1B	kinesin family member 1B
chr1	10372079	10372396	318	*	30	2	4	Intron (ENST00000676179.1/23095, intron 45 of 48)	1	10365166	10368502	3337	1	23095	ENST00000470616.1	6913	ENSG00000054523	KIF1B	kinesin family member 1B
chr1	10380512	10381238	727	*	140	93	19	3' UTR	1	10365166	10368502	3337	1	23095	ENST00000470616.1	15346	ENSG00000054523	KIF1B	kinesin family member 1B
chr1	10386697	10386987	291	*	15	48	13	Exon (ENST00000641117.1/ENST00000641117.1, exon 1 of 2)	1	10398592	10411552	12961	1	5226	ENST00000491493.5	-11605	ENSG00000142657	PGD	phosphogluconate dehydrogenase
chr1	10387566	10387973	408	*	87	35	3	Distal Intergenic	1	10398592	10411552	12961	1	5226	ENST00000491493.5	-10619	ENSG00000142657	PGD	phosphogluconate dehydrogenase
chr1	10388602	10389075	474	*	38	36	0	Distal Intergenic	1	10398592	10411552	12961	1	5226	ENST00000491493.5	-9517	ENSG00000142657	PGD	phosphogluconate dehydrogenase
chr1	10398111	10399459	1349	*	302	308	35	Promoter (<=1kb)	1	10398592	10411552	12961	1	5226	ENST00000491493.5	0	ENSG00000142657	PGD	phosphogluconate dehydrogenase
chr1	10426467	10426955	489	*	33	65	6	Distal Intergenic	1	10430102	10452153	22052	1	100526739	ENST00000400900.6	-3147	ENSG00000251503	CENPS-CORT	CENPS-CORT readthrough
chr1	10435553	10435849	297	*	17	26	3	Intron (ENST00000400900.6/100526739, intron 3 of 4)	1	10440123	10442657	2535	1	378708	ENST00000464507.1	-4274	ENSG00000175279	CENPS	centromere protein S
chr1	10452657	10453001	345	*	3	30	3	Promoter (2-3kb)	1	10450031	10451998	1968	1	1325	ENST00000377049.4	2626	ENSG00000241563	CORT	cortistatin
chr1	10455716	10456064	349	*	9	25	0	Distal Intergenic	1	10450031	10451998	1968	1	1325	ENST00000377049.4	5685	ENSG00000241563	CORT	cortistatin
chr1	10474994	10475332	339	*	65	23	0	Promoter (<=1kb)	1	10474982	10623286	148305	1	5195	ENST00000491661.2	12	ENSG00000142655	PEX14	peroxisomal biogenesis factor 14
chr1	10483666	10484162	497	*	13	43	8	Intron (ENST00000472851.1/5195, intron 1 of 3)	1	10474982	10623286	148305	1	5195	ENST00000491661.2	8684	ENSG00000142655	PEX14	peroxisomal biogenesis factor 14
chr1	10496138	10496634	497	*	16	41	0	Intron (ENST00000472851.1/5195, intron 2 of 3)	1	10474982	10623286	148305	1	5195	ENST00000491661.2	21156	ENSG00000142655	PEX14	peroxisomal biogenesis factor 14
chr1	10508598	10509148	551	*	21	91	7	Intron (ENST00000472851.1/5195, intron 2 of 3)	1	10535888	10536289	402	1	5195	ENST00000492696.1	-26740	ENSG00000142655	PEX14	peroxisomal biogenesis factor 14
chr1	10510246	10510627	382	*	72	44	25	Intron (ENST00000472851.1/5195, intron 2 of 3)	1	10535888	10536289	402	1	5195	ENST00000492696.1	-25261	ENSG00000142655	PEX14	peroxisomal biogenesis factor 14
chr1	10510659	10511885	1227	*	278	210	49	Intron (ENST00000472851.1/5195, intron 2 of 3)	1	10535888	10536289	402	1	5195	ENST00000492696.1	-24003	ENSG00000142655	PEX14	peroxisomal biogenesis factor 14
chr1	10527808	10528883	1076	*	215	106	39	Intron (ENST00000472851.1/5195, intron 3 of 3)	1	10535888	10536289	402	1	5195	ENST00000492696.1	-7005	ENSG00000142655	PEX14	peroxisomal biogenesis factor 14
chr1	10531251	10532008	758	*	34	51	3	Intron (ENST00000472851.1/5195, intron 3 of 3)	1	10535888	10536289	402	1	5195	ENST00000492696.1	-3880	ENSG00000142655	PEX14	peroxisomal biogenesis factor 14
chr1	10545612	10546083	472	*	26	44	5	Intron (ENST00000356607.9/5195, intron 3 of 8)	1	10535888	10536289	402	1	5195	ENST00000492696.1	9724	ENSG00000142655	PEX14	peroxisomal biogenesis factor 14
chr1	10554716	10555142	427	*	13	36	1	Intron (ENST00000356607.9/5195, intron 3 of 8)	1	10535888	10536289	402	1	5195	ENST00000492696.1	18828	ENSG00000142655	PEX14	peroxisomal biogenesis factor 14
chr1	10555851	10556152	302	*	16	23	6	Intron (ENST00000356607.9/5195, intron 3 of 8)	1	10535888	10536289	402	1	5195	ENST00000492696.1	19963	ENSG00000142655	PEX14	peroxisomal biogenesis factor 14
chr1	10562830	10563174	345	*	2	17	0	Intron (ENST00000356607.9/5195, intron 3 of 8)	1	10535888	10536289	402	1	5195	ENST00000492696.1	26942	ENSG00000142655	PEX14	peroxisomal biogenesis factor 14
chr1	10565008	10565362	355	*	7	12	12	Intron (ENST00000356607.9/5195, intron 3 of 8)	1	10535888	10536289	402	1	5195	ENST00000492696.1	29120	ENSG00000142655	PEX14	peroxisomal biogenesis factor 14
chr1	10578853	10579199	347	*	12	15	2	Intron (ENST00000356607.9/5195, intron 3 of 8)	1	10535888	10536289	402	1	5195	ENST00000492696.1	42965	ENSG00000142655	PEX14	peroxisomal biogenesis factor 14
chr1	10599367	10599643	277	*	32	18	2	Intron (ENST00000356607.9/5195, intron 4 of 8)	1	10642082	10645076	2995	2	54897	ENST00000447850.3	45433	ENSG00000130940	CASZ1	castor zinc finger 1
chr1	10599687	10600125	439	*	25	45	2	Intron (ENST00000356607.9/5195, intron 4 of 8)	1	10642082	10645076	2995	2	54897	ENST00000447850.3	44951	ENSG00000130940	CASZ1	castor zinc finger 1
chr1	10627175	10627591	417	*	20	45	2	Exon (ENST00000356607.9/5195, exon 8 of 9)	1	10642082	10645076	2995	2	54897	ENST00000447850.3	17485	ENSG00000130940	CASZ1	castor zinc finger 1
chr1	10663476	10663905	430	*	9	12	18	Promoter (2-3kb)	1	10658007	10661398	3392	2	54897	ENST00000492173.1	-2078	ENSG00000130940	CASZ1	castor zinc finger 1
chr1	10681872	10682358	487	*	5	53	2	Intron (ENST00000377022.8/54897, intron 4 of 20)	1	10660737	10693912	33176	2	54897	ENST00000478728.2	11554	ENSG00000130940	CASZ1	castor zinc finger 1
chr1	10688546	10688852	307	*	5	29	0	Intron (ENST00000377022.8/54897, intron 4 of 20)	1	10660737	10693912	33176	2	54897	ENST00000478728.2	5060	ENSG00000130940	CASZ1	castor zinc finger 1
chr1	10698398	10699469	1072	*	8	48	4	Intron (ENST00000377022.8/54897, intron 3 of 20)	1	10652984	10694479	41496	2	54897	ENST00000496432.6	-3919	ENSG00000130940	CASZ1	castor zinc finger 1
chr1	10705964	10706347	384	*	4	12	0	Promoter (<=1kb)	1	10704196	10705575	1380	2	54897	ENST00000472814.1	-389	ENSG00000130940	CASZ1	castor zinc finger 1
chr1	10714842	10715160	319	*	9	8	8	Intron (ENST00000377022.8/54897, intron 2 of 20)	1	10704196	10705575	1380	2	54897	ENST00000472814.1	-9267	ENSG00000130940	CASZ1	castor zinc finger 1
chr1	10716701	10717012	312	*	7	37	0	Intron (ENST00000377022.8/54897, intron 2 of 20)	1	10704196	10705575	1380	2	54897	ENST00000472814.1	-11126	ENSG00000130940	CASZ1	castor zinc finger 1
chr1	10724442	10724771	330	*	8	38	0	Intron (ENST00000377022.8/54897, intron 2 of 20)	1	10704196	10705575	1380	2	54897	ENST00000472814.1	-18867	ENSG00000130940	CASZ1	castor zinc finger 1
chr1	10726398	10726701	304	*	10	26	0	Intron (ENST00000377022.8/54897, intron 2 of 20)	1	10704196	10705575	1380	2	54897	ENST00000472814.1	-20823	ENSG00000130940	CASZ1	castor zinc finger 1
chr1	10737159	10737473	315	*	7	18	6	Intron (ENST00000377022.8/54897, intron 2 of 20)	1	10704196	10705575	1380	2	54897	ENST00000472814.1	-31584	ENSG00000130940	CASZ1	castor zinc finger 1
chr1	10742089	10742753	665	*	6	37	3	Intron (ENST00000377022.8/54897, intron 2 of 20)	1	10704196	10705575	1380	2	54897	ENST00000472814.1	-36514	ENSG00000130940	CASZ1	castor zinc finger 1
chr1	10744361	10744658	298	*	33	11	2	Intron (ENST00000377022.8/54897, intron 2 of 20)	1	10704196	10705575	1380	2	54897	ENST00000472814.1	-38786	ENSG00000130940	CASZ1	castor zinc finger 1
chr1	10752961	10753321	361	*	7	24	0	Intron (ENST00000377022.8/54897, intron 2 of 20)	1	10636604	10796646	160043	2	54897	ENST00000377022.8	43325	ENSG00000130940	CASZ1	castor zinc finger 1
chr1	10759618	10760047	430	*	2	27	1	Intron (ENST00000377022.8/54897, intron 2 of 20)	1	10636604	10796646	160043	2	54897	ENST00000377022.8	36599	ENSG00000130940	CASZ1	castor zinc finger 1
chr1	10768104	10768423	320	*	14	21	0	Intron (ENST00000377022.8/54897, intron 1 of 20)	1	10636604	10796646	160043	2	54897	ENST00000377022.8	28223	ENSG00000130940	CASZ1	castor zinc finger 1
chr1	10781140	10781488	349	*	11	44	5	Intron (ENST00000377022.8/54897, intron 1 of 20)	1	10636604	10796646	160043	2	54897	ENST00000377022.8	15158	ENSG00000130940	CASZ1	castor zinc finger 1
chr1	10799487	10799943	457	*	5	14	8	Promoter (2-3kb)	1	10647213	10796650	149438	2	54897	ENST00000344008.5	-2837	ENSG00000130940	CASZ1	castor zinc finger 1
chr1	10818857	10819252	396	*	17	26	8	Distal Intergenic	1	10647213	10796650	149438	2	54897	ENST00000344008.5	-22207	ENSG00000130940	CASZ1	castor zinc finger 1
chr1	10825510	10825787	278	*	5	34	0	Distal Intergenic	1	10647213	10796650	149438	2	54897	ENST00000344008.5	-28860	ENSG00000130940	CASZ1	castor zinc finger 1
chr1	10837111	10837590	480	*	8	40	10	Distal Intergenic	1	10647213	10796650	149438	2	54897	ENST00000344008.5	-40461	ENSG00000130940	CASZ1	castor zinc finger 1
chr1	10841688	10842031	344	*	0	14	1	Distal Intergenic	1	10647213	10796650	149438	2	54897	ENST00000344008.5	-45038	ENSG00000130940	CASZ1	castor zinc finger 1
chr1	10850042	10850433	392	*	7	43	6	Distal Intergenic	1	10647213	10796650	149438	2	54897	ENST00000344008.5	-53392	ENSG00000130940	CASZ1	castor zinc finger 1
chr1	10861634	10862110	477	*	7	14	7	Distal Intergenic	1	10647213	10796650	149438	2	54897	ENST00000344008.5	-64984	ENSG00000130940	CASZ1	castor zinc finger 1
chr1	10869149	10869532	384	*	10	8	8	Distal Intergenic	1	10647213	10796650	149438	2	54897	ENST00000344008.5	-72499	ENSG00000130940	CASZ1	castor zinc finger 1
chr1	10874495	10875059	565	*	11	39	27	Distal Intergenic	1	10946475	10947870	1396	2	148345	ENST00000468348.1	72811	ENSG00000175262	C1orf127	chromosome 1 open reading frame 127
chr1	10897641	10898317	677	*	33	26	2	Distal Intergenic	1	10946475	10947870	1396	2	148345	ENST00000468348.1	49553	ENSG00000175262	C1orf127	chromosome 1 open reading frame 127
chr1	10906771	10907092	322	*	19	9	6	Distal Intergenic	1	10946475	10947870	1396	2	148345	ENST00000468348.1	40778	ENSG00000175262	C1orf127	chromosome 1 open reading frame 127
chr1	10910779	10911075	297	*	3	23	2	Distal Intergenic	1	10946475	10947870	1396	2	148345	ENST00000468348.1	36795	ENSG00000175262	C1orf127	chromosome 1 open reading frame 127
chr1	10929084	10929430	347	*	3	33	1	Distal Intergenic	1	10946475	10947870	1396	2	148345	ENST00000468348.1	18440	ENSG00000175262	C1orf127	chromosome 1 open reading frame 127
chr1	10948918	10949401	484	*	3	16	0	Promoter (<=1kb)	1	10946471	10949751	3281	2	148345	ENST00000476357.1	350	ENSG00000175262	C1orf127	chromosome 1 open reading frame 127
chr1	10953926	10954250	325	*	1	38	1	Exon (ENST00000418570.6/148345, exon 5 of 8)	1	10946471	10949751	3281	2	148345	ENST00000476357.1	-4175	ENSG00000175262	C1orf127	chromosome 1 open reading frame 127
chr1	10961178	10961449	272	*	20	17	0	Promoter (2-3kb)	1	10946473	10964201	17729	2	148345	ENST00000418570.6	2752	ENSG00000175262	C1orf127	chromosome 1 open reading frame 127
chr1	10975809	10976180	372	*	35	15	7	Promoter (<=1kb)	1	10946730	10976215	29486	2	148345	ENST00000520253.1	35	ENSG00000175262	C1orf127	chromosome 1 open reading frame 127
chr1	10982508	10982853	346	*	7	16	0	Promoter (<=1kb)	1	10946475	10982076	35602	2	148345	ENST00000377004.9	-432	ENSG00000175262	C1orf127	chromosome 1 open reading frame 127
chr1	11012367	11013060	694	*	220	156	25	Promoter (<=1kb)	1	11012424	11023609	11186	1	23435	ENST00000639083.1	0	ENSG00000120948	TARDBP	TAR DNA binding protein
chr1	11020498	11020860	363	*	8	30	0	Promoter (<=1kb)	1	11020506	11030430	9925	1	23435	ENST00000611136.4	0	ENSG00000120948	TARDBP	TAR DNA binding protein
chr1	11028792	11029101	310	*	2	35	0	Exon (ENST00000699927.1/ENST00000699927.1, exon 1 of 2)	1	11024793	11030525	5733	1	23435	ENST00000620028.1	3999	ENSG00000120948	TARDBP	TAR DNA binding protein
chr1	11039513	11040001	489	*	12	35	1	Intron (ENST00000700088.1/10747, intron 6 of 11)	1	11037693	11043198	5506	2	10747	ENST00000478645.1	3197	ENSG00000009724	MASP2	MBL associated serine protease 2
chr1	11046751	11047134	384	*	4	32	0	Promoter (<=1kb)	1	11022009	11047207	25199	2	10747	ENST00000700088.1	73	ENSG00000009724	MASP2	MBL associated serine protease 2
chr1	11052421	11052801	381	*	2	22	4	Promoter (2-3kb)	1	11054584	11055204	621	2	6723	ENST00000475189.1	2403	ENSG00000116649	SRM	spermidine synthase
chr1	11059108	11059568	461	*	40	27	3	Promoter (<=1kb)	1	11056702	11059686	2985	2	6723	ENST00000487300.1	118	ENSG00000116649	SRM	spermidine synthase
chr1	11060077	11060387	311	*	35	29	19	Promoter (<=1kb)	1	11060300	11102095	41796	1	105376736	ENST00000715292.1	0	ENSG00000230337	EXOSC10-AS1	EXOSC10 antisense RNA 1
chr1	11068891	11069225	335	*	8	17	0	Promoter (<=1kb)	1	11066685	11068924	2240	2	5394	ENST00000490565.1	0	ENSG00000171824	EXOSC10	exosome component 10
chr1	11099226	11099821	596	*	62	75	24	Promoter (<=1kb)	1	11099430	11102105	2676	1	105376736	ENST00000435388.3	0	ENSG00000230337	EXOSC10-AS1	EXOSC10 antisense RNA 1
chr1	11101548	11101926	379	*	2	2	18	Promoter (1-2kb)	1	11099935	11102102	2168	1	105376736	ENST00000715294.1	1613	ENSG00000230337	EXOSC10-AS1	EXOSC10 antisense RNA 1
chr1	11118085	11118633	549	*	4	25	0	Promoter (2-3kb)	1	11109303	11115663	6361	2	2475	ENST00000455339.1	-2422	ENSG00000198793	MTOR	mechanistic target of rapamycin kinase
chr1	11136906	11137241	336	*	3	23	0	Promoter (2-3kb)	1	11138954	11139660	707	2	2475	ENST00000476768.1	2419	ENSG00000198793	MTOR	mechanistic target of rapamycin kinase
chr1	11152121	11152535	415	*	6	23	0	Exon (ENST00000517277.1/ENST00000517277.1, exon 1 of 1)	1	11131594	11145025	13432	2	2475	ENST00000495435.1	-7096	ENSG00000198793	MTOR	mechanistic target of rapamycin kinase
chr1	11157967	11158742	776	*	130	105	5	Intron (ENST00000703140.1/2475, intron 27 of 55)	1	11131594	11145025	13432	2	2475	ENST00000495435.1	-12942	ENSG00000198793	MTOR	mechanistic target of rapamycin kinase
chr1	11158816	11159191	376	*	76	38	11	Intron (ENST00000703140.1/2475, intron 27 of 55)	1	11131594	11145025	13432	2	2475	ENST00000495435.1	-13791	ENSG00000198793	MTOR	mechanistic target of rapamycin kinase
chr1	11168580	11168922	343	*	13	31	2	Intron (ENST00000703140.1/2475, intron 26 of 55)	1	11189355	11195981	6627	1	10218	ENST00000376819.4	-20433	ENSG00000171819	ANGPTL7	angiopoietin like 7
chr1	11185909	11186409	501	*	25	38	0	Promoter (2-3kb)	1	11189355	11195981	6627	1	10218	ENST00000376819.4	-2946	ENSG00000171819	ANGPTL7	angiopoietin like 7
chr1	11192128	11192630	503	*	14	37	0	Promoter (<=1kb)	1	11193627	11195178	1552	1	10218	ENST00000476934.1	-997	ENSG00000171819	ANGPTL7	angiopoietin like 7
chr1	11200585	11200875	291	*	3	14	0	Intron (ENST00000703140.1/2475, intron 24 of 55)	1	11106860	11193730	86871	2	2475	ENST00000703131.1	-6855	ENSG00000198793	MTOR	mechanistic target of rapamycin kinase
chr1	11233954	11234292	339	*	2	31	2	Exon (ENST00000703143.2/2475, exon 14 of 58)	1	11245127	11247904	2778	2	2475	ENST00000703144.1	13612	ENSG00000198793	MTOR	mechanistic target of rapamycin kinase
chr1	11240868	11241163	296	*	1	30	2	Intron (ENST00000703140.1/2475, intron 10 of 55)	1	11245127	11247904	2778	2	2475	ENST00000703144.1	6741	ENSG00000198793	MTOR	mechanistic target of rapamycin kinase
chr1	11262274	11262767	494	*	100	31	8	Promoter (<=1kb)	1	11106535	11262530	155996	2	2475	ENST00000703140.1	0	ENSG00000198793	MTOR	mechanistic target of rapamycin kinase
chr1	11273249	11273621	373	*	56	8	16	Promoter (<=1kb)	1	11273528	11295164	21637	1	29914	ENST00000376804.2	0	ENSG00000120942	UBIAD1	UbiA prenyltransferase domain containing 1
chr1	11275008	11275418	411	*	20	20	5	Promoter (1-2kb)	1	11273934	11296049	22116	1	29914	ENST00000483738.1	1074	ENSG00000120942	UBIAD1	UbiA prenyltransferase domain containing 1
chr1	11288799	11289113	315	*	16	40	2	Intron (ENST00000376804.2/29914, intron 1 of 1)	1	11273934	11296049	22116	1	29914	ENST00000483738.1	14865	ENSG00000120942	UBIAD1	UbiA prenyltransferase domain containing 1
chr1	11297680	11298012	333	*	2	18	0	Distal Intergenic	1	11311734	11319093	7360	2	105376737	ENST00000641979.1	21081	NA	LOC105376737	uncharacterized LOC105376737
chr1	11323119	11323706	588	*	9	33	0	Distal Intergenic	1	11311734	11319093	7360	2	105376737	ENST00000641979.1	-4026	NA	LOC105376737	uncharacterized LOC105376737
chr1	11353073	11353386	314	*	10	14	0	Distal Intergenic	1	11311734	11319093	7360	2	105376737	ENST00000641979.1	-33980	NA	LOC105376737	uncharacterized LOC105376737
chr1	11357413	11357757	345	*	0	14	0	Distal Intergenic	1	11311734	11319093	7360	2	105376737	ENST00000641979.1	-38320	NA	LOC105376737	uncharacterized LOC105376737
chr1	11374603	11374881	279	*	2	16	0	Distal Intergenic	1	11311734	11319093	7360	2	105376737	ENST00000641979.1	-55510	NA	LOC105376737	uncharacterized LOC105376737
chr1	11377512	11377891	380	*	5	34	2	Distal Intergenic	1	11311734	11319093	7360	2	105376737	ENST00000641979.1	-58419	NA	LOC105376737	uncharacterized LOC105376737
chr1	11381875	11382323	449	*	2	24	0	Distal Intergenic	1	11311734	11319093	7360	2	105376737	ENST00000641979.1	-62782	NA	LOC105376737	uncharacterized LOC105376737
chr1	11386238	11386687	450	*	4	19	0	Distal Intergenic	1	11311734	11319093	7360	2	105376737	ENST00000641979.1	-67145	NA	LOC105376737	uncharacterized LOC105376737
chr1	11397750	11398202	453	*	0	20	0	Distal Intergenic	1	11311734	11319093	7360	2	105376737	ENST00000641979.1	-78657	NA	LOC105376737	uncharacterized LOC105376737
chr1	11401176	11401476	301	*	4	26	0	Distal Intergenic	1	11479155	11537551	58397	1	57540	ENST00000294484.7	-77679	ENSG00000204624	DISP3	dispatched RND transporter family member 3
chr1	11401830	11402246	417	*	3	3	12	Distal Intergenic	1	11479155	11537551	58397	1	57540	ENST00000294484.7	-76909	ENSG00000204624	DISP3	dispatched RND transporter family member 3
chr1	11442826	11443239	414	*	2	31	0	Distal Intergenic	1	11479155	11537551	58397	1	57540	ENST00000294484.7	-35916	ENSG00000204624	DISP3	dispatched RND transporter family member 3
chr1	11443870	11444310	441	*	3	16	2	Distal Intergenic	1	11479155	11537551	58397	1	57540	ENST00000294484.7	-34845	ENSG00000204624	DISP3	dispatched RND transporter family member 3
chr1	11463897	11464511	615	*	1	32	0	Distal Intergenic	1	11479155	11537551	58397	1	57540	ENST00000294484.7	-14644	ENSG00000204624	DISP3	dispatched RND transporter family member 3
chr1	11471983	11472386	404	*	2	31	4	Distal Intergenic	1	11479155	11537551	58397	1	57540	ENST00000294484.7	-6769	ENSG00000204624	DISP3	dispatched RND transporter family member 3
chr1	11474702	11474974	273	*	0	26	0	Distal Intergenic	1	11479155	11537551	58397	1	57540	ENST00000294484.7	-4181	ENSG00000204624	DISP3	dispatched RND transporter family member 3
chr1	11479816	11480150	335	*	4	8	14	Promoter (<=1kb)	1	11479166	11481960	2795	1	57540	ENST00000423056.2	650	ENSG00000204624	DISP3	dispatched RND transporter family member 3
chr1	11480156	11480436	281	*	10	22	1	Promoter (<=1kb)	1	11479166	11481960	2795	1	57540	ENST00000423056.2	990	ENSG00000204624	DISP3	dispatched RND transporter family member 3
chr1	11488072	11488364	293	*	3	19	0	Intron (ENST00000294484.7/57540, intron 1 of 20)	1	11479166	11481960	2795	1	57540	ENST00000423056.2	8906	ENSG00000204624	DISP3	dispatched RND transporter family member 3
chr1	11491606	11491969	364	*	1	28	0	Intron (ENST00000294484.7/57540, intron 1 of 20)	1	11479166	11481960	2795	1	57540	ENST00000423056.2	12440	ENSG00000204624	DISP3	dispatched RND transporter family member 3
chr1	11494994	11495339	346	*	4	33	0	Intron (ENST00000294484.7/57540, intron 1 of 20)	1	11479166	11481960	2795	1	57540	ENST00000423056.2	15828	ENSG00000204624	DISP3	dispatched RND transporter family member 3
chr1	11522587	11522880	294	*	35	36	9	Intron (ENST00000294484.7/57540, intron 10 of 20)	1	11533676	11537225	3550	1	57540	ENST00000304391.6	-10796	ENSG00000204624	DISP3	dispatched RND transporter family member 3
chr1	11531392	11531722	331	*	1	23	1	Promoter (1-2kb)	1	11533676	11537225	3550	1	57540	ENST00000304391.6	-1954	ENSG00000204624	DISP3	dispatched RND transporter family member 3
chr1	11536011	11536288	278	*	4	25	0	Promoter (2-3kb)	1	11533676	11537225	3550	1	57540	ENST00000304391.6	2335	ENSG00000204624	DISP3	dispatched RND transporter family member 3
chr1	11536900	11537197	298	*	2	12	0	3' UTR	1	11533676	11537225	3550	1	57540	ENST00000304391.6	3224	ENSG00000204624	DISP3	dispatched RND transporter family member 3
chr1	11550034	11550394	361	*	4	20	0	Distal Intergenic	1	11533676	11537225	3550	1	57540	ENST00000304391.6	16358	ENSG00000204624	DISP3	dispatched RND transporter family member 3
chr1	11559038	11559538	501	*	26	55	5	Distal Intergenic	1	11533676	11537225	3550	1	57540	ENST00000304391.6	25362	ENSG00000204624	DISP3	dispatched RND transporter family member 3
chr1	11563091	11563504	414	*	12	14	12	Distal Intergenic	1	11533676	11537225	3550	1	57540	ENST00000304391.6	29415	ENSG00000204624	DISP3	dispatched RND transporter family member 3
chr1	11573173	11573669	497	*	11	15	0	Distal Intergenic	1	11609468	11613358	3891	1	101929181	ENST00000453135.2	-35799	ENSG00000235643	LINC01647	long intergenic non-protein coding RNA 1647
chr1	11596572	11597021	450	*	6	37	4	Distal Intergenic	1	11609468	11613358	3891	1	101929181	ENST00000453135.2	-12447	ENSG00000235643	LINC01647	long intergenic non-protein coding RNA 1647
chr1	11598791	11599102	312	*	2	16	0	Distal Intergenic	1	11609468	11613358	3891	1	101929181	ENST00000453135.2	-10366	ENSG00000235643	LINC01647	long intergenic non-protein coding RNA 1647
chr1	11610331	11610792	462	*	5	27	8	Promoter (<=1kb)	1	11609468	11613358	3891	1	101929181	ENST00000453135.2	863	ENSG00000235643	LINC01647	long intergenic non-protein coding RNA 1647
chr1	11620907	11621349	443	*	4	26	0	Distal Intergenic	1	11609468	11613358	3891	1	101929181	ENST00000453135.2	11439	ENSG00000235643	LINC01647	long intergenic non-protein coding RNA 1647
chr1	11624777	11625209	433	*	0	31	10	Intron (ENST00000642131.1/ENST00000642131.1, intron 1 of 1)	1	11609468	11613358	3891	1	101929181	ENST00000453135.2	15309	ENSG00000235643	LINC01647	long intergenic non-protein coding RNA 1647
chr1	11639381	11639655	275	*	0	14	4	Intron (ENST00000642131.1/ENST00000642131.1, intron 1 of 1)	1	11649528	11650713	1186	2	26232	ENST00000471501.1	11058	ENSG00000116661	FBXO2	F-box protein 2
chr1	11651520	11651910	391	*	8	12	0	Promoter (<=1kb)	1	11637018	11650770	13753	2	26232	ENST00000642025.1	-750	ENSG00000116661	FBXO2	F-box protein 2
chr1	11656693	11657001	309	*	0	13	10	Promoter (<=1kb)	1	11656065	11663117	7053	1	93611	ENST00000475435.5	628	ENSG00000132879	FBXO44	F-box protein 44
chr1	11671575	11671866	292	*	1	14	3	Promoter (2-3kb)	1	11668696	11674030	5335	1	26270	ENST00000449067.1	2879	ENSG00000116663	FBXO6	F-box protein 6
chr1	11677131	11677474	344	*	14	28	10	Promoter (1-2kb)	1	11658918	11675722	16805	2	10459	ENST00000697272.1	-1409	ENSG00000116670	MAD2L2	mitotic arrest deficient 2 like 2
chr1	11693463	11693971	509	*	40	50	7	Promoter (1-2kb)	1	11675147	11691811	16665	2	10459	ENST00000697274.1	-1652	ENSG00000116670	MAD2L2	mitotic arrest deficient 2 like 2
chr1	11704404	11704703	300	*	4	32	3	Intron (ENST00000294485.6/374946, intron 1 of 6)	1	11675147	11691811	16665	2	10459	ENST00000697274.1	-12593	ENSG00000116670	MAD2L2	mitotic arrest deficient 2 like 2
chr1	11729858	11730612	755	*	19	31	10	Distal Intergenic	1	11736084	11750710	14627	1	57085	ENST00000376637.7	-5472	ENSG00000177674	AGTRAP	angiotensin II receptor associated protein
chr1	11735653	11735950	298	*	37	32	18	Promoter (<=1kb)	1	11736084	11750710	14627	1	57085	ENST00000376637.7	-134	ENSG00000177674	AGTRAP	angiotensin II receptor associated protein
chr1	11736636	11737434	799	*	86	80	11	Promoter (<=1kb)	1	11736175	11750633	14459	1	57085	ENST00000510878.1	461	ENSG00000177674	AGTRAP	angiotensin II receptor associated protein
chr1	11738188	11738549	362	*	18	36	5	Promoter (2-3kb)	1	11736175	11750633	14459	1	57085	ENST00000510878.1	2013	ENSG00000177674	AGTRAP	angiotensin II receptor associated protein
chr1	11748871	11749148	278	*	23	30	1	Promoter (1-2kb)	1	11747512	11754802	7291	1	57085	ENST00000471765.1	1359	ENSG00000177674	AGTRAP	angiotensin II receptor associated protein
chr1	11757680	11758284	605	*	0	38	6	Distal Intergenic	1	11761787	11789584	27798	1	284498	ENST00000433342.6	-3503	ENSG00000215910	C1orf167	chromosome 1 open reading frame 167
chr1	11768783	11769539	757	*	10	44	4	Promoter (2-3kb)	1	11766742	11778310	11569	1	284498	ENST00000484153.1	2041	ENSG00000215910	C1orf167	chromosome 1 open reading frame 167
chr1	11772391	11772693	303	*	22	2	4	Promoter (<=1kb)	1	11772122	11789585	17464	1	284498	ENST00000312793.9	269	ENSG00000215910	C1orf167	chromosome 1 open reading frame 167
chr1	11777410	11778112	703	*	7	30	0	Promoter (<=1kb)	1	11778931	11789478	10548	1	284498	ENST00000444493.5	-819	ENSG00000215910	C1orf167	chromosome 1 open reading frame 167
chr1	11787376	11787742	367	*	25	39	2	Promoter (<=1kb)	1	11787812	11789585	1774	1	284498	ENST00000482358.1	-70	ENSG00000215910	C1orf167	chromosome 1 open reading frame 167
chr1	11790682	11791059	378	*	50	25	7	Promoter (2-3kb)	1	11787812	11789585	1774	1	284498	ENST00000482358.1	2870	ENSG00000215910	C1orf167	chromosome 1 open reading frame 167
chr1	11791165	11791652	488	*	39	60	6	3' UTR	1	11787812	11789585	1774	1	284498	ENST00000482358.1	3353	ENSG00000215910	C1orf167	chromosome 1 open reading frame 167
chr1	11805253	11806383	1131	*	204	88	17	Promoter (<=1kb)	1	11806096	11843143	37048	1	1185	ENST00000312413.10	0	ENSG00000011021	CLCN6	chloride voltage-gated channel 6
chr1	11806420	11806731	312	*	31	31	5	Promoter (<=1kb)	1	11789766	11806455	16690	2	4524	ENST00000641747.1	0	ENSG00000177000	MTHFR	methylenetetrahydrofolate reductase
chr1	11825394	11825869	476	*	21	57	8	Intron (ENST00000312413.10/1185, intron 7 of 21)	1	11829849	11834308	4460	1	1185	ENST00000494028.1	-3980	ENSG00000011021	CLCN6	chloride voltage-gated channel 6
chr1	11829957	11830258	302	*	7	16	0	Promoter (<=1kb)	1	11829849	11834308	4460	1	1185	ENST00000494028.1	108	ENSG00000011021	CLCN6	chloride voltage-gated channel 6
chr1	11838334	11838845	512	*	21	40	0	Promoter (2-3kb)	1	11841017	11847684	6668	1	100379251	ENST00000446542.5	-2172	NA	NPPA-AS1	NPPA antisense RNA 1
chr1	11840500	11840825	326	*	5	22	3	Promoter (<=1kb)	1	11841017	11847684	6668	1	100379251	ENST00000446542.5	-192	NA	NPPA-AS1	NPPA antisense RNA 1
chr1	11849208	11849596	389	*	5	18	0	Promoter (<=1kb)	1	11845879	11848345	2467	2	4878	ENST00000376476.1	-863	ENSG00000175206	NPPA	natriuretic peptide A
chr1	11865239	11865688	450	*	4	12	0	Distal Intergenic	1	11857464	11858945	1482	2	4879	ENST00000376468.4	-6294	ENSG00000120937	NPPB	natriuretic peptide B
chr1	11868457	11869121	665	*	4	32	0	Distal Intergenic	1	11857464	11858945	1482	2	4879	ENST00000376468.4	-9512	ENSG00000120937	NPPB	natriuretic peptide B
chr1	11877953	11878340	388	*	25	17	1	Exon (ENST00000438808.1/ENST00000438808.1, exon 1 of 1)	1	11857464	11858945	1482	2	4879	ENST00000376468.4	-19008	ENSG00000120937	NPPB	natriuretic peptide B
chr1	11878687	11878994	308	*	6	27	15	Exon (ENST00000438808.1/ENST00000438808.1, exon 1 of 1)	1	11857464	11858945	1482	2	4879	ENST00000376468.4	-19742	ENSG00000120937	NPPB	natriuretic peptide B
chr1	11883091	11883481	391	*	8	30	0	Distal Intergenic	1	11857464	11858945	1482	2	4879	ENST00000376468.4	-24146	ENSG00000120937	NPPB	natriuretic peptide B
chr1	11896608	11896929	322	*	1	30	0	Distal Intergenic	1	11907940	11913323	5384	1	124903843	ENST00000661075.1	-11011	NA	LOC124903843	uncharacterized LOC124903843
chr1	11907962	11908313	352	*	78	69	13	Promoter (<=1kb)	1	11908147	11913232	5086	1	124903843	ENST00000650448.1	0	NA	LOC124903843	uncharacterized LOC124903843
chr1	11908616	11909402	787	*	64	83	18	Promoter (<=1kb)	1	11908152	11908271	120	1	26829	ENST00000362477.1	464	ENSG00000199347	RNU5E-1	RNA, U5E small nuclear 1
chr1	11918924	11919370	447	*	20	26	0	Distal Intergenic	1	11919591	11926427	6837	2	90231	ENST00000376572.8	7057	ENSG00000116685	KIAA2013	KIAA2013
chr1	11922785	11923182	398	*	11	20	5	Exon (ENST00000376572.8/90231, exon 2 of 3)	1	11919591	11926427	6837	2	90231	ENST00000376572.8	3245	ENSG00000116685	KIAA2013	KIAA2013
chr1	11934444	11935036	593	*	70	47	3	Promoter (<=1kb)	1	11934694	11952691	17998	1	5351	ENST00000449038.5	0	ENSG00000083444	PLOD1	procollagen-lysine,2-oxoglutarate 5-dioxygenase 1
chr1	11949358	11949637	280	*	0	20	0	Intron (ENST00000485046.5/5351, intron 2 of 8)	1	11954301	11958593	4293	1	5351	ENST00000465920.1	-4664	ENSG00000083444	PLOD1	procollagen-lysine,2-oxoglutarate 5-dioxygenase 1
chr1	11957884	11958239	356	*	2	26	6	Exon (ENST00000485046.5/5351, exon 8 of 9)	1	11954301	11958593	4293	1	5351	ENST00000465920.1	3583	ENSG00000083444	PLOD1	procollagen-lysine,2-oxoglutarate 5-dioxygenase 1
chr1	11963403	11963717	315	*	6	28	6	Promoter (<=1kb)	1	11964688	11975538	10851	1	5351	ENST00000491536.5	-971	ENSG00000083444	PLOD1	procollagen-lysine,2-oxoglutarate 5-dioxygenase 1
chr1	11971720	11972053	334	*	3	29	2	Promoter (<=1kb)	1	11971543	11975536	3994	1	5351	ENST00000481933.1	177	ENSG00000083444	PLOD1	procollagen-lysine,2-oxoglutarate 5-dioxygenase 1
chr1	11979967	11981015	1049	*	144	109	13	Promoter (<=1kb)	1	11980181	12013514	33334	1	9927	ENST00000444836.5	0	ENSG00000116688	MFN2	mitofusin 2
chr1	11996844	11997167	324	*	4	30	2	Promoter (<=1kb)	1	11996155	11999063	2909	1	9927	ENST00000675374.1	689	ENSG00000116688	MFN2	mitofusin 2
chr1	12005647	12006014	368	*	7	24	3	Promoter (<=1kb)	1	12006768	12013500	6733	1	9927	ENST00000676295.1	-754	ENSG00000116688	MFN2	mitofusin 2
chr1	12014868	12015194	327	*	17	28	0	3' UTR	1	12019466	12029855	10390	1	60672	ENST00000478749.5	-4272	ENSG00000116691	MIIP	migration and invasion inhibitory protein
chr1	12019286	12019811	526	*	86	58	7	Promoter (<=1kb)	1	12019466	12029855	10390	1	60672	ENST00000478749.5	0	ENSG00000116691	MIIP	migration and invasion inhibitory protein
chr1	12029909	12030230	322	*	31	14	8	Promoter (<=1kb)	1	12029158	12029222	65	1	102466982	ENST00000618194.1	751	ENSG00000276869	MIR6729	microRNA 6729
chr1	12031714	12032206	493	*	18	16	0	Promoter (<=1kb)	1	12031127	12032039	913	1	60672	ENST00000478299.1	587	ENSG00000116691	MIIP	migration and invasion inhibitory protein
chr1	12035917	12036346	430	*	3	15	1	Distal Intergenic	1	12031127	12032039	913	1	60672	ENST00000478299.1	4790	ENSG00000116691	MIIP	migration and invasion inhibitory protein
chr1	12044862	12045171	310	*	23	27	2	Distal Intergenic	1	12031127	12032039	913	1	60672	ENST00000478299.1	13735	ENSG00000116691	MIIP	migration and invasion inhibitory protein
chr1	12051824	12052281	458	*	33	58	8	Distal Intergenic	1	12063303	12144207	80905	1	943	ENST00000263932.7	-11022	ENSG00000120949	TNFRSF8	TNF receptor superfamily member 8
chr1	12054070	12054844	775	*	28	69	16	Distal Intergenic	1	12063303	12144207	80905	1	943	ENST00000263932.7	-8459	ENSG00000120949	TNFRSF8	TNF receptor superfamily member 8
chr1	12056232	12057201	970	*	139	48	12	Distal Intergenic	1	12063303	12144207	80905	1	943	ENST00000263932.7	-6102	ENSG00000120949	TNFRSF8	TNF receptor superfamily member 8
chr1	12064101	12064428	328	*	12	40	0	Promoter (<=1kb)	1	12063470	12143117	79648	1	943	ENST00000514649.5	631	ENSG00000120949	TNFRSF8	TNF receptor superfamily member 8
chr1	12068087	12068450	364	*	56	31	1	Intron (ENST00000263932.7/943, intron 1 of 14)	1	12063470	12143117	79648	1	943	ENST00000514649.5	4617	ENSG00000120949	TNFRSF8	TNF receptor superfamily member 8
chr1	12071774	12072168	395	*	7	46	0	Intron (ENST00000263932.7/943, intron 1 of 14)	1	12063470	12143117	79648	1	943	ENST00000514649.5	8304	ENSG00000120949	TNFRSF8	TNF receptor superfamily member 8
chr1	12075484	12075781	298	*	31	28	2	Intron (ENST00000263932.7/943, intron 1 of 14)	1	12063470	12143117	79648	1	943	ENST00000514649.5	12014	ENSG00000120949	TNFRSF8	TNF receptor superfamily member 8
chr1	12080934	12081762	829	*	8	58	0	Intron (ENST00000263932.7/943, intron 1 of 14)	1	12063470	12143117	79648	1	943	ENST00000514649.5	17464	ENSG00000120949	TNFRSF8	TNF receptor superfamily member 8
chr1	12087388	12087795	408	*	10	2	15	Intron (ENST00000263932.7/943, intron 2 of 14)	1	12063470	12143117	79648	1	943	ENST00000514649.5	23918	ENSG00000120949	TNFRSF8	TNF receptor superfamily member 8
chr1	12094551	12094985	435	*	7	14	0	Intron (ENST00000263932.7/943, intron 2 of 14)	1	12125899	12144207	18309	1	943	ENST00000413146.6	-30914	ENSG00000120949	TNFRSF8	TNF receptor superfamily member 8
chr1	12117021	12117341	321	*	2	16	0	Intron (ENST00000263932.7/943, intron 8 of 14)	1	12125899	12144207	18309	1	943	ENST00000413146.6	-8558	ENSG00000120949	TNFRSF8	TNF receptor superfamily member 8
chr1	12118797	12119184	388	*	4	47	0	Intron (ENST00000263932.7/943, intron 8 of 14)	1	12125899	12144207	18309	1	943	ENST00000413146.6	-6715	ENSG00000120949	TNFRSF8	TNF receptor superfamily member 8
chr1	12139614	12139916	303	*	15	26	2	Intron (ENST00000263932.7/943, intron 14 of 14)	1	12125934	12144207	18274	1	943	ENST00000479933.2	13680	ENSG00000120949	TNFRSF8	TNF receptor superfamily member 8
chr1	12142952	12143708	757	*	39	76	0	3' UTR	1	12125934	12144207	18274	1	943	ENST00000479933.2	17018	ENSG00000120949	TNFRSF8	TNF receptor superfamily member 8
chr1	12146063	12146349	287	*	2	20	2	Distal Intergenic	1	12125934	12144207	18274	1	943	ENST00000479933.2	20129	ENSG00000120949	TNFRSF8	TNF receptor superfamily member 8
chr1	12147986	12148420	435	*	13	23	12	Distal Intergenic	1	12166943	12167038	96	1	102465836	ENST00000622420.1	-18523	ENSG00000283789	MIR7846	microRNA 7846
chr1	12150721	12150997	277	*	27	10	0	Distal Intergenic	1	12166943	12167038	96	1	102465836	ENST00000622420.1	-15946	ENSG00000283789	MIR7846	microRNA 7846
chr1	12153283	12153660	378	*	57	26	12	Distal Intergenic	1	12166943	12167038	96	1	102465836	ENST00000622420.1	-13283	ENSG00000283789	MIR7846	microRNA 7846
chr1	12161613	12162172	560	*	30	48	10	Distal Intergenic	1	12166943	12167038	96	1	102465836	ENST00000622420.1	-4771	ENSG00000283789	MIR7846	microRNA 7846
chr1	12168129	12168489	361	*	9	18	0	Promoter (1-2kb)	1	12167003	12209228	42226	1	7133	ENST00000492361.1	1126	ENSG00000028137	TNFRSF1B	TNF receptor superfamily member 1B
chr1	12172169	12172490	322	*	4	12	0	Intron (ENST00000376259.7/7133, intron 1 of 9)	1	12167003	12209228	42226	1	7133	ENST00000492361.1	5166	ENSG00000028137	TNFRSF1B	TNF receptor superfamily member 1B
chr1	12181199	12181487	289	*	2	29	0	Intron (ENST00000376259.7/7133, intron 1 of 9)	1	12191713	12191773	61	1	100616438	ENST00000584158.1	-10226	ENSG00000263676	MIR4632	microRNA 4632
chr1	12185878	12186306	429	*	4	35	0	Intron (ENST00000376259.7/7133, intron 1 of 9)	1	12191713	12191773	61	1	100616438	ENST00000584158.1	-5407	ENSG00000263676	MIR4632	microRNA 4632
chr1	12203618	12204046	429	*	8	23	0	Intron (ENST00000376259.7/7133, intron 9 of 9)	1	12191838	12193008	1171	1	7133	ENST00000489921.1	11780	ENSG00000028137	TNFRSF1B	TNF receptor superfamily member 1B
chr1	12207915	12208277	363	*	13	8	0	3' UTR	1	12191838	12193008	1171	1	7133	ENST00000489921.1	16077	ENSG00000028137	TNFRSF1B	TNF receptor superfamily member 1B
chr1	12214054	12214419	366	*	6	16	0	Distal Intergenic	1	12230030	12512047	282018	1	55187	ENST00000620676.6	-15611	ENSG00000048707	VPS13D	vacuolar protein sorting 13 homolog D
chr1	12230801	12231201	401	*	45	36	2	Promoter (<=1kb)	1	12230067	12512047	281981	1	55187	ENST00000613099.4	734	ENSG00000048707	VPS13D	vacuolar protein sorting 13 homolog D
chr1	12243358	12243805	448	*	3	18	0	Promoter (<=1kb)	1	12244424	12249603	5180	1	55187	ENST00000476169.1	-619	ENSG00000048707	VPS13D	vacuolar protein sorting 13 homolog D
chr1	12258831	12259124	294	*	4	17	1	Intron (ENST00000620676.6/55187, intron 10 of 69)	1	12253734	12257955	4222	1	55187	ENST00000489961.1	5097	ENSG00000048707	VPS13D	vacuolar protein sorting 13 homolog D
chr1	12271672	12271989	318	*	4	12	6	Intron (ENST00000620676.6/55187, intron 17 of 69)	1	12277121	12510361	233241	1	55187	ENST00000011700.10	-5132	ENSG00000048707	VPS13D	vacuolar protein sorting 13 homolog D
chr1	12295931	12296314	384	*	30	14	23	Promoter (2-3kb)	1	12299281	12373848	74568	1	55187	ENST00000460333.5	-2967	ENSG00000048707	VPS13D	vacuolar protein sorting 13 homolog D
chr1	12296641	12297021	381	*	49	49	5	Promoter (2-3kb)	1	12299281	12373848	74568	1	55187	ENST00000460333.5	-2260	ENSG00000048707	VPS13D	vacuolar protein sorting 13 homolog D
chr1	12319506	12319960	455	*	16	24	4	Exon (ENST00000620676.6/55187, exon 32 of 70)	1	12311526	12337988	26463	1	55187	ENST00000487188.1	7980	ENSG00000048707	VPS13D	vacuolar protein sorting 13 homolog D
chr1	12359186	12359559	374	*	7	30	2	Promoter (2-3kb)	1	12356351	12510346	153996	1	55187	ENST00000646411.1	2835	ENSG00000048707	VPS13D	vacuolar protein sorting 13 homolog D
chr1	12375005	12375281	277	*	3	21	1	Intron (ENST00000620676.6/55187, intron 55 of 69)	1	12367670	12512047	144378	1	55187	ENST00000543710.5	7335	ENSG00000048707	VPS13D	vacuolar protein sorting 13 homolog D
chr1	12375864	12376205	342	*	10	8	8	Intron (ENST00000620676.6/55187, intron 55 of 69)	1	12382996	12509030	126035	1	55187	ENST00000645371.1	-6791	ENSG00000048707	VPS13D	vacuolar protein sorting 13 homolog D
chr1	12377737	12378075	339	*	4	15	2	Intron (ENST00000620676.6/55187, intron 55 of 69)	1	12382996	12509030	126035	1	55187	ENST00000645371.1	-4921	ENSG00000048707	VPS13D	vacuolar protein sorting 13 homolog D
chr1	12412140	12412425	286	*	14	6	1	Promoter (2-3kb)	1	12409838	12416827	6990	1	55187	ENST00000481484.1	2302	ENSG00000048707	VPS13D	vacuolar protein sorting 13 homolog D
chr1	12420490	12420874	385	*	6	23	0	Intron (ENST00000620676.6/55187, intron 65 of 69)	1	12409838	12416827	6990	1	55187	ENST00000481484.1	10652	ENSG00000048707	VPS13D	vacuolar protein sorting 13 homolog D
chr1	12433940	12434355	416	*	45	66	2	Intron (ENST00000620676.6/55187, intron 65 of 69)	1	12409838	12416827	6990	1	55187	ENST00000481484.1	24102	ENSG00000048707	VPS13D	vacuolar protein sorting 13 homolog D
chr1	12435430	12435910	481	*	43	83	7	Intron (ENST00000620676.6/55187, intron 65 of 69)	1	12409838	12416827	6990	1	55187	ENST00000481484.1	25592	ENSG00000048707	VPS13D	vacuolar protein sorting 13 homolog D
chr1	12437015	12437548	534	*	91	61	6	Intron (ENST00000620676.6/55187, intron 65 of 69)	1	12409838	12416827	6990	1	55187	ENST00000481484.1	27177	ENSG00000048707	VPS13D	vacuolar protein sorting 13 homolog D
chr1	12442839	12443110	272	*	4	16	4	Intron (ENST00000620676.6/55187, intron 65 of 69)	1	12464940	12512047	47108	1	55187	ENST00000543766.2	-21830	ENSG00000048707	VPS13D	vacuolar protein sorting 13 homolog D
chr1	12454225	12455364	1140	*	131	110	13	Intron (ENST00000620676.6/55187, intron 65 of 69)	1	12464940	12512047	47108	1	55187	ENST00000543766.2	-9576	ENSG00000048707	VPS13D	vacuolar protein sorting 13 homolog D
chr1	12466089	12466395	307	*	14	4	16	Promoter (1-2kb)	1	12464940	12512047	47108	1	55187	ENST00000543766.2	1149	ENSG00000048707	VPS13D	vacuolar protein sorting 13 homolog D
chr1	12468396	12468894	499	*	1	46	3	Intron (ENST00000620676.6/55187, intron 67 of 69)	1	12464940	12512047	47108	1	55187	ENST00000543766.2	3456	ENSG00000048707	VPS13D	vacuolar protein sorting 13 homolog D
chr1	12475399	12475706	308	*	49	25	2	Promoter (2-3kb)	1	12478549	12506972	28424	1	55187	ENST00000645148.1	-2843	ENSG00000048707	VPS13D	vacuolar protein sorting 13 homolog D
chr1	12480296	12481652	1357	*	274	204	51	Promoter (1-2kb)	1	12478549	12506972	28424	1	55187	ENST00000645148.1	1747	ENSG00000048707	VPS13D	vacuolar protein sorting 13 homolog D
chr1	12485995	12486295	301	*	9	31	5	Intron (ENST00000620676.6/55187, intron 67 of 69)	1	12478549	12506972	28424	1	55187	ENST00000645148.1	7446	ENSG00000048707	VPS13D	vacuolar protein sorting 13 homolog D
chr1	12489500	12489782	283	*	5	30	0	Intron (ENST00000620676.6/55187, intron 67 of 69)	1	12497098	12507163	10066	1	55187	ENST00000647414.1	-7316	ENSG00000048707	VPS13D	vacuolar protein sorting 13 homolog D
chr1	12496158	12496535	378	*	7	26	8	Promoter (<=1kb)	1	12497098	12507163	10066	1	55187	ENST00000647414.1	-563	ENSG00000048707	VPS13D	vacuolar protein sorting 13 homolog D
chr1	12496926	12497317	392	*	5	51	7	Promoter (<=1kb)	1	12497098	12507163	10066	1	55187	ENST00000647414.1	0	ENSG00000048707	VPS13D	vacuolar protein sorting 13 homolog D
chr1	12501614	12502735	1122	*	201	59	28	Intron (ENST00000620676.6/55187, intron 68 of 69)	1	12497226	12506907	9682	1	55187	ENST00000473099.1	4388	ENSG00000048707	VPS13D	vacuolar protein sorting 13 homolog D
chr1	12508770	12509086	317	*	8	20	12	Promoter (1-2kb)	1	12507246	12507397	152	1	677885	ENST00000459326.1	1524	ENSG00000239149	SNORA59A	small nucleolar RNA, H/ACA box 59A
chr1	12510088	12510419	332	*	28	14	1	Promoter (2-3kb)	1	12507246	12507397	152	1	677885	ENST00000459326.1	2842	ENSG00000239149	SNORA59A	small nucleolar RNA, H/ACA box 59A
chr1	12549704	12550715	1012	*	239	120	31	Distal Intergenic	1	12527724	12528420	697	1	105376744	ENST00000416696.1	21980	NA	LINC02766	long intergenic non-protein coding RNA 2766
chr1	12566882	12567372	491	*	10	20	1	Distal Intergenic	1	12578957	12579023	67	2	102466722	ENST00000622213.1	11651	ENSG00000276830	MIR6730	microRNA 6730
chr1	12572462	12573372	911	*	175	76	14	Exon (ENST00000714541.1/9249, exon 5 of 6)	1	12578957	12579023	67	2	102466722	ENST00000622213.1	5651	ENSG00000276830	MIR6730	microRNA 6730
chr1	12573878	12574310	433	*	88	75	17	Intron (ENST00000714541.1/9249, intron 4 of 5)	1	12578957	12579023	67	2	102466722	ENST00000622213.1	4713	ENSG00000276830	MIR6730	microRNA 6730
chr1	12588426	12588848	423	*	30	7	1	Promoter (2-3kb)	1	12567910	12585498	17589	2	9249	ENST00000714542.1	-2928	ENSG00000162496	DHRS3	dehydrogenase/reductase 3
chr1	12593865	12594175	311	*	9	18	6	Promoter (2-3kb)	1	12578718	12596308	17591	2	9249	ENST00000430996.2	2133	ENSG00000162496	DHRS3	dehydrogenase/reductase 3
chr1	12602331	12603035	705	*	28	51	4	Promoter (1-2kb)	1	12567910	12600516	32607	2	9249	ENST00000714543.1	-1815	ENSG00000162496	DHRS3	dehydrogenase/reductase 3
chr1	12631955	12632267	313	*	1	23	0	Distal Intergenic	1	12644085	12667076	22992	1	343066	ENST00000376221.2	-11818	ENSG00000204518	AADACL4	arylacetamide deacetylase like 4
chr1	12633193	12633523	331	*	1	23	1	Distal Intergenic	1	12644085	12667076	22992	1	343066	ENST00000376221.2	-10562	ENSG00000204518	AADACL4	arylacetamide deacetylase like 4
chr1	12634913	12635319	407	*	1	27	0	Distal Intergenic	1	12644085	12667076	22992	1	343066	ENST00000376221.2	-8766	ENSG00000204518	AADACL4	arylacetamide deacetylase like 4
chr1	12658305	12658680	376	*	4	10	8	Intron (ENST00000376221.2/343066, intron 2 of 3)	1	12644085	12667076	22992	1	343066	ENST00000376221.2	14220	ENSG00000204518	AADACL4	arylacetamide deacetylase like 4
chr1	12664658	12665016	359	*	4	1	8	Intron (ENST00000376221.2/343066, intron 3 of 3)	1	12644085	12667076	22992	1	343066	ENST00000376221.2	20573	ENSG00000204518	AADACL4	arylacetamide deacetylase like 4
chr1	12685320	12685690	371	*	5	12	3	Distal Intergenic	1	12716110	12728760	12651	1	126767	ENST00000359318.8	-30420	ENSG00000188984	AADACL3	arylacetamide deacetylase like 3
chr1	12689350	12689709	360	*	1	13	0	Distal Intergenic	1	12716110	12728760	12651	1	126767	ENST00000359318.8	-26401	ENSG00000188984	AADACL3	arylacetamide deacetylase like 3
chr1	12726178	12726651	474	*	0	37	4	3' UTR	1	12716115	12728759	12645	1	126767	ENST00000620146.2	10063	ENSG00000188984	AADACL3	arylacetamide deacetylase like 3
chr1	12745389	12745818	430	*	1	0	8	Promoter (<=1kb)	1	12746200	12763699	17500	1	93190	ENST00000614859.5	-382	ENSG00000157330	CFAP107	cilia and flagella associated protein 107
chr1	12777003	12777274	272	*	6	14	0	Exon (ENST00000357726.5/390999, exon 3 of 3)	1	12773738	12777906	4169	1	390999	ENST00000357726.5	3265	ENSG00000116726	PRAMEF12	PRAME family member 12
chr1	12810434	12811253	820	*	72	35	10	Distal Intergenic	1	12822686	12823159	474	2	105376745	ENST00000438401.1	11906	ENSG00000228338	LINC01784	long intergenic non-protein coding RNA 1784
chr1	12843593	12843882	290	*	3	12	2	Distal Intergenic	1	12847377	12848720	1344	2	343069	ENST00000317869.7	4838	ENSG00000179172	HNRNPCL1	heterogeneous nuclear ribonucleoprotein C like 1
chr1	12851428	12852696	1269	*	165	171	12	Promoter (2-3kb)	1	12847377	12848720	1344	2	343069	ENST00000317869.7	-2708	ENSG00000179172	HNRNPCL1	heterogeneous nuclear ribonucleoprotein C like 1
chr1	12857942	12858395	454	*	13	49	0	Promoter (<=1kb)	1	12857086	12861909	4824	1	65122	ENST00000240189.2	856	ENSG00000120952	PRAMEF2	PRAME family member 2
chr1	12864041	12864341	301	*	2	18	0	Distal Intergenic	1	12857086	12861909	4824	1	65122	ENST00000240189.2	6955	ENSG00000120952	PRAMEF2	PRAME family member 2
chr1	12867947	12868269	323	*	0	21	0	Distal Intergenic	1	12857086	12861909	4824	1	65122	ENST00000240189.2	10861	ENSG00000120952	PRAMEF2	PRAME family member 2
chr1	12902773	12903065	293	*	2	15	2	Distal Intergenic	1	12892896	12898270	5375	2	343071	ENST00000235347.4	-4503	ENSG00000187545	PRAMEF10	PRAME family member 10
chr1	12932217	12932545	329	*	2	22	0	Distal Intergenic	1	12938472	12945416	6945	2	440561	ENST00000415464.6	12871	ENSG00000232423	PRAMEF6	PRAME family member 6
chr1	12952442	12952804	363	*	4	20	0	Distal Intergenic	1	12938472	12947580	9109	2	440561	ENST00000376189.5	-4862	ENSG00000232423	PRAMEF6	PRAME family member 6
chr1	13004468	13004746	279	*	2	12	4	Distal Intergenic	1	13049476	13056575	7100	2	101929983	ENST00000436041.6	51829	ENSG00000274764	PRAMEF27	PRAME family member 27
chr1	13070640	13071043	404	*	3	27	0	Promoter (<=1kb)	1	13070774	13077884	7111	1	441873	ENST00000619661.3	0	ENSG00000229571	PRAMEF25	PRAME family member 25
chr1	13099225	13099559	335	*	2	14	2	Promoter (1-2kb)	1	13095179	13097971	2793	2	649324	ENST00000611860.1	-1254	NA	PRAMEF34P	PRAME family member 34, pseudogene
chr1	13119694	13120026	333	*	0	18	0	Promoter (2-3kb)	1	13115488	13116854	1367	2	440563	ENST00000621994.3	-2840	ENSG00000275774	HNRNPCL2	heterogeneous nuclear ribonucleoprotein C like 2
chr1	13228498	13228805	308	*	4	2	12	Promoter (2-3kb)	1	13222695	13226154	3460	2	391003	ENST00000624297.3	-2344	ENSG00000279804	PRAMEF18	PRAME family member 18
chr1	13228878	13229197	320	*	1	28	10	Promoter (2-3kb)	1	13222695	13226154	3460	2	391003	ENST00000624297.3	-2724	ENSG00000279804	PRAMEF18	PRAME family member 18
chr1	13245849	13246126	278	*	5	22	0	Exon (ENST00000504262.1/ENST00000504262.1, exon 1 of 3)	1	13254198	13263435	9238	1	343068	ENST00000622421.3	-8072	ENSG00000270601	PRAMEF5	PRAME family member 5
chr1	13309368	13310152	785	*	2	38	0	Distal Intergenic	1	13315581	13322598	7018	1	653619	ENST00000376152.2	-5429	ENSG00000204501	PRAMEF15	PRAME family member 15
chr1	13340193	13340704	512	*	4	29	0	Distal Intergenic	1	13342034	13343840	1807	2	729528	ENST00000602491.1	3136	ENSG00000204481	PRAMEF14	PRAME family member 14
chr1	13365571	13365888	318	*	0	13	0	Distal Intergenic	1	13368431	13371947	3517	2	645414	ENST00000376101.4	6059	ENSG00000204480	PRAMEF19	PRAME family member 19
chr1	13416399	13416788	390	*	5	24	0	Exon (ENST00000602960.2/645425, exon 2 of 4)	1	13410450	13421328	10879	1	645425	ENST00000602960.2	5949	ENSG00000204478	PRAMEF20	PRAME family member 20
chr1	13441783	13442277	495	*	0	26	2	Distal Intergenic	1	13410450	13421328	10879	1	645425	ENST00000602960.2	31333	ENSG00000204478	PRAMEF20	PRAME family member 20
chr1	13444061	13444586	526	*	0	30	0	Distal Intergenic	1	13410450	13421328	10879	1	645425	ENST00000602960.2	33611	ENSG00000204478	PRAMEF20	PRAME family member 20
chr1	13486956	13487445	490	*	0	23	0	Intron (ENST00000376085.4/126755, intron 1 of 1)	1	13513220	13516270	3051	1	107984918	ENST00000563570.1	-25775	ENSG00000259961	LOC107984918	uncharacterized LOC107984918
chr1	13509526	13509911	386	*	3	15	8	Intron (ENST00000376085.4/126755, intron 1 of 1)	1	13513220	13516270	3051	1	107984918	ENST00000563570.1	-3309	ENSG00000259961	LOC107984918	uncharacterized LOC107984918
chr1	13510217	13510591	375	*	3	18	10	Promoter (2-3kb)	1	13513220	13516270	3051	1	107984918	ENST00000563570.1	-2629	ENSG00000259961	LOC107984918	uncharacterized LOC107984918
chr1	13514239	13514562	324	*	2	20	2	Promoter (<=1kb)	1	13474973	13514003	39031	2	126755	ENST00000376085.4	-236	ENSG00000162494	LRRC38	leucine rich repeat containing 38
chr1	13517379	13517919	541	*	2	33	0	Distal Intergenic	1	13474973	13514003	39031	2	126755	ENST00000376085.4	-3376	ENSG00000162494	LRRC38	leucine rich repeat containing 38
chr1	13524338	13524755	418	*	2	18	0	Distal Intergenic	1	13474973	13514003	39031	2	126755	ENST00000376085.4	-10335	ENSG00000162494	LRRC38	leucine rich repeat containing 38
chr1	13550163	13550456	294	*	0	13	0	Distal Intergenic	1	13583465	13617957	34493	1	10630	ENST00000294489.10	-33009	ENSG00000162493	PDPN	podoplanin
chr1	13583162	13583456	295	*	2	28	0	Promoter (<=1kb)	1	13583465	13617957	34493	1	10630	ENST00000294489.10	-9	ENSG00000162493	PDPN	podoplanin
chr1	13594889	13595178	290	*	1	2	12	Intron (ENST00000294489.10/10630, intron 1 of 5)	1	13585480	13616259	30780	1	10630	ENST00000488631.1	9409	ENSG00000162493	PDPN	podoplanin
chr1	13609424	13609867	444	*	0	40	0	Intron (ENST00000294489.10/10630, intron 2 of 5)	1	13585480	13616259	30780	1	10630	ENST00000488631.1	23944	ENSG00000162493	PDPN	podoplanin
chr1	13623519	13623899	381	*	5	38	0	Distal Intergenic	1	13585480	13616259	30780	1	10630	ENST00000488631.1	38039	ENSG00000162493	PDPN	podoplanin
chr1	13661764	13662195	432	*	7	29	12	Distal Intergenic	1	13696070	13696199	130	2	124900446	ENST00000517276.1	34004	ENSG00000253085	LOC124900446	small Cajal body-specific RNA 11
chr1	13706657	13707202	546	*	2	32	1	Promoter (1-2kb)	1	13704855	13825079	120225	1	7799	ENST00000235372.11	1802	ENSG00000116731	PRDM2	PR/SET domain 2
chr1	13720379	13720720	342	*	0	16	8	Intron (ENST00000311066.10/7799, intron 2 of 9)	1	13731018	13787067	56050	1	7799	ENST00000491134.5	-10298	ENSG00000116731	PRDM2	PR/SET domain 2
chr1	13723547	13724074	528	*	2	29	4	Intron (ENST00000311066.10/7799, intron 2 of 9)	1	13731018	13787067	56050	1	7799	ENST00000491134.5	-6944	ENSG00000116731	PRDM2	PR/SET domain 2
chr1	13733539	13734031	493	*	2	17	0	Promoter (2-3kb)	1	13731018	13787067	56050	1	7799	ENST00000491134.5	2521	ENSG00000116731	PRDM2	PR/SET domain 2
chr1	13745043	13745437	395	*	2	36	3	Intron (ENST00000311066.10/7799, intron 5 of 9)	1	13749403	13788079	38677	1	7799	ENST00000413440.5	-3966	ENSG00000116731	PRDM2	PR/SET domain 2
chr1	13749660	13749958	299	*	12	24	4	Promoter (<=1kb)	1	13749436	13823419	73984	1	7799	ENST00000505823.5	224	ENSG00000116731	PRDM2	PR/SET domain 2
chr1	13755388	13755879	492	*	0	0	9	Intron (ENST00000311066.10/7799, intron 6 of 9)	1	13749436	13823419	73984	1	7799	ENST00000505823.5	5952	ENSG00000116731	PRDM2	PR/SET domain 2
chr1	13766801	13767379	579	*	25	53	2	Intron (ENST00000311066.10/7799, intron 6 of 9)	1	13771726	13778463	6738	1	7799	ENST00000487453.1	-4347	ENSG00000116731	PRDM2	PR/SET domain 2
chr1	13775288	13775619	332	*	15	27	6	Intron (ENST00000311066.10/7799, intron 7 of 9)	1	13771726	13778463	6738	1	7799	ENST00000487453.1	3562	ENSG00000116731	PRDM2	PR/SET domain 2
chr1	13800396	13800845	450	*	9	31	6	Intron (ENST00000311066.10/7799, intron 8 of 9)	1	13771726	13778463	6738	1	7799	ENST00000487453.1	28670	ENSG00000116731	PRDM2	PR/SET domain 2
chr1	13855679	13856018	340	*	6	17	0	Distal Intergenic	1	13892792	14304663	411872	1	23254	ENST00000636564.1	-36774	ENSG00000189337	KAZN	kazrin, periplakin interacting protein
chr1	13905292	13905631	340	*	4	18	0	Intron (ENST00000636564.1/23254, intron 1 of 2)	1	13892792	15118043	1225252	1	23254	ENST00000636203.1	12500	ENSG00000189337	KAZN	kazrin, periplakin interacting protein
chr1	13915200	13915554	355	*	2	21	0	Intron (ENST00000636564.1/23254, intron 1 of 2)	1	13892792	15118043	1225252	1	23254	ENST00000636203.1	22408	ENSG00000189337	KAZN	kazrin, periplakin interacting protein
chr1	13996064	13996561	498	*	32	34	0	Intron (ENST00000636564.1/23254, intron 1 of 2)	1	13892792	15118043	1225252	1	23254	ENST00000636203.1	103272	ENSG00000189337	KAZN	kazrin, periplakin interacting protein
chr1	14066928	14067328	401	*	0	0	10	Intron (ENST00000636564.1/23254, intron 1 of 2)	1	13892792	15118043	1225252	1	23254	ENST00000636203.1	174136	ENSG00000189337	KAZN	kazrin, periplakin interacting protein
chr1	14134953	14135305	353	*	0	12	0	Intron (ENST00000636564.1/23254, intron 1 of 2)	1	14348947	14351324	2378	2	105376762	ENST00000661309.1	216019	ENSG00000234593	KAZN-AS1	KAZN antisense RNA 1
chr1	14157090	14157483	394	*	4	12	2	Intron (ENST00000636564.1/23254, intron 1 of 2)	1	14348947	14351324	2378	2	105376762	ENST00000661309.1	193841	ENSG00000234593	KAZN-AS1	KAZN antisense RNA 1
chr1	14163012	14163469	458	*	6	12	0	Intron (ENST00000636564.1/23254, intron 1 of 2)	1	14348947	14351324	2378	2	105376762	ENST00000661309.1	187855	ENSG00000234593	KAZN-AS1	KAZN antisense RNA 1
chr1	14193447	14193828	382	*	1	16	0	Intron (ENST00000636564.1/23254, intron 2 of 2)	1	14348947	14351324	2378	2	105376762	ENST00000661309.1	157496	ENSG00000234593	KAZN-AS1	KAZN antisense RNA 1
chr1	14240859	14241251	393	*	3	12	0	Intron (ENST00000636564.1/23254, intron 2 of 2)	1	14348947	14351324	2378	2	105376762	ENST00000661309.1	110073	ENSG00000234593	KAZN-AS1	KAZN antisense RNA 1
chr1	14266035	14266323	289	*	5	14	0	Intron (ENST00000636564.1/23254, intron 2 of 2)	1	14348947	14351324	2378	2	105376762	ENST00000661309.1	85001	ENSG00000234593	KAZN-AS1	KAZN antisense RNA 1
chr1	14291699	14291993	295	*	1	20	0	Intron (ENST00000636564.1/23254, intron 2 of 2)	1	14348947	14351324	2378	2	105376762	ENST00000661309.1	59331	ENSG00000234593	KAZN-AS1	KAZN antisense RNA 1
chr1	14310597	14310956	360	*	0	0	9	Intron (ENST00000636203.1/23254, intron 2 of 16)	1	14348947	14351324	2378	2	105376762	ENST00000661309.1	40368	ENSG00000234593	KAZN-AS1	KAZN antisense RNA 1
chr1	14319753	14320089	337	*	2	0	9	Intron (ENST00000636203.1/23254, intron 2 of 16)	1	14348947	14351324	2378	2	105376762	ENST00000661309.1	31235	ENSG00000234593	KAZN-AS1	KAZN antisense RNA 1
chr1	14346345	14346656	312	*	6	28	0	Exon (ENST00000666654.1/105376762, exon 6 of 7)	1	14348947	14351324	2378	2	105376762	ENST00000661309.1	4668	ENSG00000234593	KAZN-AS1	KAZN antisense RNA 1
chr1	14350734	14351293	560	*	6	47	2	Promoter (<=1kb)	1	14348947	14351324	2378	2	105376762	ENST00000661309.1	31	ENSG00000234593	KAZN-AS1	KAZN antisense RNA 1
chr1	14426317	14427202	886	*	6	64	6	Intron (ENST00000636203.1/23254, intron 2 of 16)	1	14390655	14419973	29319	2	105376762	ENST00000670776.1	-6344	ENSG00000234593	KAZN-AS1	KAZN antisense RNA 1
chr1	14434006	14434339	334	*	0	18	0	Intron (ENST00000636203.1/23254, intron 2 of 16)	1	14390655	14419973	29319	2	105376762	ENST00000670776.1	-14033	ENSG00000234593	KAZN-AS1	KAZN antisense RNA 1
chr1	14434803	14435107	305	*	10	15	0	Intron (ENST00000636203.1/23254, intron 2 of 16)	1	14390655	14419973	29319	2	105376762	ENST00000670776.1	-14830	ENSG00000234593	KAZN-AS1	KAZN antisense RNA 1
chr1	14435920	14436255	336	*	4	14	0	Intron (ENST00000636203.1/23254, intron 2 of 16)	1	14390655	14419973	29319	2	105376762	ENST00000670776.1	-15947	ENSG00000234593	KAZN-AS1	KAZN antisense RNA 1
chr1	14473522	14473826	305	*	2	12	4	Intron (ENST00000636203.1/23254, intron 2 of 16)	1	14390655	14419973	29319	2	105376762	ENST00000670776.1	-53549	ENSG00000234593	KAZN-AS1	KAZN antisense RNA 1
chr1	14539955	14540366	412	*	0	12	0	Intron (ENST00000636203.1/23254, intron 2 of 16)	1	14598685	15118043	519359	1	23254	ENST00000376030.7	-58319	ENSG00000189337	KAZN	kazrin, periplakin interacting protein
chr1	14561044	14561316	273	*	4	26	0	Intron (ENST00000636203.1/23254, intron 2 of 16)	1	14598685	15118043	519359	1	23254	ENST00000376030.7	-37369	ENSG00000189337	KAZN	kazrin, periplakin interacting protein
chr1	14564135	14564455	321	*	7	0	10	Intron (ENST00000636203.1/23254, intron 2 of 16)	1	14598685	15118043	519359	1	23254	ENST00000376030.7	-34230	ENSG00000189337	KAZN	kazrin, periplakin interacting protein
chr1	14597673	14598084	412	*	0	22	0	Promoter (<=1kb)	1	14598685	15118043	519359	1	23254	ENST00000376030.7	-601	ENSG00000189337	KAZN	kazrin, periplakin interacting protein
chr1	14618735	14619037	303	*	2	14	0	Intron (ENST00000636203.1/23254, intron 3 of 16)	1	14598717	15065797	467081	1	23254	ENST00000503743.5	20018	ENSG00000189337	KAZN	kazrin, periplakin interacting protein
chr1	14648654	14648971	318	*	0	1	8	Intron (ENST00000636203.1/23254, intron 3 of 16)	1	14598717	15065797	467081	1	23254	ENST00000503743.5	49937	ENSG00000189337	KAZN	kazrin, periplakin interacting protein
chr1	14659147	14659586	440	*	0	12	1	Intron (ENST00000636203.1/23254, intron 3 of 16)	1	14598717	15065797	467081	1	23254	ENST00000503743.5	60430	ENSG00000189337	KAZN	kazrin, periplakin interacting protein
chr1	14673484	14673760	277	*	0	19	0	Intron (ENST00000636203.1/23254, intron 3 of 16)	1	14598717	15065797	467081	1	23254	ENST00000503743.5	74767	ENSG00000189337	KAZN	kazrin, periplakin interacting protein
chr1	14697296	14697587	292	*	3	20	4	Intron (ENST00000636203.1/23254, intron 3 of 16)	1	14598717	15065797	467081	1	23254	ENST00000503743.5	98579	ENSG00000189337	KAZN	kazrin, periplakin interacting protein
chr1	14765078	14765402	325	*	2	1	10	Intron (ENST00000636203.1/23254, intron 3 of 16)	1	14924130	15068152	144023	1	23254	ENST00000361144.9	-158728	ENSG00000189337	KAZN	kazrin, periplakin interacting protein
chr1	14860195	14860484	290	*	0	12	2	Intron (ENST00000636203.1/23254, intron 3 of 16)	1	14924130	15068152	144023	1	23254	ENST00000361144.9	-63646	ENSG00000189337	KAZN	kazrin, periplakin interacting protein
chr1	14886332	14886739	408	*	4	12	6	Intron (ENST00000636203.1/23254, intron 3 of 16)	1	14924130	15068152	144023	1	23254	ENST00000361144.9	-37391	ENSG00000189337	KAZN	kazrin, periplakin interacting protein
chr1	14889834	14890111	278	*	0	16	0	Intron (ENST00000636203.1/23254, intron 3 of 16)	1	14924130	15068152	144023	1	23254	ENST00000361144.9	-34019	ENSG00000189337	KAZN	kazrin, periplakin interacting protein
chr1	14903798	14904213	416	*	6	22	0	Intron (ENST00000636203.1/23254, intron 3 of 16)	1	14924130	15068152	144023	1	23254	ENST00000361144.9	-19917	ENSG00000189337	KAZN	kazrin, periplakin interacting protein
chr1	14910810	14911120	311	*	1	16	0	Intron (ENST00000636203.1/23254, intron 3 of 16)	1	14924130	15068152	144023	1	23254	ENST00000361144.9	-13010	ENSG00000189337	KAZN	kazrin, periplakin interacting protein
chr1	14911847	14912259	413	*	6	22	0	Intron (ENST00000636203.1/23254, intron 3 of 16)	1	14924130	15068152	144023	1	23254	ENST00000361144.9	-11871	ENSG00000189337	KAZN	kazrin, periplakin interacting protein
chr1	14917346	14917740	395	*	2	16	0	Intron (ENST00000636203.1/23254, intron 3 of 16)	1	14924130	15068152	144023	1	23254	ENST00000361144.9	-6390	ENSG00000189337	KAZN	kazrin, periplakin interacting protein
chr1	14934303	14934677	375	*	3	17	0	Intron (ENST00000636203.1/23254, intron 3 of 16)	1	14929800	15068155	138356	1	23254	ENST00000400798.6	4503	ENSG00000189337	KAZN	kazrin, periplakin interacting protein
chr1	14935430	14935869	440	*	2	26	5	Intron (ENST00000636203.1/23254, intron 3 of 16)	1	14929800	15068155	138356	1	23254	ENST00000400798.6	5630	ENSG00000189337	KAZN	kazrin, periplakin interacting protein
chr1	14938029	14938329	301	*	1	18	0	Intron (ENST00000636203.1/23254, intron 3 of 16)	1	14945919	15065797	119879	1	23254	ENST00000400797.3	-7590	ENSG00000189337	KAZN	kazrin, periplakin interacting protein
chr1	14946685	14947051	367	*	27	11	1	Promoter (<=1kb)	1	14945919	15065797	119879	1	23254	ENST00000400797.3	766	ENSG00000189337	KAZN	kazrin, periplakin interacting protein
chr1	14976996	14977406	411	*	6	26	2	Intron (ENST00000636203.1/23254, intron 4 of 16)	1	14945919	15065797	119879	1	23254	ENST00000400797.3	31077	ENSG00000189337	KAZN	kazrin, periplakin interacting protein
chr1	14983756	14984204	449	*	0	17	0	Intron (ENST00000636203.1/23254, intron 4 of 16)	1	14945919	15065797	119879	1	23254	ENST00000400797.3	37837	ENSG00000189337	KAZN	kazrin, periplakin interacting protein
chr1	14985458	14985889	432	*	0	21	0	Intron (ENST00000636203.1/23254, intron 4 of 16)	1	14945919	15065797	119879	1	23254	ENST00000400797.3	39539	ENSG00000189337	KAZN	kazrin, periplakin interacting protein
chr1	14987189	14987551	363	*	0	16	1	Intron (ENST00000636203.1/23254, intron 4 of 16)	1	14945919	15065797	119879	1	23254	ENST00000400797.3	41270	ENSG00000189337	KAZN	kazrin, periplakin interacting protein
chr1	15048062	15048396	335	*	1	13	0	Intron (ENST00000636203.1/23254, intron 6 of 16)	1	14945919	15065797	119879	1	23254	ENST00000400797.3	102143	ENSG00000189337	KAZN	kazrin, periplakin interacting protein
chr1	15073652	15073994	343	*	4	14	4	Intron (ENST00000636203.1/23254, intron 10 of 16)	1	15111869	15152458	40590	2	200197	ENST00000404665.4	78464	ENSG00000175147	TMEM51-AS1	TMEM51 antisense RNA 1
chr1	15080762	15081209	448	*	14	32	0	Intron (ENST00000636203.1/23254, intron 10 of 16)	1	15111869	15152458	40590	2	200197	ENST00000404665.4	71249	ENSG00000175147	TMEM51-AS1	TMEM51 antisense RNA 1
chr1	15084587	15084916	330	*	2	16	0	Intron (ENST00000636203.1/23254, intron 10 of 16)	1	15111869	15152458	40590	2	200197	ENST00000404665.4	67542	ENSG00000175147	TMEM51-AS1	TMEM51 antisense RNA 1
chr1	15094406	15094737	332	*	20	1	0	Intron (ENST00000636203.1/23254, intron 11 of 16)	1	15111869	15152458	40590	2	200197	ENST00000404665.4	57721	ENSG00000175147	TMEM51-AS1	TMEM51 antisense RNA 1
chr1	15099137	15099635	499	*	2	22	1	Intron (ENST00000636203.1/23254, intron 12 of 16)	1	15111869	15152458	40590	2	200197	ENST00000404665.4	52823	ENSG00000175147	TMEM51-AS1	TMEM51 antisense RNA 1
chr1	15135847	15136157	311	*	3	13	14	Intron (ENST00000310916.6/200197, intron 1 of 5)	1	15111869	15152458	40590	2	200197	ENST00000404665.4	16301	ENSG00000175147	TMEM51-AS1	TMEM51 antisense RNA 1
chr1	15141545	15142001	457	*	28	39	4	Intron (ENST00000310916.6/200197, intron 1 of 5)	1	15111869	15152458	40590	2	200197	ENST00000404665.4	10457	ENSG00000175147	TMEM51-AS1	TMEM51 antisense RNA 1
chr1	15154561	15154857	297	*	22	51	2	Promoter (<=1kb)	1	15153768	15220393	66626	1	55092	ENST00000434578.6	793	ENSG00000171729	TMEM51	transmembrane protein 51
chr1	15158708	15159269	562	*	124	73	6	Intron (ENST00000428417.5/55092, intron 1 of 2)	1	15153768	15220393	66626	1	55092	ENST00000434578.6	4940	ENSG00000171729	TMEM51	transmembrane protein 51
chr1	15168612	15169261	650	*	195	150	10	Promoter (2-3kb)	1	15164344	15171317	6974	2	727684	ENST00000424792.5	2056	ENSG00000204464	TMEM51-AS2	TMEM51 antisense RNA 2
chr1	15176265	15177093	829	*	130	171	17	Intron (ENST00000428417.5/55092, intron 1 of 2)	1	15168474	15171317	2844	2	727684	ENST00000625027.2	-4948	ENSG00000204464	TMEM51-AS2	TMEM51 antisense RNA 2
chr1	15178404	15179421	1018	*	273	93	23	Intron (ENST00000428417.5/55092, intron 1 of 2)	1	15168474	15171317	2844	2	727684	ENST00000625027.2	-7087	ENSG00000204464	TMEM51-AS2	TMEM51 antisense RNA 2
chr1	15187950	15188807	858	*	111	104	14	Intron (ENST00000428417.5/55092, intron 1 of 2)	1	15168474	15171317	2844	2	727684	ENST00000625027.2	-16633	ENSG00000204464	TMEM51-AS2	TMEM51 antisense RNA 2
chr1	15200162	15201053	892	*	109	92	19	Intron (ENST00000428417.5/55092, intron 1 of 2)	1	15168474	15171317	2844	2	727684	ENST00000625027.2	-28845	ENSG00000204464	TMEM51-AS2	TMEM51 antisense RNA 2
chr1	15217867	15219063	1197	*	175	139	8	Intron (ENST00000428417.5/55092, intron 2 of 2)	1	15236521	15398328	161808	1	114827	ENST00000683790.1	-17458	ENSG00000142621	FHAD1	forkhead associated phosphopeptide binding domain 1
chr1	15224729	15225058	330	*	10	26	4	Distal Intergenic	1	15236521	15398328	161808	1	114827	ENST00000683790.1	-11463	ENSG00000142621	FHAD1	forkhead associated phosphopeptide binding domain 1
chr1	15231258	15231583	326	*	12	20	0	Distal Intergenic	1	15236521	15398328	161808	1	114827	ENST00000683790.1	-4938	ENSG00000142621	FHAD1	forkhead associated phosphopeptide binding domain 1
chr1	15236210	15237879	1670	*	187	156	19	Promoter (<=1kb)	1	15236521	15398328	161808	1	114827	ENST00000683790.1	0	ENSG00000142621	FHAD1	forkhead associated phosphopeptide binding domain 1
chr1	15244550	15244857	308	*	23	42	5	Promoter (2-3kb)	1	15247223	15398328	151106	1	114827	ENST00000688493.1	-2366	ENSG00000142621	FHAD1	forkhead associated phosphopeptide binding domain 1
chr1	15252012	15252685	674	*	57	91	15	Promoter (<=1kb)	1	15251785	15397529	145745	1	114827	ENST00000375998.8	227	ENSG00000142621	FHAD1	forkhead associated phosphopeptide binding domain 1
chr1	15260598	15261861	1264	*	272	123	26	Intron (ENST00000683790.1/114827, intron 2 of 33)	1	15251785	15397529	145745	1	114827	ENST00000375998.8	8813	ENSG00000142621	FHAD1	forkhead associated phosphopeptide binding domain 1
chr1	15298608	15298966	359	*	10	17	8	Intron (ENST00000683790.1/114827, intron 5 of 33)	1	15305761	15330059	24299	1	114827	ENST00000375996.6	-6795	ENSG00000142621	FHAD1	forkhead associated phosphopeptide binding domain 1
chr1	15316093	15316579	487	*	39	24	10	Exon (ENST00000683790.1/114827, exon 9 of 34)	1	15312105	15315239	3135	1	114827	ENST00000483694.1	3988	ENSG00000142621	FHAD1	forkhead associated phosphopeptide binding domain 1
chr1	15323325	15323694	370	*	40	28	7	Promoter (<=1kb)	1	15324469	15330008	5540	1	114827	ENST00000459961.1	-775	ENSG00000142621	FHAD1	forkhead associated phosphopeptide binding domain 1
chr1	15325850	15326150	301	*	23	28	4	Promoter (<=1kb)	1	15326817	15329734	2918	1	114827	ENST00000472131.5	-667	ENSG00000142621	FHAD1	forkhead associated phosphopeptide binding domain 1
chr1	15337359	15338475	1117	*	287	194	46	Intron (ENST00000683790.1/114827, intron 14 of 33)	1	15341761	15384558	42798	1	114827	ENST00000444385.5	-3286	ENSG00000142621	FHAD1	forkhead associated phosphopeptide binding domain 1
chr1	15340203	15340652	450	*	163	101	13	Promoter (1-2kb)	1	15341761	15384558	42798	1	114827	ENST00000444385.5	-1109	ENSG00000142621	FHAD1	forkhead associated phosphopeptide binding domain 1
chr1	15346803	15347089	287	*	22	35	5	Promoter (1-2kb)	1	15345460	15360623	15164	1	114827	ENST00000532408.1	1343	ENSG00000142621	FHAD1	forkhead associated phosphopeptide binding domain 1
chr1	15352741	15353162	422	*	57	112	20	Exon (ENST00000683790.1/114827, exon 20 of 34)	1	15357791	15364317	6527	1	114827	ENST00000483120.1	-4629	ENSG00000142621	FHAD1	forkhead associated phosphopeptide binding domain 1
chr1	15370230	15370608	379	*	7	21	0	Intron (ENST00000683790.1/114827, intron 26 of 33)	1	15375700	15400283	24584	1	114827	ENST00000477846.5	-5092	ENSG00000142621	FHAD1	forkhead associated phosphopeptide binding domain 1
chr1	15382757	15383346	590	*	27	50	3	Promoter (<=1kb)	1	15383377	15397529	14153	1	114827	ENST00000472086.1	-31	ENSG00000142621	FHAD1	forkhead associated phosphopeptide binding domain 1
chr1	15392924	15393458	535	*	10	40	0	Promoter (1-2kb)	1	15391147	15400283	9137	1	114827	ENST00000472449.1	1777	ENSG00000142621	FHAD1	forkhead associated phosphopeptide binding domain 1
chr1	15409945	15410251	307	*	54	39	11	Promoter (<=1kb)	1	15410265	15429081	18817	1	79180	ENST00000445566.1	-14	ENSG00000142634	EFHD2	EF-hand domain family member D2
chr1	15416123	15416494	372	*	150	46	19	Intron (ENST00000375980.9/79180, intron 1 of 3)	1	15410265	15429081	18817	1	79180	ENST00000445566.1	5858	ENSG00000142634	EFHD2	EF-hand domain family member D2
chr1	15417610	15418005	396	*	123	104	7	Intron (ENST00000375980.9/79180, intron 1 of 3)	1	15410265	15429081	18817	1	79180	ENST00000445566.1	7345	ENSG00000142634	EFHD2	EF-hand domain family member D2
chr1	15442406	15442810	405	*	3	27	0	Promoter (2-3kb)	1	15440350	15446654	6305	1	11330	ENST00000483406.1	2056	ENSG00000162438	CTRC	chymotrypsin C
chr1	15448669	15449136	468	*	5	34	8	3' UTR	1	15456728	15463011	6284	1	63036	ENST00000459653.1	-7592	ENSG00000142615	CELA2A	chymotrypsin like elastase 2A
chr1	15461154	15461501	348	*	8	1	8	Intron (ENST00000459653.1/63036, intron 2 of 3)	1	15456747	15457623	877	1	63036	ENST00000497590.1	4407	ENSG00000142615	CELA2A	chymotrypsin like elastase 2A
chr1	15462166	15462613	448	*	3	17	3	Intron (ENST00000459653.1/63036, intron 3 of 3)	1	15465909	15483368	17460	1	51032	ENST00000494280.1	-3296	ENSG00000215704	CELA2B	chymotrypsin like elastase 2B
chr1	15462965	15463411	447	*	5	20	10	Promoter (2-3kb)	1	15465909	15483368	17460	1	51032	ENST00000494280.1	-2498	ENSG00000215704	CELA2B	chymotrypsin like elastase 2B
chr1	15465851	15466275	425	*	2	31	0	Promoter (<=1kb)	1	15465909	15483368	17460	1	51032	ENST00000494280.1	0	ENSG00000215704	CELA2B	chymotrypsin like elastase 2B
chr1	15468446	15468824	379	*	22	13	0	Promoter (2-3kb)	1	15465909	15483368	17460	1	51032	ENST00000494280.1	2537	ENSG00000215704	CELA2B	chymotrypsin like elastase 2B
chr1	15471175	15471610	436	*	6	44	0	Intron (ENST00000359621.5/63036, intron 7 of 7)	1	15476104	15491395	15292	1	51032	ENST00000375910.8	-4494	ENSG00000215704	CELA2B	chymotrypsin like elastase 2B
chr1	15474436	15475117	682	*	10	64	0	Promoter (<=1kb)	1	15476104	15491395	15292	1	51032	ENST00000375910.8	-987	ENSG00000215704	CELA2B	chymotrypsin like elastase 2B
chr1	15482103	15482386	284	*	6	9	0	Exon (ENST00000494280.1/51032, exon 5 of 6)	1	15485861	15491395	5535	1	51032	ENST00000488764.1	-3475	ENSG00000215704	CELA2B	chymotrypsin like elastase 2B
chr1	15493606	15493948	343	*	10	26	2	3' UTR	1	15485861	15491395	5535	1	51032	ENST00000488764.1	7745	ENSG00000215704	CELA2B	chymotrypsin like elastase 2B
chr1	15501180	15501786	607	*	12	44	4	Intron (ENST00000546424.5/842, intron 6 of 7)	1	15492798	15507052	14255	2	842	ENST00000424908.5	5266	ENSG00000132906	CASP9	caspase 9
chr1	15507605	15508043	439	*	1	51	0	Promoter (<=1kb)	1	15492798	15507052	14255	2	842	ENST00000424908.5	-553	ENSG00000132906	CASP9	caspase 9
chr1	15524602	15525349	748	*	116	112	8	Promoter (<=1kb)	1	15492855	15524726	31872	2	842	ENST00000375890.8	0	ENSG00000132906	CASP9	caspase 9
chr1	15526386	15527090	705	*	153	88	10	Promoter (<=1kb)	1	15526813	15566595	39783	1	23341	ENST00000375838.5	0	ENSG00000116138	DNAJC16	DnaJ heat shock protein family (Hsp40) member C16
chr1	15538078	15538515	438	*	3	39	2	Intron (ENST00000375838.5/23341, intron 4 of 12)	1	15542165	15542304	140	1	107397391	ENST00000516057.1	-3650	ENSG00000251866	SCARNA21B	small Cajal body-specific RNA 21B
chr1	15547497	15547920	424	*	13	19	0	Intron (ENST00000375838.5/23341, intron 6 of 12)	1	15542165	15542304	140	1	107397391	ENST00000516057.1	5332	ENSG00000251866	SCARNA21B	small Cajal body-specific RNA 21B
chr1	15553060	15553427	368	*	0	18	0	Intron (ENST00000375838.5/23341, intron 7 of 12)	1	15559608	15592379	32772	1	23341	ENST00000483270.1	-6181	ENSG00000116138	DNAJC16	DnaJ heat shock protein family (Hsp40) member C16
chr1	15556303	15556594	292	*	6	25	0	Intron (ENST00000375838.5/23341, intron 7 of 12)	1	15559608	15592379	32772	1	23341	ENST00000483270.1	-3014	ENSG00000116138	DNAJC16	DnaJ heat shock protein family (Hsp40) member C16
chr1	15557779	15558205	427	*	25	48	6	Promoter (1-2kb)	1	15559608	15592379	32772	1	23341	ENST00000483270.1	-1403	ENSG00000116138	DNAJC16	DnaJ heat shock protein family (Hsp40) member C16
chr1	15562947	15563248	302	*	25	1	0	Promoter (<=1kb)	1	15564086	15567141	3056	1	23341	ENST00000472665.1	-838	ENSG00000116138	DNAJC16	DnaJ heat shock protein family (Hsp40) member C16
chr1	15572445	15572759	315	*	7	25	0	3' UTR	1	15567046	15568061	1016	1	23341	ENST00000490811.1	5399	ENSG00000116138	DNAJC16	DnaJ heat shock protein family (Hsp40) member C16
chr1	15577134	15577843	710	*	22	31	8	Exon (ENST00000375826.4/79814, exon 5 of 7)	1	15571699	15585051	13353	2	79814	ENST00000375826.4	7208	ENSG00000116771	AGMAT	agmatinase (putative)
chr1	15584703	15585026	324	*	9	20	0	Promoter (<=1kb)	1	15571699	15585051	13353	2	79814	ENST00000375826.4	25	ENSG00000116771	AGMAT	agmatinase (putative)
chr1	15604418	15604774	357	*	4	30	5	Promoter (<=1kb)	1	15586136	15603626	17491	2	124903854	ENST00000428945.1	-792	NA	LOC124903854	uncharacterized LOC124903854
chr1	15616791	15617115	325	*	33	41	4	Promoter (<=1kb)	1	15617458	15669044	51587	1	84301	ENST00000480945.6	-343	ENSG00000197312	DDI2	DNA damage inducible 1 homolog 2
chr1	15617374	15618082	709	*	152	27	17	Promoter (<=1kb)	1	15617458	15669044	51587	1	84301	ENST00000480945.6	0	ENSG00000197312	DDI2	DNA damage inducible 1 homolog 2
chr1	15627773	15628093	321	*	2	37	4	Promoter (2-3kb)	1	15630402	15661057	30656	1	84301	ENST00000320153.10	-2309	ENSG00000197312	DDI2	DNA damage inducible 1 homolog 2
chr1	15639010	15639505	496	*	8	28	3	Intron (ENST00000480945.6/84301, intron 5 of 9)	1	15630425	15649823	19399	1	84301	ENST00000483899.1	8585	ENSG00000197312	DDI2	DNA damage inducible 1 homolog 2
chr1	15642948	15643222	275	*	12	26	0	Intron (ENST00000480945.6/84301, intron 5 of 9)	1	15651836	15656985	5150	1	84301	ENST00000548451.1	-8614	ENSG00000197312	DDI2	DNA damage inducible 1 homolog 2
chr1	15655363	15655848	486	*	54	82	4	Intron (ENST00000480945.6/84301, intron 8 of 9)	1	15651836	15656985	5150	1	84301	ENST00000548451.1	3527	ENSG00000197312	DDI2	DNA damage inducible 1 homolog 2
chr1	15661383	15661661	279	*	4	18	1	Promoter (1-2kb)	1	15659713	15662033	2321	1	6248	ENST00000345034.2	1670	ENSG00000215695	RSC1A1	regulator of solute carriers 1
chr1	15670438	15670859	422	*	9	43	0	Distal Intergenic	1	15659713	15662033	2321	1	6248	ENST00000345034.2	10725	ENSG00000215695	RSC1A1	regulator of solute carriers 1
chr1	15679933	15680224	292	*	65	101	18	Distal Intergenic	1	15684320	15734769	50450	1	23207	ENST00000375799.8	-4096	ENSG00000116786	PLEKHM2	pleckstrin homology and RUN domain containing M2
chr1	15681364	15681987	624	*	166	109	26	Promoter (2-3kb)	1	15684320	15734769	50450	1	23207	ENST00000375799.8	-2333	ENSG00000116786	PLEKHM2	pleckstrin homology and RUN domain containing M2
chr1	15690670	15690995	326	*	9	23	2	Intron (ENST00000375799.8/23207, intron 1 of 19)	1	15684556	15734769	50214	1	23207	ENST00000642363.1	6114	ENSG00000116786	PLEKHM2	pleckstrin homology and RUN domain containing M2
chr1	15691317	15691613	297	*	8	31	10	Intron (ENST00000375799.8/23207, intron 1 of 19)	1	15684556	15734769	50214	1	23207	ENST00000642363.1	6761	ENSG00000116786	PLEKHM2	pleckstrin homology and RUN domain containing M2
chr1	15697389	15697696	308	*	12	39	0	Intron (ENST00000375799.8/23207, intron 1 of 19)	1	15684556	15734769	50214	1	23207	ENST00000642363.1	12833	ENSG00000116786	PLEKHM2	pleckstrin homology and RUN domain containing M2
chr1	15717341	15717987	647	*	10	86	5	Exon (ENST00000375799.8/23207, exon 4 of 20)	1	15729845	15734115	4271	1	23207	ENST00000477849.1	-11858	ENSG00000116786	PLEKHM2	pleckstrin homology and RUN domain containing M2
chr1	15726902	15727209	308	*	9	46	1	Promoter (2-3kb)	1	15729845	15734115	4271	1	23207	ENST00000477849.1	-2636	ENSG00000116786	PLEKHM2	pleckstrin homology and RUN domain containing M2
chr1	15730515	15730796	282	*	5	46	2	Promoter (<=1kb)	1	15729845	15734115	4271	1	23207	ENST00000477849.1	670	ENSG00000116786	PLEKHM2	pleckstrin homology and RUN domain containing M2
chr1	15738366	15738683	318	*	19	28	3	Promoter (<=1kb)	1	15739035	15739562	528	1	284723	ENST00000465495.1	-352	ENSG00000162461	SLC25A34	solute carrier family 25 member 34
chr1	15747822	15748637	816	*	32	107	8	Promoter (1-2kb)	1	15740048	15749896	9849	2	110806303	ENST00000418525.2	1259	ENSG00000224459	SLC25A34-AS1	SLC25A34 and TMEM82 antisense RNA 1
chr1	15749013	15749876	864	*	190	101	23	Promoter (<=1kb)	1	15740048	15749896	9849	2	110806303	ENST00000418525.2	20	ENSG00000224459	SLC25A34-AS1	SLC25A34 and TMEM82 antisense RNA 1
chr1	15759072	15759591	520	*	64	65	14	Promoter (<=1kb)	1	15758797	15767437	8641	1	54751	ENST00000431771.6	275	ENSG00000162458	FBLIM1	filamin binding LIM protein 1
chr1	15760629	15760922	294	*	66	5	19	Promoter (1-2kb)	1	15758797	15767437	8641	1	54751	ENST00000431771.6	1832	ENSG00000162458	FBLIM1	filamin binding LIM protein 1
chr1	15765672	15766405	734	*	80	95	28	Promoter (<=1kb)	1	15764953	15785329	20377	1	54751	ENST00000332305.5	719	ENSG00000162458	FBLIM1	filamin binding LIM protein 1
chr1	15775928	15776215	288	*	10	7	12	Promoter (<=1kb)	1	15777015	15784685	7671	1	54751	ENST00000514156.1	-800	ENSG00000162458	FBLIM1	filamin binding LIM protein 1
chr1	15784672	15784951	280	*	22	61	4	3' UTR	1	15777073	15784838	7766	1	54751	ENST00000509138.1	7599	ENSG00000162458	FBLIM1	filamin binding LIM protein 1
chr1	15797051	15797328	278	*	64	62	1	Distal Intergenic	1	15807374	15807649	276	2	440567	ENST00000696689.1	10321	ENSG00000233954	UQCRHL	ubiquinol-cytochrome c reductase hinge protein like
chr1	15798769	15799077	309	*	46	52	3	Distal Intergenic	1	15807374	15807649	276	2	440567	ENST00000696689.1	8572	ENSG00000233954	UQCRHL	ubiquinol-cytochrome c reductase hinge protein like
chr1	15799188	15799547	360	*	108	48	6	Distal Intergenic	1	15807374	15807649	276	2	440567	ENST00000696689.1	8102	ENSG00000233954	UQCRHL	ubiquinol-cytochrome c reductase hinge protein like
chr1	15800035	15800345	311	*	80	48	7	Distal Intergenic	1	15807374	15807649	276	2	440567	ENST00000696689.1	7304	ENSG00000233954	UQCRHL	ubiquinol-cytochrome c reductase hinge protein like
chr1	15817977	15818310	334	*	14	0	0	Distal Intergenic	1	15807169	15809348	2180	2	440567	ENST00000483273.2	-8629	ENSG00000233954	UQCRHL	ubiquinol-cytochrome c reductase hinge protein like
chr1	15824886	15825254	369	*	16	21	13	Distal Intergenic	1	15836095	15928557	92463	1	23013	ENST00000673875.1	-10841	ENSG00000065526	SPEN	spen family transcriptional repressor
chr1	15829156	15830290	1135	*	63	78	9	Distal Intergenic	1	15836095	15928557	92463	1	23013	ENST00000673875.1	-5805	ENSG00000065526	SPEN	spen family transcriptional repressor
chr1	15834397	15836292	1896	*	308	254	30	Promoter (<=1kb)	1	15836095	15928557	92463	1	23013	ENST00000673875.1	0	ENSG00000065526	SPEN	spen family transcriptional repressor
chr1	15848185	15848892	708	*	64	74	5	Promoter (<=1kb)	1	15834474	15848147	13674	2	729614	ENST00000317122.2	-38	ENSG00000179743	SPEN-AS1	SPEN antisense RNA 1
chr1	15849340	15850324	985	*	169	109	18	Promoter (1-2kb)	1	15834474	15848147	13674	2	729614	ENST00000317122.2	-1193	ENSG00000179743	SPEN-AS1	SPEN antisense RNA 1
chr1	15857896	15858511	616	*	16	77	2	Intron (ENST00000673875.1/23013, intron 1 of 11)	1	15834474	15848147	13674	2	729614	ENST00000317122.2	-9749	ENSG00000179743	SPEN-AS1	SPEN antisense RNA 1
chr1	15876228	15876605	378	*	20	31	6	Promoter (<=1kb)	1	15876576	15920906	44331	1	23013	ENST00000442985.1	0	ENSG00000065526	SPEN	spen family transcriptional repressor
chr1	15881611	15881891	281	*	7	27	2	Intron (ENST00000673875.1/23013, intron 4 of 11)	1	15876576	15920906	44331	1	23013	ENST00000442985.1	5035	ENSG00000065526	SPEN	spen family transcriptional repressor
chr1	15883009	15883436	428	*	35	65	0	Intron (ENST00000673875.1/23013, intron 4 of 11)	1	15876576	15920906	44331	1	23013	ENST00000442985.1	6433	ENSG00000065526	SPEN	spen family transcriptional repressor
chr1	15886054	15886379	326	*	71	58	11	Intron (ENST00000673875.1/23013, intron 4 of 11)	1	15876576	15920906	44331	1	23013	ENST00000442985.1	9478	ENSG00000065526	SPEN	spen family transcriptional repressor
chr1	15891126	15891398	273	*	16	38	6	Intron (ENST00000673875.1/23013, intron 4 of 11)	1	15876576	15920906	44331	1	23013	ENST00000442985.1	14550	ENSG00000065526	SPEN	spen family transcriptional repressor
chr1	15906936	15907256	321	*	11	34	1	Intron (ENST00000673875.1/23013, intron 4 of 11)	1	15930644	15940456	9813	1	23013	ENST00000704274.1	-23388	ENSG00000065526	SPEN	spen family transcriptional repressor
chr1	15916308	15916909	602	*	146	93	23	Intron (ENST00000673875.1/23013, intron 7 of 11)	1	15930644	15940456	9813	1	23013	ENST00000704274.1	-13735	ENSG00000065526	SPEN	spen family transcriptional repressor
chr1	15924161	15924493	333	*	9	2	8	Intron (ENST00000673875.1/23013, intron 11 of 11)	1	15930644	15940456	9813	1	23013	ENST00000704274.1	-6151	ENSG00000065526	SPEN	spen family transcriptional repressor
chr1	15926225	15926583	359	*	7	44	0	Intron (ENST00000673875.1/23013, intron 11 of 11)	1	15930644	15940456	9813	1	23013	ENST00000704274.1	-4061	ENSG00000065526	SPEN	spen family transcriptional repressor
chr1	15936114	15936415	302	*	15	34	0	Promoter (2-3kb)	1	15938583	15939544	962	1	23013	ENST00000487496.1	-2168	ENSG00000065526	SPEN	spen family transcriptional repressor
chr1	15949366	15949996	631	*	212	190	28	Promoter (2-3kb)	1	15945721	15947292	1572	2	7709	ENST00000464719.1	-2074	ENSG00000116809	ZBTB17	zinc finger and BTB domain containing 17
chr1	15952521	15953288	768	*	241	127	38	Promoter (<=1kb)	1	15945933	15952973	7041	2	7709	ENST00000494020.1	0	ENSG00000116809	ZBTB17	zinc finger and BTB domain containing 17
chr1	15958574	15958878	305	*	38	54	4	Intron (ENST00000375743.9/7709, intron 2 of 15)	1	15945933	15952973	7041	2	7709	ENST00000494020.1	-5601	ENSG00000116809	ZBTB17	zinc finger and BTB domain containing 17
chr1	15967325	15967812	488	*	17	42	4	Intron (ENST00000375743.9/7709, intron 2 of 15)	1	15941871	15976079	34209	2	7709	ENST00000537142.5	8267	ENSG00000116809	ZBTB17	zinc finger and BTB domain containing 17
chr1	15975680	15976146	467	*	64	45	10	Promoter (<=1kb)	1	15941869	15976101	34233	2	7709	ENST00000375743.9	0	ENSG00000116809	ZBTB17	zinc finger and BTB domain containing 17
chr1	15992540	15992834	295	*	13	31	3	Intron (ENST00000505954.1/ENST00000505954.1, intron 5 of 7)	1	16004236	16008807	4572	1	149563	ENST00000329454.2	-11402	ENSG00000183888	SRARP	steroid receptor associated and regulated protein
chr1	16018085	16018638	554	*	27	63	4	Promoter (<=1kb)	1	16015374	16018073	2700	2	27129	ENST00000487046.1	-12	ENSG00000173641	HSPB7	heat shock protein family B (small) member 7
chr1	16020501	16020924	424	*	37	55	4	Promoter (<=1kb)	1	16014028	16019594	5567	2	27129	ENST00000375718.4	-907	ENSG00000173641	HSPB7	heat shock protein family B (small) member 7
chr1	16030316	16030879	564	*	30	42	2	Exon (ENST00000464764.5/1187, exon 19 of 24)	1	16026839	16030075	3237	1	1187	ENST00000491433.1	3477	ENSG00000186510	CLCNKA	chloride voltage-gated channel Ka
chr1	16036456	16036929	474	*	22	48	0	Exon (ENST00000447882.1/ENST00000447882.1, exon 3 of 5)	1	16040252	16057279	17028	1	1188	ENST00000684324.1	-3323	ENSG00000184908	CLCNKB	chloride voltage-gated channel Kb
chr1	16042330	16042751	422	*	17	41	5	Promoter (<=1kb)	1	16041440	16057303	15864	1	1188	ENST00000684714.1	890	ENSG00000184908	CLCNKB	chloride voltage-gated channel Kb
chr1	16044933	16045243	311	*	19	36	5	Promoter (<=1kb)	1	16045823	16057287	11465	1	1188	ENST00000683661.1	-580	ENSG00000184908	CLCNKB	chloride voltage-gated channel Kb
chr1	16050374	16050666	293	*	21	21	2	Promoter (1-2kb)	1	16049000	16057252	8253	1	1188	ENST00000684624.1	1374	ENSG00000184908	CLCNKB	chloride voltage-gated channel Kb
chr1	16051124	16051410	287	*	12	18	0	Promoter (<=1kb)	1	16052323	16057308	4986	1	1188	ENST00000431772.1	-913	ENSG00000184908	CLCNKB	chloride voltage-gated channel Kb
chr1	16058054	16058698	645	*	25	57	7	Promoter (1-2kb)	1	16056524	16057305	782	1	1188	ENST00000684650.1	1530	ENSG00000184908	CLCNKB	chloride voltage-gated channel Kb
chr1	16066676	16067006	331	*	0	9	10	Intron (ENST00000375662.5/348487, intron 1 of 6)	1	16058279	16073632	15354	2	348487	ENST00000494078.1	6626	ENSG00000185519	FAM131C	family with sequence similarity 131 member C
chr1	16074337	16074773	437	*	9	56	1	Promoter (<=1kb)	1	16057769	16073651	15883	2	348487	ENST00000375662.5	-686	ENSG00000185519	FAM131C	family with sequence similarity 131 member C
chr1	16075990	16077070	1081	*	149	129	19	Promoter (2-3kb)	1	16057769	16073651	15883	2	348487	ENST00000375662.5	-2339	ENSG00000185519	FAM131C	family with sequence similarity 131 member C
chr1	16078954	16079231	278	*	23	53	3	Distal Intergenic	1	16057769	16073651	15883	2	348487	ENST00000375662.5	-5303	ENSG00000185519	FAM131C	family with sequence similarity 131 member C
chr1	16082261	16082650	390	*	24	43	3	Distal Intergenic	1	16057769	16073651	15883	2	348487	ENST00000375662.5	-8610	ENSG00000185519	FAM131C	family with sequence similarity 131 member C
chr1	16085815	16086293	479	*	12	66	8	Distal Intergenic	1	16057769	16073651	15883	2	348487	ENST00000375662.5	-12164	ENSG00000185519	FAM131C	family with sequence similarity 131 member C
chr1	16088470	16089223	754	*	115	139	27	Distal Intergenic	1	16057769	16073651	15883	2	348487	ENST00000375662.5	-14819	ENSG00000185519	FAM131C	family with sequence similarity 131 member C
chr1	16109163	16109612	450	*	27	44	6	Distal Intergenic	1	16133013	16133562	550	2	1969	ENST00000462805.1	23950	ENSG00000142627	EPHA2	EPH receptor A2
chr1	16122580	16123039	460	*	15	41	2	Distal Intergenic	1	16133013	16133562	550	2	1969	ENST00000462805.1	10523	ENSG00000142627	EPHA2	EPH receptor A2
chr1	16137754	16138250	497	*	33	61	2	Exon (ENST00000358432.8/1969, exon 5 of 17)	1	16133013	16133562	550	2	1969	ENST00000462805.1	-4192	ENSG00000142627	EPHA2	EPH receptor A2
chr1	16139143	16140064	922	*	159	86	26	Intron (ENST00000358432.8/1969, intron 3 of 16)	1	16133013	16133562	550	2	1969	ENST00000462805.1	-5581	ENSG00000142627	EPHA2	EPH receptor A2
chr1	16145280	16145708	429	*	98	86	17	Promoter (<=1kb)	1	16134560	16146450	11891	2	1969	ENST00000480202.1	742	ENSG00000142627	EPHA2	EPH receptor A2
chr1	16155105	16155591	487	*	43	65	15	Promoter (<=1kb)	1	16155176	16158148	2973	1	101927479	ENST00000424774.2	0	NA	EPHA2-AS1	EPHA2 antisense RNA 1
chr1	16156012	16156350	339	*	87	33	12	Promoter (<=1kb)	1	16124337	16156069	31733	2	1969	ENST00000358432.8	0	ENSG00000142627	EPHA2	EPH receptor A2
chr1	16172831	16173683	853	*	236	127	35	Distal Intergenic	1	16159266	16161883	2618	1	101927479	ENST00000426353.1	13565	NA	EPHA2-AS1	EPHA2 antisense RNA 1
chr1	16175687	16176269	583	*	114	112	28	Distal Intergenic	1	16159266	16161883	2618	1	101927479	ENST00000426353.1	16421	NA	EPHA2-AS1	EPHA2 antisense RNA 1
chr1	16181683	16182547	865	*	266	93	36	Distal Intergenic	1	16159266	16161883	2618	1	101927479	ENST00000426353.1	22417	NA	EPHA2-AS1	EPHA2 antisense RNA 1
chr1	16189041	16189411	371	*	32	51	10	Distal Intergenic	1	16204900	16206526	1627	2	128272	ENST00000478210.1	17115	ENSG00000142632	ARHGEF19	Rho guanine nucleotide exchange factor 19
chr1	16204966	16205289	324	*	8	8	12	Promoter (1-2kb)	1	16204900	16206526	1627	2	128272	ENST00000478210.1	1237	ENSG00000142632	ARHGEF19	Rho guanine nucleotide exchange factor 19
chr1	16208355	16208680	326	*	15	40	2	Promoter (1-2kb)	1	16197854	16207011	9158	2	128272	ENST00000478117.5	-1344	ENSG00000142632	ARHGEF19	Rho guanine nucleotide exchange factor 19
chr1	16236573	16236960	388	*	44	26	2	Promoter (<=1kb)	1	16232281	16236659	4379	2	79363	ENST00000434014.1	0	ENSG00000132881	CPLANE2	ciliogenesis and planar polarity effector complex subunit 2
chr1	16251000	16251390	391	*	23	9	14	Promoter (2-3kb)	1	16251082	16253427	2346	2	54455	ENST00000456164.5	2037	ENSG00000037637	FBXO42	F-box protein 42
chr1	16258710	16259059	350	*	18	46	11	Intron (ENST00000375592.8/54455, intron 4 of 9)	1	16251082	16253593	2512	2	54455	ENST00000444116.1	-5117	ENSG00000037637	FBXO42	F-box protein 42
chr1	16260769	16261152	384	*	17	51	5	Intron (ENST00000375592.8/54455, intron 4 of 9)	1	16251082	16253593	2512	2	54455	ENST00000444116.1	-7176	ENSG00000037637	FBXO42	F-box protein 42
chr1	16264626	16264976	351	*	6	49	6	Intron (ENST00000375592.8/54455, intron 4 of 9)	1	16251082	16253593	2512	2	54455	ENST00000444116.1	-11033	ENSG00000037637	FBXO42	F-box protein 42
chr1	16287891	16288168	278	*	2	12	4	Intron (ENST00000375592.8/54455, intron 4 of 9)	1	16292314	16315367	23054	2	54455	ENST00000478089.1	27199	ENSG00000037637	FBXO42	F-box protein 42
chr1	16352079	16352814	736	*	111	96	27	Promoter (<=1kb)	1	16352575	16393355	40781	1	26099	ENST00000475078.1	0	ENSG00000055070	SZRD1	SUZ RNA binding domain containing 1
chr1	16367301	16367907	607	*	121	101	5	Promoter (<=1kb)	1	16367711	16395273	27563	1	26099	ENST00000472461.1	0	ENSG00000055070	SZRD1	SUZ RNA binding domain containing 1
chr1	16381004	16381278	275	*	14	29	0	Intron (ENST00000475078.1/26099, intron 2 of 2)	1	16367711	16395273	27563	1	26099	ENST00000472461.1	13293	ENSG00000055070	SZRD1	SUZ RNA binding domain containing 1
chr1	16385705	16386027	323	*	28	21	12	Intron (ENST00000475078.1/26099, intron 2 of 2)	1	16387117	16403974	16858	2	374955	ENST00000491418.5	17947	ENSG00000187144	SPATA21	spermatogenesis associated 21
chr1	16386134	16386492	359	*	34	62	4	Intron (ENST00000475078.1/26099, intron 2 of 2)	1	16387117	16403974	16858	2	374955	ENST00000491418.5	17482	ENSG00000187144	SPATA21	spermatogenesis associated 21
chr1	16396818	16397281	464	*	58	64	26	3' UTR	1	16387117	16403974	16858	2	374955	ENST00000491418.5	6693	ENSG00000187144	SPATA21	spermatogenesis associated 21
chr1	16401120	16401434	315	*	8	36	2	Promoter (2-3kb)	1	16387117	16403974	16858	2	374955	ENST00000491418.5	2540	ENSG00000187144	SPATA21	spermatogenesis associated 21
chr1	16407810	16408154	345	*	6	33	1	Intron (ENST00000466212.5/374955, intron 9 of 16)	1	16387117	16403974	16858	2	374955	ENST00000491418.5	-3836	ENSG00000187144	SPATA21	spermatogenesis associated 21
chr1	16410530	16410819	290	*	5	23	1	Exon (ENST00000466212.5/374955, exon 6 of 17)	1	16387117	16403974	16858	2	374955	ENST00000491418.5	-6556	ENSG00000187144	SPATA21	spermatogenesis associated 21
chr1	16418404	16418785	382	*	1	4	10	Intron (ENST00000466212.5/374955, intron 5 of 16)	1	16425097	16431371	6275	2	374955	ENST00000612240.1	12586	ENSG00000187144	SPATA21	spermatogenesis associated 21
chr1	16433356	16433676	321	*	10	41	3	Promoter (1-2kb)	1	16425097	16431371	6275	2	374955	ENST00000612240.1	-1985	ENSG00000187144	SPATA21	spermatogenesis associated 21
chr1	16440378	16441723	1346	*	119	53	26	Promoter (<=1kb)	1	16440721	16459008	18288	1	55707	ENST00000504551.6	0	ENSG00000157191	NECAP2	NECAP endocytosis associated 2
chr1	16450731	16451017	287	*	1	26	0	Exon (ENST00000496239.5/55707, exon 5 of 7)	1	16455521	16459018	3498	1	55707	ENST00000509727.1	-4504	ENSG00000157191	NECAP2	NECAP endocytosis associated 2
chr1	16464819	16465236	418	*	1	18	0	Intron (ENST00000457898.1/107984921, intron 1 of 1)	1	16460948	16468481	7534	1	107984921	ENST00000457898.1	3871	ENSG00000226029	LINC01772	long intergenic non-protein coding RNA 1772
chr1	16465683	16466499	817	*	19	37	1	Intron (ENST00000457898.1/107984921, intron 1 of 1)	1	16460948	16468481	7534	1	107984921	ENST00000457898.1	4735	ENSG00000226029	LINC01772	long intergenic non-protein coding RNA 1772
chr1	16476326	16476619	294	*	34	20	0	Promoter (<=1kb)	1	16458753	16476025	17273	2	114819	ENST00000715305.1	-301	ENSG00000290842	CROCCP3	CROCC pseudogene 3
chr1	16491685	16492311	627	*	20	60	7	Promoter (<=1kb)	1	16474396	16491307	16912	2	114819	ENST00000420820.8	-378	ENSG00000290842	CROCCP3	CROCC pseudogene 3
chr1	16497852	16498159	308	*	9	8	10	Promoter (1-2kb)	1	16473908	16499257	25350	2	114819	ENST00000589964.2	1098	ENSG00000290842	CROCCP3	CROCC pseudogene 3
chr1	16498796	16499315	520	*	45	37	1	Promoter (<=1kb)	1	16473908	16499257	25350	2	114819	ENST00000589964.2	0	ENSG00000290842	CROCCP3	CROCC pseudogene 3
chr1	16501098	16501412	315	*	22	21	0	Promoter (1-2kb)	1	16490634	16499257	8624	2	114819	ENST00000590118.5	-1841	ENSG00000290842	CROCCP3	CROCC pseudogene 3
chr1	16514051	16514607	557	*	141	94	13	Promoter (<=1kb)	1	16514122	16514285	164	2	26871	ENST00000383925.1	0	ENSG00000206652	RNU1-1	RNA, U1 small nuclear 1
chr1	16518861	16519202	342	*	0	21	0	Intron (ENST00000648419.1/ENST00000648419.1, intron 1 of 2)	1	16514122	16514285	164	2	26871	ENST00000383925.1	-4576	ENSG00000206652	RNU1-1	RNA, U1 small nuclear 1
chr1	16538532	16538906	375	*	25	36	10	Promoter (2-3kb)	1	16533886	16535649	1764	2	100132147	ENST00000415386.2	-2883	ENSG00000233421	LINC01783	long intergenic non-protein coding RNA 1783
chr1	16561015	16561553	539	*	20	56	8	Distal Intergenic	1	16533886	16535649	1764	2	100132147	ENST00000415386.2	-25366	ENSG00000233421	LINC01783	long intergenic non-protein coding RNA 1783
chr1	16566687	16567294	608	*	34	76	14	3' UTR	1	16533886	16535649	1764	2	100132147	ENST00000415386.2	-31038	ENSG00000233421	LINC01783	long intergenic non-protein coding RNA 1783
chr1	16577227	16577619	393	*	5	33	0	3' UTR	1	16564853	16604934	40082	2	55672	ENST00000392963.5	27315	ENSG00000219481	NBPF1	NBPF member 1
chr1	16588328	16588665	338	*	15	41	3	Intron (ENST00000430580.6/55672, intron 9 of 28)	1	16564853	16604934	40082	2	55672	ENST00000392963.5	16269	ENSG00000219481	NBPF1	NBPF member 1
chr1	16602583	16603087	505	*	90	54	12	Promoter (1-2kb)	1	16564853	16604934	40082	2	55672	ENST00000392963.5	1847	ENSG00000219481	NBPF1	NBPF member 1
chr1	16606461	16606820	360	*	50	55	7	Promoter (1-2kb)	1	16564853	16604934	40082	2	55672	ENST00000392963.5	-1527	ENSG00000219481	NBPF1	NBPF member 1
chr1	16607432	16608066	635	*	50	92	13	Promoter (<=1kb)	1	16593562	16608650	15089	2	55672	ENST00000420513.1	584	ENSG00000219481	NBPF1	NBPF member 1
chr1	16613333	16613952	620	*	278	154	40	Promoter (<=1kb)	1	16562319	16613487	51169	2	55672	ENST00000430580.6	0	ENSG00000219481	NBPF1	NBPF member 1
chr1	16620325	16621596	1272	*	532	444	73	Promoter (2-3kb)	1	16618262	16624001	5740	2	124900584	ENST00000715310.1	2405	ENSG00000291072	LOC124900584	rootletin-like
chr1	16630039	16630347	309	*	54	62	9	Promoter (<=1kb)	1	16618256	16631109	12854	2	124900584	ENST00000639594.1	762	ENSG00000291072	LOC124900584	rootletin-like
chr1	16630709	16631057	349	*	31	83	3	Promoter (<=1kb)	1	16618256	16631109	12854	2	124900584	ENST00000639594.1	52	ENSG00000291072	LOC124900584	rootletin-like
chr1	16636692	16637143	452	*	26	79	18	Intron (ENST00000639456.2/124900584, intron 4 of 13)	1	16618256	16631109	12854	2	124900584	ENST00000639594.1	-5583	ENSG00000291072	LOC124900584	rootletin-like
chr1	16644269	16645260	992	*	264	258	34	Promoter (<=1kb)	1	16625375	16644672	19298	2	124900584	ENST00000635081.1	0	ENSG00000291072	LOC124900584	rootletin-like
chr1	16657986	16658483	498	*	23	25	4	Promoter (<=1kb)	1	16618969	16657232	38264	2	124900584	ENST00000412962.4	-754	ENSG00000291072	LOC124900584	rootletin-like
chr1	16666761	16667470	710	*	296	180	59	Promoter (<=1kb)	1	16666785	16666948	164	2	26869	ENST00000384782.1	0	ENSG00000207513	RNU1-3	RNA, U1 small nuclear 3
chr1	16680347	16680831	485	*	29	29	0	Promoter (<=1kb)	1	16635035	16680610	45576	2	84809	ENST00000715331.1	0	ENSG00000291072	CROCCP2	CROCC pseudogene 2
chr1	16683416	16683776	361	*	0	18	0	Promoter (2-3kb)	1	16635035	16680610	45576	2	84809	ENST00000715331.1	-2806	ENSG00000291072	CROCCP2	CROCC pseudogene 2
chr1	16686851	16687220	370	*	5	19	1	Intron (ENST00000624828.1/ENST00000624828.1, intron 2 of 4)	1	16687339	16692309	4971	2	284729	ENST00000414828.1	5089	NA	ESPNP	espin pseudogene
chr1	16706895	16707233	339	*	20	33	3	Exon (ENST00000492551.2/284729, exon 3 of 3)	1	16706924	16710619	3696	2	284729	ENST00000492551.2	3386	NA	ESPNP	espin pseudogene
chr1	16712436	16712708	273	*	9	24	4	Promoter (1-2kb)	1	16706924	16710619	3696	2	284729	ENST00000492551.2	-1817	NA	ESPNP	espin pseudogene
chr1	16715813	16716115	303	*	34	63	10	Intron (ENST00000270691.10/284729, intron 1 of 11)	1	16691214	16720157	28944	2	284729	ENST00000270691.10	4042	NA	ESPNP	espin pseudogene
chr1	16727487	16727971	485	*	18	51	7	Distal Intergenic	1	16691214	16720157	28944	2	284729	ENST00000270691.10	-7330	NA	ESPNP	espin pseudogene
chr1	16740013	16740692	680	*	226	158	58	Promoter (<=1kb)	1	16740516	16740679	164	1	6060	ENST00000384659.1	0	ENSG00000207389	RNU1-4	RNA, U1 small nuclear 4
chr1	16750316	16750674	359	*	35	33	5	Exon (ENST00000633627.1/ENST00000633627.1, exon 2 of 2)	1	16758053	16758823	771	2	11223	ENST00000544155.1	8149	ENSG00000186715	MST1L	macrophage stimulating 1 like (pseudogene)
chr1	16776758	16777064	307	*	2	8	13	Intron (ENST00000466256.6/9696, intron 1 of 8)	1	16760837	16770237	9401	2	11223	ENST00000545160.1	-6521	ENSG00000186715	MST1L	macrophage stimulating 1 like (pseudogene)
chr1	16798673	16799006	334	*	7	28	0	Intron (ENST00000466256.6/9696, intron 1 of 8)	1	16760837	16770237	9401	2	11223	ENST00000545160.1	-28436	ENSG00000186715	MST1L	macrophage stimulating 1 like (pseudogene)
chr1	16849962	16850628	667	*	6	28	0	Intron (ENST00000466256.6/9696, intron 1 of 8)	1	16858949	16859021	73	2	100500876	ENST00000583661.1	8393	ENSG00000263811	MIR3675	microRNA 3675
chr1	16858887	16859663	777	*	39	47	6	Promoter (<=1kb)	1	16858949	16859021	73	2	100500876	ENST00000583661.1	0	ENSG00000263811	MIR3675	microRNA 3675
chr1	16868883	16869196	314	*	22	35	6	Promoter (1-2kb)	1	16870945	16874079	3135	1	112267871	ENST00000438002.1	-1749	ENSG00000228549	LINC03126	long intergenic non-protein coding RNA 3126
chr1	16872546	16872989	444	*	42	75	4	Promoter (<=1kb)	1	16872559	16874081	1523	1	112267871	ENST00000666785.1	0	ENSG00000228549	LINC03126	long intergenic non-protein coding RNA 3126
chr1	16881846	16882136	291	*	2	5	8	Intron (ENST00000466256.6/9696, intron 1 of 8)	1	16888538	16889373	836	2	105376805	ENST00000422124.1	7237	ENSG00000238142	LOC105376805	uncharacterized LOC105376805
chr1	16888715	16889842	1128	*	74	128	16	Promoter (<=1kb)	1	16887577	16889672	2096	2	105376805	ENST00000654227.3	0	ENSG00000238142	LOC105376805	uncharacterized LOC105376805
chr1	16895401	16897141	1741	*	303	230	70	Promoter (<=1kb)	1	16895980	16896143	164	1	26870	ENST00000384278.1	0	ENSG00000207005	RNU1-2	RNA, U1 small nuclear 2
chr1	16904695	16905830	1136	*	377	224	48	Exon (ENST00000703056.1/ENST00000703056.1, exon 1 of 1)	1	16895980	16896143	164	1	26870	ENST00000384278.1	8715	ENSG00000207005	RNU1-2	RNA, U1 small nuclear 2
chr1	16913796	16914498	703	*	110	68	11	Intron (ENST00000466256.6/9696, intron 1 of 8)	1	16921931	16972964	51034	1	9696	ENST00000375541.10	-7433	ENSG00000058453	CROCC	ciliary rootlet coiled-coil, rootletin
chr1	16916956	16917567	612	*	11	79	5	Intron (ENST00000466256.6/9696, intron 1 of 8)	1	16921931	16972964	51034	1	9696	ENST00000375541.10	-4364	ENSG00000058453	CROCC	ciliary rootlet coiled-coil, rootletin
chr1	16925397	16925822	426	*	42	86	2	Promoter (2-3kb)	1	16922767	16954362	31596	1	9696	ENST00000467938.5	2630	ENSG00000058453	CROCC	ciliary rootlet coiled-coil, rootletin
chr1	16927694	16928192	499	*	18	83	5	Promoter (1-2kb)	1	16930135	16946405	16271	1	9696	ENST00000492631.5	-1943	ENSG00000058453	CROCC	ciliary rootlet coiled-coil, rootletin
chr1	16936028	16936696	669	*	34	64	12	Promoter (<=1kb)	1	16936791	16940093	3303	1	9696	ENST00000467715.2	-95	ENSG00000058453	CROCC	ciliary rootlet coiled-coil, rootletin
chr1	16937941	16938298	358	*	15	36	0	Promoter (<=1kb)	1	16938909	16954357	15449	1	9696	ENST00000494191.6	-611	ENSG00000058453	CROCC	ciliary rootlet coiled-coil, rootletin
chr1	16945800	16946360	561	*	64	118	18	Promoter (<=1kb)	1	16946867	16953215	6349	1	9696	ENST00000498688.5	-507	ENSG00000058453	CROCC	ciliary rootlet coiled-coil, rootletin
chr1	16948132	16949179	1048	*	212	177	12	Promoter (<=1kb)	1	16948391	16951338	2948	1	9696	ENST00000477773.1	0	ENSG00000058453	CROCC	ciliary rootlet coiled-coil, rootletin
chr1	16960667	16961021	355	*	5	22	2	Exon (ENST00000375541.10/9696, exon 27 of 37)	1	16966028	16970742	4715	1	9696	ENST00000465021.5	-5007	ENSG00000058453	CROCC	ciliary rootlet coiled-coil, rootletin
chr1	16963178	16963589	412	*	9	30	2	Promoter (2-3kb)	1	16966028	16970742	4715	1	9696	ENST00000465021.5	-2439	ENSG00000058453	CROCC	ciliary rootlet coiled-coil, rootletin
chr1	16969470	16969796	327	*	17	48	4	Promoter (<=1kb)	1	16969785	16970967	1183	1	9696	ENST00000465291.1	0	ENSG00000058453	CROCC	ciliary rootlet coiled-coil, rootletin
chr1	16975057	16975446	390	*	12	42	3	Promoter (<=1kb)	1	16976302	16977792	1491	1	105376806	ENST00000654887.1	-856	NA	LOC105376806	uncharacterized LOC105376806
chr1	16978357	16978647	291	*	31	36	4	Promoter (<=1kb)	1	16976249	16978314	2066	2	4237	ENST00000492598.1	-43	ENSG00000117122	MFAP2	microfibril associated protein 2
chr1	16980964	16981684	721	*	184	114	18	Promoter (<=1kb)	1	16975662	16980632	4971	2	4237	ENST00000476788.5	-332	ENSG00000117122	MFAP2	microfibril associated protein 2
chr1	16984604	16985021	418	*	110	68	2	Intron (ENST00000446261.1/ENST00000446261.1, intron 1 of 1)	1	16975662	16980632	4971	2	4237	ENST00000476788.5	-3972	ENSG00000117122	MFAP2	microfibril associated protein 2
chr1	16986209	16986643	435	*	18	21	19	3' UTR	1	16985981	16990003	4023	2	23400	ENST00000502418.1	3360	ENSG00000159363	ATP13A2	ATPase cation transporting 13A2
chr1	16990357	16990642	286	*	12	22	0	Promoter (<=1kb)	1	16985981	16990003	4023	2	23400	ENST00000502418.1	-354	ENSG00000159363	ATP13A2	ATPase cation transporting 13A2
chr1	16996514	16996845	332	*	18	26	4	Promoter (<=1kb)	1	16996034	16996694	661	2	23400	ENST00000509392.1	0	ENSG00000159363	ATP13A2	ATPase cation transporting 13A2
chr1	16997916	16998343	428	*	10	21	0	Promoter (1-2kb)	1	16996034	16996694	661	2	23400	ENST00000509392.1	-1222	ENSG00000159363	ATP13A2	ATPase cation transporting 13A2
chr1	17007417	17007809	393	*	8	26	6	Promoter (1-2kb)	1	17002320	17005765	3446	2	23400	ENST00000509619.1	-1652	ENSG00000159363	ATP13A2	ATPase cation transporting 13A2
chr1	17011105	17011514	410	*	19	58	8	Promoter (<=1kb)	1	17005068	17011757	6690	2	23400	ENST00000617114.5	243	ENSG00000159363	ATP13A2	ATPase cation transporting 13A2
chr1	17011667	17011949	283	*	26	17	6	Promoter (<=1kb)	1	16985958	17011915	25958	2	23400	ENST00000341676.9	0	ENSG00000159363	ATP13A2	ATPase cation transporting 13A2
chr1	17020802	17021177	376	*	5	38	1	Promoter (1-2kb)	1	17018752	17023036	4285	2	6390	ENST00000485092.5	1859	ENSG00000117118	SDHB	succinate dehydrogenase complex iron sulfur subunit B
chr1	17029798	17030130	333	*	24	1	5	Intron (ENST00000491274.6/6390, intron 3 of 7)	1	17018752	17023160	4409	2	6390	ENST00000475049.5	-6638	ENSG00000117118	SDHB	succinate dehydrogenase complex iron sulfur subunit B
chr1	17031175	17031461	287	*	3	22	2	Intron (ENST00000491274.6/6390, intron 3 of 7)	1	17018752	17023160	4409	2	6390	ENST00000475049.5	-8015	ENSG00000117118	SDHB	succinate dehydrogenase complex iron sulfur subunit B
chr1	17053834	17054721	888	*	137	93	18	Promoter (<=1kb)	1	17018679	17054149	35471	2	6390	ENST00000714029.1	0	ENSG00000117118	SDHB	succinate dehydrogenase complex iron sulfur subunit B
chr1	17061970	17062385	416	*	79	24	2	Distal Intergenic	1	17018722	17054151	35430	2	6390	ENST00000714034.1	-7819	ENSG00000117118	SDHB	succinate dehydrogenase complex iron sulfur subunit B
chr1	17063570	17063934	365	*	69	40	7	Distal Intergenic	1	17018722	17054151	35430	2	6390	ENST00000714034.1	-9419	ENSG00000117118	SDHB	succinate dehydrogenase complex iron sulfur subunit B
chr1	17081065	17081413	349	*	2	12	2	Promoter (2-3kb)	1	17067786	17083426	15641	2	11240	ENST00000466151.1	2013	ENSG00000117115	PADI2	peptidyl arginine deiminase 2
chr1	17084735	17085030	296	*	6	16	0	Promoter (1-2kb)	1	17067786	17083426	15641	2	11240	ENST00000466151.1	-1309	ENSG00000117115	PADI2	peptidyl arginine deiminase 2
chr1	17093627	17093913	287	*	10	38	0	Exon (ENST00000375486.9/11240, exon 5 of 16)	1	17067786	17083426	15641	2	11240	ENST00000466151.1	-10201	ENSG00000117115	PADI2	peptidyl arginine deiminase 2
chr1	17107918	17108251	334	*	11	35	3	Intron (ENST00000375486.9/11240, intron 1 of 15)	1	17079031	17119435	40405	2	11240	ENST00000375481.1	11184	ENSG00000117115	PADI2	peptidyl arginine deiminase 2
chr1	17120126	17120458	333	*	15	34	7	Promoter (<=1kb)	1	17066761	17119451	52691	2	11240	ENST00000375486.9	-675	ENSG00000117115	PADI2	peptidyl arginine deiminase 2
chr1	17121077	17121485	409	*	8	42	2	Promoter (1-2kb)	1	17066761	17119451	52691	2	11240	ENST00000375486.9	-1626	ENSG00000117115	PADI2	peptidyl arginine deiminase 2
chr1	17127973	17129072	1100	*	159	122	22	Distal Intergenic	1	17066761	17119451	52691	2	11240	ENST00000375486.9	-8522	ENSG00000117115	PADI2	peptidyl arginine deiminase 2
chr1	17149076	17149412	337	*	21	24	1	Distal Intergenic	1	17066761	17119451	52691	2	11240	ENST00000375486.9	-29625	ENSG00000117115	PADI2	peptidyl arginine deiminase 2
chr1	17155278	17155679	402	*	35	43	11	Distal Intergenic	1	17189783	17197617	7835	1	400743	ENST00000412427.1	-34104	ENSG00000204362	LINC02783	long intergenic non-protein coding RNA 2783
chr1	17167915	17169501	1587	*	201	167	50	Distal Intergenic	1	17189783	17197617	7835	1	400743	ENST00000412427.1	-20282	ENSG00000204362	LINC02783	long intergenic non-protein coding RNA 2783
chr1	17183756	17184208	453	*	17	42	12	Distal Intergenic	1	17189783	17197617	7835	1	400743	ENST00000412427.1	-5575	ENSG00000204362	LINC02783	long intergenic non-protein coding RNA 2783
chr1	17186678	17187072	395	*	41	36	26	Promoter (2-3kb)	1	17189783	17197617	7835	1	400743	ENST00000412427.1	-2711	ENSG00000204362	LINC02783	long intergenic non-protein coding RNA 2783
chr1	17190036	17190572	537	*	176	128	23	Promoter (<=1kb)	1	17189789	17196387	6599	1	400743	ENST00000634972.1	247	ENSG00000204362	LINC02783	long intergenic non-protein coding RNA 2783
chr1	17198746	17199454	709	*	128	80	22	Intron (ENST00000635428.1/ENST00000635428.1, intron 1 of 4)	1	17205128	17246007	40880	1	29943	ENST00000375471.5	-5674	ENSG00000142623	PADI1	peptidyl arginine deiminase 1
chr1	17207204	17207514	311	*	40	63	10	Promoter (2-3kb)	1	17205128	17246007	40880	1	29943	ENST00000375471.5	2076	ENSG00000142623	PADI1	peptidyl arginine deiminase 1
chr1	17207804	17208846	1043	*	183	111	53	Promoter (2-3kb)	1	17205128	17246007	40880	1	29943	ENST00000375471.5	2676	ENSG00000142623	PADI1	peptidyl arginine deiminase 1
chr1	17215463	17216075	613	*	65	92	2	Intron (ENST00000375471.5/29943, intron 1 of 15)	1	17223487	17226158	2672	1	29943	ENST00000483501.1	-7412	ENSG00000142623	PADI1	peptidyl arginine deiminase 1
chr1	17232428	17232744	317	*	63	30	1	Intron (ENST00000375471.5/29943, intron 10 of 15)	1	17239632	17245968	6337	1	29943	ENST00000648847.1	-6888	ENSG00000142623	PADI1	peptidyl arginine deiminase 1
chr1	17232795	17233155	361	*	65	51	0	Exon (ENST00000375471.5/29943, exon 11 of 16)	1	17239632	17245968	6337	1	29943	ENST00000648847.1	-6477	ENSG00000142623	PADI1	peptidyl arginine deiminase 1
chr1	17233757	17234151	395	*	118	63	21	Intron (ENST00000375471.5/29943, intron 11 of 15)	1	17239632	17245968	6337	1	29943	ENST00000648847.1	-5481	ENSG00000142623	PADI1	peptidyl arginine deiminase 1
chr1	17246155	17246720	566	*	44	56	0	Promoter (2-3kb)	1	17249098	17284233	35136	1	51702	ENST00000375460.3	-2378	ENSG00000142619	PADI3	peptidyl arginine deiminase 3
chr1	17250328	17250719	392	*	62	15	5	Promoter (1-2kb)	1	17249098	17284233	35136	1	51702	ENST00000375460.3	1230	ENSG00000142619	PADI3	peptidyl arginine deiminase 3
chr1	17251848	17252220	373	*	67	46	6	Promoter (2-3kb)	1	17249098	17284233	35136	1	51702	ENST00000375460.3	2750	ENSG00000142619	PADI3	peptidyl arginine deiminase 3
chr1	17265153	17265460	308	*	26	30	3	Intron (ENST00000375460.3/51702, intron 3 of 15)	1	17277889	17277975	87	1	100616188	ENST00000582732.1	-12429	ENSG00000266634	MIR3972	microRNA 3972
chr1	17266380	17266731	352	*	7	34	0	Exon (ENST00000375460.3/51702, exon 5 of 16)	1	17277889	17277975	87	1	100616188	ENST00000582732.1	-11158	ENSG00000266634	MIR3972	microRNA 3972
chr1	17274830	17275314	485	*	69	79	8	Promoter (2-3kb)	1	17277889	17277975	87	1	100616188	ENST00000582732.1	-2575	ENSG00000266634	MIR3972	microRNA 3972
chr1	17287181	17287470	290	*	24	39	18	Distal Intergenic	1	17277889	17277975	87	1	100616188	ENST00000582732.1	9292	ENSG00000266634	MIR3972	microRNA 3972
chr1	17305209	17305497	289	*	10	20	2	Promoter (2-3kb)	1	17308195	17334796	26602	1	23569	ENST00000375453.5	-2698	ENSG00000159339	PADI4	peptidyl arginine deiminase 4
chr1	17314726	17315076	351	*	2	43	0	Intron (ENST00000375453.5/23569, intron 1 of 3)	1	17308197	17364004	55808	1	23569	ENST00000375448.4	6529	ENSG00000159339	PADI4	peptidyl arginine deiminase 4
chr1	17372452	17372801	350	*	16	11	2	Promoter (<=1kb)	1	17372196	17401699	29504	1	353238	ENST00000619609.1	256	ENSG00000276747	PADI6	peptidyl arginine deiminase 6
chr1	17377813	17378174	362	*	2	15	1	Intron (ENST00000619609.1/353238, intron 3 of 15)	1	17372196	17401699	29504	1	353238	ENST00000619609.1	5617	ENSG00000276747	PADI6	peptidyl arginine deiminase 6
chr1	17386506	17386817	312	*	8	25	2	Intron (ENST00000619609.1/353238, intron 6 of 15)	1	17372196	17401699	29504	1	353238	ENST00000619609.1	14310	ENSG00000276747	PADI6	peptidyl arginine deiminase 6
chr1	17391770	17392394	625	*	21	64	4	Exon (ENST00000619609.1/353238, exon 9 of 16)	1	17406760	17407382	623	1	114515514	ENST00000439577.1	-14366	ENSG00000227751	RCC2-AS1	RCC2 antisense RNA 1
chr1	17409361	17409669	309	*	13	18	0	Promoter (2-3kb)	1	17406760	17407382	623	1	114515514	ENST00000439577.1	2601	ENSG00000227751	RCC2-AS1	RCC2 antisense RNA 1
chr1	17417116	17417431	316	*	2	13	0	Intron (ENST00000375436.9/55920, intron 7 of 12)	1	17406760	17407382	623	1	114515514	ENST00000439577.1	10356	ENSG00000227751	RCC2-AS1	RCC2 antisense RNA 1
chr1	17436425	17436927	503	*	16	56	6	Promoter (1-2kb)	1	17408676	17438561	29886	2	55920	ENST00000375433.3	1634	ENSG00000179051	RCC2	regulator of chromosome condensation 2
chr1	17443314	17443807	494	*	83	32	16	Distal Intergenic	1	17406760	17439677	32918	2	55920	ENST00000375436.9	-3637	ENSG00000179051	RCC2	regulator of chromosome condensation 2
chr1	17459960	17460644	685	*	18	45	11	Distal Intergenic	1	17406760	17439677	32918	2	55920	ENST00000375436.9	-20283	ENSG00000179051	RCC2	regulator of chromosome condensation 2
chr1	17470357	17470754	398	*	3	37	0	Distal Intergenic	1	17406760	17439677	32918	2	55920	ENST00000375436.9	-30680	ENSG00000179051	RCC2	regulator of chromosome condensation 2
chr1	17477381	17477746	366	*	16	27	4	Distal Intergenic	1	17406760	17439677	32918	2	55920	ENST00000375436.9	-37704	ENSG00000179051	RCC2	regulator of chromosome condensation 2
chr1	17488815	17489088	274	*	15	24	1	Distal Intergenic	1	17406760	17439677	32918	2	55920	ENST00000375436.9	-49138	ENSG00000179051	RCC2	regulator of chromosome condensation 2
chr1	17490081	17490411	331	*	12	26	2	Distal Intergenic	1	17539698	17697869	158172	1	55160	ENST00000361221.8	-49287	ENSG00000074964	ARHGEF10L	Rho guanine nucleotide exchange factor 10 like
chr1	17520315	17520626	312	*	4	23	13	Distal Intergenic	1	17539698	17697869	158172	1	55160	ENST00000361221.8	-19072	ENSG00000074964	ARHGEF10L	Rho guanine nucleotide exchange factor 10 like
chr1	17532089	17532733	645	*	20	43	0	Distal Intergenic	1	17539698	17697869	158172	1	55160	ENST00000361221.8	-6965	ENSG00000074964	ARHGEF10L	Rho guanine nucleotide exchange factor 10 like
chr1	17545159	17545890	732	*	145	84	18	Intron (ENST00000361221.8/55160, intron 1 of 28)	1	17539698	17697869	158172	1	55160	ENST00000361221.8	5461	ENSG00000074964	ARHGEF10L	Rho guanine nucleotide exchange factor 10 like
chr1	17547056	17547403	348	*	18	54	0	Intron (ENST00000361221.8/55160, intron 1 of 28)	1	17539698	17697869	158172	1	55160	ENST00000361221.8	7358	ENSG00000074964	ARHGEF10L	Rho guanine nucleotide exchange factor 10 like
chr1	17551646	17552096	451	*	103	43	7	Intron (ENST00000361221.8/55160, intron 1 of 28)	1	17539698	17697869	158172	1	55160	ENST00000361221.8	11948	ENSG00000074964	ARHGEF10L	Rho guanine nucleotide exchange factor 10 like
chr1	17553774	17554637	864	*	190	159	24	Intron (ENST00000361221.8/55160, intron 1 of 28)	1	17539698	17697869	158172	1	55160	ENST00000361221.8	14076	ENSG00000074964	ARHGEF10L	Rho guanine nucleotide exchange factor 10 like
chr1	17559549	17559823	275	*	19	34	4	Intron (ENST00000361221.8/55160, intron 1 of 28)	1	17539698	17697869	158172	1	55160	ENST00000361221.8	19851	ENSG00000074964	ARHGEF10L	Rho guanine nucleotide exchange factor 10 like
chr1	17568100	17568386	287	*	16	43	6	Intron (ENST00000361221.8/55160, intron 1 of 28)	1	17580553	17697649	117097	1	55160	ENST00000375415.5	-12167	ENSG00000074964	ARHGEF10L	Rho guanine nucleotide exchange factor 10 like
chr1	17569268	17570677	1410	*	165	215	31	Intron (ENST00000361221.8/55160, intron 1 of 28)	1	17580553	17697649	117097	1	55160	ENST00000375415.5	-9876	ENSG00000074964	ARHGEF10L	Rho guanine nucleotide exchange factor 10 like
chr1	17580107	17580533	427	*	23	46	4	Promoter (<=1kb)	1	17580553	17697649	117097	1	55160	ENST00000375415.5	-20	ENSG00000074964	ARHGEF10L	Rho guanine nucleotide exchange factor 10 like
chr1	17582010	17582498	489	*	34	62	18	Promoter (1-2kb)	1	17580553	17697649	117097	1	55160	ENST00000375415.5	1457	ENSG00000074964	ARHGEF10L	Rho guanine nucleotide exchange factor 10 like
chr1	17585961	17586769	809	*	223	89	49	Intron (ENST00000361221.8/55160, intron 2 of 28)	1	17580553	17697649	117097	1	55160	ENST00000375415.5	5408	ENSG00000074964	ARHGEF10L	Rho guanine nucleotide exchange factor 10 like
chr1	17599675	17600258	584	*	13	56	0	Promoter (1-2kb)	1	17602171	17604882	2712	1	55160	ENST00000482892.1	-1913	ENSG00000074964	ARHGEF10L	Rho guanine nucleotide exchange factor 10 like
chr1	17624180	17625133	954	*	146	84	20	Promoter (<=1kb)	1	17626007	17697868	71862	1	55160	ENST00000167825.5	-874	ENSG00000074964	ARHGEF10L	Rho guanine nucleotide exchange factor 10 like
chr1	17632626	17633055	430	*	61	83	3	Promoter (1-2kb)	1	17634257	17638003	3747	1	55160	ENST00000482359.1	-1202	ENSG00000074964	ARHGEF10L	Rho guanine nucleotide exchange factor 10 like
chr1	17662903	17663192	290	*	16	36	8	Intron (ENST00000361221.8/55160, intron 25 of 28)	1	17639753	17654665	14913	1	55160	ENST00000466782.1	23150	ENSG00000074964	ARHGEF10L	Rho guanine nucleotide exchange factor 10 like
chr1	17663719	17664024	306	*	0	21	4	Intron (ENST00000361221.8/55160, intron 25 of 28)	1	17639753	17654665	14913	1	55160	ENST00000466782.1	23966	ENSG00000074964	ARHGEF10L	Rho guanine nucleotide exchange factor 10 like
chr1	17674415	17674909	495	*	14	36	2	Intron (ENST00000361221.8/55160, intron 26 of 28)	1	17694047	17697874	3828	1	55160	ENST00000495593.1	-19138	ENSG00000074964	ARHGEF10L	Rho guanine nucleotide exchange factor 10 like
chr1	17681573	17681870	298	*	5	5	13	Intron (ENST00000361221.8/55160, intron 26 of 28)	1	17694047	17697874	3828	1	55160	ENST00000495593.1	-12177	ENSG00000074964	ARHGEF10L	Rho guanine nucleotide exchange factor 10 like
chr1	17683016	17683324	309	*	10	17	2	Intron (ENST00000361221.8/55160, intron 26 of 28)	1	17694047	17697874	3828	1	55160	ENST00000495593.1	-10723	ENSG00000074964	ARHGEF10L	Rho guanine nucleotide exchange factor 10 like
chr1	17696995	17697285	291	*	8	24	0	Promoter (2-3kb)	1	17694047	17697874	3828	1	55160	ENST00000495593.1	2948	ENSG00000074964	ARHGEF10L	Rho guanine nucleotide exchange factor 10 like
chr1	17703318	17703785	468	*	10	31	0	Distal Intergenic	1	17694047	17697874	3828	1	55160	ENST00000495593.1	9271	ENSG00000074964	ARHGEF10L	Rho guanine nucleotide exchange factor 10 like
chr1	17719661	17720356	696	*	25	62	6	Promoter (1-2kb)	1	17717687	17749978	32292	1	107984028	ENST00000430540.1	1974	ENSG00000236648	LINC02810	long intergenic non-protein coding RNA 2810
chr1	17722371	17722682	312	*	5	31	2	Intron (ENST00000430540.1/107984028, intron 3 of 3)	1	17717687	17749978	32292	1	107984028	ENST00000430540.1	4684	ENSG00000236648	LINC02810	long intergenic non-protein coding RNA 2810
chr1	17735370	17735792	423	*	3	12	16	Intron (ENST00000430540.1/107984028, intron 3 of 3)	1	17717687	17749978	32292	1	107984028	ENST00000430540.1	17683	ENSG00000236648	LINC02810	long intergenic non-protein coding RNA 2810
chr1	17736091	17736478	388	*	12	26	2	Intron (ENST00000430540.1/107984028, intron 3 of 3)	1	17717687	17749978	32292	1	107984028	ENST00000430540.1	18404	ENSG00000236648	LINC02810	long intergenic non-protein coding RNA 2810
chr1	17744925	17745341	417	*	23	4	4	Intron (ENST00000430540.1/107984028, intron 3 of 3)	1	17755333	17827063	71731	1	81569	ENST00000375406.2	-9992	ENSG00000117148	ACTL8	actin like 8
chr1	17747264	17747739	476	*	5	32	0	Intron (ENST00000430540.1/107984028, intron 3 of 3)	1	17755333	17827063	71731	1	81569	ENST00000375406.2	-7594	ENSG00000117148	ACTL8	actin like 8
chr1	17749545	17749856	312	*	0	0	8	Exon (ENST00000430540.1/107984028, exon 4 of 4)	1	17755333	17827063	71731	1	81569	ENST00000375406.2	-5477	ENSG00000117148	ACTL8	actin like 8
chr1	17765732	17766155	424	*	147	52	16	Intron (ENST00000375406.2/81569, intron 1 of 2)	1	17755333	17827063	71731	1	81569	ENST00000375406.2	10399	ENSG00000117148	ACTL8	actin like 8
chr1	17768375	17769684	1310	*	273	395	30	Intron (ENST00000375406.2/81569, intron 1 of 2)	1	17755333	17827063	71731	1	81569	ENST00000375406.2	13042	ENSG00000117148	ACTL8	actin like 8
chr1	17775690	17775963	274	*	8	8	12	Intron (ENST00000375406.2/81569, intron 1 of 2)	1	17755333	17827063	71731	1	81569	ENST00000375406.2	20357	ENSG00000117148	ACTL8	actin like 8
chr1	17797833	17798157	325	*	29	21	0	Intron (ENST00000375406.2/81569, intron 1 of 2)	1	17822982	17827061	4080	1	81569	ENST00000617065.1	-24825	ENSG00000117148	ACTL8	actin like 8
chr1	17818307	17819100	794	*	2	38	2	Intron (ENST00000375406.2/81569, intron 1 of 2)	1	17822982	17827061	4080	1	81569	ENST00000617065.1	-3882	ENSG00000117148	ACTL8	actin like 8
chr1	17832536	17832942	407	*	12	18	0	Distal Intergenic	1	17822982	17827061	4080	1	81569	ENST00000617065.1	9554	ENSG00000117148	ACTL8	actin like 8
chr1	17838239	17838765	527	*	7	33	6	Distal Intergenic	1	17822982	17827061	4080	1	81569	ENST00000617065.1	15257	ENSG00000117148	ACTL8	actin like 8
chr1	17844503	17844897	395	*	12	21	0	Distal Intergenic	1	17822982	17827061	4080	1	81569	ENST00000617065.1	21521	ENSG00000117148	ACTL8	actin like 8
chr1	17845789	17846232	444	*	21	0	4	Distal Intergenic	1	17822982	17827061	4080	1	81569	ENST00000617065.1	22807	ENSG00000117148	ACTL8	actin like 8
chr1	17865942	17866920	979	*	183	113	24	Distal Intergenic	1	17822982	17827061	4080	1	81569	ENST00000617065.1	42960	ENSG00000117148	ACTL8	actin like 8
chr1	17867465	17868145	681	*	51	67	11	Distal Intergenic	1	17822982	17827061	4080	1	81569	ENST00000617065.1	44483	ENSG00000117148	ACTL8	actin like 8
chr1	17874494	17874867	374	*	82	90	26	Distal Intergenic	1	17822982	17827061	4080	1	81569	ENST00000617065.1	51512	ENSG00000117148	ACTL8	actin like 8
chr1	17875305	17876223	919	*	197	190	12	Distal Intergenic	1	17822982	17827061	4080	1	81569	ENST00000617065.1	52323	ENSG00000117148	ACTL8	actin like 8
chr1	17886852	17887251	400	*	9	30	6	Distal Intergenic	1	17822982	17827061	4080	1	81569	ENST00000617065.1	63870	ENSG00000117148	ACTL8	actin like 8
chr1	17904512	17904849	338	*	1	28	2	Distal Intergenic	1	17822982	17827061	4080	1	81569	ENST00000617065.1	81530	ENSG00000117148	ACTL8	actin like 8
chr1	17946535	17946919	385	*	4	16	2	Distal Intergenic	1	18015712	18045612	29901	1	105376812	ENST00000641892.1	-68793	NA	LOC105376812	uncharacterized LOC105376812
chr1	17953523	17953794	272	*	2	12	0	Distal Intergenic	1	18015712	18045612	29901	1	105376812	ENST00000641892.1	-61918	NA	LOC105376812	uncharacterized LOC105376812
chr1	17967071	17967374	304	*	0	32	0	Distal Intergenic	1	18015712	18045612	29901	1	105376812	ENST00000641892.1	-48338	NA	LOC105376812	uncharacterized LOC105376812
chr1	17975098	17975772	675	*	9	2	18	Distal Intergenic	1	18015712	18045612	29901	1	105376812	ENST00000641892.1	-39940	NA	LOC105376812	uncharacterized LOC105376812
chr1	18013494	18013858	365	*	0	12	3	Promoter (1-2kb)	1	18015712	18045612	29901	1	105376812	ENST00000641892.1	-1854	NA	LOC105376812	uncharacterized LOC105376812
chr1	18034081	18034571	491	*	2	4	12	Intron (ENST00000641892.1/105376812, intron 1 of 3)	1	18015712	18045612	29901	1	105376812	ENST00000641892.1	18369	NA	LOC105376812	uncharacterized LOC105376812
chr1	18034675	18034962	288	*	0	18	0	Intron (ENST00000641892.1/105376812, intron 1 of 3)	1	18015712	18045612	29901	1	105376812	ENST00000641892.1	18963	NA	LOC105376812	uncharacterized LOC105376812
chr1	18035598	18035881	284	*	0	18	0	Exon (ENST00000641892.1/105376812, exon 2 of 4)	1	18015712	18045612	29901	1	105376812	ENST00000641892.1	19886	NA	LOC105376812	uncharacterized LOC105376812
chr1	18064443	18065342	900	*	2	28	4	Promoter (<=1kb)	1	18065657	18074412	8756	1	101927876	ENST00000569711.1	-315	ENSG00000261781	LINC01654	long intergenic non-protein coding RNA 1654
chr1	18066411	18066760	350	*	0	26	1	Promoter (<=1kb)	1	18065657	18074412	8756	1	101927876	ENST00000569711.1	754	ENSG00000261781	LINC01654	long intergenic non-protein coding RNA 1654
chr1	18067483	18067769	287	*	0	17	0	Promoter (1-2kb)	1	18065657	18074412	8756	1	101927876	ENST00000569711.1	1826	ENSG00000261781	LINC01654	long intergenic non-protein coding RNA 1654
chr1	18100312	18100871	560	*	0	34	2	Distal Intergenic	1	18107798	18378483	270686	1	84966	ENST00000251296.4	-6927	ENSG00000117154	IGSF21	immunoglobin superfamily member 21
chr1	18131380	18131773	394	*	6	23	0	Intron (ENST00000251296.4/84966, intron 1 of 9)	1	18107798	18378483	270686	1	84966	ENST00000251296.4	23582	ENSG00000117154	IGSF21	immunoglobin superfamily member 21
chr1	18133431	18133735	305	*	1	17	0	Intron (ENST00000251296.4/84966, intron 1 of 9)	1	18107798	18378483	270686	1	84966	ENST00000251296.4	25633	ENSG00000117154	IGSF21	immunoglobin superfamily member 21
chr1	18150321	18150775	455	*	6	27	0	Intron (ENST00000251296.4/84966, intron 1 of 9)	1	18166929	18179346	12418	2	105376814	ENST00000419667.2	28571	NA	IGSF21-AS1	IGSF21 antisense RNA 1
chr1	18158842	18159156	315	*	2	10	8	Intron (ENST00000251296.4/84966, intron 1 of 9)	1	18166929	18179346	12418	2	105376814	ENST00000419667.2	20190	NA	IGSF21-AS1	IGSF21 antisense RNA 1
chr1	18160361	18160827	467	*	3	16	0	Intron (ENST00000251296.4/84966, intron 1 of 9)	1	18166929	18179346	12418	2	105376814	ENST00000419667.2	18519	NA	IGSF21-AS1	IGSF21 antisense RNA 1
chr1	18167379	18167741	363	*	7	12	0	Intron (ENST00000251296.4/84966, intron 1 of 9)	1	18166929	18179346	12418	2	105376814	ENST00000419667.2	11605	NA	IGSF21-AS1	IGSF21 antisense RNA 1
chr1	18221993	18222743	751	*	12	46	0	Intron (ENST00000251296.4/84966, intron 1 of 9)	1	18166929	18179346	12418	2	105376814	ENST00000419667.2	-42647	NA	IGSF21-AS1	IGSF21 antisense RNA 1
chr1	18268859	18269345	487	*	1	21	0	Intron (ENST00000251296.4/84966, intron 2 of 9)	1	18278845	18376367	97523	1	84966	ENST00000412684.3	-9500	ENSG00000117154	IGSF21	immunoglobin superfamily member 21
chr1	18294856	18295196	341	*	2	19	0	Intron (ENST00000251296.4/84966, intron 3 of 9)	1	18278845	18376367	97523	1	84966	ENST00000412684.3	16011	ENSG00000117154	IGSF21	immunoglobin superfamily member 21
chr1	18315322	18315727	406	*	3	13	0	Intron (ENST00000251296.4/84966, intron 3 of 9)	1	18278845	18376367	97523	1	84966	ENST00000412684.3	36477	ENSG00000117154	IGSF21	immunoglobin superfamily member 21
chr1	18358916	18359195	280	*	0	12	0	Promoter (2-3kb)	1	18361367	18378483	17117	1	84966	ENST00000497331.2	-2172	ENSG00000117154	IGSF21	immunoglobin superfamily member 21
chr1	18402856	18403130	275	*	2	22	0	Distal Intergenic	1	18385829	18388514	2686	1	124903865	ENST00000420211.1	17027	NA	LOC124903865	uncharacterized LOC124903865
chr1	18453882	18454350	469	*	0	16	2	Distal Intergenic	1	18480930	18485974	5045	1	127707	ENST00000400664.3	-26580	ENSG00000179023	KLHDC7A	kelch domain containing 7A
chr1	18459976	18460494	519	*	6	52	0	Distal Intergenic	1	18480930	18485974	5045	1	127707	ENST00000400664.3	-20436	ENSG00000179023	KLHDC7A	kelch domain containing 7A
chr1	18470759	18471105	347	*	4	22	0	Distal Intergenic	1	18480930	18485974	5045	1	127707	ENST00000400664.3	-9825	ENSG00000179023	KLHDC7A	kelch domain containing 7A
chr1	18485239	18485586	348	*	5	25	0	3' UTR	1	18480930	18485974	5045	1	127707	ENST00000400664.3	4309	ENSG00000179023	KLHDC7A	kelch domain containing 7A
chr1	18532564	18532879	316	*	3	32	0	Distal Intergenic	1	18480930	18485974	5045	1	127707	ENST00000400664.3	51634	ENSG00000179023	KLHDC7A	kelch domain containing 7A
chr1	18545458	18545731	274	*	2	0	8	Distal Intergenic	1	18480930	18485974	5045	1	127707	ENST00000400664.3	64528	ENSG00000179023	KLHDC7A	kelch domain containing 7A
chr1	18554187	18554723	537	*	11	35	0	Distal Intergenic	1	18480930	18485974	5045	1	127707	ENST00000400664.3	73257	ENSG00000179023	KLHDC7A	kelch domain containing 7A
chr1	18575118	18575567	450	*	13	32	0	Distal Intergenic	1	18630846	18748866	118021	1	5081	ENST00000420770.7	-55279	ENSG00000009709	PAX7	paired box 7
chr1	18586565	18586872	308	*	0	16	0	Distal Intergenic	1	18630846	18748866	118021	1	5081	ENST00000420770.7	-43974	ENSG00000009709	PAX7	paired box 7
chr1	18588880	18589174	295	*	0	16	0	Distal Intergenic	1	18630846	18748866	118021	1	5081	ENST00000420770.7	-41672	ENSG00000009709	PAX7	paired box 7
chr1	18593913	18594320	408	*	6	26	0	Distal Intergenic	1	18630846	18748866	118021	1	5081	ENST00000420770.7	-36526	ENSG00000009709	PAX7	paired box 7
chr1	18599554	18600045	492	*	3	23	0	Distal Intergenic	1	18630846	18748866	118021	1	5081	ENST00000420770.7	-30801	ENSG00000009709	PAX7	paired box 7
chr1	18603408	18603716	309	*	5	14	0	Distal Intergenic	1	18630846	18748866	118021	1	5081	ENST00000420770.7	-27130	ENSG00000009709	PAX7	paired box 7
chr1	18605555	18605990	436	*	0	5	10	Distal Intergenic	1	18630846	18748866	118021	1	5081	ENST00000420770.7	-24856	ENSG00000009709	PAX7	paired box 7
chr1	18609697	18610105	409	*	1	32	0	Distal Intergenic	1	18630846	18748866	118021	1	5081	ENST00000420770.7	-20741	ENSG00000009709	PAX7	paired box 7
chr1	18617715	18618019	305	*	7	40	1	Distal Intergenic	1	18630846	18748866	118021	1	5081	ENST00000420770.7	-12827	ENSG00000009709	PAX7	paired box 7
chr1	18618151	18618466	316	*	8	0	11	Distal Intergenic	1	18630846	18748866	118021	1	5081	ENST00000420770.7	-12380	ENSG00000009709	PAX7	paired box 7
chr1	18714006	18714377	372	*	4	14	1	Intron (ENST00000420770.7/5081, intron 7 of 8)	1	18632770	18645018	12249	1	5081	ENST00000713642.1	81236	ENSG00000009709	PAX7	paired box 7
chr1	18739125	18739399	275	*	3	17	0	Intron (ENST00000420770.7/5081, intron 8 of 8)	1	18632770	18645018	12249	1	5081	ENST00000713642.1	106355	ENSG00000009709	PAX7	paired box 7
chr1	18747167	18747539	373	*	0	0	11	3' UTR	1	18839599	18859660	20062	2	80834	ENST00000375371.4	112121	ENSG00000179002	TAS1R2	taste 1 receptor member 2
chr1	18760053	18760460	408	*	2	12	0	Distal Intergenic	1	18839599	18859660	20062	2	80834	ENST00000375371.4	99200	ENSG00000179002	TAS1R2	taste 1 receptor member 2
chr1	18780828	18781135	308	*	1	28	0	Distal Intergenic	1	18839599	18859660	20062	2	80834	ENST00000375371.4	78525	ENSG00000179002	TAS1R2	taste 1 receptor member 2
chr1	18805685	18805977	293	*	0	26	1	Distal Intergenic	1	18839599	18859660	20062	2	80834	ENST00000375371.4	53683	ENSG00000179002	TAS1R2	taste 1 receptor member 2
chr1	18811946	18812288	343	*	1	18	8	Distal Intergenic	1	18839599	18859660	20062	2	80834	ENST00000375371.4	47372	ENSG00000179002	TAS1R2	taste 1 receptor member 2
chr1	18820535	18820900	366	*	4	12	1	Distal Intergenic	1	18839599	18859660	20062	2	80834	ENST00000375371.4	38760	ENSG00000179002	TAS1R2	taste 1 receptor member 2
chr1	18825882	18826356	475	*	10	17	0	Distal Intergenic	1	18839599	18859660	20062	2	80834	ENST00000375371.4	33304	ENSG00000179002	TAS1R2	taste 1 receptor member 2
chr1	18854210	18854609	400	*	3	25	0	Exon (ENST00000375371.4/80834, exon 3 of 6)	1	18839599	18859660	20062	2	80834	ENST00000375371.4	5051	ENSG00000179002	TAS1R2	taste 1 receptor member 2
chr1	18871409	18872178	770	*	8	58	2	3' UTR	1	18883202	18883275	74	2	100616120	ENST00000577305.1	11097	ENSG00000265606	MIR4695	microRNA 4695
chr1	18878849	18879280	432	*	0	18	1	Intron (ENST00000290597.9/8659, intron 9 of 15)	1	18883202	18883275	74	2	100616120	ENST00000577305.1	3995	ENSG00000265606	MIR4695	microRNA 4695
chr1	18886510	18886924	415	*	12	33	0	Promoter (<=1kb)	1	18882560	18885619	3060	2	8659	ENST00000454547.1	-891	ENSG00000159423	ALDH4A1	aldehyde dehydrogenase 4 family member A1
chr1	18891867	18892216	350	*	20	30	1	Promoter (<=1kb)	1	18872733	18890891	18159	2	8659	ENST00000538309.5	-976	ENSG00000159423	ALDH4A1	aldehyde dehydrogenase 4 family member A1
chr1	18902362	18902975	614	*	96	114	9	Promoter (<=1kb)	1	18871430	18902553	31124	2	8659	ENST00000290597.9	0	ENSG00000159423	ALDH4A1	aldehyde dehydrogenase 4 family member A1
chr1	18913294	18913604	311	*	57	17	2	Promoter (1-2kb)	1	18908291	18911992	3702	2	126917	ENST00000355609.8	-1302	ENSG00000169991	IFFO2	intermediate filament family orphan 2
chr1	18921960	18922438	479	*	42	71	4	Intron (ENST00000455833.7/126917, intron 1 of 8)	1	18908291	18911992	3702	2	126917	ENST00000355609.8	-9968	ENSG00000169991	IFFO2	intermediate filament family orphan 2
chr1	18926985	18928016	1032	*	207	211	37	Intron (ENST00000455833.7/126917, intron 1 of 8)	1	18908291	18911992	3702	2	126917	ENST00000355609.8	-14993	ENSG00000169991	IFFO2	intermediate filament family orphan 2
chr1	18938728	18939045	318	*	17	35	20	Intron (ENST00000455833.7/126917, intron 1 of 8)	1	18908340	18955698	47359	2	126917	ENST00000416166.1	16653	ENSG00000169991	IFFO2	intermediate filament family orphan 2
chr1	18948811	18949365	555	*	45	86	20	Intron (ENST00000455833.7/126917, intron 1 of 8)	1	18908340	18955698	47359	2	126917	ENST00000416166.1	6333	ENSG00000169991	IFFO2	intermediate filament family orphan 2
chr1	18954362	18954775	414	*	62	60	0	Promoter (<=1kb)	1	18908340	18955698	47359	2	126917	ENST00000416166.1	923	ENSG00000169991	IFFO2	intermediate filament family orphan 2
chr1	18960600	18961033	434	*	2	41	0	Distal Intergenic	1	18904280	18956676	52397	2	126917	ENST00000455833.7	-3924	ENSG00000169991	IFFO2	intermediate filament family orphan 2
chr1	18965790	18966286	497	*	16	31	9	Distal Intergenic	1	18904280	18956676	52397	2	126917	ENST00000455833.7	-9114	ENSG00000169991	IFFO2	intermediate filament family orphan 2
chr1	18967278	18967634	357	*	4	16	6	Distal Intergenic	1	18904280	18956676	52397	2	126917	ENST00000455833.7	-10602	ENSG00000169991	IFFO2	intermediate filament family orphan 2
chr1	18975022	18975354	333	*	7	15	7	Distal Intergenic	1	18904280	18956676	52397	2	126917	ENST00000455833.7	-18346	ENSG00000169991	IFFO2	intermediate filament family orphan 2
chr1	18978137	18978467	331	*	4	10	10	Distal Intergenic	1	18904280	18956676	52397	2	126917	ENST00000455833.7	-21461	ENSG00000169991	IFFO2	intermediate filament family orphan 2
chr1	18985491	18985766	276	*	2	27	8	Distal Intergenic	1	18904280	18956676	52397	2	126917	ENST00000455833.7	-28815	ENSG00000169991	IFFO2	intermediate filament family orphan 2
chr1	19008100	19008449	350	*	19	34	5	Distal Intergenic	1	18904280	18956676	52397	2	126917	ENST00000455833.7	-51424	ENSG00000169991	IFFO2	intermediate filament family orphan 2
chr1	19009622	19011370	1749	*	202	263	41	Distal Intergenic	1	18904280	18956676	52397	2	126917	ENST00000455833.7	-52946	ENSG00000169991	IFFO2	intermediate filament family orphan 2
chr1	19036276	19036614	339	*	7	14	0	Distal Intergenic	1	19074567	19077827	3261	2	23352	ENST00000486515.1	41213	ENSG00000127481	UBR4	ubiquitin protein ligase E3 component n-recognin 4
chr1	19046053	19046496	444	*	0	30	0	Distal Intergenic	1	19074567	19077827	3261	2	23352	ENST00000486515.1	31331	ENSG00000127481	UBR4	ubiquitin protein ligase E3 component n-recognin 4
chr1	19053969	19054247	279	*	7	12	0	Distal Intergenic	1	19074567	19077827	3261	2	23352	ENST00000486515.1	23580	ENSG00000127481	UBR4	ubiquitin protein ligase E3 component n-recognin 4
chr1	19068404	19068804	401	*	15	28	0	Distal Intergenic	1	19074567	19077827	3261	2	23352	ENST00000486515.1	9023	ENSG00000127481	UBR4	ubiquitin protein ligase E3 component n-recognin 4
chr1	19073940	19074220	281	*	3	50	4	Exon (ENST00000606379.1/ENST00000606379.1, exon 1 of 1)	1	19074567	19077827	3261	2	23352	ENST00000486515.1	3607	ENSG00000127481	UBR4	ubiquitin protein ligase E3 component n-recognin 4
chr1	19080347	19080863	517	*	2	35	2	Promoter (<=1kb)	1	19074518	19081306	6789	2	23352	ENST00000459947.5	443	ENSG00000127481	UBR4	ubiquitin protein ligase E3 component n-recognin 4
chr1	19083697	19084028	332	*	15	29	1	Promoter (1-2kb)	1	19074510	19082240	7731	2	23352	ENST00000375225.7	-1457	ENSG00000127481	UBR4	ubiquitin protein ligase E3 component n-recognin 4
chr1	19102449	19103004	556	*	7	30	8	Promoter (1-2kb)	1	19074514	19104916	30403	2	23352	ENST00000375224.1	1912	ENSG00000127481	UBR4	ubiquitin protein ligase E3 component n-recognin 4
chr1	19109811	19110149	339	*	21	5	0	Promoter (<=1kb)	1	19106566	19110558	3993	2	23352	ENST00000494503.1	409	ENSG00000127481	UBR4	ubiquitin protein ligase E3 component n-recognin 4
chr1	19168336	19168917	582	*	5	42	10	Promoter (<=1kb)	1	19121213	19168055	46843	2	23352	ENST00000417040.1	-281	ENSG00000127481	UBR4	ubiquitin protein ligase E3 component n-recognin 4
chr1	19183036	19183486	451	*	0	35	0	Intron (ENST00000375254.8/23352, intron 17 of 105)	1	19150924	19177745	26822	2	23352	ENST00000419533.1	-5291	ENSG00000127481	UBR4	ubiquitin protein ligase E3 component n-recognin 4
chr1	19203441	19203899	459	*	79	53	29	Intron (ENST00000375254.8/23352, intron 1 of 105)	1	19074510	19210266	135757	2	23352	ENST00000375254.8	6367	ENSG00000127481	UBR4	ubiquitin protein ligase E3 component n-recognin 4
chr1	19209434	19210176	743	*	126	89	5	Promoter (<=1kb)	1	19074510	19210266	135757	2	23352	ENST00000375254.8	90	ENSG00000127481	UBR4	ubiquitin protein ligase E3 component n-recognin 4
chr1	19210468	19210977	510	*	55	64	20	Promoter (<=1kb)	1	19210355	19213719	3365	1	101927895	ENST00000690421.2	113	ENSG00000230424	EMC1-AS1	EMC1 antisense RNA 1
chr1	19216218	19216509	292	*	5	17	2	3' UTR	1	19218945	19221205	2261	2	23065	ENST00000461353.1	4696	ENSG00000127463	EMC1	ER membrane protein complex subunit 1
chr1	19229362	19229637	276	*	7	24	2	Promoter (1-2kb)	1	19216805	19228190	11386	2	23065	ENST00000691945.1	-1172	ENSG00000127463	EMC1	ER membrane protein complex subunit 1
chr1	19251356	19251826	471	*	93	110	15	Promoter (<=1kb)	1	19215660	19251524	35865	2	23065	ENST00000477853.6	0	ENSG00000127463	EMC1	ER membrane protein complex subunit 1
chr1	19252428	19252719	292	*	37	32	5	Promoter (<=1kb)	1	19251835	19256052	4218	1	51154	ENST00000493700.1	593	ENSG00000053372	MRTO4	MRT4 homolog, ribosome maturation factor
chr1	19264005	19264367	363	*	1	27	0	Distal Intergenic	1	19257712	19258739	1028	1	51154	ENST00000479559.1	6293	ENSG00000053372	MRTO4	MRT4 homolog, ribosome maturation factor
chr1	19311682	19312674	993	*	248	129	33	Promoter (<=1kb)	1	19312326	19329300	16975	1	54896	ENST00000375153.8	0	ENSG00000040487	SLC66A1	solute carrier family 66 member 1
chr1	19336891	19337315	425	*	29	3	5	Distal Intergenic	1	19339137	19346362	7226	2	832	ENST00000674299.1	9047	ENSG00000077549	CAPZB	capping actin protein of muscle Z-line subunit beta
chr1	19339965	19340313	349	*	3	25	0	3' UTR	1	19339137	19346362	7226	2	832	ENST00000674299.1	6049	ENSG00000077549	CAPZB	capping actin protein of muscle Z-line subunit beta
chr1	19350824	19351239	416	*	2	16	4	Intron (ENST00000264202.8/832, intron 6 of 8)	1	19339137	19346362	7226	2	832	ENST00000674299.1	-4462	ENSG00000077549	CAPZB	capping actin protein of muscle Z-line subunit beta
chr1	19357170	19357523	354	*	4	18	0	3' UTR	1	19339137	19346362	7226	2	832	ENST00000674299.1	-10808	ENSG00000077549	CAPZB	capping actin protein of muscle Z-line subunit beta
chr1	19386258	19386739	482	*	22	44	4	Promoter (<=1kb)	1	19356747	19385797	29051	2	832	ENST00000457768.6	-461	ENSG00000077549	CAPZB	capping actin protein of muscle Z-line subunit beta
chr1	19395607	19396377	771	*	24	84	4	Intron (ENST00000264202.8/832, intron 2 of 8)	1	19356747	19385797	29051	2	832	ENST00000457768.6	-9810	ENSG00000077549	CAPZB	capping actin protein of muscle Z-line subunit beta
chr1	19398284	19398599	316	*	83	38	6	Intron (ENST00000264202.8/832, intron 2 of 8)	1	19356747	19385797	29051	2	832	ENST00000457768.6	-12487	ENSG00000077549	CAPZB	capping actin protein of muscle Z-line subunit beta
chr1	19399538	19400029	492	*	54	84	4	Intron (ENST00000264202.8/832, intron 2 of 8)	1	19356747	19385797	29051	2	832	ENST00000457768.6	-13741	ENSG00000077549	CAPZB	capping actin protein of muscle Z-line subunit beta
chr1	19407989	19408423	435	*	31	20	11	Intron (ENST00000264202.8/832, intron 2 of 8)	1	19339374	19419737	80364	2	832	ENST00000674228.1	11314	ENSG00000077549	CAPZB	capping actin protein of muscle Z-line subunit beta
chr1	19429933	19430585	653	*	116	82	15	Intron (ENST00000264202.8/832, intron 1 of 8)	1	19357522	19420144	62623	2	832	ENST00000489607.5	-9789	ENSG00000077549	CAPZB	capping actin protein of muscle Z-line subunit beta
chr1	19435495	19435808	314	*	22	30	7	Intron (ENST00000264202.8/832, intron 1 of 8)	1	19357522	19420144	62623	2	832	ENST00000489607.5	-15351	ENSG00000077549	CAPZB	capping actin protein of muscle Z-line subunit beta
chr1	19440509	19441088	580	*	93	94	14	Intron (ENST00000264202.8/832, intron 1 of 8)	1	19357522	19420144	62623	2	832	ENST00000489607.5	-20365	ENSG00000077549	CAPZB	capping actin protein of muscle Z-line subunit beta
chr1	19441635	19442119	485	*	44	69	9	Intron (ENST00000264202.8/832, intron 1 of 8)	1	19357522	19420144	62623	2	832	ENST00000489607.5	-21491	ENSG00000077549	CAPZB	capping actin protein of muscle Z-line subunit beta
chr1	19448660	19449133	474	*	100	70	4	5' UTR	1	19357522	19420144	62623	2	832	ENST00000489607.5	-28516	ENSG00000077549	CAPZB	capping actin protein of muscle Z-line subunit beta
chr1	19450772	19451297	526	*	87	66	2	Intron (ENST00000264202.8/832, intron 1 of 8)	1	19357522	19420144	62623	2	832	ENST00000489607.5	-30628	ENSG00000077549	CAPZB	capping actin protein of muscle Z-line subunit beta
chr1	19456844	19457331	488	*	35	61	10	Intron (ENST00000264202.8/832, intron 1 of 8)	1	19484403	19626630	142228	1	440574	ENST00000648702.1	-27072	ENSG00000173436	MICOS10	mitochondrial contact site and cristae organizing system subunit 10
chr1	19457353	19457669	317	*	24	38	0	Intron (ENST00000264202.8/832, intron 1 of 8)	1	19484403	19626630	142228	1	440574	ENST00000648702.1	-26734	ENSG00000173436	MICOS10	mitochondrial contact site and cristae organizing system subunit 10
chr1	19466210	19466505	296	*	15	32	1	Intron (ENST00000264202.8/832, intron 1 of 8)	1	19484403	19626630	142228	1	440574	ENST00000648702.1	-17898	ENSG00000173436	MICOS10	mitochondrial contact site and cristae organizing system subunit 10
chr1	19468994	19469901	908	*	135	56	19	Intron (ENST00000264202.8/832, intron 1 of 8)	1	19484403	19626630	142228	1	440574	ENST00000648702.1	-14502	ENSG00000173436	MICOS10	mitochondrial contact site and cristae organizing system subunit 10
chr1	19471092	19471592	501	*	19	16	28	Intron (ENST00000264202.8/832, intron 1 of 8)	1	19484403	19626630	142228	1	440574	ENST00000648702.1	-12811	ENSG00000173436	MICOS10	mitochondrial contact site and cristae organizing system subunit 10
chr1	19477994	19478363	370	*	16	44	6	Intron (ENST00000264202.8/832, intron 1 of 8)	1	19484403	19626630	142228	1	440574	ENST00000648702.1	-6040	ENSG00000173436	MICOS10	mitochondrial contact site and cristae organizing system subunit 10
chr1	19485333	19486353	1021	*	130	83	28	Promoter (<=1kb)	1	19338775	19485539	146765	2	832	ENST00000264202.8	0	ENSG00000077549	CAPZB	capping actin protein of muscle Z-line subunit beta
chr1	19500376	19500730	355	*	2	26	6	Intron (ENST00000648702.1/440574, intron 1 of 3)	1	19356655	19485539	128885	2	832	ENST00000459967.6	-14837	ENSG00000077549	CAPZB	capping actin protein of muscle Z-line subunit beta
chr1	19509242	19509604	363	*	2	13	0	Intron (ENST00000648702.1/440574, intron 1 of 3)	1	19356655	19485539	128885	2	832	ENST00000459967.6	-23703	ENSG00000077549	CAPZB	capping actin protein of muscle Z-line subunit beta
chr1	19539165	19539570	406	*	5	15	6	Intron (ENST00000648702.1/440574, intron 1 of 3)	1	19356655	19485539	128885	2	832	ENST00000459967.6	-53626	ENSG00000077549	CAPZB	capping actin protein of muscle Z-line subunit beta
chr1	19542359	19542725	367	*	2	6	12	Intron (ENST00000648702.1/440574, intron 1 of 3)	1	19591802	19596832	5031	2	105378614	ENST00000416470.1	54107	ENSG00000235185	MICOS10-DT	MICOS10 divergent transcript
chr1	19554988	19555409	422	*	2	22	1	Intron (ENST00000648702.1/440574, intron 1 of 3)	1	19591802	19596832	5031	2	105378614	ENST00000416470.1	41423	ENSG00000235185	MICOS10-DT	MICOS10 divergent transcript
chr1	19572447	19572889	443	*	5	32	0	Intron (ENST00000648702.1/440574, intron 1 of 3)	1	19591802	19596832	5031	2	105378614	ENST00000416470.1	23943	ENSG00000235185	MICOS10-DT	MICOS10 divergent transcript
chr1	19582007	19582376	370	*	14	16	8	Intron (ENST00000648702.1/440574, intron 1 of 3)	1	19591802	19596832	5031	2	105378614	ENST00000416470.1	14456	ENSG00000235185	MICOS10-DT	MICOS10 divergent transcript
chr1	19583071	19583676	606	*	6	36	9	Intron (ENST00000648702.1/440574, intron 1 of 3)	1	19591802	19596832	5031	2	105378614	ENST00000416470.1	13156	ENSG00000235185	MICOS10-DT	MICOS10 divergent transcript
chr1	19589645	19589965	321	*	11	17	0	Intron (ENST00000648702.1/440574, intron 1 of 3)	1	19591802	19596832	5031	2	105378614	ENST00000416470.1	6867	ENSG00000235185	MICOS10-DT	MICOS10 divergent transcript
chr1	19590821	19591107	287	*	1	23	6	Intron (ENST00000648702.1/440574, intron 1 of 3)	1	19591802	19596832	5031	2	105378614	ENST00000416470.1	5725	ENSG00000235185	MICOS10-DT	MICOS10 divergent transcript
chr1	19596013	19598049	2037	*	325	226	52	Promoter (<=1kb)	1	19596979	19658056	61078	1	100532736	ENST00000602662.1	0	ENSG00000158747	MICOS10-NBL1	MICOS10-NBL1 readthrough
chr1	19605446	19605812	367	*	7	24	4	Promoter (2-3kb)	1	19608114	19608568	455	1	644068	ENST00000457263.1	-2302	NA	RPS14P3	ribosomal protein S14 pseudogene 3
chr1	19612552	19612899	348	*	2	19	1	Intron (ENST00000648702.1/440574, intron 1 of 3)	1	19608114	19608568	455	1	644068	ENST00000457263.1	4438	NA	RPS14P3	ribosomal protein S14 pseudogene 3
chr1	19624969	19625292	324	*	6	20	0	Intron (ENST00000648702.1/440574, intron 3 of 3)	1	19640554	19656934	16381	1	4681	ENST00000428975.5	-15262	ENSG00000158747	NBL1	NBL1, DAN family BMP antagonist
chr1	19640662	19640988	327	*	29	30	2	Promoter (<=1kb)	1	19640554	19656934	16381	1	4681	ENST00000428975.5	108	ENSG00000158747	NBL1	NBL1, DAN family BMP antagonist
chr1	19648181	19648551	371	*	8	34	2	Promoter (<=1kb)	1	19647610	19658456	10847	1	4681	ENST00000548815.2	571	ENSG00000158747	NBL1	NBL1, DAN family BMP antagonist
chr1	19654924	19655195	272	*	5	49	4	5' UTR	1	19647610	19658456	10847	1	4681	ENST00000548815.2	7314	ENSG00000158747	NBL1	NBL1, DAN family BMP antagonist
chr1	19671629	19671956	328	*	0	9	10	Intron (ENST00000289753.2/3362, intron 1 of 2)	1	19664875	19680966	16092	1	3362	ENST00000289753.2	6754	ENSG00000158748	HTR6	5-hydroxytryptamine receptor 6
chr1	19678762	19679186	425	*	25	26	4	Exon (ENST00000289753.2/3362, exon 3 of 3)	1	19664875	19680966	16092	1	3362	ENST00000289753.2	13887	ENSG00000158748	HTR6	5-hydroxytryptamine receptor 6
chr1	19684932	19685260	329	*	7	18	0	Intron (ENST00000375127.5/255104, intron 14 of 15)	1	19694492	19701210	6719	2	255104	ENST00000494342.1	15950	ENSG00000162542	TMCO4	transmembrane and coiled-coil domains 4
chr1	19688043	19688326	284	*	22	20	4	Intron (ENST00000375127.5/255104, intron 14 of 15)	1	19694492	19701210	6719	2	255104	ENST00000494342.1	12884	ENSG00000162542	TMCO4	transmembrane and coiled-coil domains 4
chr1	19695519	19696055	537	*	14	42	4	Intron (ENST00000375127.5/255104, intron 13 of 15)	1	19694492	19701210	6719	2	255104	ENST00000494342.1	5155	ENSG00000162542	TMCO4	transmembrane and coiled-coil domains 4
chr1	19713092	19713457	366	*	23	33	0	Intron (ENST00000375127.5/255104, intron 12 of 15)	1	19694492	19701210	6719	2	255104	ENST00000494342.1	-11882	ENSG00000162542	TMCO4	transmembrane and coiled-coil domains 4
chr1	19720409	19720804	396	*	10	18	0	Intron (ENST00000375127.5/255104, intron 12 of 15)	1	19682242	19738419	56178	2	255104	ENST00000489814.5	17615	ENSG00000162542	TMCO4	transmembrane and coiled-coil domains 4
chr1	19721305	19721692	388	*	8	29	3	Intron (ENST00000375127.5/255104, intron 12 of 15)	1	19682242	19738419	56178	2	255104	ENST00000489814.5	16727	ENSG00000162542	TMCO4	transmembrane and coiled-coil domains 4
chr1	19727279	19727777	499	*	12	37	7	Intron (ENST00000375127.5/255104, intron 12 of 15)	1	19682242	19738419	56178	2	255104	ENST00000489814.5	10642	ENSG00000162542	TMCO4	transmembrane and coiled-coil domains 4
chr1	19735909	19736376	468	*	75	48	12	Promoter (2-3kb)	1	19682242	19738419	56178	2	255104	ENST00000489814.5	2043	ENSG00000162542	TMCO4	transmembrane and coiled-coil domains 4
chr1	19740585	19740915	331	*	17	16	16	Promoter (2-3kb)	1	19682242	19738419	56178	2	255104	ENST00000489814.5	-2166	ENSG00000162542	TMCO4	transmembrane and coiled-coil domains 4
chr1	19742528	19742832	305	*	9	23	3	Intron (ENST00000375127.5/255104, intron 9 of 15)	1	19682242	19738419	56178	2	255104	ENST00000489814.5	-4109	ENSG00000162542	TMCO4	transmembrane and coiled-coil domains 4
chr1	19744311	19744612	302	*	3	33	2	Intron (ENST00000375127.5/255104, intron 9 of 15)	1	19682242	19738419	56178	2	255104	ENST00000489814.5	-5892	ENSG00000162542	TMCO4	transmembrane and coiled-coil domains 4
chr1	19757736	19758040	305	*	63	16	4	Intron (ENST00000375127.5/255104, intron 5 of 15)	1	19750081	19771427	21347	2	255104	ENST00000462171.1	13387	ENSG00000162542	TMCO4	transmembrane and coiled-coil domains 4
chr1	19758288	19758898	611	*	158	95	24	Intron (ENST00000375127.5/255104, intron 5 of 15)	1	19750081	19771427	21347	2	255104	ENST00000462171.1	12529	ENSG00000162542	TMCO4	transmembrane and coiled-coil domains 4
chr1	19765087	19765460	374	*	51	9	12	Intron (ENST00000375127.5/255104, intron 5 of 15)	1	19750081	19771427	21347	2	255104	ENST00000462171.1	5967	ENSG00000162542	TMCO4	transmembrane and coiled-coil domains 4
chr1	19772082	19772444	363	*	18	38	9	Promoter (<=1kb)	1	19750081	19771427	21347	2	255104	ENST00000462171.1	-655	ENSG00000162542	TMCO4	transmembrane and coiled-coil domains 4
chr1	19780257	19780614	358	*	12	53	4	Promoter (<=1kb)	1	19737372	19780764	43393	2	255104	ENST00000489135.5	150	ENSG00000162542	TMCO4	transmembrane and coiled-coil domains 4
chr1	19793133	19793458	326	*	14	19	0	Intron (ENST00000375127.5/255104, intron 1 of 15)	1	19682240	19799344	117105	2	255104	ENST00000375127.5	5886	ENSG00000162542	TMCO4	transmembrane and coiled-coil domains 4
chr1	19799299	19799915	617	*	68	60	17	Promoter (<=1kb)	1	19682240	19799344	117105	2	255104	ENST00000375127.5	0	ENSG00000162542	TMCO4	transmembrane and coiled-coil domains 4
chr1	19807638	19807966	329	*	4	22	0	Distal Intergenic	1	19814367	19819502	5136	1	121847981	ENST00000454736.1	-6401	ENSG00000235434	RNF186-AS1	RNF186 antisense RNA 1
chr1	19814354	19814656	303	*	4	24	8	Promoter (<=1kb)	1	19814367	19819502	5136	1	121847981	ENST00000454736.1	0	ENSG00000235434	RNF186-AS1	RNF186 antisense RNA 1
chr1	19826375	19826843	469	*	3	23	7	Distal Intergenic	1	19814029	19815283	1255	2	54546	ENST00000375121.4	-11092	ENSG00000178828	RNF186	ring finger protein 186
chr1	19828313	19828692	380	*	37	6	6	Distal Intergenic	1	19814029	19815283	1255	2	54546	ENST00000375121.4	-13030	ENSG00000178828	RNF186	ring finger protein 186
chr1	19882210	19882492	283	*	37	44	1	Promoter (<=1kb)	1	19882395	19912945	30551	1	23252	ENST00000375120.4	0	ENSG00000169914	OTUD3	OTU deubiquitinase 3
chr1	19884246	19884573	328	*	12	44	2	Promoter (1-2kb)	1	19882395	19912945	30551	1	23252	ENST00000375120.4	1851	ENSG00000169914	OTUD3	OTU deubiquitinase 3
chr1	19893844	19894169	326	*	13	29	0	Intron (ENST00000375120.4/23252, intron 2 of 7)	1	19890458	19897815	7358	1	23252	ENST00000466697.1	3386	ENSG00000169914	OTUD3	OTU deubiquitinase 3
chr1	19941007	19941347	341	*	4	19	0	Distal Intergenic	1	19920009	19923617	3609	2	30814	ENST00000375116.3	-17390	ENSG00000188784	PLA2G2E	phospholipase A2 group IIE
chr1	19960062	19960394	333	*	2	18	0	Distal Intergenic	1	19978246	19979067	822	2	5320	ENST00000461140.1	18673	ENSG00000188257	PLA2G2A	phospholipase A2 group IIA
chr1	19977943	19978223	281	*	2	17	0	Promoter (<=1kb)	1	19978246	19979067	822	2	5320	ENST00000461140.1	844	ENSG00000188257	PLA2G2A	phospholipase A2 group IIA
chr1	19994969	19995502	534	*	0	46	14	Distal Intergenic	1	19975438	19980416	4979	2	5320	ENST00000375111.7	-14553	ENSG00000188257	PLA2G2A	phospholipase A2 group IIA
chr1	20012572	20013401	830	*	5	47	2	Distal Intergenic	1	20028179	20091190	63012	1	5322	ENST00000486277.5	-14778	ENSG00000127472	PLA2G5	phospholipase A2 group V
chr1	20038136	20038564	429	*	6	21	0	Intron (ENST00000486277.5/5322, intron 1 of 9)	1	20028571	20070414	41844	1	5322	ENST00000498348.1	9565	ENSG00000127472	PLA2G5	phospholipase A2 group V
chr1	20061740	20062030	291	*	6	22	0	Intron (ENST00000486277.5/5322, intron 4 of 9)	1	20070194	20091911	21718	1	5322	ENST00000375108.4	-8164	ENSG00000127472	PLA2G5	phospholipase A2 group V
chr1	20064389	20064691	303	*	10	46	7	Intron (ENST00000486277.5/5322, intron 4 of 9)	1	20070194	20091911	21718	1	5322	ENST00000375108.4	-5503	ENSG00000127472	PLA2G5	phospholipase A2 group V
chr1	20077031	20077306	276	*	0	16	0	Intron (ENST00000486277.5/5322, intron 6 of 9)	1	20070295	20090828	20534	1	5322	ENST00000478803.1	6736	ENSG00000127472	PLA2G5	phospholipase A2 group V
chr1	20090272	20090640	369	*	2	31	0	Exon (ENST00000486277.5/5322, exon 10 of 10)	1	20070295	20090828	20534	1	5322	ENST00000478803.1	19977	ENSG00000127472	PLA2G5	phospholipase A2 group V
chr1	20163184	20163502	319	*	18	2	0	3' UTR	1	20157692	20160566	2875	1	117779438	ENST00000431027.1	5492	ENSG00000227066	LOC117779438	uncharacterized LOC117779438
chr1	20186056	20186449	394	*	4	21	2	Promoter (<=1kb)	1	20186096	20196050	9955	1	127733	ENST00000375099.4	0	ENSG00000162543	UBXN10	UBX domain protein 10
chr1	20196100	20196427	328	*	1	34	0	Downstream (<=300bp)	1	20163055	20186518	23464	2	391013	ENST00000679259.1	-9582	ENSG00000187980	PLA2G2C	phospholipase A2 group IIC
chr1	20200536	20200917	382	*	8	16	0	Distal Intergenic	1	20163055	20186518	23464	2	391013	ENST00000679259.1	-14018	ENSG00000187980	PLA2G2C	phospholipase A2 group IIC
chr1	20234408	20234776	369	*	0	14	2	Distal Intergenic	1	20243095	20244655	1561	1	105376827	ENST00000435552.1	-8319	ENSG00000228105	LINC01757	long intergenic non-protein coding RNA 1757
chr1	20235624	20235954	331	*	1	0	8	Distal Intergenic	1	20243095	20244655	1561	1	105376827	ENST00000435552.1	-7141	ENSG00000228105	LINC01757	long intergenic non-protein coding RNA 1757
chr1	20250585	20251272	688	*	15	35	6	Distal Intergenic	1	20243120	20244664	1545	1	105376827	ENST00000659784.1	7465	ENSG00000228105	LINC01757	long intergenic non-protein coding RNA 1757
chr1	20272117	20272427	311	*	6	8	8	Promoter (<=1kb)	1	20272479	20275005	2527	1	105376828	ENST00000641138.1	-52	NA	LOC105376828	uncharacterized LOC105376828
chr1	20279318	20279730	413	*	9	15	8	Distal Intergenic	1	20272479	20275005	2527	1	105376828	ENST00000641138.1	6839	NA	LOC105376828	uncharacterized LOC105376828
chr1	20279871	20280319	449	*	4	21	0	Distal Intergenic	1	20272479	20275005	2527	1	105376828	ENST00000641138.1	7392	NA	LOC105376828	uncharacterized LOC105376828
chr1	20292846	20293187	342	*	4	16	0	Promoter (1-2kb)	1	20290937	20339222	48286	1	127731	ENST00000473325.5	1909	ENSG00000158816	VWA5B1	von Willebrand factor A domain containing 5B1
chr1	20300466	20300812	347	*	11	18	0	Promoter (2-3kb)	1	20303081	20312942	9862	1	127731	ENST00000530722.5	-2269	ENSG00000158816	VWA5B1	von Willebrand factor A domain containing 5B1
chr1	20308189	20308617	429	*	10	20	0	Intron (ENST00000289815.13/127731, intron 1 of 21)	1	20303081	20314412	11332	1	127731	ENST00000534075.1	5108	ENSG00000158816	VWA5B1	von Willebrand factor A domain containing 5B1
chr1	20318609	20319014	406	*	14	20	0	3' UTR	1	20332915	20354251	21337	1	127731	ENST00000467486.5	-13901	ENSG00000158816	VWA5B1	von Willebrand factor A domain containing 5B1
chr1	20331620	20331974	355	*	4	16	0	Promoter (<=1kb)	1	20332915	20354251	21337	1	127731	ENST00000467486.5	-941	ENSG00000158816	VWA5B1	von Willebrand factor A domain containing 5B1
chr1	20347683	20348006	324	*	12	24	0	Intron (ENST00000289815.13/127731, intron 17 of 21)	1	20332918	20354222	21305	1	127731	ENST00000525343.1	14765	ENSG00000158816	VWA5B1	von Willebrand factor A domain containing 5B1
chr1	20353053	20353762	710	*	11	55	0	3' UTR	1	20332918	20354222	21305	1	127731	ENST00000525343.1	20135	ENSG00000158816	VWA5B1	von Willebrand factor A domain containing 5B1
chr1	20360977	20361296	320	*	3	20	0	Exon (ENST00000426428.5/339505, exon 12 of 12)	1	20332918	20354222	21305	1	127731	ENST00000525343.1	28059	ENSG00000158816	VWA5B1	von Willebrand factor A domain containing 5B1
chr1	20376497	20376798	302	*	23	42	4	Intron (ENST00000426428.5/339505, intron 9 of 11)	1	20332918	20354222	21305	1	127731	ENST00000525343.1	43579	ENSG00000158816	VWA5B1	von Willebrand factor A domain containing 5B1
chr1	20380516	20380895	380	*	65	19	2	Intron (ENST00000426428.5/339505, intron 6 of 11)	1	20332918	20354222	21305	1	127731	ENST00000525343.1	47598	ENSG00000158816	VWA5B1	von Willebrand factor A domain containing 5B1
chr1	20387298	20387714	417	*	0	25	0	Intron (ENST00000426428.5/339505, intron 6 of 11)	1	20398099	20428772	30674	2	339505	ENST00000660748.1	41058	NA	LINC01141	long intergenic non-protein coding RNA 1141
chr1	20410911	20411889	979	*	191	177	13	Intron (ENST00000426428.5/339505, intron 1 of 11)	1	20398099	20428772	30674	2	339505	ENST00000660748.1	16883	NA	LINC01141	long intergenic non-protein coding RNA 1141
chr1	20417924	20418266	343	*	26	32	2	Intron (ENST00000426428.5/339505, intron 1 of 11)	1	20398099	20428772	30674	2	339505	ENST00000660748.1	10506	NA	LINC01141	long intergenic non-protein coding RNA 1141
chr1	20426660	20427891	1232	*	142	153	31	Promoter (<=1kb)	1	20398099	20428772	30674	2	339505	ENST00000660748.1	881	NA	LINC01141	long intergenic non-protein coding RNA 1141
chr1	20436765	20437056	292	*	2	23	0	Distal Intergenic	1	20398716	20431234	32519	2	339505	ENST00000423486.1	-5531	NA	LINC01141	long intergenic non-protein coding RNA 1141
chr1	20474997	20475375	379	*	15	21	0	Promoter (<=1kb)	1	20476222	20478793	2572	1	124903871	ENST00000641552.1	-847	ENSG00000284641	LOC124903871	uncharacterized LOC124903871
chr1	20481195	20482254	1060	*	18	48	6	Promoter (2-3kb)	1	20483187	20484645	1459	2	55450	ENST00000489020.1	2391	ENSG00000162545	CAMK2N1	calcium/calmodulin dependent protein kinase II inhibitor 1
chr1	20494761	20495192	432	*	55	89	6	Distal Intergenic	1	20482391	20486210	3820	2	55450	ENST00000375078.4	-8551	ENSG00000162545	CAMK2N1	calcium/calmodulin dependent protein kinase II inhibitor 1
chr1	20495738	20496520	783	*	94	61	13	Distal Intergenic	1	20482391	20486210	3820	2	55450	ENST00000375078.4	-9528	ENSG00000162545	CAMK2N1	calcium/calmodulin dependent protein kinase II inhibitor 1
chr1	20499139	20499982	844	*	9	78	6	3' UTR	1	20499448	20508151	8704	2	79594	ENST00000264198.5	8169	ENSG00000090432	MUL1	mitochondrial E3 ubiquitin protein ligase 1
chr1	20507547	20508339	793	*	81	40	19	Promoter (<=1kb)	1	20499448	20508151	8704	2	79594	ENST00000264198.5	0	ENSG00000090432	MUL1	mitochondrial E3 ubiquitin protein ligase 1
chr1	20540344	20540761	418	*	26	28	0	Distal Intergenic	1	20552573	20555020	2448	1	163933	ENST00000332947.6	-11812	ENSG00000183114	FAM43B	family with sequence similarity 43 member B
chr1	20549645	20550077	433	*	2	27	2	Promoter (2-3kb)	1	20552573	20555020	2448	1	163933	ENST00000332947.6	-2496	ENSG00000183114	FAM43B	family with sequence similarity 43 member B
chr1	20561182	20561521	340	*	0	22	0	Distal Intergenic	1	20552573	20555020	2448	1	163933	ENST00000332947.6	8609	ENSG00000183114	FAM43B	family with sequence similarity 43 member B
chr1	20572195	20572546	352	*	2	26	0	Distal Intergenic	1	20589086	20618903	29818	1	978	ENST00000461985.1	-16540	ENSG00000158825	CDA	cytidine deaminase
chr1	20578825	20579354	530	*	107	46	23	Distal Intergenic	1	20589086	20618903	29818	1	978	ENST00000461985.1	-9732	ENSG00000158825	CDA	cytidine deaminase
chr1	20587008	20587599	592	*	121	53	25	Promoter (1-2kb)	1	20589086	20618903	29818	1	978	ENST00000461985.1	-1487	ENSG00000158825	CDA	cytidine deaminase
chr1	20588813	20589895	1083	*	188	169	35	Promoter (<=1kb)	1	20589086	20618903	29818	1	978	ENST00000461985.1	0	ENSG00000158825	CDA	cytidine deaminase
chr1	20601362	20601856	495	*	136	81	9	Intron (ENST00000461985.1/978, intron 1 of 2)	1	20589097	20618903	29807	1	978	ENST00000375071.4	12265	ENSG00000158825	CDA	cytidine deaminase
chr1	20603637	20604847	1211	*	394	349	50	Intron (ENST00000461985.1/978, intron 1 of 2)	1	20589097	20618903	29807	1	978	ENST00000375071.4	14540	ENSG00000158825	CDA	cytidine deaminase
chr1	20612003	20612343	341	*	62	69	14	Intron (ENST00000461985.1/978, intron 2 of 2)	1	20633458	20651511	18054	1	65018	ENST00000321556.5	-21115	ENSG00000158828	PINK1	PTEN induced kinase 1
chr1	20612787	20613328	542	*	97	111	7	Intron (ENST00000461985.1/978, intron 2 of 2)	1	20633458	20651511	18054	1	65018	ENST00000321556.5	-20130	ENSG00000158828	PINK1	PTEN induced kinase 1
chr1	20613666	20614486	821	*	236	111	62	Exon (ENST00000375071.4/978, exon 3 of 4)	1	20633458	20651511	18054	1	65018	ENST00000321556.5	-18972	ENSG00000158828	PINK1	PTEN induced kinase 1
chr1	20619013	20619445	433	*	32	56	13	Downstream (<=300bp)	1	20633458	20651511	18054	1	65018	ENST00000321556.5	-14013	ENSG00000158828	PINK1	PTEN induced kinase 1
chr1	20634487	20634818	332	*	30	16	4	Promoter (<=1kb)	1	20633679	20633788	110	1	102464833	ENST00000622012.1	808	ENSG00000284005	MIR6084	microRNA 6084
chr1	20650593	20650897	305	*	9	23	0	Promoter (1-2kb)	1	20642657	20652193	9537	2	100861548	ENST00000451424.1	1296	ENSG00000117242	PINK1-AS	PINK1 antisense RNA
chr1	20653855	20654126	272	*	1	32	6	Promoter (<=1kb)	1	20652634	20653084	451	2	1650	ENST00000475210.1	-771	ENSG00000244038	DDOST	dolichyl-diphosphooligosaccharide--protein glycosyltransferase non-catalytic subunit
chr1	20661209	20662046	838	*	92	125	16	Promoter (<=1kb)	1	20651767	20661544	9778	2	1650	ENST00000415136.6	0	ENSG00000244038	DDOST	dolichyl-diphosphooligosaccharide--protein glycosyltransferase non-catalytic subunit
chr1	20666613	20667049	437	*	14	45	0	Intron (ENST00000477167.5/57576, intron 4 of 5)	1	20651767	20661544	9778	2	1650	ENST00000415136.6	-5069	ENSG00000244038	DDOST	dolichyl-diphosphooligosaccharide--protein glycosyltransferase non-catalytic subunit
chr1	20674403	20674765	363	*	4	16	0	Promoter (1-2kb)	1	20672016	20673020	1005	2	57576	ENST00000463389.1	-1383	ENSG00000117245	KIF17	kinesin family member 17
chr1	20682842	20683153	312	*	4	27	1	Promoter (2-3kb)	1	20664014	20685187	21174	2	57576	ENST00000477167.5	2034	ENSG00000117245	KIF17	kinesin family member 17
chr1	20689535	20689863	329	*	2	16	1	Intron (ENST00000490034.5/57576, intron 2 of 8)	1	20670429	20686375	15947	2	57576	ENST00000498225.1	-3160	ENSG00000117245	KIF17	kinesin family member 17
chr1	20696622	20697242	621	*	92	58	12	Promoter (1-2kb)	1	20664014	20698439	34426	2	57576	ENST00000490034.5	1197	ENSG00000117245	KIF17	kinesin family member 17
chr1	20707841	20708316	476	*	4	46	3	Intron (ENST00000375044.5/57576, intron 4 of 14)	1	20664014	20717491	53478	2	57576	ENST00000375044.5	9175	ENSG00000117245	KIF17	kinesin family member 17
chr1	20715716	20716011	296	*	29	26	3	Promoter (1-2kb)	1	20664014	20717491	53478	2	57576	ENST00000375044.5	1480	ENSG00000117245	KIF17	kinesin family member 17
chr1	20732216	20733875	1660	*	511	362	41	Promoter (<=1kb)	1	20719731	20732703	12973	2	400745	ENST00000444387.7	0	ENSG00000189410	SH2D5	SH2 domain containing 5
chr1	20745896	20746237	342	*	8	34	5	Intron (ENST00000438032.6/50809, intron 11 of 12)	1	20743135	20749747	6613	2	50809	ENST00000488722.5	3510	ENSG00000127483	HP1BP3	heterochromatin protein 1 binding protein 3
chr1	20749632	20749936	305	*	8	18	2	Promoter (<=1kb)	1	20743135	20749747	6613	2	50809	ENST00000488722.5	0	ENSG00000127483	HP1BP3	heterochromatin protein 1 binding protein 3
chr1	20759393	20759757	365	*	7	28	0	Intron (ENST00000438032.6/50809, intron 8 of 12)	1	20745592	20750251	4660	2	50809	ENST00000491748.1	-9142	ENSG00000127483	HP1BP3	heterochromatin protein 1 binding protein 3
chr1	20775293	20776133	841	*	20	40	5	Promoter (<=1kb)	1	20742682	20775005	32324	2	50809	ENST00000375003.6	-288	ENSG00000127483	HP1BP3	heterochromatin protein 1 binding protein 3
chr1	20786079	20787721	1643	*	306	174	47	Promoter (<=1kb)	1	20740266	20787307	47042	2	50809	ENST00000438032.6	0	ENSG00000127483	HP1BP3	heterochromatin protein 1 binding protein 3
chr1	20800193	20800662	470	*	41	13	0	Distal Intergenic	1	20776698	20787323	10626	2	50809	ENST00000437575.5	-12870	ENSG00000127483	HP1BP3	heterochromatin protein 1 binding protein 3
chr1	20815207	20815621	415	*	35	23	8	Intron (ENST00000374935.7/8672, intron 30 of 32)	1	20776698	20787323	10626	2	50809	ENST00000437575.5	-27884	ENSG00000127483	HP1BP3	heterochromatin protein 1 binding protein 3
chr1	20820840	20821196	357	*	23	27	0	Intron (ENST00000374935.7/8672, intron 29 of 32)	1	20807025	20851268	44244	2	8672	ENST00000435383.2	30072	ENSG00000075151	EIF4G3	eukaryotic translation initiation factor 4 gamma 3
chr1	20834503	20834812	310	*	5	28	2	Intron (ENST00000374935.7/8672, intron 26 of 32)	1	20807025	20851268	44244	2	8672	ENST00000435383.2	16456	ENSG00000075151	EIF4G3	eukaryotic translation initiation factor 4 gamma 3
chr1	20844116	20844562	447	*	8	24	4	Intron (ENST00000374935.7/8672, intron 25 of 32)	1	20807025	20851268	44244	2	8672	ENST00000435383.2	6706	ENSG00000075151	EIF4G3	eukaryotic translation initiation factor 4 gamma 3
chr1	20849317	20849793	477	*	2	24	1	Promoter (1-2kb)	1	20807025	20851268	44244	2	8672	ENST00000435383.2	1475	ENSG00000075151	EIF4G3	eukaryotic translation initiation factor 4 gamma 3
chr1	20858115	20858621	507	*	4	24	0	Intron (ENST00000374935.7/8672, intron 20 of 32)	1	20807025	20851268	44244	2	8672	ENST00000435383.2	-6847	ENSG00000075151	EIF4G3	eukaryotic translation initiation factor 4 gamma 3
chr1	20872254	20872641	388	*	7	29	1	Intron (ENST00000374935.7/8672, intron 16 of 32)	1	20807025	20851268	44244	2	8672	ENST00000435383.2	-20986	ENSG00000075151	EIF4G3	eukaryotic translation initiation factor 4 gamma 3
chr1	20876975	20877267	293	*	10	25	8	Intron (ENST00000374935.7/8672, intron 16 of 32)	1	20807025	20851268	44244	2	8672	ENST00000435383.2	-25707	ENSG00000075151	EIF4G3	eukaryotic translation initiation factor 4 gamma 3
chr1	20882042	20882371	330	*	22	37	1	Intron (ENST00000374935.7/8672, intron 15 of 32)	1	20807025	20851268	44244	2	8672	ENST00000435383.2	-30774	ENSG00000075151	EIF4G3	eukaryotic translation initiation factor 4 gamma 3
chr1	20896770	20897051	282	*	19	16	21	Intron (ENST00000374935.7/8672, intron 12 of 32)	1	20893111	20941398	48288	2	8672	ENST00000374933.3	44347	ENSG00000075151	EIF4G3	eukaryotic translation initiation factor 4 gamma 3
chr1	20898802	20899105	304	*	2	38	1	Intron (ENST00000374935.7/8672, intron 12 of 32)	1	20893111	20941398	48288	2	8672	ENST00000374933.3	42293	ENSG00000075151	EIF4G3	eukaryotic translation initiation factor 4 gamma 3
chr1	20916666	20917017	352	*	2	26	0	Intron (ENST00000374935.7/8672, intron 10 of 32)	1	20893111	20941398	48288	2	8672	ENST00000374933.3	24381	ENSG00000075151	EIF4G3	eukaryotic translation initiation factor 4 gamma 3
chr1	20922951	20923357	407	*	3	27	0	Intron (ENST00000374935.7/8672, intron 10 of 32)	1	20893111	20941398	48288	2	8672	ENST00000374933.3	18041	ENSG00000075151	EIF4G3	eukaryotic translation initiation factor 4 gamma 3
chr1	20955982	20956729	748	*	18	52	6	Intron (ENST00000374935.7/8672, intron 9 of 32)	1	20893111	20941398	48288	2	8672	ENST00000374933.3	-14584	ENSG00000075151	EIF4G3	eukaryotic translation initiation factor 4 gamma 3
chr1	21000114	21000475	362	*	14	16	6	Intron (ENST00000374935.7/8672, intron 5 of 32)	1	20988314	20988432	119	2	100302155	ENST00000408881.1	-11682	ENSG00000221808	MIR1256	microRNA 1256
chr1	21010252	21010928	677	*	6	58	2	Intron (ENST00000374935.7/8672, intron 4 of 32)	1	20988314	20988432	119	2	100302155	ENST00000408881.1	-21820	ENSG00000221808	MIR1256	microRNA 1256
chr1	21021149	21021510	362	*	62	56	0	Intron (ENST00000374935.7/8672, intron 4 of 32)	1	20806488	21050950	244463	2	8672	ENST00000681717.1	29440	ENSG00000075151	EIF4G3	eukaryotic translation initiation factor 4 gamma 3
chr1	21022139	21022957	819	*	175	169	13	Intron (ENST00000374935.7/8672, intron 4 of 32)	1	20806488	21050950	244463	2	8672	ENST00000681717.1	27993	ENSG00000075151	EIF4G3	eukaryotic translation initiation factor 4 gamma 3
chr1	21024325	21024932	608	*	87	84	5	Intron (ENST00000374935.7/8672, intron 4 of 32)	1	20806488	21050950	244463	2	8672	ENST00000681717.1	26018	ENSG00000075151	EIF4G3	eukaryotic translation initiation factor 4 gamma 3
chr1	21035354	21036326	973	*	100	153	39	Intron (ENST00000374935.7/8672, intron 4 of 32)	1	20806488	21050950	244463	2	8672	ENST00000681717.1	14624	ENSG00000075151	EIF4G3	eukaryotic translation initiation factor 4 gamma 3
chr1	21045980	21046256	277	*	14	14	0	Intron (ENST00000374935.7/8672, intron 4 of 32)	1	20806488	21050950	244463	2	8672	ENST00000681717.1	4694	ENSG00000075151	EIF4G3	eukaryotic translation initiation factor 4 gamma 3
chr1	21068784	21069097	314	*	17	35	0	Intron (ENST00000374935.7/8672, intron 3 of 32)	1	20806479	21050994	244516	2	8672	ENST00000264211.13	-17790	ENSG00000075151	EIF4G3	eukaryotic translation initiation factor 4 gamma 3
chr1	21084428	21084780	353	*	45	27	4	Intron (ENST00000374935.7/8672, intron 3 of 32)	1	21064531	21111610	47080	2	8672	ENST00000463775.1	26830	ENSG00000075151	EIF4G3	eukaryotic translation initiation factor 4 gamma 3
chr1	21091314	21091657	344	*	37	33	9	Intron (ENST00000374935.7/8672, intron 2 of 32)	1	21064531	21111610	47080	2	8672	ENST00000463775.1	19953	ENSG00000075151	EIF4G3	eukaryotic translation initiation factor 4 gamma 3
chr1	21102683	21103067	385	*	9	27	1	Intron (ENST00000374935.7/8672, intron 2 of 32)	1	21064531	21111610	47080	2	8672	ENST00000463775.1	8543	ENSG00000075151	EIF4G3	eukaryotic translation initiation factor 4 gamma 3
chr1	21107712	21108051	340	*	14	54	12	Intron (ENST00000374935.7/8672, intron 2 of 32)	1	21064531	21111610	47080	2	8672	ENST00000463775.1	3559	ENSG00000075151	EIF4G3	eukaryotic translation initiation factor 4 gamma 3
chr1	21112899	21113235	337	*	3	22	9	Promoter (<=1kb)	1	20806488	21113129	306642	2	8672	ENST00000684485.1	0	ENSG00000075151	EIF4G3	eukaryotic translation initiation factor 4 gamma 3
chr1	21117121	21117550	430	*	3	16	2	Intron (ENST00000374935.7/8672, intron 2 of 32)	1	20806488	21113129	306642	2	8672	ENST00000684485.1	-3992	ENSG00000075151	EIF4G3	eukaryotic translation initiation factor 4 gamma 3
chr1	21132518	21132805	288	*	23	29	5	Intron (ENST00000374935.7/8672, intron 2 of 32)	1	20806488	21113129	306642	2	8672	ENST00000684485.1	-19389	ENSG00000075151	EIF4G3	eukaryotic translation initiation factor 4 gamma 3
chr1	21134387	21134714	328	*	11	33	3	Intron (ENST00000374935.7/8672, intron 2 of 32)	1	20806488	21113129	306642	2	8672	ENST00000684485.1	-21258	ENSG00000075151	EIF4G3	eukaryotic translation initiation factor 4 gamma 3
chr1	21149646	21150159	514	*	78	76	19	Intron (ENST00000374935.7/8672, intron 2 of 32)	1	20941247	21168039	226793	2	8672	ENST00000682284.1	17880	ENSG00000075151	EIF4G3	eukaryotic translation initiation factor 4 gamma 3
chr1	21154042	21154367	326	*	13	20	0	Intron (ENST00000374935.7/8672, intron 2 of 32)	1	20941247	21168039	226793	2	8672	ENST00000682284.1	13672	ENSG00000075151	EIF4G3	eukaryotic translation initiation factor 4 gamma 3
chr1	21162803	21163121	319	*	9	33	4	Intron (ENST00000374935.7/8672, intron 2 of 32)	1	20941247	21168039	226793	2	8672	ENST00000682284.1	4918	ENSG00000075151	EIF4G3	eukaryotic translation initiation factor 4 gamma 3
chr1	21175806	21176123	318	*	67	58	6	Promoter (<=1kb)	1	20806488	21176234	369747	2	8672	ENST00000688741.1	111	ENSG00000075151	EIF4G3	eukaryotic translation initiation factor 4 gamma 3
chr1	21176675	21177279	605	*	120	104	17	Promoter (<=1kb)	1	20806292	21176888	370597	2	8672	ENST00000374935.7	0	ENSG00000075151	EIF4G3	eukaryotic translation initiation factor 4 gamma 3
chr1	21187649	21188221	573	*	8	42	0	Distal Intergenic	1	20806483	21177285	370803	2	8672	ENST00000686579.1	-10364	ENSG00000075151	EIF4G3	eukaryotic translation initiation factor 4 gamma 3
chr1	21201490	21202123	634	*	9	23	1	Distal Intergenic	1	21219814	21222081	2268	2	1889	ENST00000531334.1	19958	ENSG00000117298	ECE1	endothelin converting enzyme 1
chr1	21208585	21208873	289	*	18	12	0	Distal Intergenic	1	21219814	21222081	2268	2	1889	ENST00000531334.1	13208	ENSG00000117298	ECE1	endothelin converting enzyme 1
chr1	21233336	21233692	357	*	8	32	8	Exon (ENST00000415912.6/1889, exon 14 of 19)	1	21233570	21238350	4781	2	1889	ENST00000470394.1	4658	ENSG00000117298	ECE1	endothelin converting enzyme 1
chr1	21250924	21251263	340	*	20	34	4	Intron (ENST00000415912.6/1889, intron 8 of 18)	1	21238149	21256717	18569	2	1889	ENST00000528294.1	5454	ENSG00000117298	ECE1	endothelin converting enzyme 1
chr1	21260917	21262916	2000	*	402	356	58	Intron (ENST00000415912.6/1889, intron 4 of 18)	1	21266082	21267251	1170	1	124903872	ENST00000416959.1	-3166	NA	LOC124903872	uncharacterized LOC124903872
chr1	21270476	21270760	285	*	38	8	3	Intron (ENST00000415912.6/1889, intron 4 of 18)	1	21266082	21267251	1170	1	124903872	ENST00000416959.1	4394	NA	LOC124903872	uncharacterized LOC124903872
chr1	21275973	21276277	305	*	5	30	1	Intron (ENST00000415912.6/1889, intron 3 of 18)	1	21218584	21279549	60966	2	1889	ENST00000357071.8	3272	ENSG00000117298	ECE1	endothelin converting enzyme 1
chr1	21280070	21280643	574	*	114	85	14	Promoter (<=1kb)	1	21260313	21280069	19757	2	1889	ENST00000473505.5	-1	ENSG00000117298	ECE1	endothelin converting enzyme 1
chr1	21280939	21281428	490	*	41	26	23	Promoter (<=1kb)	1	21260313	21280069	19757	2	1889	ENST00000473505.5	-870	ENSG00000117298	ECE1	endothelin converting enzyme 1
chr1	21294272	21294940	669	*	150	96	6	Promoter (<=1kb)	1	21272832	21294424	21593	2	1889	ENST00000527991.2	0	ENSG00000117298	ECE1	endothelin converting enzyme 1
chr1	21324042	21324865	824	*	210	163	24	Intron (ENST00000415912.6/1889, intron 1 of 18)	1	21272835	21345137	72303	2	1889	ENST00000463334.2	20272	ENSG00000117298	ECE1	endothelin converting enzyme 1
chr1	21325311	21325587	277	*	83	58	7	Intron (ENST00000415912.6/1889, intron 1 of 18)	1	21272835	21345137	72303	2	1889	ENST00000463334.2	19550	ENSG00000117298	ECE1	endothelin converting enzyme 1
chr1	21334739	21335106	368	*	75	107	5	Intron (ENST00000415912.6/1889, intron 1 of 18)	1	21272835	21345137	72303	2	1889	ENST00000463334.2	10031	ENSG00000117298	ECE1	endothelin converting enzyme 1
chr1	21335693	21336131	439	*	54	78	20	Intron (ENST00000415912.6/1889, intron 1 of 18)	1	21272835	21345137	72303	2	1889	ENST00000463334.2	9006	ENSG00000117298	ECE1	endothelin converting enzyme 1
chr1	21345214	21345528	315	*	36	29	12	Promoter (<=1kb)	1	21217247	21345504	128258	2	1889	ENST00000415912.6	0	ENSG00000117298	ECE1	endothelin converting enzyme 1
chr1	21354799	21355109	311	*	6	18	0	Distal Intergenic	1	21217281	21345572	128292	2	1889	ENST00000649812.1	-9227	ENSG00000117298	ECE1	endothelin converting enzyme 1
chr1	21361385	21361660	276	*	32	18	0	Distal Intergenic	1	21217281	21345572	128292	2	1889	ENST00000649812.1	-15813	ENSG00000117298	ECE1	endothelin converting enzyme 1
chr1	21370332	21370679	348	*	3	34	1	Distal Intergenic	1	21217281	21345572	128292	2	1889	ENST00000649812.1	-24760	ENSG00000117298	ECE1	endothelin converting enzyme 1
chr1	21404964	21405399	436	*	4	36	17	Distal Intergenic	1	21411460	21413293	1834	2	105376832	ENST00000443127.1	7894	NA	LOC105376832	uncharacterized LOC105376832
chr1	21423934	21424235	302	*	2	4	14	Distal Intergenic	1	21411460	21413293	1834	2	105376832	ENST00000443127.1	-10641	NA	LOC105376832	uncharacterized LOC105376832
chr1	21438349	21438650	302	*	3	29	13	Promoter (1-2kb)	1	21440128	21483467	43340	1	84224	ENST00000454000.6	-1478	ENSG00000142794	NBPF3	NBPF member 3
chr1	21439852	21440298	447	*	44	55	0	Promoter (<=1kb)	1	21440128	21483467	43340	1	84224	ENST00000454000.6	0	ENSG00000142794	NBPF3	NBPF member 3
chr1	21445955	21446405	451	*	9	27	10	Promoter (<=1kb)	1	21444992	21451858	6867	1	84224	ENST00000467103.2	963	ENSG00000142794	NBPF3	NBPF member 3
chr1	21446996	21447494	499	*	13	9	10	Promoter (2-3kb)	1	21444992	21451858	6867	1	84224	ENST00000467103.2	2004	ENSG00000142794	NBPF3	NBPF member 3
chr1	21453829	21454392	564	*	50	39	0	Exon (ENST00000478653.6/84224, exon 3 of 3)	1	21444992	21451858	6867	1	84224	ENST00000467103.2	8837	ENSG00000142794	NBPF3	NBPF member 3
chr1	21483629	21483925	297	*	3	6	9	3' UTR	1	21473395	21480221	6827	1	84224	ENST00000477050.1	10234	ENSG00000142794	NBPF3	NBPF member 3
chr1	21503187	21503466	280	*	1	15	0	Distal Intergenic	1	21509397	21564211	54815	1	249	ENST00000468526.1	-5931	ENSG00000162551	ALPL	alkaline phosphatase, biomineralization associated
chr1	21538328	21538649	322	*	1	4	14	Intron (ENST00000468526.1/249, intron 1 of 4)	1	21547404	21554002	6599	1	249	ENST00000696766.1	-8755	ENSG00000162551	ALPL	alkaline phosphatase, biomineralization associated
chr1	21542145	21542570	426	*	8	38	0	Intron (ENST00000468526.1/249, intron 1 of 4)	1	21547404	21554002	6599	1	249	ENST00000696766.1	-4834	ENSG00000162551	ALPL	alkaline phosphatase, biomineralization associated
chr1	21565693	21565993	301	*	6	14	0	Intron (ENST00000374840.8/249, intron 6 of 11)	1	21570303	21577731	7429	1	249	ENST00000374830.2	-4310	ENSG00000162551	ALPL	alkaline phosphatase, biomineralization associated
chr1	21591712	21592021	310	*	3	11	12	Distal Intergenic	1	21586472	21591187	4716	1	105376834	ENST00000457706.1	5240	ENSG00000233431	LINC02596	long intergenic non-protein coding RNA 2596
chr1	21597850	21598128	279	*	3	20	1	3' UTR	1	21586472	21591187	4716	1	105376834	ENST00000457706.1	11378	ENSG00000233431	LINC02596	long intergenic non-protein coding RNA 2596
chr1	21608829	21609180	352	*	6	26	0	Exon (ENST00000374763.6/5909, exon 13 of 23)	1	21596221	21620041	23821	2	5909	ENST00000374763.6	10861	ENSG00000076864	RAP1GAP	RAP1 GTPase activating protein
chr1	21633636	21634208	573	*	8	60	2	Intron (ENST00000471600.6/5909, intron 2 of 24)	1	21596221	21622568	26348	2	5909	ENST00000374761.6	-11068	ENSG00000076864	RAP1GAP	RAP1 GTPase activating protein
chr1	21649889	21650294	406	*	3	29	4	Promoter (1-2kb)	1	21596221	21651820	55600	2	5909	ENST00000471600.6	1526	ENSG00000076864	RAP1GAP	RAP1 GTPase activating protein
chr1	21652182	21652460	279	*	1	21	0	Promoter (<=1kb)	1	21613036	21651903	38868	2	5909	ENST00000374757.7	-279	ENSG00000076864	RAP1GAP	RAP1 GTPase activating protein
chr1	21671448	21671734	287	*	5	33	0	Promoter (2-3kb)	1	21596221	21669357	73137	2	5909	ENST00000374765.9	-2091	ENSG00000076864	RAP1GAP	RAP1 GTPase activating protein
chr1	21677129	21677475	347	*	0	35	2	Distal Intergenic	1	21679199	21681252	2054	2	84196	ENST00000479177.1	3777	ENSG00000090686	USP48	ubiquitin specific peptidase 48
chr1	21683617	21684494	878	*	0	30	0	Promoter (2-3kb)	1	21679199	21681252	2054	2	84196	ENST00000479177.1	-2365	ENSG00000090686	USP48	ubiquitin specific peptidase 48
chr1	21690942	21691253	312	*	1	23	2	Intron (ENST00000308271.14/84196, intron 23 of 26)	1	21679199	21681252	2054	2	84196	ENST00000479177.1	-9690	ENSG00000090686	USP48	ubiquitin specific peptidase 48
chr1	21703893	21704373	481	*	25	32	17	Promoter (<=1kb)	1	21685892	21704615	18724	2	84196	ENST00000464577.1	242	ENSG00000090686	USP48	ubiquitin specific peptidase 48
chr1	21707976	21708296	321	*	5	36	0	Intron (ENST00000308271.14/84196, intron 15 of 26)	1	21685892	21704615	18724	2	84196	ENST00000464577.1	-3361	ENSG00000090686	USP48	ubiquitin specific peptidase 48
chr1	21712183	21712548	366	*	9	16	0	Intron (ENST00000308271.14/84196, intron 15 of 26)	1	21685892	21704615	18724	2	84196	ENST00000464577.1	-7568	ENSG00000090686	USP48	ubiquitin specific peptidase 48
chr1	21718031	21718385	355	*	4	16	2	Promoter (2-3kb)	1	21715124	21721146	6023	2	84196	ENST00000471752.1	2761	ENSG00000090686	USP48	ubiquitin specific peptidase 48
chr1	21721298	21721734	437	*	7	39	7	Promoter (<=1kb)	1	21715124	21721146	6023	2	84196	ENST00000471752.1	-152	ENSG00000090686	USP48	ubiquitin specific peptidase 48
chr1	21731978	21732283	306	*	0	14	0	Promoter (<=1kb)	1	21723972	21732826	8855	2	84196	ENST00000534705.5	543	ENSG00000090686	USP48	ubiquitin specific peptidase 48
chr1	21739836	21740291	456	*	0	2	16	Intron (ENST00000308271.14/84196, intron 8 of 26)	1	21723898	21732836	8939	2	84196	ENST00000526044.5	-7000	ENSG00000090686	USP48	ubiquitin specific peptidase 48
chr1	21742120	21742802	683	*	10	32	4	Intron (ENST00000308271.14/84196, intron 8 of 26)	1	21728612	21748191	19580	2	84196	ENST00000374730.2	5389	ENSG00000090686	USP48	ubiquitin specific peptidase 48
chr1	21752009	21752541	533	*	21	36	1	Exon (ENST00000308271.14/84196, exon 5 of 27)	1	21728612	21748191	19580	2	84196	ENST00000374730.2	-3818	ENSG00000090686	USP48	ubiquitin specific peptidase 48
chr1	21764813	21765243	431	*	52	56	14	Intron (ENST00000308271.14/84196, intron 1 of 26)	1	21728612	21748191	19580	2	84196	ENST00000374730.2	-16622	ENSG00000090686	USP48	ubiquitin specific peptidase 48
chr1	21782665	21782999	335	*	40	48	11	Promoter (<=1kb)	1	21679367	21782991	103625	2	84196	ENST00000529637.5	0	ENSG00000090686	USP48	ubiquitin specific peptidase 48
chr1	21783088	21784084	997	*	198	131	36	Promoter (<=1kb)	1	21678298	21783149	104852	2	84196	ENST00000308271.14	0	ENSG00000090686	USP48	ubiquitin specific peptidase 48
chr1	21790864	21791169	306	*	7	27	0	Distal Intergenic	1	21727851	21783606	55756	2	84196	ENST00000421625.6	-7258	ENSG00000090686	USP48	ubiquitin specific peptidase 48
chr1	21794799	21795133	335	*	15	8	11	Distal Intergenic	1	21727851	21783606	55756	2	84196	ENST00000421625.6	-11193	ENSG00000090686	USP48	ubiquitin specific peptidase 48
chr1	21809516	21809808	293	*	2	12	0	Promoter (2-3kb)	1	21812265	21825225	12961	1	401944	ENST00000344642.7	-2457	ENSG00000187942	LDLRAD2	low density lipoprotein receptor class A domain containing 2
chr1	21820516	21820873	358	*	3	22	0	Promoter (<=1kb)	1	21821497	21822548	1052	1	401944	ENST00000484271.1	-624	ENSG00000187942	LDLRAD2	low density lipoprotein receptor class A domain containing 2
chr1	21833717	21834322	606	*	14	74	2	Promoter (<=1kb)	1	21829993	21833577	3585	2	3339	ENST00000635682.1	-140	ENSG00000142798	HSPG2	heparan sulfate proteoglycan 2
chr1	21841452	21841898	447	*	10	47	9	Promoter (2-3kb)	1	21835409	21839006	3598	2	3339	ENST00000374676.4	-2446	ENSG00000142798	HSPG2	heparan sulfate proteoglycan 2
chr1	21843150	21843429	280	*	21	23	5	Exon (ENST00000374695.8/3339, exon 66 of 97)	1	21835409	21839006	3598	2	3339	ENST00000374676.4	-4144	ENSG00000142798	HSPG2	heparan sulfate proteoglycan 2
chr1	21846191	21846511	321	*	9	32	6	Promoter (1-2kb)	1	21846196	21847958	1763	2	3339	ENST00000453796.1	1447	ENSG00000142798	HSPG2	heparan sulfate proteoglycan 2
chr1	21848796	21849226	431	*	15	29	2	Promoter (<=1kb)	1	21846196	21847958	1763	2	3339	ENST00000453796.1	-838	ENSG00000142798	HSPG2	heparan sulfate proteoglycan 2
chr1	21858097	21858377	281	*	45	15	0	Intron (ENST00000374695.8/3339, intron 42 of 96)	1	21851311	21854656	3346	2	3339	ENST00000493940.2	-3441	ENSG00000142798	HSPG2	heparan sulfate proteoglycan 2
chr1	21884685	21885032	348	*	12	32	1	Exon (ENST00000374695.8/3339, exon 11 of 97)	1	21877514	21879074	1561	2	3339	ENST00000480900.1	-5611	ENSG00000142798	HSPG2	heparan sulfate proteoglycan 2
chr1	21904592	21904958	367	*	65	68	15	Intron (ENST00000374695.8/3339, intron 1 of 96)	1	21887233	21896310	9078	2	3339	ENST00000412328.5	-8282	ENSG00000142798	HSPG2	heparan sulfate proteoglycan 2
chr1	21913305	21913623	319	*	25	41	15	Intron (ENST00000374695.8/3339, intron 1 of 96)	1	21887233	21896310	9078	2	3339	ENST00000412328.5	-16995	ENSG00000142798	HSPG2	heparan sulfate proteoglycan 2
chr1	21914858	21915397	540	*	54	86	7	Intron (ENST00000374695.8/3339, intron 1 of 96)	1	21887233	21896310	9078	2	3339	ENST00000412328.5	-18548	ENSG00000142798	HSPG2	heparan sulfate proteoglycan 2
chr1	21919240	21919584	345	*	73	44	7	Intron (ENST00000374695.8/3339, intron 1 of 96)	1	21822244	21937310	115067	2	3339	ENST00000374695.8	17726	ENSG00000142798	HSPG2	heparan sulfate proteoglycan 2
chr1	21920788	21921134	347	*	72	61	2	Intron (ENST00000374695.8/3339, intron 1 of 96)	1	21822244	21937310	115067	2	3339	ENST00000374695.8	16176	ENSG00000142798	HSPG2	heparan sulfate proteoglycan 2
chr1	21923593	21924071	479	*	25	10	18	Intron (ENST00000374695.8/3339, intron 1 of 96)	1	21822244	21937310	115067	2	3339	ENST00000374695.8	13239	ENSG00000142798	HSPG2	heparan sulfate proteoglycan 2
chr1	21925013	21925838	826	*	39	116	4	Intron (ENST00000374695.8/3339, intron 1 of 96)	1	21822244	21937310	115067	2	3339	ENST00000374695.8	11472	ENSG00000142798	HSPG2	heparan sulfate proteoglycan 2
chr1	21931075	21932232	1158	*	282	221	37	Intron (ENST00000374695.8/3339, intron 1 of 96)	1	21822244	21937310	115067	2	3339	ENST00000374695.8	5078	ENSG00000142798	HSPG2	heparan sulfate proteoglycan 2
chr1	21939029	21940266	1238	*	247	193	26	Promoter (1-2kb)	1	21822244	21937310	115067	2	3339	ENST00000374695.8	-1719	ENSG00000142798	HSPG2	heparan sulfate proteoglycan 2
chr1	21961551	21961838	288	*	11	36	2	Distal Intergenic	1	21977022	21989354	12333	1	23436	ENST00000337107.11	-15184	ENSG00000219073	CELA3B	chymotrypsin like elastase 3B
chr1	21963708	21964088	381	*	32	22	6	Distal Intergenic	1	21977022	21989354	12333	1	23436	ENST00000337107.11	-12934	ENSG00000219073	CELA3B	chymotrypsin like elastase 3B
chr1	21964408	21964744	337	*	1	27	5	Distal Intergenic	1	21977022	21989354	12333	1	23436	ENST00000337107.11	-12278	ENSG00000219073	CELA3B	chymotrypsin like elastase 3B
chr1	21973339	21973709	371	*	1	14	0	Distal Intergenic	1	21977022	21989354	12333	1	23436	ENST00000337107.11	-3313	ENSG00000219073	CELA3B	chymotrypsin like elastase 3B
chr1	21981179	21982231	1053	*	7	34	13	Promoter (<=1kb)	1	21981102	21998642	17541	1	23436	ENST00000400277.2	77	ENSG00000219073	CELA3B	chymotrypsin like elastase 3B
chr1	21989964	21990374	411	*	10	25	0	Intron (ENST00000400277.2/23436, intron 4 of 4)	1	21984266	21989354	5089	1	23436	ENST00000473526.1	5698	ENSG00000219073	CELA3B	chymotrypsin like elastase 3B
chr1	22018921	22019824	904	*	269	194	37	Intron (ENST00000650360.1/10136, intron 7 of 8)	1	22024558	22031223	6666	1	29092	ENST00000635675.2	-4734	ENSG00000218510	LINC00339	long intergenic non-protein coding RNA 339
chr1	22024762	22026218	1457	*	299	192	92	Promoter (<=1kb)	1	22023990	22025492	1503	2	101928043	ENST00000655353.1	0	ENSG00000228397	LINC01635	long intergenic non-protein coding RNA 1635
chr1	22032133	22032413	281	*	10	26	3	Intron (ENST00000695855.1/998, intron 1 of 5)	1	22023990	22026048	2059	2	101928043	ENST00000455966.2	-6085	ENSG00000228397	LINC01635	long intergenic non-protein coding RNA 1635
chr1	22039668	22040403	736	*	132	97	27	Intron (ENST00000695855.1/998, intron 1 of 5)	1	22052627	22092923	40297	1	998	ENST00000400259.5	-12224	ENSG00000070831	CDC42	cell division cycle 42
chr1	22047148	22047445	298	*	25	40	4	Intron (ENST00000695855.1/998, intron 1 of 5)	1	22052627	22092923	40297	1	998	ENST00000400259.5	-5182	ENSG00000070831	CDC42	cell division cycle 42
chr1	22052365	22053249	885	*	121	127	26	Promoter (<=1kb)	1	22052627	22092923	40297	1	998	ENST00000400259.5	0	ENSG00000070831	CDC42	cell division cycle 42
chr1	22100149	22100621	473	*	10	18	5	3' UTR	1	22078470	22087263	8794	1	998	ENST00000695863.1	21679	ENSG00000070831	CDC42	cell division cycle 42
chr1	22106448	22106897	450	*	8	26	3	Distal Intergenic	1	22127038	22129851	2814	2	54361	ENST00000415567.1	22954	ENSG00000162552	WNT4	Wnt family member 4
chr1	22140151	22140468	318	*	7	12	0	Promoter (2-3kb)	1	22142850	22157401	14552	1	105376845	ENST00000648968.1	-2382	NA	LOC105376845	uncharacterized LOC105376845
chr1	22145424	22145744	321	*	2	18	4	Promoter (1-2kb)	1	22127474	22143969	16496	2	54361	ENST00000441048.1	-1455	ENSG00000162552	WNT4	Wnt family member 4
chr1	22151010	22151294	285	*	3	14	2	Intron (ENST00000648968.1/105376845, intron 1 of 4)	1	22127474	22143969	16496	2	54361	ENST00000441048.1	-7041	ENSG00000162552	WNT4	Wnt family member 4
chr1	22160750	22161062	313	*	7	25	0	Distal Intergenic	1	22127474	22143969	16496	2	54361	ENST00000441048.1	-16781	ENSG00000162552	WNT4	Wnt family member 4
chr1	22193960	22194642	683	*	6	33	3	Distal Intergenic	1	22127474	22143969	16496	2	54361	ENST00000441048.1	-49991	ENSG00000162552	WNT4	Wnt family member 4
chr1	22208272	22208633	362	*	3	0	9	Distal Intergenic	1	22266239	22266300	62	1	100616433	ENST00000581169.1	-57606	ENSG00000266564	MIR4418	microRNA 4418
chr1	22212332	22212806	475	*	4	25	0	Distal Intergenic	1	22266239	22266300	62	1	100616433	ENST00000581169.1	-53433	ENSG00000266564	MIR4418	microRNA 4418
chr1	22226297	22226751	455	*	2	12	0	Distal Intergenic	1	22266239	22266300	62	1	100616433	ENST00000581169.1	-39488	ENSG00000266564	MIR4418	microRNA 4418
chr1	22257749	22258041	293	*	5	0	11	Distal Intergenic	1	22266239	22266300	62	1	100616433	ENST00000581169.1	-8198	ENSG00000266564	MIR4418	microRNA 4418
chr1	22266234	22266575	342	*	2	28	0	Promoter (<=1kb)	1	22266239	22266300	62	1	100616433	ENST00000581169.1	0	ENSG00000266564	MIR4418	microRNA 4418
chr1	22276468	22276994	527	*	6	40	0	Distal Intergenic	1	22266239	22266300	62	1	100616433	ENST00000581169.1	10229	ENSG00000266564	MIR4418	microRNA 4418
chr1	22291799	22292206	408	*	2	25	4	Distal Intergenic	1	22266239	22266300	62	1	100616433	ENST00000581169.1	25560	ENSG00000266564	MIR4418	microRNA 4418
chr1	22309897	22310219	323	*	14	2	0	Distal Intergenic	1	22266239	22266300	62	1	100616433	ENST00000581169.1	43658	ENSG00000266564	MIR4418	microRNA 4418
chr1	22342781	22343057	277	*	0	14	0	Distal Intergenic	1	22266239	22266300	62	1	100616433	ENST00000581169.1	76542	ENSG00000266564	MIR4418	microRNA 4418
chr1	22354548	22355013	466	*	0	28	0	Distal Intergenic	1	22428838	22511763	82926	1	9923	ENST00000650433.1	-73825	ENSG00000184677	ZBTB40	zinc finger and BTB domain containing 40
chr1	22366846	22367196	351	*	4	14	12	Distal Intergenic	1	22428838	22511763	82926	1	9923	ENST00000650433.1	-61642	ENSG00000184677	ZBTB40	zinc finger and BTB domain containing 40
chr1	22380415	22380747	333	*	32	24	0	Distal Intergenic	1	22428838	22511763	82926	1	9923	ENST00000650433.1	-48091	ENSG00000184677	ZBTB40	zinc finger and BTB domain containing 40
chr1	22418225	22418508	284	*	5	16	0	Distal Intergenic	1	22428838	22511763	82926	1	9923	ENST00000650433.1	-10330	ENSG00000184677	ZBTB40	zinc finger and BTB domain containing 40
chr1	22436122	22436676	555	*	5	37	0	Intron (ENST00000650433.1/9923, intron 1 of 8)	1	22428838	22511763	82926	1	9923	ENST00000650433.1	7284	ENSG00000184677	ZBTB40	zinc finger and BTB domain containing 40
chr1	22447341	22448006	666	*	69	62	9	Intron (ENST00000650433.1/9923, intron 1 of 8)	1	22451851	22531154	79304	1	9923	ENST00000375647.5	-3845	ENSG00000184677	ZBTB40	zinc finger and BTB domain containing 40
chr1	22451776	22452534	759	*	161	107	25	Promoter (<=1kb)	1	22451851	22531154	79304	1	9923	ENST00000375647.5	0	ENSG00000184677	ZBTB40	zinc finger and BTB domain containing 40
chr1	22465053	22465342	290	*	21	19	4	Intron (ENST00000650433.1/9923, intron 1 of 8)	1	22451867	22506241	54375	1	9923	ENST00000400239.6	13186	ENSG00000184677	ZBTB40	zinc finger and BTB domain containing 40
chr1	22488736	22489041	306	*	6	16	7	Intron (ENST00000650433.1/9923, intron 1 of 8)	1	22451867	22506241	54375	1	9923	ENST00000400239.6	36869	ENSG00000184677	ZBTB40	zinc finger and BTB domain containing 40
chr1	22499510	22499908	399	*	1	19	3	Intron (ENST00000650433.1/9923, intron 3 of 8)	1	22451867	22506241	54375	1	9923	ENST00000400239.6	47643	ENSG00000184677	ZBTB40	zinc finger and BTB domain containing 40
chr1	22521387	22521691	305	*	9	8	16	Exon (ENST00000375647.5/9923, exon 15 of 18)	1	22563489	22603595	40107	1	2046	ENST00000166244.8	-41798	ENSG00000070886	EPHA8	EPH receptor A8
chr1	22529865	22530357	493	*	32	55	17	3' UTR	1	22563489	22603595	40107	1	2046	ENST00000166244.8	-33132	ENSG00000070886	EPHA8	EPH receptor A8
chr1	22538614	22538960	347	*	27	5	4	Distal Intergenic	1	22563489	22603595	40107	1	2046	ENST00000166244.8	-24529	ENSG00000070886	EPHA8	EPH receptor A8
chr1	22555564	22556057	494	*	1	24	1	Distal Intergenic	1	22563489	22603595	40107	1	2046	ENST00000166244.8	-7432	ENSG00000070886	EPHA8	EPH receptor A8
chr1	22564538	22564815	278	*	3	29	0	Promoter (<=1kb)	1	22563564	22589621	26058	1	2046	ENST00000374644.8	974	ENSG00000070886	EPHA8	EPH receptor A8
chr1	22584218	22584559	342	*	1	37	0	Intron (ENST00000166244.8/2046, intron 3 of 16)	1	22563564	22589621	26058	1	2046	ENST00000374644.8	20654	ENSG00000070886	EPHA8	EPH receptor A8
chr1	22623883	22624457	575	*	4	49	4	Distal Intergenic	1	22633258	22633366	109	2	102466615	ENST00000614019.2	8909	ENSG00000276835	MIR6127	microRNA 6127
chr1	22643696	22644040	345	*	5	0	8	Promoter (<=1kb)	1	22643653	22647887	4235	1	714	ENST00000374637.1	43	ENSG00000159189	C1QC	complement C1q C chain
chr1	22670463	22670775	313	*	6	6	12	Distal Intergenic	1	22659399	22661535	2137	1	713	ENST00000695763.1	11064	ENSG00000173369	C1QB	complement C1q B chain
chr1	22677464	22677816	353	*	1	27	0	Distal Intergenic	1	22659399	22661535	2137	1	713	ENST00000695763.1	18065	ENSG00000173369	C1QB	complement C1q B chain
chr1	22679233	22679547	315	*	4	49	2	Distal Intergenic	1	22659399	22661535	2137	1	713	ENST00000695763.1	19834	ENSG00000173369	C1QB	complement C1q B chain
chr1	22702513	22703076	564	*	41	64	3	Distal Intergenic	1	22710839	22891265	180427	1	2048	ENST00000544305.5	-7763	ENSG00000133216	EPHB2	EPH receptor B2
chr1	22703906	22704403	498	*	21	6	13	Distal Intergenic	1	22710839	22891265	180427	1	2048	ENST00000544305.5	-6436	ENSG00000133216	EPHB2	EPH receptor B2
chr1	22724008	22724339	332	*	10	32	0	Intron (ENST00000544305.5/2048, intron 1 of 6)	1	22719517	22719598	82	1	100616391	ENST00000581646.1	4491	ENSG00000265422	MIR4684	microRNA 4684
chr1	22729255	22729570	316	*	19	40	2	Intron (ENST00000544305.5/2048, intron 1 of 6)	1	22719517	22719598	82	1	100616391	ENST00000581646.1	9738	ENSG00000265422	MIR4684	microRNA 4684
chr1	22735108	22736385	1278	*	313	257	46	Intron (ENST00000544305.5/2048, intron 1 of 6)	1	22719517	22719598	82	1	100616391	ENST00000581646.1	15591	ENSG00000265422	MIR4684	microRNA 4684
chr1	22739688	22740404	717	*	256	167	23	Intron (ENST00000544305.5/2048, intron 1 of 6)	1	22719517	22719598	82	1	100616391	ENST00000581646.1	20171	ENSG00000265422	MIR4684	microRNA 4684
chr1	22750120	22751514	1395	*	401	347	47	Intron (ENST00000544305.5/2048, intron 1 of 6)	1	22775178	22913752	138575	1	2048	ENST00000374627.1	-23664	ENSG00000133216	EPHB2	EPH receptor B2
chr1	22759671	22759972	302	*	23	49	2	Intron (ENST00000544305.5/2048, intron 1 of 6)	1	22775178	22913752	138575	1	2048	ENST00000374627.1	-15206	ENSG00000133216	EPHB2	EPH receptor B2
chr1	22779319	22779682	364	*	17	53	0	Intron (ENST00000544305.5/2048, intron 1 of 6)	1	22775178	22913752	138575	1	2048	ENST00000374627.1	4141	ENSG00000133216	EPHB2	EPH receptor B2
chr1	22779894	22780262	369	*	37	42	0	Intron (ENST00000544305.5/2048, intron 1 of 6)	1	22775178	22913752	138575	1	2048	ENST00000374627.1	4716	ENSG00000133216	EPHB2	EPH receptor B2
chr1	22783929	22784342	414	*	6	0	12	Intron (ENST00000544305.5/2048, intron 2 of 6)	1	22775178	22913752	138575	1	2048	ENST00000374627.1	8751	ENSG00000133216	EPHB2	EPH receptor B2
chr1	22784939	22785241	303	*	10	24	0	Exon (ENST00000544305.5/2048, exon 3 of 7)	1	22775178	22913752	138575	1	2048	ENST00000374627.1	9761	ENSG00000133216	EPHB2	EPH receptor B2
chr1	22799773	22800222	450	*	10	38	1	Promoter (<=1kb)	1	22800240	22896478	96239	1	2048	ENST00000465676.1	-18	ENSG00000133216	EPHB2	EPH receptor B2
chr1	22816323	22816639	317	*	25	39	17	Intron (ENST00000544305.5/2048, intron 3 of 6)	1	22800240	22896478	96239	1	2048	ENST00000465676.1	16083	ENSG00000133216	EPHB2	EPH receptor B2
chr1	22831944	22832754	811	*	400	239	51	Intron (ENST00000544305.5/2048, intron 3 of 6)	1	22863159	22863226	68	2	100422914	ENST00000581187.1	30472	ENSG00000264014	MIR4253	microRNA 4253
chr1	22834349	22834802	454	*	24	70	0	Intron (ENST00000544305.5/2048, intron 3 of 6)	1	22863159	22863226	68	2	100422914	ENST00000581187.1	28424	ENSG00000264014	MIR4253	microRNA 4253
chr1	22847930	22848217	288	*	17	28	3	Intron (ENST00000544305.5/2048, intron 3 of 6)	1	22863159	22863226	68	2	100422914	ENST00000581187.1	15009	ENSG00000264014	MIR4253	microRNA 4253
chr1	22855744	22856068	325	*	22	37	3	Intron (ENST00000544305.5/2048, intron 3 of 6)	1	22863159	22863226	68	2	100422914	ENST00000581187.1	7158	ENSG00000264014	MIR4253	microRNA 4253
chr1	22879854	22880300	447	*	35	52	3	Intron (ENST00000544305.5/2048, intron 5 of 6)	1	22865159	22882840	17682	1	2048	ENST00000490436.1	14695	ENSG00000133216	EPHB2	EPH receptor B2
chr1	22889078	22889387	310	*	19	25	0	Intron (ENST00000544305.5/2048, intron 6 of 6)	1	22865159	22882840	17682	1	2048	ENST00000490436.1	23919	ENSG00000133216	EPHB2	EPH receptor B2
chr1	22892684	22893039	356	*	8	40	3	Exon (ENST00000374630.8/2048, exon 7 of 16)	1	22865159	22882840	17682	1	2048	ENST00000490436.1	27525	ENSG00000133216	EPHB2	EPH receptor B2
chr1	22896118	22896442	325	*	7	42	2	Exon (ENST00000374630.8/2048, exon 9 of 16)	1	22865159	22882840	17682	1	2048	ENST00000490436.1	30959	ENSG00000133216	EPHB2	EPH receptor B2
chr1	22902819	22903867	1049	*	183	151	44	Intron (ENST00000374630.8/2048, intron 9 of 15)	1	22865159	22882840	17682	1	2048	ENST00000490436.1	37660	ENSG00000133216	EPHB2	EPH receptor B2
chr1	22911941	22912215	275	*	3	24	0	Intron (ENST00000374630.8/2048, intron 14 of 15)	1	22865159	22882840	17682	1	2048	ENST00000490436.1	46782	ENSG00000133216	EPHB2	EPH receptor B2
chr1	22936151	22936519	369	*	4	26	0	Distal Intergenic	1	22953043	22972866	19824	2	646262	ENST00000426928.7	36347	ENSG00000215906	LACTBL1	lactamase beta like 1
chr1	22964447	22964741	295	*	6	4	8	Intron (ENST00000426928.7/646262, intron 3 of 7)	1	22953043	22972866	19824	2	646262	ENST00000426928.7	8125	ENSG00000215906	LACTBL1	lactamase beta like 1
chr1	22978265	22978761	497	*	51	34	24	Distal Intergenic	1	22953043	22972866	19824	2	646262	ENST00000426928.7	-5399	ENSG00000215906	LACTBL1	lactamase beta like 1
chr1	22990768	22991077	310	*	26	3	2	Distal Intergenic	1	22953043	22972866	19824	2	646262	ENST00000426928.7	-17902	ENSG00000215906	LACTBL1	lactamase beta like 1
chr1	22998431	22998764	334	*	1	22	6	Distal Intergenic	1	23010835	23014094	3260	2	729059	ENST00000622840.2	15330	ENSG00000227868	TEX46	testis expressed 46
chr1	22999180	22999536	357	*	24	26	10	Distal Intergenic	1	23010835	23014094	3260	2	729059	ENST00000622840.2	14558	ENSG00000227868	TEX46	testis expressed 46
chr1	23003519	23003920	402	*	13	27	0	Distal Intergenic	1	23010835	23014094	3260	2	729059	ENST00000622840.2	10174	ENSG00000227868	TEX46	testis expressed 46
chr1	23010539	23011105	567	*	120	71	16	Promoter (2-3kb)	1	23010835	23014094	3260	2	729059	ENST00000622840.2	2989	ENSG00000227868	TEX46	testis expressed 46
chr1	23019447	23020259	813	*	116	65	9	Promoter (<=1kb)	1	23019448	23083689	64242	1	23028	ENST00000356634.7	0	ENSG00000004487	KDM1A	lysine demethylase 1A
chr1	23022522	23022838	317	*	58	14	1	Intron (ENST00000688680.1/23028, intron 1 of 14)	1	23019468	23083689	64222	1	23028	ENST00000400181.9	3054	ENSG00000004487	KDM1A	lysine demethylase 1A
chr1	23029170	23029534	365	*	11	32	0	Intron (ENST00000688680.1/23028, intron 1 of 14)	1	23019468	23083689	64222	1	23028	ENST00000400181.9	9702	ENSG00000004487	KDM1A	lysine demethylase 1A
chr1	23051254	23051556	303	*	13	17	5	Promoter (<=1kb)	1	23050425	23055418	4994	1	23028	ENST00000481879.1	829	ENSG00000004487	KDM1A	lysine demethylase 1A
chr1	23060774	23061130	357	*	21	6	0	Intron (ENST00000688680.1/23028, intron 9 of 14)	1	23065199	23083676	18478	1	23028	ENST00000689677.1	-4069	ENSG00000004487	KDM1A	lysine demethylase 1A
chr1	23066130	23066575	446	*	5	34	0	Promoter (<=1kb)	1	23065199	23083676	18478	1	23028	ENST00000689677.1	931	ENSG00000004487	KDM1A	lysine demethylase 1A
chr1	23081053	23081649	597	*	22	45	0	Promoter (1-2kb)	1	23079363	23083638	4276	1	23028	ENST00000690907.1	1690	ENSG00000004487	KDM1A	lysine demethylase 1A
chr1	23093475	23093786	312	*	0	11	13	Exon (ENST00000475164.3/7798, exon 4 of 5)	1	23079363	23083638	4276	1	23028	ENST00000690907.1	14112	ENSG00000004487	KDM1A	lysine demethylase 1A
chr1	23100173	23100659	487	*	101	65	17	Intron (ENST00000475164.3/7798, intron 3 of 4)	1	23079363	23083638	4276	1	23028	ENST00000690907.1	20810	ENSG00000004487	KDM1A	lysine demethylase 1A
chr1	23101877	23102990	1114	*	96	118	5	Intron (ENST00000475164.3/7798, intron 3 of 4)	1	23079363	23083638	4276	1	23028	ENST00000690907.1	22514	ENSG00000004487	KDM1A	lysine demethylase 1A
chr1	23109269	23109541	273	*	15	37	4	Intron (ENST00000475164.3/7798, intron 2 of 4)	1	23084030	23133679	49650	2	7798	ENST00000475164.3	24138	ENSG00000169641	LUZP1	leucine zipper protein 1
chr1	23126252	23126528	277	*	24	45	2	Intron (ENST00000475164.3/7798, intron 1 of 4)	1	23084030	23133679	49650	2	7798	ENST00000475164.3	7151	ENSG00000169641	LUZP1	leucine zipper protein 1
chr1	23129723	23130012	290	*	2	4	17	Intron (ENST00000475164.3/7798, intron 1 of 4)	1	23084030	23133679	49650	2	7798	ENST00000475164.3	3667	ENSG00000169641	LUZP1	leucine zipper protein 1
chr1	23131854	23132189	336	*	39	9	2	Promoter (1-2kb)	1	23084030	23133679	49650	2	7798	ENST00000475164.3	1490	ENSG00000169641	LUZP1	leucine zipper protein 1
chr1	23134448	23134923	476	*	21	67	2	Promoter (<=1kb)	1	23084030	23133679	49650	2	7798	ENST00000475164.3	-769	ENSG00000169641	LUZP1	leucine zipper protein 1
chr1	23136420	23136780	361	*	7	61	2	Promoter (2-3kb)	1	23084030	23133679	49650	2	7798	ENST00000475164.3	-2741	ENSG00000169641	LUZP1	leucine zipper protein 1
chr1	23138389	23138803	415	*	4	3	11	Intron (ENST00000471849.6/7798, intron 1 of 4)	1	23084030	23133679	49650	2	7798	ENST00000475164.3	-4710	ENSG00000169641	LUZP1	leucine zipper protein 1
chr1	23156734	23157194	461	*	11	42	4	Intron (ENST00000471849.6/7798, intron 1 of 4)	1	23090427	23168817	78391	2	7798	ENST00000314174.5	11623	ENSG00000169641	LUZP1	leucine zipper protein 1
chr1	23165686	23166005	320	*	19	37	1	Promoter (2-3kb)	1	23090427	23168817	78391	2	7798	ENST00000314174.5	2812	ENSG00000169641	LUZP1	leucine zipper protein 1
chr1	23167459	23168111	653	*	103	51	6	Promoter (<=1kb)	1	23090427	23168817	78391	2	7798	ENST00000314174.5	706	ENSG00000169641	LUZP1	leucine zipper protein 1
chr1	23188183	23189311	1129	*	325	295	46	Distal Intergenic	1	23084030	23178152	94123	2	7798	ENST00000713667.1	-10031	ENSG00000169641	LUZP1	leucine zipper protein 1
chr1	23193468	23193936	469	*	187	130	18	Exon (ENST00000374619.2/3352, exon 2 of 2)	1	23084030	23178152	94123	2	7798	ENST00000713667.1	-15316	ENSG00000169641	LUZP1	leucine zipper protein 1
chr1	23214983	23215279	297	*	32	19	0	Promoter (2-3kb)	1	23191895	23217502	25608	2	3352	ENST00000374619.2	2223	ENSG00000179546	HTR1D	5-hydroxytryptamine receptor 1D
chr1	23216330	23217078	749	*	37	47	15	Promoter (<=1kb)	1	23191895	23217502	25608	2	3352	ENST00000374619.2	424	ENSG00000179546	HTR1D	5-hydroxytryptamine receptor 1D
chr1	23224767	23225443	677	*	80	57	8	Distal Intergenic	1	23191895	23217502	25608	2	3352	ENST00000374619.2	-7265	ENSG00000179546	HTR1D	5-hydroxytryptamine receptor 1D
chr1	23236531	23237301	771	*	6	32	0	Distal Intergenic	1	23191895	23217502	25608	2	3352	ENST00000374619.2	-19029	ENSG00000179546	HTR1D	5-hydroxytryptamine receptor 1D
chr1	23246633	23246927	295	*	29	16	0	Distal Intergenic	1	23191895	23217502	25608	2	3352	ENST00000374619.2	-29131	ENSG00000179546	HTR1D	5-hydroxytryptamine receptor 1D
chr1	23265031	23265321	291	*	15	11	10	Distal Intergenic	1	23284356	23285454	1099	2	100996511	ENST00000604481.1	20133	NA	LINC01355	long intergenic non-protein coding RNA 1355
chr1	23273120	23273667	548	*	27	66	8	Distal Intergenic	1	23284356	23285454	1099	2	100996511	ENST00000604481.1	11787	NA	LINC01355	long intergenic non-protein coding RNA 1355
chr1	23280863	23281340	478	*	20	47	0	Exon (ENST00000655082.1/ENST00000655082.1, exon 2 of 2)	1	23284356	23285454	1099	2	100996511	ENST00000604481.1	4114	NA	LINC01355	long intergenic non-protein coding RNA 1355
chr1	23284169	23284610	442	*	6	17	4	Promoter (<=1kb)	1	23284356	23285454	1099	2	100996511	ENST00000604481.1	844	NA	LINC01355	long intergenic non-protein coding RNA 1355
chr1	23311941	23312285	345	*	5	17	3	Promoter (<=1kb)	1	23309784	23311893	2110	2	10236	ENST00000476660.1	-48	ENSG00000125944	HNRNPR	heterogeneous nuclear ribonucleoprotein R
chr1	23343612	23344973	1362	*	284	186	46	Promoter (<=1kb)	1	23304688	23344284	39597	2	10236	ENST00000302271.11	0	ENSG00000125944	HNRNPR	heterogeneous nuclear ribonucleoprotein R
chr1	23360233	23360520	288	*	2	12	0	3' UTR	1	23359975	23368386	8412	2	80818	ENST00000374608.3	7866	ENSG00000125945	ZNF436	zinc finger protein 436
chr1	23368044	23369347	1304	*	315	231	26	Promoter (<=1kb)	1	23368939	23371789	2851	1	148898	ENST00000437367.5	0	ENSG00000249087	ZNF436-AS1	ZNF436 antisense RNA 1
chr1	23376896	23378196	1301	*	107	141	13	Distal Intergenic	1	23370254	23370346	93	1	148898	ENST00000364535.1	6642	ENSG00000249087	ZNF436-AS1	ZNF436 antisense RNA 1
chr1	23383234	23383632	399	*	24	33	0	3' UTR	1	23370254	23370346	93	1	148898	ENST00000364535.1	12980	ENSG00000249087	ZNF436-AS1	ZNF436 antisense RNA 1
chr1	23384541	23385297	757	*	94	86	25	Intron (ENST00000450454.7/6920, intron 9 of 10)	1	23370254	23370346	93	1	148898	ENST00000364535.1	14287	ENSG00000249087	ZNF436-AS1	ZNF436 antisense RNA 1
chr1	23391456	23391773	318	*	5	11	10	Intron (ENST00000450454.7/6920, intron 8 of 10)	1	23370254	23370346	93	1	148898	ENST00000364535.1	21202	ENSG00000249087	ZNF436-AS1	ZNF436 antisense RNA 1
chr1	23393359	23394433	1075	*	214	143	21	Exon (ENST00000450454.7/6920, exon 8 of 11)	1	23370254	23370346	93	1	148898	ENST00000364535.1	23105	ENSG00000249087	ZNF436-AS1	ZNF436 antisense RNA 1
chr1	23394571	23395015	445	*	98	57	3	Intron (ENST00000450454.7/6920, intron 7 of 10)	1	23417345	23418298	954	2	6920	ENST00000492271.1	23283	ENSG00000204219	TCEA3	transcription elongation factor A3
chr1	23402639	23403103	465	*	40	59	5	Intron (ENST00000450454.7/6920, intron 5 of 10)	1	23417345	23418298	954	2	6920	ENST00000492271.1	15195	ENSG00000204219	TCEA3	transcription elongation factor A3
chr1	23411976	23412277	302	*	24	44	2	Exon (ENST00000445848.2/ENST00000445848.2, exon 3 of 3)	1	23417345	23418298	954	2	6920	ENST00000492271.1	6021	ENSG00000204219	TCEA3	transcription elongation factor A3
chr1	23422469	23422887	419	*	54	61	9	Promoter (1-2kb)	1	23383433	23424633	41201	2	6920	ENST00000476978.3	1746	ENSG00000204219	TCEA3	transcription elongation factor A3
chr1	23430941	23431282	342	*	4	27	3	3' UTR	1	23428563	23436677	8115	2	55616	ENST00000495646.5	5395	ENSG00000088280	ASAP3	ArfGAP with SH3 domain, ankyrin repeat and PH domain 3
chr1	23437468	23437801	334	*	9	20	2	Promoter (<=1kb)	1	23428739	23437226	8488	2	55616	ENST00000465372.6	-242	ENSG00000088280	ASAP3	ArfGAP with SH3 domain, ankyrin repeat and PH domain 3
chr1	23451610	23452348	739	*	64	100	35	Intron (ENST00000336689.8/55616, intron 4 of 24)	1	23436927	23442271	5345	2	55616	ENST00000475814.5	-9339	ENSG00000088280	ASAP3	ArfGAP with SH3 domain, ankyrin repeat and PH domain 3
chr1	23456036	23456809	774	*	106	66	15	5' UTR	1	23436927	23442271	5345	2	55616	ENST00000475814.5	-13765	ENSG00000088280	ASAP3	ArfGAP with SH3 domain, ankyrin repeat and PH domain 3
chr1	23475102	23475485	384	*	81	35	9	Intron (ENST00000336689.8/55616, intron 1 of 24)	1	23455991	23480179	24189	2	55616	ENST00000449467.2	4694	ENSG00000088280	ASAP3	ArfGAP with SH3 domain, ankyrin repeat and PH domain 3
chr1	23475510	23475856	347	*	45	43	2	Intron (ENST00000336689.8/55616, intron 1 of 24)	1	23455991	23480179	24189	2	55616	ENST00000449467.2	4323	ENSG00000088280	ASAP3	ArfGAP with SH3 domain, ankyrin repeat and PH domain 3
chr1	23483864	23484213	350	*	28	38	7	Promoter (<=1kb)	1	23428563	23484179	55617	2	55616	ENST00000336689.8	0	ENSG00000088280	ASAP3	ArfGAP with SH3 domain, ankyrin repeat and PH domain 3
chr1	23484338	23484859	522	*	67	29	16	Promoter (<=1kb)	1	23428782	23484637	55856	2	55616	ENST00000711427.1	0	ENSG00000088280	ASAP3	ArfGAP with SH3 domain, ankyrin repeat and PH domain 3
chr1	23488147	23488759	613	*	9	38	0	Distal Intergenic	1	23428782	23484637	55856	2	55616	ENST00000711427.1	-3510	ENSG00000088280	ASAP3	ArfGAP with SH3 domain, ankyrin repeat and PH domain 3
chr1	23503619	23504048	430	*	6	20	0	Distal Intergenic	1	23516359	23519396	3038	2	1870	ENST00000487237.1	15348	ENSG00000007968	E2F2	E2F transcription factor 2
chr1	23515112	23515831	720	*	25	62	10	Intron (ENST00000361729.3/1870, intron 6 of 6)	1	23516359	23519396	3038	2	1870	ENST00000487237.1	3565	ENSG00000007968	E2F2	E2F transcription factor 2
chr1	23531620	23532082	463	*	26	32	12	Promoter (<=1kb)	1	23506438	23531233	24796	2	1870	ENST00000361729.3	-387	ENSG00000007968	E2F2	E2F transcription factor 2
chr1	23554451	23554887	437	*	65	60	6	Distal Intergenic	1	23549139	23550915	1777	2	105376859	ENST00000451217.1	-3536	NA	LOC105376859	uncharacterized LOC105376859
chr1	23556502	23556930	429	*	70	107	2	Promoter (2-3kb)	1	23557934	23559075	1142	2	3399	ENST00000463312.1	2145	ENSG00000117318	ID3	inhibitor of DNA binding 3
chr1	23561617	23562406	790	*	178	167	33	Promoter (2-3kb)	1	23557926	23559501	1576	2	3399	ENST00000374561.6	-2116	ENSG00000117318	ID3	inhibitor of DNA binding 3
chr1	23576549	23578027	1479	*	247	227	32	Exon (ENST00000648225.1/107984928, exon 4 of 4)	1	23581495	23640568	59074	1	259283	ENST00000477916.5	-3468	ENSG00000197880	MDS2	myelodysplastic syndrome 2 translocation associated
chr1	23585195	23586041	847	*	164	92	16	Exon (ENST00000648225.1/107984928, exon 2 of 4)	1	23581495	23640568	59074	1	259283	ENST00000477916.5	3700	ENSG00000197880	MDS2	myelodysplastic syndrome 2 translocation associated
chr1	23592852	23593177	326	*	48	4	0	Promoter (<=1kb)	1	23576436	23593621	17186	2	107984928	ENST00000648225.1	444	NA	LOC107984928	uncharacterized LOC107984928
chr1	23594378	23594721	344	*	20	22	2	Promoter (<=1kb)	1	23576436	23593621	17186	2	107984928	ENST00000648225.1	-757	NA	LOC107984928	uncharacterized LOC107984928
chr1	23635177	23635565	389	*	64	40	5	Intron (ENST00000477916.5/259283, intron 5 of 6)	1	23627423	23640568	13146	1	259283	ENST00000686679.1	7754	ENSG00000197880	MDS2	myelodysplastic syndrome 2 translocation associated
chr1	23637633	23638022	390	*	18	30	15	Intron (ENST00000477916.5/259283, intron 5 of 6)	1	23627423	23640568	13146	1	259283	ENST00000686679.1	10210	ENSG00000197880	MDS2	myelodysplastic syndrome 2 translocation associated
chr1	23644130	23644441	312	*	9	7	10	Distal Intergenic	1	23627423	23640568	13146	1	259283	ENST00000686679.1	16707	ENSG00000197880	MDS2	myelodysplastic syndrome 2 translocation associated
chr1	23653934	23654308	375	*	2	36	6	Distal Intergenic	1	23627423	23640568	13146	1	259283	ENST00000686679.1	26511	ENSG00000197880	MDS2	myelodysplastic syndrome 2 translocation associated
chr1	23665149	23665487	339	*	4	16	4	Distal Intergenic	1	23691742	23696417	4676	1	6135	ENST00000374550.8	-26255	ENSG00000142676	RPL11	ribosomal protein L11
chr1	23670606	23670935	330	*	0	23	4	Exon (ENST00000451300.2/ENST00000451300.2, exon 2 of 7)	1	23691742	23696417	4676	1	6135	ENST00000374550.8	-20807	ENSG00000142676	RPL11	ribosomal protein L11
chr1	23691683	23692132	450	*	79	98	9	Promoter (<=1kb)	1	23691742	23696417	4676	1	6135	ENST00000374550.8	0	ENSG00000142676	RPL11	ribosomal protein L11
chr1	23695591	23696069	479	*	7	48	3	Promoter (2-3kb)	1	23692609	23695946	3338	1	6135	ENST00000482370.2	2982	ENSG00000142676	RPL11	ribosomal protein L11
chr1	23704801	23705096	296	*	10	35	2	Distal Intergenic	1	23692609	23695946	3338	1	6135	ENST00000482370.2	12192	ENSG00000142676	RPL11	ribosomal protein L11
chr1	23710601	23711697	1097	*	76	73	34	Intron (ENST00000655402.1/100506963, intron 2 of 2)	1	23692609	23695946	3338	1	6135	ENST00000482370.2	17992	ENSG00000142676	RPL11	ribosomal protein L11
chr1	23717440	23717858	419	*	2	43	8	Intron (ENST00000655402.1/100506963, intron 2 of 2)	1	23692609	23695946	3338	1	6135	ENST00000482370.2	24831	ENSG00000142676	RPL11	ribosomal protein L11
chr1	23732202	23733104	903	*	88	104	25	Intron (ENST00000655402.1/100506963, intron 2 of 2)	1	23743448	23762023	18576	1	6924	ENST00000609199.2	-10344	ENSG00000011007	ELOA	elongin A
chr1	23743058	23743384	327	*	23	8	23	Promoter (<=1kb)	1	23743448	23762023	18576	1	6924	ENST00000609199.2	-64	ENSG00000011007	ELOA	elongin A
chr1	23744840	23745162	323	*	18	19	1	Promoter (<=1kb)	1	23744034	23750944	6911	1	6924	ENST00000487554.1	806	ENSG00000011007	ELOA	elongin A
chr1	23752645	23752948	304	*	7	24	0	Intron (ENST00000609199.2/6924, intron 5 of 9)	1	23744034	23750944	6911	1	6924	ENST00000487554.1	8611	ENSG00000011007	ELOA	elongin A
chr1	23755674	23755959	286	*	6	16	0	3' UTR	1	23744034	23750944	6911	1	6924	ENST00000487554.1	11640	ENSG00000011007	ELOA	elongin A
chr1	23758825	23759305	481	*	14	35	2	Intron (ENST00000609199.2/6924, intron 9 of 9)	1	23771611	23772397	787	2	100506963	ENST00000447961.1	13092	ENSG00000236810	ELOA-AS1	ELOA antisense RNA 1
chr1	23764141	23764759	619	*	13	44	0	Intron (ENST00000655402.1/100506963, intron 2 of 2)	1	23771611	23772397	787	2	100506963	ENST00000447961.1	7638	ENSG00000236810	ELOA-AS1	ELOA antisense RNA 1
chr1	23779433	23780123	691	*	75	23	8	Promoter (<=1kb)	1	23779357	23786378	7022	1	57095	ENST00000415372.1	76	ENSG00000057757	PITHD1	PITH domain containing 1
chr1	23784064	23784435	372	*	13	22	4	Promoter (<=1kb)	1	23785192	23788232	3041	1	57095	ENST00000374524.1	-757	ENSG00000057757	PITHD1	PITH domain containing 1
chr1	23791136	23791477	342	*	44	58	8	Promoter (<=1kb)	1	23791145	23795539	4395	1	11313	ENST00000374514.8	0	ENSG00000011009	LYPLA2	lysophospholipase 2
chr1	23792466	23792747	282	*	28	41	4	Promoter (<=1kb)	1	23791992	23793907	1916	1	11313	ENST00000421070.1	474	ENSG00000011009	LYPLA2	lysophospholipase 2
chr1	23824911	23825479	569	*	48	48	1	Promoter (<=1kb)	1	23801885	23825429	23545	2	3155	ENST00000374490.8	0	ENSG00000117305	HMGCL	3-hydroxy-3-methylglutaryl-CoA lyase
chr1	23838253	23838645	393	*	25	27	1	Promoter (<=1kb)	1	23801887	23838620	36734	2	3155	ENST00000374487.6	0	ENSG00000117305	HMGCL	3-hydroxy-3-methylglutaryl-CoA lyase
chr1	23845923	23846284	362	*	1	18	0	Exon (ENST00000374479.4/2517, exon 7 of 8)	1	23801887	23838620	36734	2	3155	ENST00000374487.6	-7303	ENSG00000117305	HMGCL	3-hydroxy-3-methylglutaryl-CoA lyase
chr1	23863184	23863547	364	*	2	22	0	Exon (ENST00000374479.4/2517, exon 3 of 8)	1	23845077	23868290	23214	2	2517	ENST00000374479.4	4743	ENSG00000179163	FUCA1	alpha-L-fucosidase 1
chr1	23893739	23894073	335	*	2	21	0	Intron (ENST00000374472.5/1269, intron 1 of 1)	1	23870515	23913362	42848	2	1269	ENST00000374472.5	19289	ENSG00000188822	CNR2	cannabinoid receptor 2
chr1	23906311	23906588	278	*	3	11	0	Intron (ENST00000374472.5/1269, intron 1 of 1)	1	23870515	23913362	42848	2	1269	ENST00000374472.5	6774	ENSG00000188822	CNR2	cannabinoid receptor 2
chr1	23927406	23927702	297	*	15	19	0	Promoter (1-2kb)	1	23929070	23929147	78	1	100616492	ENST00000578143.1	-1368	ENSG00000264926	MIR378F	microRNA 378f
chr1	23935889	23936172	284	*	7	5	10	Distal Intergenic	1	23929070	23929147	78	1	100616492	ENST00000578143.1	6819	ENSG00000264926	MIR378F	microRNA 378f
chr1	23951633	23952129	497	*	113	79	9	Distal Intergenic	1	23956839	23963446	6608	1	55629	ENST00000647887.1	-4710	ENSG00000189266	PNRC2	proline rich nuclear receptor coactivator 2
chr1	23958902	23960236	1335	*	334	182	26	Promoter (<=1kb)	1	23959109	23961465	2357	1	55629	ENST00000471915.5	0	ENSG00000189266	PNRC2	proline rich nuclear receptor coactivator 2
chr1	23970742	23971045	304	*	7	22	0	3' UTR	1	23971369	23975052	3684	2	10772	ENST00000473754.1	4007	ENSG00000188529	SRSF10	serine and arginine rich splicing factor 10
chr1	23973673	23974050	378	*	12	26	1	Promoter (1-2kb)	1	23971369	23975052	3684	2	10772	ENST00000473754.1	1002	ENSG00000188529	SRSF10	serine and arginine rich splicing factor 10
chr1	23980102	23981344	1243	*	356	228	51	Promoter (<=1kb)	1	23964347	23980327	15981	2	10772	ENST00000492112.3	0	ENSG00000188529	SRSF10	serine and arginine rich splicing factor 10
chr1	23993683	23994119	437	*	47	39	3	Distal Intergenic	1	23966445	23980927	14483	2	10772	ENST00000341154.10	-12756	ENSG00000188529	SRSF10	serine and arginine rich splicing factor 10
chr1	24003598	24003873	276	*	33	29	4	Distal Intergenic	1	23966445	23980927	14483	2	10772	ENST00000341154.10	-22671	ENSG00000188529	SRSF10	serine and arginine rich splicing factor 10
chr1	24006822	24007111	290	*	3	25	12	Distal Intergenic	1	23966445	23980927	14483	2	10772	ENST00000341154.10	-25895	ENSG00000188529	SRSF10	serine and arginine rich splicing factor 10
chr1	24012001	24012780	780	*	57	113	8	Distal Intergenic	1	24040835	24086799	45965	1	107984931	ENST00000439239.2	-28055	NA	LOC107984931	uncharacterized LOC107984931
chr1	24018584	24018917	334	*	93	71	16	Distal Intergenic	1	24040835	24086799	45965	1	107984931	ENST00000439239.2	-21918	NA	LOC107984931	uncharacterized LOC107984931
chr1	24022475	24023276	802	*	255	114	36	Distal Intergenic	1	24040835	24086799	45965	1	107984931	ENST00000439239.2	-17559	NA	LOC107984931	uncharacterized LOC107984931
[truncated: 171,608 more rows]
