# Supplementary material for: Betrixaban activates cGAS and ERVs to promote dual nucleic-sensing antiviral immunity
Source: EMBO Mol Med. 2026 Mar 23;18(5):1563–91. doi: 10.1038/s44321-025-00356-7 (PMC13179341; doi:10.1038/s44321-025-00356-7)
Supplement: Supplementary file 10 — Sequencing Data [file 44321_2025_356_MOESM10_ESM.zip › Sequencing data/Cuttag/differential_peaks.csv]

	logFC	logCPM	F	PValue	FDR
19393	4.64585885563407	1.09752942441733	265.203569098664	5.87687020284889e-07	0.00273972690647164
84841	4.26809935408669	0.741203047437313	243.205131550547	6.82315134087075e-07	0.00273972690647164
68776	4.68326939192645	0.790455481840206	260.06709893862	7.25025154827215e-07	0.00273972690647164
38395	4.19427025427481	0.672466074045899	234.967509466141	7.41217989270027e-07	0.00273972690647164
96862	4.19427025427481	0.672466074045899	234.967509466141	7.41217989270027e-07	0.00273972690647164
59509	4.6130352316482	0.723921825820553	253.521523567586	7.63903942672745e-07	0.00273972690647164
121407	4.11645825351756	0.60039377354876	224.892151621887	8.28480592174923e-07	0.00273972690647164
68099	4.50092412664788	1.10338682598408	239.031235309282	8.64976335243847e-07	0.00273972690647164
14987	4.46139413107907	0.581146346199515	234.926692507121	9.124864685377e-07	0.00273972690647164
25438	4.26037190528722	0.876739232240918	226.652076490412	9.55258704187087e-07	0.00273972690647164
10748	4.03420898789028	0.524656958625298	212.680548623592	9.61460576302112e-07	0.00273972690647164
25080	4.3555833344674	0.664338229654628	219.216720326294	1.01373597554436e-06	0.00273972690647164
76809	4.12316462510049	0.748864990774948	215.016770865321	1.07992018578385e-06	0.00273972690647164
107793	4.12316462510049	0.748864990774948	215.016770865321	1.07992018578385e-06	0.00273972690647164
112483	4.12316462510049	0.748864990774948	215.016770865321	1.07992018578385e-06	0.00273972690647164
114404	4.12316462510049	0.748864990774948	215.016770865321	1.07992018578385e-06	0.00273972690647164
44729	3.91603549152082	0.690403599567794	215.134372619818	1.11875154526691e-06	0.00273972690647164
49674	4.27777133371016	0.591804598169257	209.561577080812	1.1376412502056e-06	0.00273972690647164
174035	4.27777133371016	0.591804598169257	209.561577080812	1.1376412502056e-06	0.00273972690647164
73270	3.94698561547897	0.444877045605508	198.537968725781	1.16215621671069e-06	0.00273972690647164
114919	3.94698561547897	0.444877045605508	198.537968725781	1.16215621671069e-06	0.00273972690647164
26420	4.89164167081515	0.783017893138083	245.436098938869	1.24589996313765e-06	0.00273972690647164
16716	4.29192149304048	0.423183925920999	207.810404802041	1.25379897265812e-06	0.00273972690647164
17900	4.29192149304048	0.423183925920999	207.810404802041	1.25379897265812e-06	0.00273972690647164
120376	4.29192149304048	0.423183925920999	207.810404802041	1.25379897265812e-06	0.00273972690647164
38927	4.19552206808288	0.515553464521155	198.119162882129	1.32104671382872e-06	0.00273972690647164
49573	4.19552206808288	0.515553464521155	198.119162882129	1.32104671382872e-06	0.00273972690647164
139139	4.19552206808288	0.515553464521155	198.119162882129	1.32104671382872e-06	0.00273972690647164
60775	3.97152352453137	0.608920235198874	197.979348234633	1.33430563801102e-06	0.00273972690647164
68669	3.97152352453137	0.608920235198874	197.979348234633	1.33430563801102e-06	0.00273972690647164
120774	3.97152352453137	0.608920235198874	197.979348234633	1.33430563801102e-06	0.00273972690647164
150422	3.97152352453137	0.608920235198874	197.979348234633	1.33430563801102e-06	0.00273972690647164
21417	3.96978059840084	0.610880411692269	191.779708892924	1.49585280455794e-06	0.00273972690647164
78154	3.96978059840084	0.610880411692269	191.779708892924	1.49585280455794e-06	0.00273972690647164
91795	3.96978059840084	0.610880411692269	191.779708892924	1.49585280455794e-06	0.00273972690647164
18002	4.18877437634333	1.17433037938918	224.468939486186	1.50875256340935e-06	0.00273972690647164
32708	4.35219556088473	1.2181247993139	216.268721766204	1.52668574848393e-06	0.00273972690647164
76930	4.19908343862342	0.337464717644991	191.792731150633	1.55536536135947e-06	0.00273972690647164
146300	3.88927425890409	0.533689582268044	186.950303307891	1.55862015295835e-06	0.00273972690647164
34451	4.10829869567156	0.435196976117462	185.073995098622	1.5915711252206e-06	0.00273972690647164
163147	4.10829869567156	0.435196976117462	185.073995098622	1.5915711252206e-06	0.00273972690647164
170588	4.10829869567156	0.435196976117462	185.073995098622	1.5915711252206e-06	0.00273972690647164
151944	4.13019123598373	1.00996943321412	207.52231213563	1.64692374721852e-06	0.00273972690647164
30009	3.79559500063237	0.698354540897857	198.163480452271	1.66226344266261e-06	0.00273972690647164
143538	3.82689413278148	0.83910539083731	206.834364644651	1.7462888057457e-06	0.00273972690647164
12043	3.66875085272498	0.466172902429646	181.2760991519	1.7660926463983e-06	0.00273972690647164
59467	3.66875085272498	0.466172902429646	181.2760991519	1.7660926463983e-06	0.00273972690647164
63986	3.66875085272498	0.466172902429646	181.2760991519	1.7660926463983e-06	0.00273972690647164
36852	4.0049072700123	0.893711630481674	199.804123755977	1.78908899755367e-06	0.00273972690647164
95088	3.80205088649277	0.454476483596851	174.366164378494	1.89223818169605e-06	0.00273972690647164
145766	3.93793415010383	0.831965676774806	194.784216909223	1.89801695103494e-06	0.00273972690647164
172632	5.24237388469837	1.33018555422925	206.586648702164	1.91134536109509e-06	0.00273972690647164
3262	3.75492193928607	0.271364409093901	166.117792364769	1.92776571392599e-06	0.00273972690647164
87246	3.75492193928607	0.271364409093901	166.117792364769	1.92776571392599e-06	0.00273972690647164
148136	3.75492193928607	0.271364409093901	166.117792364769	1.92776571392599e-06	0.00273972690647164
16028	4.0154606412545	0.350285735719886	170.76322778659	1.99150128808181e-06	0.00273972690647164
72920	4.0154606412545	0.350285735719886	170.76322778659	1.99150128808181e-06	0.00273972690647164
106396	4.0154606412545	0.350285735719886	170.76322778659	1.99150128808181e-06	0.00273972690647164
12301	4.09985781684758	0.246556973371712	174.712588648844	2.00600135931355e-06	0.00273972690647164
28631	4.09985781684758	0.246556973371712	174.712588648844	2.00600135931355e-06	0.00273972690647164
43490	4.09985781684758	0.246556973371712	174.712588648844	2.00600135931355e-06	0.00273972690647164
58019	4.09985781684758	0.246556973371712	174.712588648844	2.00600135931355e-06	0.00273972690647164
85329	4.09985781684758	0.246556973371712	174.712588648844	2.00600135931355e-06	0.00273972690647164
115856	4.09985781684758	0.246556973371712	174.712588648844	2.00600135931355e-06	0.00273972690647164
133989	4.09985781684758	0.246556973371712	174.712588648844	2.00600135931355e-06	0.00273972690647164
149299	4.09985781684758	0.246556973371712	174.712588648844	2.00600135931355e-06	0.00273972690647164
167002	4.09985781684758	0.246556973371712	174.712588648844	2.00600135931355e-06	0.00273972690647164
2749	5.09575789060506	1.18846659162375	201.780078272643	2.00812306646152e-06	0.00273972690647164
99733	3.86769998982557	0.767536752815266	188.724959477453	2.04945456015859e-06	0.00273972690647164
137839	3.86769998982557	0.767536752815266	188.724959477453	2.04945456015859e-06	0.00273972690647164
14854	4.11006084286331	0.432964415488773	172.51472353609	2.05007602609017e-06	0.00273972690647164
102206	4.11006084286331	0.432964415488773	172.51472353609	2.05007602609017e-06	0.00273972690647164
26530	4.50029377192918	0.413319298191677	196.173891856818	2.09744656419844e-06	0.00273972690647164
40725	3.91614821589185	1.02242909443764	208.448391481864	2.09818417264725e-06	0.00273972690647164
150024	3.91614821589185	1.02242909443764	208.448391481864	2.09818417264725e-06	0.00273972690647164
60456	3.80030796036224	0.456669771962653	168.901507099827	2.12315421588652e-06	0.00273972690647164
94451	3.80030796036224	0.456669771962653	168.901507099827	2.12315421588652e-06	0.00273972690647164
99205	3.80030796036224	0.456669771962653	168.901507099827	2.12315421588652e-06	0.00273972690647164
142587	4.9932867850233	0.635753748863367	236.385314111114	2.1448532746668e-06	0.00273972690647164
2736	3.57591279830792	0.383312613628859	166.718755659623	2.23414101170549e-06	0.00273972690647164
8251	3.57591279830792	0.383312613628859	166.718755659623	2.23414101170549e-06	0.00273972690647164
9529	3.57591279830792	0.383312613628859	166.718755659623	2.23414101170549e-06	0.00273972690647164
67176	3.6050188719341	0.637970958097007	184.997419259058	2.28352775360328e-06	0.00273972690647164
67889	5.02439809433733	0.906797550555862	208.324483393114	2.28760992381694e-06	0.00273972690647164
157914	4.91547478426605	0.561577699317542	226.643039987158	2.33959718280753e-06	0.00273972690647164
46726	3.72389113001195	0.846202748352905	196.728725170192	2.35746542703517e-06	0.00273972690647164
120401	3.70921283207571	0.370854046921281	160.542487098704	2.39143669320308e-06	0.00273972690647164
153996	4.02086519918217	1.01475826334271	192.159976614925	2.41833918924291e-06	0.00273972690647164
49885	3.99159714908947	0.756477663625706	172.392799816577	2.53039280039144e-06	0.00273972690647164
59572	4.40745571751212	0.326922420515707	181.419809772545	2.5599368318693e-06	0.00273972690647164
74669	4.40745571751212	0.326922420515707	181.419809772545	2.5599368318693e-06	0.00273972690647164
20431	4.01722278844625	0.347910259083255	159.234405685919	2.56434693970118e-06	0.00273972690647164
22827	3.91623501947867	0.260295697651488	155.580904024014	2.58957501429676e-06	0.00273972690647164
57344	3.91623501947867	0.260295697651488	155.580904024014	2.58957501429676e-06	0.00273972690647164
95067	3.91623501947867	0.260295697651488	155.580904024014	2.58957501429676e-06	0.00273972690647164
171390	3.54831036183653	0.475598680586855	166.548748691646	2.63630624224777e-06	0.00273972690647164
19945	3.52276960630682	0.564422454247159	174.708196923191	2.64967791100815e-06	0.00273972690647164
60134	4.26634591508734	0.742984470235477	165.820128888761	2.65974504826775e-06	0.00273972690647164
18043	3.99330028219959	0.14982279182544	157.411856589135	2.66895391850466e-06	0.00273972690647164
115480	3.70746990594518	0.37318478227307	155.567302835361	2.68089828175348e-06	0.00273972690647164
109323	4.82318929725621	0.714275247491032	192.94188905978	2.70105998152027e-06	0.00273972690647164
169005	4.82318929725621	0.714275247491032	192.94188905978	2.70105998152027e-06	0.00273972690647164
59189	3.57982786992182	0.715908391404445	183.920081048457	2.7566897796398e-06	0.00273972690647164
38916	3.82860811330227	0.837448564181013	179.406190282233	2.83357410894449e-06	0.00273972690647164
20312	4.26985088634164	0.739419134785039	161.350227531619	2.92992292516458e-06	0.00273972690647164
80962	4.26985088634164	0.739419134785039	161.350227531619	2.92992292516458e-06	0.00273972690647164
90060	4.26985088634164	0.739419134785039	161.350227531619	2.92992292516458e-06	0.00273972690647164
93566	3.47668717653208	0.295646746859506	151.203166371912	2.95112109220553e-06	0.00273972690647164
100042	3.47668717653208	0.295646746859506	151.203166371912	2.95112109220553e-06	0.00273972690647164
130486	3.47668717653208	0.295646746859506	151.203166371912	2.95112109220553e-06	0.00273972690647164
34130	4.19251681527547	0.674339001026931	159.047997887476	2.97599993115578e-06	0.00273972690647164
2704	4.74600214622746	0.40107636545036	201.224397059143	3.0573282441218e-06	0.00273972690647164
145877	4.74600214622746	0.40107636545036	201.224397059143	3.0573282441218e-06	0.00273972690647164
152006	4.74600214622746	0.40107636545036	201.224397059143	3.0573282441218e-06	0.00273972690647164
71667	3.60998721029988	0.282326301897262	145.894316825673	3.14692390994364e-06	0.00273972690647164
80699	3.60998721029988	0.282326301897262	145.894316825673	3.14692390994364e-06	0.00273972690647164
115381	3.60998721029988	0.282326301897262	145.894316825673	3.14692390994364e-06	0.00273972690647164
143516	3.60998721029988	0.282326301897262	145.894316825673	3.14692390994364e-06	0.00273972690647164
144324	3.60998721029988	0.282326301897262	145.894316825673	3.14692390994364e-06	0.00273972690647164
147535	3.60998721029988	0.282326301897262	145.894316825673	3.14692390994364e-06	0.00273972690647164
161613	3.60998721029988	0.282326301897262	145.894316825673	3.14692390994364e-06	0.00273972690647164
161984	3.60998721029988	0.282326301897262	145.894316825673	3.14692390994364e-06	0.00273972690647164
170556	3.60998721029988	0.282326301897262	145.894316825673	3.14692390994364e-06	0.00273972690647164
124095	4.14148653625334	1.32698381174791	196.924633812356	3.15010949143679e-06	0.00273972690647164
11120	3.43554623389551	0.4870875636886	162.803952861037	3.20186752764795e-06	0.00273972690647164
52598	3.43554623389551	0.4870875636886	162.803952861037	3.20186752764795e-06	0.00273972690647164
91924	4.05836437162092	0.824783033384868	162.625590643578	3.20672939505095e-06	0.00273972690647164
83373	3.83995604852035	0.617385010274594	157.516338662346	3.21875412316894e-06	0.00273972690647164
46314	4.30823009573629	0.235242819218904	165.708367790124	3.23579600098329e-06	0.00273972690647164
70112	4.30823009573629	0.235242819218904	165.708367790124	3.23579600098329e-06	0.00273972690647164
94902	4.30823009573629	0.235242819218904	165.708367790124	3.23579600098329e-06	0.00273972690647164
156252	4.30823009573629	0.235242819218904	165.708367790124	3.23579600098329e-06	0.00273972690647164
145181	4.67154819668709	0.570391004146864	177.526600200153	3.29174356696046e-06	0.00273972690647164
14624	3.91799716667041	0.257758889349108	145.197283573165	3.32807720938091e-06	0.00273972690647164
21855	3.91799716667041	0.257758889349108	145.197283573165	3.32807720938091e-06	0.00273972690647164
90438	3.91799716667041	0.257758889349108	145.197283573165	3.32807720938091e-06	0.00273972690647164
73589	4.11470481451822	0.60236771061781	151.407880685783	3.40541511976416e-06	0.00273972690647164
157763	3.72218544176038	0.847848013232029	176.288280857162	3.41710370262006e-06	0.00273972690647164
43210	3.80967748483067	0.164611605015948	140.102278342458	3.48567760223437e-06	0.00273972690647164
44713	3.80967748483067	0.164611605015948	140.102278342458	3.48567760223437e-06	0.00273972690647164
56637	3.80967748483067	0.164611605015948	140.102278342458	3.48567760223437e-06	0.00273972690647164
87579	3.80967748483067	0.164611605015948	140.102278342458	3.48567760223437e-06	0.00273972690647164
147532	3.80967748483067	0.164611605015948	140.102278342458	3.48567760223437e-06	0.00273972690647164
172280	3.60824428416935	0.284811752712048	141.451086350482	3.52234328689147e-06	0.00273972690647164
15915	3.87824023355166	0.046505681771161	140.808504471402	3.61144571621794e-06	0.00273972690647164
34254	3.87824023355166	0.046505681771161	140.808504471402	3.61144571621794e-06	0.00273972690647164
51721	3.87824023355166	0.046505681771161	140.808504471402	3.61144571621794e-06	0.00273972690647164
102033	3.87824023355166	0.046505681771161	140.808504471402	3.61144571621794e-06	0.00273972690647164
106380	3.87824023355166	0.046505681771161	140.808504471402	3.61144571621794e-06	0.00273972690647164
106997	3.87824023355166	0.046505681771161	140.808504471402	3.61144571621794e-06	0.00273972690647164
136424	3.87824023355166	0.046505681771161	140.808504471402	3.61144571621794e-06	0.00273972690647164
144811	3.87824023355166	0.046505681771161	140.808504471402	3.61144571621794e-06	0.00273972690647164
86867	3.54658625121785	0.477754243181469	152.225149448227	3.62402973127321e-06	0.00273972690647164
141088	3.54658625121785	0.477754243181469	152.225149448227	3.62402973127321e-06	0.00273972690647164
32648	4.6531640918104	0.313837263065601	186.273747827507	3.66351996357614e-06	0.00273972690647164
75292	4.6531640918104	0.313837263065601	186.273747827507	3.66351996357614e-06	0.00273972690647164
37207	3.53330435599015	0.0753927790811955	132.466520628662	3.69414497463039e-06	0.00273972690647164
39318	3.53330435599015	0.0753927790811955	132.466520628662	3.69414497463039e-06	0.00273972690647164
82866	3.53330435599015	0.0753927790811955	132.466520628662	3.69414497463039e-06	0.00273972690647164
99853	3.53330435599015	0.0753927790811955	132.466520628662	3.69414497463039e-06	0.00273972690647164
100530	3.53330435599015	0.0753927790811955	132.466520628662	3.69414497463039e-06	0.00273972690647164
110900	3.53330435599015	0.0753927790811955	132.466520628662	3.69414497463039e-06	0.00273972690647164
124692	3.53330435599015	0.0753927790811955	132.466520628662	3.69414497463039e-06	0.00273972690647164
150958	3.53330435599015	0.0753927790811955	132.466520628662	3.69414497463039e-06	0.00273972690647164
169227	3.53330435599015	0.0753927790811955	132.466520628662	3.69414497463039e-06	0.00273972690647164
158440	4.11820978577251	0.598416762891254	147.135128142966	3.77036762375954e-06	0.00273972690647164
1908	4.58929893105981	0.492849844632429	167.869136739292	3.78422765777275e-06	0.00273972690647164
29212	4.58929893105981	0.492849844632429	167.869136739292	3.78422765777275e-06	0.00273972690647164
62985	4.58929893105981	0.492849844632429	167.869136739292	3.78422765777275e-06	0.00273972690647164
136506	3.75770678289307	0.542652573986362	148.406810560424	3.79317374716278e-06	0.00273972690647164
31102	3.69481783964119	0.91404338657598	178.35594441558	3.8184716045496e-06	0.00273972690647164
136268	3.69481783964119	0.91404338657598	178.35594441558	3.8184716045496e-06	0.00273972690647164
56926	3.60316563575411	0.922302268715734	185.084390944881	3.82554928539857e-06	0.00273972690647164
128375	3.60673285245489	0.636053657902171	158.768183282077	3.8600046585808e-06	0.00273972690647164
37638	3.34270817947844	0.405573974529029	149.54667826234	4.04249999104996e-06	0.00273972690647164
60000	3.34270817947844	0.405573974529029	149.54667826234	4.04249999104996e-06	0.00273972690647164
70859	3.34270817947844	0.405573974529029	149.54667826234	4.04249999104996e-06	0.00273972690647164
36812	5.36119749323452	0.698441756403749	238.141137989956	4.07713703407181e-06	0.00273972690647164
43228	3.37012964188409	0.202615126638607	135.143192826015	4.07853315178948e-06	0.00273972690647164
131218	3.37012964188409	0.202615126638607	135.143192826015	4.07853315178948e-06	0.00273972690647164
63052	4.20167256108829	0.137622644960777	149.915451000514	4.19281341196397e-06	0.00273972690647164
137318	4.3773719533495	0.506377825751898	148.570735723526	4.29793253099596e-06	0.00273972690647164
78241	3.50342967565188	0.188313379270075	130.802246774055	4.31715111481902e-06	0.00273972690647164
114450	3.50342967565188	0.188313379270075	130.802246774055	4.31715111481902e-06	0.00273972690647164
3649	3.33254323112598	0.496346603446001	154.39571932682	4.32328756802207e-06	0.00273972690647164
66837	3.33254323112598	0.496346603446001	154.39571932682	4.32328756802207e-06	0.00273972690647164
146874	3.33254323112598	0.496346603446001	154.39571932682	4.32328756802207e-06	0.00273972690647164
14632	3.35624668564363	0.306379936721267	138.761058764499	4.40000453319206e-06	0.00273972690647164
24392	3.35624668564363	0.306379936721267	138.761058764499	4.40000453319206e-06	0.00273972690647164
58345	3.35624668564363	0.306379936721267	138.761058764499	4.40000453319206e-06	0.00273972690647164
45902	3.81143963202242	0.161891470987482	130.916150614817	4.46454201564196e-06	0.00273972690647164
162601	3.81143963202242	0.161891470987482	130.916150614817	4.46454201564196e-06	0.00273972690647164
162745	3.81143963202242	0.161891470987482	130.916150614817	4.46454201564196e-06	0.00273972690647164
43269	4.50207555864849	0.41104581388389	157.127268723326	4.47705638346168e-06	0.00273972690647164
60333	4.50207555864849	0.41104581388389	157.127268723326	4.47705638346168e-06	0.00273972690647164
80709	4.50207555864849	0.41104581388389	157.127268723326	4.47705638346168e-06	0.00273972690647164
115436	4.50207555864849	0.41104581388389	157.127268723326	4.47705638346168e-06	0.00273972690647164
124021	4.50207555864849	0.41104581388389	157.127268723326	4.47705638346168e-06	0.00273972690647164
168675	4.50207555864849	0.41104581388389	157.127268723326	4.47705638346168e-06	0.00273972690647164
169136	4.50207555864849	0.41104581388389	157.127268723326	4.47705638346168e-06	0.00273972690647164
24552	4.55393847003456	0.221197961810804	170.357923305846	4.53161531613187e-06	0.00273972690647164
38119	4.55393847003456	0.221197961810804	170.357923305846	4.53161531613187e-06	0.00273972690647164
40588	4.55393847003456	0.221197961810804	170.357923305846	4.53161531613187e-06	0.00273972690647164
60195	4.55393847003456	0.221197961810804	170.357923305846	4.53161531613187e-06	0.00273972690647164
121754	4.55393847003456	0.221197961810804	170.357923305846	4.53161531613187e-06	0.00273972690647164
123958	4.55393847003456	0.221197961810804	170.357923305846	4.53161531613187e-06	0.00273972690647164
128036	4.55393847003456	0.221197961810804	170.357923305846	4.53161531613187e-06	0.00273972690647164
144267	4.55393847003456	0.221197961810804	170.357923305846	4.53161531613187e-06	0.00273972690647164
33845	3.83648911077354	0.621275308394157	142.928363550541	4.53798594656663e-06	0.00273972690647164
62535	3.83648911077354	0.621275308394157	142.928363550541	4.53798594656663e-06	0.00273972690647164
16712	3.45374819680079	0.395639933029196	139.997357110994	4.57915569747474e-06	0.00273972690647164
35101	3.45374819680079	0.395639933029196	139.997357110994	4.57915569747474e-06	0.00273972690647164
899	5.20955639266539	0.552696782477922	221.586072983428	4.61235987287075e-06	0.00273972690647164
103952	5.20955639266539	0.552696782477922	221.586072983428	4.61235987287075e-06	0.00273972690647164
112446	5.20955639266539	0.552696782477922	221.586072983428	4.61235987287075e-06	0.00273972690647164
9629	3.69461743618274	0.0625059133458779	125.182866580825	4.78662742988256e-06	0.00273972690647164
14193	3.69461743618274	0.0625059133458779	125.182866580825	4.78662742988256e-06	0.00273972690647164
14903	3.69461743618274	0.0625059133458779	125.182866580825	4.78662742988256e-06	0.00273972690647164
22224	3.69461743618274	0.0625059133458779	125.182866580825	4.78662742988256e-06	0.00273972690647164
24825	3.69461743618274	0.0625059133458779	125.182866580825	4.78662742988256e-06	0.00273972690647164
50575	3.69461743618274	0.0625059133458779	125.182866580825	4.78662742988256e-06	0.00273972690647164
52614	3.69461743618274	0.0625059133458779	125.182866580825	4.78662742988256e-06	0.00273972690647164
56303	3.69461743618274	0.0625059133458779	125.182866580825	4.78662742988256e-06	0.00273972690647164
65658	3.69461743618274	0.0625059133458779	125.182866580825	4.78662742988256e-06	0.00273972690647164
113632	3.69461743618274	0.0625059133458779	125.182866580825	4.78662742988256e-06	0.00273972690647164
137498	3.69461743618274	0.0625059133458779	125.182866580825	4.78662742988256e-06	0.00273972690647164
142168	3.69461743618274	0.0625059133458779	125.182866580825	4.78662742988256e-06	0.00273972690647164
151191	3.69461743618274	0.0625059133458779	125.182866580825	4.78662742988256e-06	0.00273972690647164
152165	3.69461743618274	0.0625059133458779	125.182866580825	4.78662742988256e-06	0.00273972690647164
1453	3.50168674952135	0.190974069278999	126.904343716662	4.8225229366731e-06	0.00273972690647164
28447	3.50168674952135	0.190974069278999	126.904343716662	4.8225229366731e-06	0.00273972690647164
89822	3.50168674952135	0.190974069278999	126.904343716662	4.8225229366731e-06	0.00273972690647164
28904	3.94523217647962	0.447087834414152	133.270432323308	4.87397715393067e-06	0.00273972690647164
122651	4.7520134283883	0.852473300199565	149.75315113115	5.00116685144873e-06	0.00273972690647164
78058	3.75320221363712	-0.0642986209197402	124.291286685359	5.07891115402381e-06	0.00273972690647164
97790	3.75320221363712	-0.0642986209197402	124.291286685359	5.07891115402381e-06	0.00273972690647164
106025	3.75320221363712	-0.0642986209197402	124.291286685359	5.07891115402381e-06	0.00273972690647164
110754	3.75320221363712	-0.0642986209197402	124.291286685359	5.07891115402381e-06	0.00273972690647164
139484	3.75320221363712	-0.0642986209197402	124.291286685359	5.07891115402381e-06	0.00273972690647164
153491	3.75320221363712	-0.0642986209197402	124.291286685359	5.07891115402381e-06	0.00273972690647164
160156	3.75320221363712	-0.0642986209197402	124.291286685359	5.07891115402381e-06	0.00273972690647164
100595	3.72676195461281	1.03762871060275	171.953917009361	5.1016132797263e-06	0.00273972690647164
30655	4.29014858093819	0.42543471998238	138.956286940359	5.15011620267876e-06	0.00273972690647164
61023	3.31431725499825	0.664455478206419	160.874313560237	5.26485689332402e-06	0.00273972690647164
8690	4.4974364087002	1.10612168294202	142.193268872683	5.28128800149358e-06	0.00273972690647164
156304	4.06404808252023	1.51179305035264	188.773990191317	5.31534508466949e-06	0.00273972690647164
33811	3.24348255770261	0.319428491837619	135.40114670416	5.33215563557669e-06	0.00273972690647164
146960	3.24348255770261	0.319428491837619	135.40114670416	5.33215563557669e-06	0.00273972690647164
35257	3.40826633607561	-0.0328686093053659	116.332128984594	5.36710185195056e-06	0.00273972690647164
65628	3.40826633607561	-0.0328686093053659	116.332128984594	5.36710185195056e-06	0.00273972690647164
73386	3.40826633607561	-0.0328686093053659	116.332128984594	5.36710185195056e-06	0.00273972690647164
133165	3.40826633607561	-0.0328686093053659	116.332128984594	5.36710185195056e-06	0.00273972690647164
77027	3.94873714773392	0.442662381052009	129.41114629872	5.41385949587339e-06	0.00273972690647164
82678	3.94873714773392	0.442662381052009	129.41114629872	5.41385949587339e-06	0.00273972690647164
127461	3.94873714773392	0.442662381052009	129.41114629872	5.41385949587339e-06	0.00273972690647164
145055	3.40596945888534	0.654433150093429	153.90751477776	5.43077820367122e-06	0.00273972690647164
73742	4.68504030847982	0.788732248192625	144.991442617079	5.44087457632946e-06	0.00273972690647164
18000	3.23970517670892	0.415423380843195	141.738186849504	5.44970126477834e-06	0.00273972690647164
102863	3.23970517670892	0.415423380843195	141.738186849504	5.44970126477834e-06	0.00273972690647164
152412	3.23970517670892	0.415423380843195	141.738186849504	5.44970126477834e-06	0.00273972690647164
112186	4.38739693513888	0.992937874066926	139.400445010757	5.47158123900387e-06	0.00273972690647164
21623	3.78435120279035	1.25231145272929	183.934082902386	5.4786993682182e-06	0.00273972690647164
68730	3.4372602144163	0.484948518696508	139.302597670807	5.48922841698555e-06	0.00273972690647164
110217	3.4372602144163	0.484948518696508	139.302597670807	5.48922841698555e-06	0.00273972690647164
925	4.08661251244036	0.0332797348038655	134.691996962324	5.51504287390372e-06	0.00273972690647164
15935	4.08661251244036	0.0332797348038655	134.691996962324	5.51504287390372e-06	0.00273972690647164
104670	4.08661251244036	0.0332797348038655	134.691996962324	5.51504287390372e-06	0.00273972690647164
109925	4.08661251244036	0.0332797348038655	134.691996962324	5.51504287390372e-06	0.00273972690647164
125393	4.08661251244036	0.0332797348038655	134.691996962324	5.51504287390372e-06	0.00273972690647164
129310	4.08661251244036	0.0332797348038655	134.691996962324	5.51504287390372e-06	0.00273972690647164
138867	4.08661251244036	0.0332797348038655	134.691996962324	5.51504287390372e-06	0.00273972690647164
147783	4.08661251244036	0.0332797348038655	134.691996962324	5.51504287390372e-06	0.00273972690647164
107987	4.44738093538657	0.122475597568367	154.518172962041	5.71073886607396e-06	0.00273972690647164
58666	3.7925682365338	0.905728262034103	151.754229995172	5.77308251416809e-06	0.00273972690647164
21008	3.25506959323616	0.103560199469797	119.535886551056	5.80728408509173e-06	0.00273972690647164
50067	3.25506959323616	0.103560199469797	119.535886551056	5.80728408509173e-06	0.00273972690647164
55821	3.25506959323616	0.103560199469797	119.535886551056	5.80728408509173e-06	0.00273972690647164
65500	3.25506959323616	0.103560199469797	119.535886551056	5.80728408509173e-06	0.00273972690647164
75082	3.25506959323616	0.103560199469797	119.535886551056	5.80728408509173e-06	0.00273972690647164
82420	3.25506959323616	0.103560199469797	119.535886551056	5.80728408509173e-06	0.00273972690647164
168478	3.25506959323616	0.103560199469797	119.535886551056	5.80728408509173e-06	0.00273972690647164
168771	3.25506959323616	0.103560199469797	119.535886551056	5.80728408509173e-06	0.00273972690647164
10731	5.0400837546268	0.391019022376172	197.276810218453	5.81563966208121e-06	0.00273972690647164
88878	5.0400837546268	0.391019022376172	197.276810218453	5.81563966208121e-06	0.00273972690647164
97300	5.0400837546268	0.391019022376172	197.276810218453	5.81563966208121e-06	0.00273972690647164
171844	5.0400837546268	0.391019022376172	197.276810218453	5.81563966208121e-06	0.00273972690647164
106339	3.2348010323456	0.50763608276625	145.756911228837	5.90755066505715e-06	0.00273972690647164
106764	3.2348010323456	0.50763608276625	145.756911228837	5.90755066505715e-06	0.00273972690647164
18886	4.61480614820157	0.722112653650047	139.680886920638	6.00210292947913e-06	0.00273972690647164
45850	3.35452257502496	0.308816358028894	127.040411411736	6.026478477045e-06	0.00273972690647164
55352	3.35452257502496	0.308816358028894	127.040411411736	6.026478477045e-06	0.00273972690647164
83715	3.35452257502496	0.308816358028894	127.040411411736	6.026478477045e-06	0.00273972690647164
89398	3.35452257502496	0.308816358028894	127.040411411736	6.026478477045e-06	0.00273972690647164
169244	3.35452257502496	0.308816358028894	127.040411411736	6.026478477045e-06	0.00273972690647164
147295	4.74892461330071	1.03912201273643	137.650059783261	6.03215325856354e-06	0.00273972690647164
5637	3.38836962700395	0.0881328319052227	116.200400790793	6.0752553906318e-06	0.00273972690647164
20175	3.38836962700395	0.0881328319052227	116.200400790793	6.0752553906318e-06	0.00273972690647164
23093	3.38836962700395	0.0881328319052227	116.200400790793	6.0752553906318e-06	0.00273972690647164
25719	3.38836962700395	0.0881328319052227	116.200400790793	6.0752553906318e-06	0.00273972690647164
68035	3.38836962700395	0.0881328319052227	116.200400790793	6.0752553906318e-06	0.00273972690647164
77002	3.38836962700395	0.0881328319052227	116.200400790793	6.0752553906318e-06	0.00273972690647164
78714	3.38836962700395	0.0881328319052227	116.200400790793	6.0752553906318e-06	0.00273972690647164
112192	3.38836962700395	0.0881328319052227	116.200400790793	6.0752553906318e-06	0.00273972690647164
140020	3.38836962700395	0.0881328319052227	116.200400790793	6.0752553906318e-06	0.00273972690647164
141688	3.38836962700395	0.0881328319052227	116.200400790793	6.0752553906318e-06	0.00273972690647164
149921	3.38836962700395	0.0881328319052227	116.200400790793	6.0752553906318e-06	0.00273972690647164
156299	3.38836962700395	0.0881328319052227	116.200400790793	6.0752553906318e-06	0.00273972690647164
159595	3.38836962700395	0.0881328319052227	116.200400790793	6.0752553906318e-06	0.00273972690647164
114219	3.24968915099564	0.214137912797915	123.924089004537	6.07781019418285e-06	0.00273972690647164
140853	3.24968915099564	0.214137912797915	123.924089004537	6.07781019418285e-06	0.00273972690647164
163590	3.3796834064591	0.80793244464892	162.9230304807	6.1084505353803e-06	0.00273972690647164
79615	3.69637958337449	0.0595759560103891	117.125291222555	6.11010198742775e-06	0.00273972690647164
84687	3.69637958337449	0.0595759560103891	117.125291222555	6.11010198742775e-06	0.00273972690647164
115738	3.69637958337449	0.0595759560103891	117.125291222555	6.11010198742775e-06	0.00273972690647164
129229	3.78892065441247	1.08863679558083	162.84446702241	6.16904421227658e-06	0.00273972690647164
14153	3.73013562183762	1.03476224771892	159.804614659904	6.43631410496664e-06	0.00273972690647164
168337	3.3308375428744	0.498465890864678	137.026589740317	6.51238368726211e-06	0.00273972690647164
170201	3.3308375428744	0.498465890864678	137.026589740317	6.51238368726211e-06	0.00273972690647164
54481	3.66701647273494	0.468345278819728	125.43360765451	6.53882799596237e-06	0.00273972690647164
92456	3.66701647273494	0.468345278819728	125.43360765451	6.53882799596237e-06	0.00273972690647164
141810	3.66701647273494	0.468345278819728	125.43360765451	6.53882799596237e-06	0.00273972690647164
33767	3.38662670087342	0.0909933509015725	112.797862004678	6.77655142514595e-06	0.00273972690647164
66512	3.38662670087342	0.0909933509015725	112.797862004678	6.77655142514595e-06	0.00273972690647164
83944	3.38662670087342	0.0909933509015725	112.797862004678	6.77655142514595e-06	0.00273972690647164
133753	3.38662670087342	0.0909933509015725	112.797862004678	6.77655142514595e-06	0.00273972690647164
110318	4.94724570020974	0.303072927524548	182.961307065108	6.80768068720118e-06	0.00273972690647164
146165	4.94724570020974	0.303072927524548	182.961307065108	6.80768068720118e-06	0.00273972690647164
158331	4.94724570020974	0.303072927524548	182.961307065108	6.80768068720118e-06	0.00273972690647164
21630	3.56957941626821	-0.046888189116463	110.46524652429	6.81870123722003e-06	0.00273972690647164
40016	3.56957941626821	-0.046888189116463	110.46524652429	6.81870123722003e-06	0.00273972690647164
49234	3.56957941626821	-0.046888189116463	110.46524652429	6.81870123722003e-06	0.00273972690647164
98354	3.56957941626821	-0.046888189116463	110.46524652429	6.81870123722003e-06	0.00273972690647164
113047	3.56957941626821	-0.046888189116463	110.46524652429	6.81870123722003e-06	0.00273972690647164
139200	3.56957941626821	-0.046888189116463	110.46524652429	6.81870123722003e-06	0.00273972690647164
143243	3.56957941626821	-0.046888189116463	110.46524652429	6.81870123722003e-06	0.00273972690647164
152362	3.56957941626821	-0.046888189116463	110.46524652429	6.81870123722003e-06	0.00273972690647164
159145	3.56957941626821	-0.046888189116463	110.46524652429	6.81870123722003e-06	0.00273972690647164
1762	4.3100118824556	0.232652141836441	133.380787679106	6.84117079429676e-06	0.00273972690647164
13161	4.3100118824556	0.232652141836441	133.380787679106	6.84117079429676e-06	0.00273972690647164
42040	4.3100118824556	0.232652141836441	133.380787679106	6.84117079429676e-06	0.00273972690647164
62636	4.3100118824556	0.232652141836441	133.380787679106	6.84117079429676e-06	0.00273972690647164
102038	4.3100118824556	0.232652141836441	133.380787679106	6.84117079429676e-06	0.00273972690647164
122404	4.3100118824556	0.232652141836441	133.380787679106	6.84117079429676e-06	0.00273972690647164
144344	4.3100118824556	0.232652141836441	133.380787679106	6.84117079429676e-06	0.00273972690647164
157865	4.3100118824556	0.232652141836441	133.380787679106	6.84117079429676e-06	0.00273972690647164
170475	4.3100118824556	0.232652141836441	133.380787679106	6.84117079429676e-06	0.00273972690647164
79749	3.65536095634707	0.780754670224325	141.607727853371	6.87708534769327e-06	0.00273972690647164
7536	3.61628990232199	-0.183679960189647	109.441221907772	7.13613509977722e-06	0.00273972690647164
12485	3.61628990232199	-0.183679960189647	109.441221907772	7.13613509977722e-06	0.00273972690647164
22742	3.61628990232199	-0.183679960189647	109.441221907772	7.13613509977722e-06	0.00273972690647164
46706	3.61628990232199	-0.183679960189647	109.441221907772	7.13613509977722e-06	0.00273972690647164
54832	3.61628990232199	-0.183679960189647	109.441221907772	7.13613509977722e-06	0.00273972690647164
67851	3.61628990232199	-0.183679960189647	109.441221907772	7.13613509977722e-06	0.00273972690647164
78972	3.61628990232199	-0.183679960189647	109.441221907772	7.13613509977722e-06	0.00273972690647164
81287	3.61628990232199	-0.183679960189647	109.441221907772	7.13613509977722e-06	0.00273972690647164
82706	3.61628990232199	-0.183679960189647	109.441221907772	7.13613509977722e-06	0.00273972690647164
102636	3.61628990232199	-0.183679960189647	109.441221907772	7.13613509977722e-06	0.00273972690647164
106794	3.61628990232199	-0.183679960189647	109.441221907772	7.13613509977722e-06	0.00273972690647164
111500	3.61628990232199	-0.183679960189647	109.441221907772	7.13613509977722e-06	0.00273972690647164
112268	3.61628990232199	-0.183679960189647	109.441221907772	7.13613509977722e-06	0.00273972690647164
115039	3.61628990232199	-0.183679960189647	109.441221907772	7.13613509977722e-06	0.00273972690647164
128497	3.61628990232199	-0.183679960189647	109.441221907772	7.13613509977722e-06	0.00273972690647164
136105	3.61628990232199	-0.183679960189647	109.441221907772	7.13613509977722e-06	0.00273972690647164
149811	3.61628990232199	-0.183679960189647	109.441221907772	7.13613509977722e-06	0.00273972690647164
157783	3.61628990232199	-0.183679960189647	109.441221907772	7.13613509977722e-06	0.00273972690647164
162134	3.61628990232199	-0.183679960189647	109.441221907772	7.13613509977722e-06	0.00273972690647164
169200	3.61628990232199	-0.183679960189647	109.441221907772	7.13613509977722e-06	0.00273972690647164
15548	3.2998556317312	0.815179713437418	160.148564906129	7.15386024829438e-06	0.00273972690647164
112038	3.14047955493309	0.32994347108277	128.224041783997	7.17817382891049e-06	0.00273972690647164
51353	4.91368197165551	0.563615542090909	159.173983789524	7.2346695370208e-06	0.00273972690647164
90505	4.91368197165551	0.563615542090909	159.173983789524	7.2346695370208e-06	0.00273972690647164
123109	4.91368197165551	0.563615542090909	159.173983789524	7.2346695370208e-06	0.00273972690647164
7518	4.33232088673864	0.0168557641808004	139.196874632418	7.29201691434939e-06	0.00273972690647164
13887	4.33232088673864	0.0168557641808004	139.196874632418	7.29201691434939e-06	0.00273972690647164
18954	4.33232088673864	0.0168557641808004	139.196874632418	7.29201691434939e-06	0.00273972690647164
30671	4.33232088673864	0.0168557641808004	139.196874632418	7.29201691434939e-06	0.00273972690647164
55980	4.33232088673864	0.0168557641808004	139.196874632418	7.29201691434939e-06	0.00273972690647164
66993	4.33232088673864	0.0168557641808004	139.196874632418	7.29201691434939e-06	0.00273972690647164
86704	4.33232088673864	0.0168557641808004	139.196874632418	7.29201691434939e-06	0.00273972690647164
90679	4.33232088673864	0.0168557641808004	139.196874632418	7.29201691434939e-06	0.00273972690647164
102087	4.33232088673864	0.0168557641808004	139.196874632418	7.29201691434939e-06	0.00273972690647164
108693	4.33232088673864	0.0168557641808004	139.196874632418	7.29201691434939e-06	0.00273972690647164
112097	4.33232088673864	0.0168557641808004	139.196874632418	7.29201691434939e-06	0.00273972690647164
136525	4.33232088673864	0.0168557641808004	139.196874632418	7.29201691434939e-06	0.00273972690647164
143990	4.33232088673864	0.0168557641808004	139.196874632418	7.29201691434939e-06	0.00273972690647164
23045	3.14484461695966	0.516734875552466	141.262479844712	7.31614272026648e-06	0.00273972690647164
56979	3.14484461695966	0.516734875552466	141.262479844712	7.31614272026648e-06	0.00273972690647164
110970	3.14484461695966	0.516734875552466	141.262479844712	7.31614272026648e-06	0.00273972690647164
42147	3.13692502305461	0.228124649944529	120.702151063021	7.37489944037538e-06	0.00273972690647164
58119	3.13692502305461	0.228124649944529	120.702151063021	7.37489944037538e-06	0.00273972690647164
144767	3.13692502305461	0.228124649944529	120.702151063021	7.37489944037538e-06	0.00273972690647164
84052	3.22804230588998	0.674394900519292	149.284034376438	7.50276921307811e-06	0.00273972690647164
9253	3.96157449252583	-0.0787236473398002	119.403188383313	7.52929529264394e-06	0.00273972690647164
16654	3.96157449252583	-0.0787236473398002	119.403188383313	7.52929529264394e-06	0.00273972690647164
42969	3.96157449252583	-0.0787236473398002	119.403188383313	7.52929529264394e-06	0.00273972690647164
154461	3.96157449252583	-0.0787236473398002	119.403188383313	7.52929529264394e-06	0.00273972690647164
5163	3.23649682084674	0.505532686679354	134.89549060068	7.65149802293957e-06	0.00273972690647164
16410	3.47841973428886	0.293183692425818	115.811607256947	7.67072890476601e-06	0.00273972690647164
50526	3.47841973428886	0.293183692425818	115.811607256947	7.67072890476601e-06	0.00273972690647164
80129	3.47841973428886	0.293183692425818	115.811607256947	7.67072890476601e-06	0.00273972690647164
129733	3.47841973428886	0.293183692425818	115.811607256947	7.67072890476601e-06	0.00273972690647164
132034	3.47841973428886	0.293183692425818	115.811607256947	7.67072890476601e-06	0.00273972690647164
4091	4.46316504763244	0.579137854750032	127.278350423867	7.69245925336286e-06	0.00273972690647164
168087	4.46316504763244	0.579137854750032	127.278350423867	7.69245925336286e-06	0.00273972690647164
37069	3.4650090729891	-0.312962892192885	102.563707957978	7.87102153126937e-06	0.00273972690647164
64880	3.4650090729891	-0.312962892192885	102.563707957978	7.87102153126937e-06	0.00273972690647164
145411	3.4650090729891	-0.312962892192885	102.563707957978	7.87102153126937e-06	0.00273972690647164
146453	3.4650090729891	-0.312962892192885	102.563707957978	7.87102153126937e-06	0.00273972690647164
161516	3.4650090729891	-0.312962892192885	102.563707957978	7.87102153126937e-06	0.00273972690647164
6558	4.18991106743107	0.817556875376393	123.128764263406	7.89845367268856e-06	0.00273972690647164
23033	3.75316850028673	0.273872733055278	112.369758893041	7.94913813145286e-06	0.00273972690647164
26099	3.75316850028673	0.273872733055278	112.369758893041	7.94913813145286e-06	0.00273972690647164
31085	3.75316850028673	0.273872733055278	112.369758893041	7.94913813145286e-06	0.00273972690647164
32821	3.75316850028673	0.273872733055278	112.369758893041	7.94913813145286e-06	0.00273972690647164
43561	3.75316850028673	0.273872733055278	112.369758893041	7.94913813145286e-06	0.00273972690647164
43581	3.75316850028673	0.273872733055278	112.369758893041	7.94913813145286e-06	0.00273972690647164
101369	3.75316850028673	0.273872733055278	112.369758893041	7.94913813145286e-06	0.00273972690647164
119480	3.75316850028673	0.273872733055278	112.369758893041	7.94913813145286e-06	0.00273972690647164
34374	3.31262960788553	0.666329242737828	141.297621637918	8.08460212769256e-06	0.00273972690647164
25662	4.09808490474529	0.249117768002067	117.871703912511	8.08476297536818e-06	0.00273972690647164
29765	4.09808490474529	0.249117768002067	117.871703912511	8.08476297536818e-06	0.00273972690647164
55879	4.09808490474529	0.249117768002067	117.871703912511	8.08476297536818e-06	0.00273972690647164
90554	4.09808490474529	0.249117768002067	117.871703912511	8.08476297536818e-06	0.00273972690647164
108070	4.09808490474529	0.249117768002067	117.871703912511	8.08476297536818e-06	0.00273972690647164
70409	3.27135402476048	-0.14926113799505	100.706209183088	8.15169439735646e-06	0.00273972690647164
75481	3.27135402476048	-0.14926113799505	100.706209183088	8.15169439735646e-06	0.00273972690647164
88813	3.27135402476048	-0.14926113799505	100.706209183088	8.15169439735646e-06	0.00273972690647164
101880	3.27135402476048	-0.14926113799505	100.706209183088	8.15169439735646e-06	0.00273972690647164
102052	3.27135402476048	-0.14926113799505	100.706209183088	8.15169439735646e-06	0.00273972690647164
117391	3.27135402476048	-0.14926113799505	100.706209183088	8.15169439735646e-06	0.00273972690647164
121232	3.27135402476048	-0.14926113799505	100.706209183088	8.15169439735646e-06	0.00273972690647164
141746	3.27135402476048	-0.14926113799505	100.706209183088	8.15169439735646e-06	0.00273972690647164
145636	3.27135402476048	-0.14926113799505	100.706209183088	8.15169439735646e-06	0.00273972690647164
152748	3.27135402476048	-0.14926113799505	100.706209183088	8.15169439735646e-06	0.00273972690647164
171116	3.27135402476048	-0.14926113799505	100.706209183088	8.15169439735646e-06	0.00273972690647164
6533	4.8480200784339	0.209625672413125	167.730598053614	8.19019626559595e-06	0.00273972690647164
6562	4.8480200784339	0.209625672413125	167.730598053614	8.19019626559595e-06	0.00273972690647164
42876	4.8480200784339	0.209625672413125	167.730598053614	8.19019626559595e-06	0.00273972690647164
83679	4.8480200784339	0.209625672413125	167.730598053614	8.19019626559595e-06	0.00273972690647164
87945	4.8480200784339	0.209625672413125	167.730598053614	8.19019626559595e-06	0.00273972690647164
101159	4.8480200784339	0.209625672413125	167.730598053614	8.19019626559595e-06	0.00273972690647164
120869	4.8480200784339	0.209625672413125	167.730598053614	8.19019626559595e-06	0.00273972690647164
136760	4.8480200784339	0.209625672413125	167.730598053614	8.19019626559595e-06	0.00273972690647164
149456	4.8480200784339	0.209625672413125	167.730598053614	8.19019626559595e-06	0.00273972690647164
59567	3.23799948845734	0.417670169289454	125.850153503187	8.20800781543191e-06	0.00273972690647164
90116	3.57417841831788	0.385619589791046	115.569669622596	8.25537262939942e-06	0.00273972690647164
32063	3.24796504037696	0.216742066080812	113.645430449827	8.28516309784686e-06	0.00273972690647164
49344	3.13003157332162	-0.00229490592840866	104.496887436629	8.55744398864313e-06	0.00273972690647164
54766	3.13003157332162	-0.00229490592840866	104.496887436629	8.55744398864313e-06	0.00273972690647164
59777	3.13003157332162	-0.00229490592840866	104.496887436629	8.55744398864313e-06	0.00273972690647164
70729	3.13003157332162	-0.00229490592840866	104.496887436629	8.55744398864313e-06	0.00273972690647164
88463	3.13003157332162	-0.00229490592840866	104.496887436629	8.55744398864313e-06	0.00273972690647164
115256	3.13003157332162	-0.00229490592840866	104.496887436629	8.55744398864313e-06	0.00273972690647164
120749	3.13003157332162	-0.00229490592840866	104.496887436629	8.55744398864313e-06	0.00273972690647164
139387	3.13003157332162	-0.00229490592840866	104.496887436629	8.55744398864313e-06	0.00273972690647164
144410	3.13003157332162	-0.00229490592840866	104.496887436629	8.55744398864313e-06	0.00273972690647164
115111	3.1457930402627	0.602891892155291	140.772686062916	8.66834943438092e-06	0.00273972690647164
168802	3.57134156345995	-0.0500601889143223	103.491326235249	8.67394154554243e-06	0.00273972690647164
169669	3.57134156345995	-0.0500601889143223	103.491326235249	8.67394154554243e-06	0.00273972690647164
63074	3.13462910234771	0.115988319682668	109.409057610999	8.68032449216769e-06	0.00273972690647164
105253	3.13462910234771	0.115988319682668	109.409057610999	8.68032449216769e-06	0.00273972690647164
91753	3.55421731730552	0.793304996054212	136.563759118414	8.72795629897119e-06	0.00273972690647164
2036	3.14821453116207	0.682406091629616	146.755326413311	8.75303727338339e-06	0.00273972690647164
93560	3.14821453116207	0.682406091629616	146.755326413311	8.75303727338339e-06	0.00273972690647164
49500	4.2034543478076	0.134839910769145	121.148853678513	8.78121354697586e-06	0.00273972690647164
96546	4.2034543478076	0.134839910769145	121.148853678513	8.78121354697586e-06	0.00273972690647164
106976	4.2034543478076	0.134839910769145	121.148853678513	8.78121354697586e-06	0.00273972690647164
158047	4.2034543478076	0.134839910769145	121.148853678513	8.78121354697586e-06	0.00273972690647164
173239	4.2034543478076	0.134839910769145	121.148853678513	8.78121354697586e-06	0.00273972690647164
103107	3.50371985577794	0.644326353163308	128.642169325794	8.83385995244334e-06	0.00273972690647164
20182	3.75667347154102	0.268851072601206	109.114136946236	8.83547806782204e-06	0.00273972690647164
32771	3.75667347154102	0.268851072601206	109.114136946236	8.83547806782204e-06	0.00273972690647164
60233	3.75667347154102	0.268851072601206	109.114136946236	8.83547806782204e-06	0.00273972690647164
72369	3.75667347154102	0.268851072601206	109.114136946236	8.83547806782204e-06	0.00273972690647164
74851	3.75667347154102	0.268851072601206	109.114136946236	8.83547806782204e-06	0.00273972690647164
86613	3.75667347154102	0.268851072601206	109.114136946236	8.83547806782204e-06	0.00273972690647164
90992	3.75667347154102	0.268851072601206	109.114136946236	8.83547806782204e-06	0.00273972690647164
129414	3.75667347154102	0.268851072601206	109.114136946236	8.83547806782204e-06	0.00273972690647164
147281	3.75667347154102	0.268851072601206	109.114136946236	8.83547806782204e-06	0.00273972690647164
172940	3.75667347154102	0.268851072601206	109.114136946236	8.83547806782204e-06	0.00273972690647164
15136	3.26333160708942	-0.0190240084772414	101.993967025322	8.858877235596e-06	0.00273972690647164
47038	3.26333160708942	-0.0190240084772414	101.993967025322	8.858877235596e-06	0.00273972690647164
78531	3.26333160708942	-0.0190240084772414	101.993967025322	8.858877235596e-06	0.00273972690647164
6724	4.11967690715282	0.752403250349152	118.179715733686	8.86396446693931e-06	0.00273972690647164
132344	4.38091578200516	0.502131722545988	120.070945676838	9.01101844878558e-06	0.00273972690647164
131337	3.2451965382234	0.317013468662071	116.060345189447	9.12305414843767e-06	0.00273972690647164
133559	3.2451965382234	0.317013468662071	116.060345189447	9.12305414843767e-06	0.00273972690647164
135196	3.2451965382234	0.317013468662071	116.060345189447	9.12305414843767e-06	0.00273972690647164
59000	3.14747101038429	0.600931786983907	137.284227402898	9.38752670696759e-06	0.00273972690647164
3555	3.23038034225825	0.594377360194911	133.067520788758	9.41228417207096e-06	0.00273972690647164
18890	4.74420933361692	0.403368866976595	141.32474822869	9.55222112790363e-06	0.00273972690647164
110587	4.74420933361692	0.403368866976595	141.32474822869	9.55222112790363e-06	0.00273972690647164
142822	4.74420933361692	0.403368866976595	141.32474822869	9.55222112790363e-06	0.00273972690647164
3468	4.2072828668241	-0.096641391808882	123.697020523175	9.64641376183697e-06	0.00273972690647164
94483	3.04273735615271	0.342732373499261	120.919566556942	9.76581943097175e-06	0.00273972690647164
19285	3.26158868095889	-0.0159339491729162	99.0791205644035	9.86030372608702e-06	0.00273972690647164
29247	3.26158868095889	-0.0159339491729162	99.0791205644035	9.86030372608702e-06	0.00273972690647164
46351	3.26158868095889	-0.0159339491729162	99.0791205644035	9.86030372608702e-06	0.00273972690647164
65096	3.26158868095889	-0.0159339491729162	99.0791205644035	9.86030372608702e-06	0.00273972690647164
127447	3.26158868095889	-0.0159339491729162	99.0791205644035	9.86030372608702e-06	0.00273972690647164
159216	3.26158868095889	-0.0159339491729162	99.0791205644035	9.86030372608702e-06	0.00273972690647164
13134	3.03392202028509	0.239394788191092	114.180740215797	9.91575798097017e-06	0.00273972690647164
17384	3.8246621812107	-0.19952159865042	106.44871332362	9.97338837664005e-06	0.00273972690647164
20580	3.8246621812107	-0.19952159865042	106.44871332362	9.97338837664005e-06	0.00273972690647164
58809	3.8246621812107	-0.19952159865042	106.44871332362	9.97338837664005e-06	0.00273972690647164
89154	3.8246621812107	-0.19952159865042	106.44871332362	9.97338837664005e-06	0.00273972690647164
96557	3.8246621812107	-0.19952159865042	106.44871332362	9.97338837664005e-06	0.00273972690647164
144679	3.8246621812107	-0.19952159865042	106.44871332362	9.97338837664005e-06	0.00273972690647164
158132	3.8246621812107	-0.19952159865042	106.44871332362	9.97338837664005e-06	0.00273972690647164
163782	3.8246621812107	-0.19952159865042	106.44871332362	9.97338837664005e-06	0.00273972690647164
60547	4.74146254378591	0.109972316670346	152.675099226353	9.98313585092712e-06	0.00273972690647164
98	3.43266710495308	-0.164611471101926	96.459557691606	1.00052609613075e-05	0.00273972690647164
6250	3.43266710495308	-0.164611471101926	96.459557691606	1.00052609613075e-05	0.00273972690647164
6708	3.43266710495308	-0.164611471101926	96.459557691606	1.00052609613075e-05	0.00273972690647164
12767	3.43266710495308	-0.164611471101926	96.459557691606	1.00052609613075e-05	0.00273972690647164
16036	3.43266710495308	-0.164611471101926	96.459557691606	1.00052609613075e-05	0.00273972690647164
16220	3.43266710495308	-0.164611471101926	96.459557691606	1.00052609613075e-05	0.00273972690647164
17030	3.43266710495308	-0.164611471101926	96.459557691606	1.00052609613075e-05	0.00273972690647164
20345	3.43266710495308	-0.164611471101926	96.459557691606	1.00052609613075e-05	0.00273972690647164
23173	3.43266710495308	-0.164611471101926	96.459557691606	1.00052609613075e-05	0.00273972690647164
34769	3.43266710495308	-0.164611471101926	96.459557691606	1.00052609613075e-05	0.00273972690647164
35004	3.43266710495308	-0.164611471101926	96.459557691606	1.00052609613075e-05	0.00273972690647164
36284	3.43266710495308	-0.164611471101926	96.459557691606	1.00052609613075e-05	0.00273972690647164
36889	3.43266710495308	-0.164611471101926	96.459557691606	1.00052609613075e-05	0.00273972690647164
48560	3.43266710495308	-0.164611471101926	96.459557691606	1.00052609613075e-05	0.00273972690647164
48968	3.43266710495308	-0.164611471101926	96.459557691606	1.00052609613075e-05	0.00273972690647164
52503	3.43266710495308	-0.164611471101926	96.459557691606	1.00052609613075e-05	0.00273972690647164
52862	3.43266710495308	-0.164611471101926	96.459557691606	1.00052609613075e-05	0.00273972690647164
54895	3.43266710495308	-0.164611471101926	96.459557691606	1.00052609613075e-05	0.00273972690647164
59604	3.43266710495308	-0.164611471101926	96.459557691606	1.00052609613075e-05	0.00273972690647164
65538	3.43266710495308	-0.164611471101926	96.459557691606	1.00052609613075e-05	0.00273972690647164
88761	3.43266710495308	-0.164611471101926	96.459557691606	1.00052609613075e-05	0.00273972690647164
91278	3.43266710495308	-0.164611471101926	96.459557691606	1.00052609613075e-05	0.00273972690647164
93732	3.43266710495308	-0.164611471101926	96.459557691606	1.00052609613075e-05	0.00273972690647164
113312	3.43266710495308	-0.164611471101926	96.459557691606	1.00052609613075e-05	0.00273972690647164
115882	3.43266710495308	-0.164611471101926	96.459557691606	1.00052609613075e-05	0.00273972690647164
119543	3.43266710495308	-0.164611471101926	96.459557691606	1.00052609613075e-05	0.00273972690647164
120076	3.43266710495308	-0.164611471101926	96.459557691606	1.00052609613075e-05	0.00273972690647164
130327	3.43266710495308	-0.164611471101926	96.459557691606	1.00052609613075e-05	0.00273972690647164
135011	3.43266710495308	-0.164611471101926	96.459557691606	1.00052609613075e-05	0.00273972690647164
139652	3.43266710495308	-0.164611471101926	96.459557691606	1.00052609613075e-05	0.00273972690647164
143193	3.43266710495308	-0.164611471101926	96.459557691606	1.00052609613075e-05	0.00273972690647164
146144	3.43266710495308	-0.164611471101926	96.459557691606	1.00052609613075e-05	0.00273972690647164
147859	3.43266710495308	-0.164611471101926	96.459557691606	1.00052609613075e-05	0.00273972690647164
148300	3.43266710495308	-0.164611471101926	96.459557691606	1.00052609613075e-05	0.00273972690647164
150594	3.43266710495308	-0.164611471101926	96.459557691606	1.00052609613075e-05	0.00273972690647164
151853	3.43266710495308	-0.164611471101926	96.459557691606	1.00052609613075e-05	0.00273972690647164
152985	3.43266710495308	-0.164611471101926	96.459557691606	1.00052609613075e-05	0.00273972690647164
153756	3.43266710495308	-0.164611471101926	96.459557691606	1.00052609613075e-05	0.00273972690647164
161955	3.43266710495308	-0.164611471101926	96.459557691606	1.00052609613075e-05	0.00273972690647164
168034	3.43266710495308	-0.164611471101926	96.459557691606	1.00052609613075e-05	0.00273972690647164
170736	3.43266710495308	-0.164611471101926	96.459557691606	1.00052609613075e-05	0.00273972690647164
140189	3.28809284902893	0.951754990791004	155.531553395732	1.00147052363234e-05	0.00273972690647164
32543	3.63725606488373	0.551547138015276	115.135457606806	1.00503568375478e-05	0.00273972690647164
36301	3.63725606488373	0.551547138015276	115.135457606806	1.00503568375478e-05	0.00273972690647164
33894	3.43383051159923	0.489223020632091	116.888902912069	1.00757510348785e-05	0.00273972690647164
90300	3.43383051159923	0.489223020632091	116.888902912069	1.00757510348785e-05	0.00273972690647164
94437	3.43383051159923	0.489223020632091	116.888902912069	1.00757510348785e-05	0.00273972690647164
122075	4.04584780734094	0.684256604323779	112.80145217861	1.01084861013094e-05	0.00273972690647164
50558	3.12007319542759	-0.274992524345617	91.4682699587948	1.02391900710655e-05	0.00273972690647164
53615	3.12007319542759	-0.274992524345617	91.4682699587948	1.02391900710655e-05	0.00273972690647164
112838	3.12007319542759	-0.274992524345617	91.4682699587948	1.02391900710655e-05	0.00273972690647164
144506	3.12007319542759	-0.274992524345617	91.4682699587948	1.02391900710655e-05	0.00273972690647164
56737	3.05856966785138	0.527832585364969	130.979072321338	1.04071133745043e-05	0.00273972690647164
12334	3.37186219964086	0.199980305521678	103.984643076649	1.04681786034404e-05	0.00273972690647164
91756	3.37186219964086	0.199980305521678	103.984643076649	1.04681786034404e-05	0.00273972690647164
145145	5.73325894312527	0.688584552795198	216.534863690708	1.05640318179084e-05	0.00273972690647164
37224	3.9915273700973	0.152570788720758	106.944636770431	1.05674932932411e-05	0.00273972690647164
72521	3.9915273700973	0.152570788720758	106.944636770431	1.05674932932411e-05	0.00273972690647164
140572	3.9915273700973	0.152570788720758	106.944636770431	1.05674932932411e-05	0.00273972690647164
142496	3.9915273700973	0.152570788720758	106.944636770431	1.05674932932411e-05	0.00273972690647164
167181	3.9915273700973	0.152570788720758	106.944636770431	1.05674932932411e-05	0.00273972690647164
11598	3.6733813518778	-0.330498042698052	100.60479275575	1.05848963303627e-05	0.00273972690647164
14437	3.6733813518778	-0.330498042698052	100.60479275575	1.05848963303627e-05	0.00273972690647164
46770	3.6733813518778	-0.330498042698052	100.60479275575	1.05848963303627e-05	0.00273972690647164
123953	3.6733813518778	-0.330498042698052	100.60479275575	1.05848963303627e-05	0.00273972690647164
125700	3.6733813518778	-0.330498042698052	100.60479275575	1.05848963303627e-05	0.00273972690647164
3660	3.02186497440669	0.131047324865578	106.236692410363	1.05885497740287e-05	0.00273972690647164
117229	3.02186497440669	0.131047324865578	106.236692410363	1.05885497740287e-05	0.00273972690647164
121277	3.02186497440669	0.131047324865578	106.236692410363	1.05885497740287e-05	0.00273972690647164
161010	3.02186497440669	0.131047324865578	106.236692410363	1.05885497740287e-05	0.00273972690647164
97599	3.64661096563873	0.179211943395771	101.460512055417	1.06765421659346e-05	0.00273972690647164
110397	3.64661096563873	0.179211943395771	101.460512055417	1.06765421659346e-05	0.00273972690647164
168764	3.64661096563873	0.179211943395771	101.460512055417	1.06765421659346e-05	0.00273972690647164
65043	3.31600327511034	0.662578975541916	129.539025725728	1.07039590406215e-05	0.00273972690647164
85560	3.31600327511034	0.662578975541916	129.539025725728	1.07039590406215e-05	0.00273972690647164
91355	3.31600327511034	0.662578975541916	129.539025725728	1.07039590406215e-05	0.00273972690647164
99672	3.29818565598064	0.816858077417728	140.996225372137	1.07430768431549e-05	0.00273972690647164
7791	3.86597409616407	0.76928067537428	116.485959519194	1.07899420775576e-05	0.00273972690647164
160440	3.47495279654205	0.298105009041351	105.242792769222	1.07969045716377e-05	0.00273972690647164
71755	4.29369240959385	0.420929097879825	112.294092740232	1.08225476086703e-05	0.00273972690647164
76405	4.29369240959385	0.420929097879825	112.294092740232	1.08225476086703e-05	0.00273972690647164
112564	4.29369240959385	0.420929097879825	112.294092740232	1.08225476086703e-05	0.00273972690647164
136714	3.1487932631266	0.75957280420403	141.841432066981	1.11490832313705e-05	0.00273972690647164
135759	3.06024763797298	0.525763512781843	127.67624592293	1.12910000349644e-05	0.00273972690647164
20863	3.29598639349653	-0.453770455843371	89.2847637644323	1.13055664303937e-05	0.00273972690647164
22760	3.29598639349653	-0.453770455843371	89.2847637644323	1.13055664303937e-05	0.00273972690647164
23803	3.29598639349653	-0.453770455843371	89.2847637644323	1.13055664303937e-05	0.00273972690647164
24241	3.29598639349653	-0.453770455843371	89.2847637644323	1.13055664303937e-05	0.00273972690647164
31160	3.29598639349653	-0.453770455843371	89.2847637644323	1.13055664303937e-05	0.00273972690647164
33796	3.29598639349653	-0.453770455843371	89.2847637644323	1.13055664303937e-05	0.00273972690647164
35776	3.29598639349653	-0.453770455843371	89.2847637644323	1.13055664303937e-05	0.00273972690647164
39769	3.29598639349653	-0.453770455843371	89.2847637644323	1.13055664303937e-05	0.00273972690647164
40585	3.29598639349653	-0.453770455843371	89.2847637644323	1.13055664303937e-05	0.00273972690647164
43888	3.29598639349653	-0.453770455843371	89.2847637644323	1.13055664303937e-05	0.00273972690647164
44440	3.29598639349653	-0.453770455843371	89.2847637644323	1.13055664303937e-05	0.00273972690647164
45044	3.29598639349653	-0.453770455843371	89.2847637644323	1.13055664303937e-05	0.00273972690647164
50339	3.29598639349653	-0.453770455843371	89.2847637644323	1.13055664303937e-05	0.00273972690647164
54205	3.29598639349653	-0.453770455843371	89.2847637644323	1.13055664303937e-05	0.00273972690647164
56141	3.29598639349653	-0.453770455843371	89.2847637644323	1.13055664303937e-05	0.00273972690647164
60804	3.29598639349653	-0.453770455843371	89.2847637644323	1.13055664303937e-05	0.00273972690647164
62595	3.29598639349653	-0.453770455843371	89.2847637644323	1.13055664303937e-05	0.00273972690647164
68320	3.29598639349653	-0.453770455843371	89.2847637644323	1.13055664303937e-05	0.00273972690647164
69001	3.29598639349653	-0.453770455843371	89.2847637644323	1.13055664303937e-05	0.00273972690647164
71054	3.29598639349653	-0.453770455843371	89.2847637644323	1.13055664303937e-05	0.00273972690647164
71868	3.29598639349653	-0.453770455843371	89.2847637644323	1.13055664303937e-05	0.00273972690647164
73429	3.29598639349653	-0.453770455843371	89.2847637644323	1.13055664303937e-05	0.00273972690647164
80844	3.29598639349653	-0.453770455843371	89.2847637644323	1.13055664303937e-05	0.00273972690647164
85117	3.29598639349653	-0.453770455843371	89.2847637644323	1.13055664303937e-05	0.00273972690647164
86022	3.29598639349653	-0.453770455843371	89.2847637644323	1.13055664303937e-05	0.00273972690647164
89235	3.29598639349653	-0.453770455843371	89.2847637644323	1.13055664303937e-05	0.00273972690647164
89394	3.29598639349653	-0.453770455843371	89.2847637644323	1.13055664303937e-05	0.00273972690647164
89432	3.29598639349653	-0.453770455843371	89.2847637644323	1.13055664303937e-05	0.00273972690647164
101664	3.29598639349653	-0.453770455843371	89.2847637644323	1.13055664303937e-05	0.00273972690647164
102020	3.29598639349653	-0.453770455843371	89.2847637644323	1.13055664303937e-05	0.00273972690647164
102971	3.29598639349653	-0.453770455843371	89.2847637644323	1.13055664303937e-05	0.00273972690647164
103711	3.29598639349653	-0.453770455843371	89.2847637644323	1.13055664303937e-05	0.00273972690647164
108818	3.29598639349653	-0.453770455843371	89.2847637644323	1.13055664303937e-05	0.00273972690647164
110124	3.29598639349653	-0.453770455843371	89.2847637644323	1.13055664303937e-05	0.00273972690647164
119248	3.29598639349653	-0.453770455843371	89.2847637644323	1.13055664303937e-05	0.00273972690647164
126232	3.29598639349653	-0.453770455843371	89.2847637644323	1.13055664303937e-05	0.00273972690647164
142406	3.29598639349653	-0.453770455843371	89.2847637644323	1.13055664303937e-05	0.00273972690647164
143149	3.29598639349653	-0.453770455843371	89.2847637644323	1.13055664303937e-05	0.00273972690647164
145704	3.29598639349653	-0.453770455843371	89.2847637644323	1.13055664303937e-05	0.00273972690647164
146173	3.29598639349653	-0.453770455843371	89.2847637644323	1.13055664303937e-05	0.00273972690647164
147059	3.29598639349653	-0.453770455843371	89.2847637644323	1.13055664303937e-05	0.00273972690647164
154404	3.29598639349653	-0.453770455843371	89.2847637644323	1.13055664303937e-05	0.00273972690647164
1484	4.08839429915967	0.0302763161485196	109.263261078449	1.14532878212601e-05	0.00273972690647164
6312	4.08839429915967	0.0302763161485196	109.263261078449	1.14532878212601e-05	0.00273972690647164
8531	4.08839429915967	0.0302763161485196	109.263261078449	1.14532878212601e-05	0.00273972690647164
10934	4.08839429915967	0.0302763161485196	109.263261078449	1.14532878212601e-05	0.00273972690647164
48477	4.08839429915967	0.0302763161485196	109.263261078449	1.14532878212601e-05	0.00273972690647164
60743	4.08839429915967	0.0302763161485196	109.263261078449	1.14532878212601e-05	0.00273972690647164
63895	4.08839429915967	0.0302763161485196	109.263261078449	1.14532878212601e-05	0.00273972690647164
77088	4.08839429915967	0.0302763161485196	109.263261078449	1.14532878212601e-05	0.00273972690647164
81222	4.08839429915967	0.0302763161485196	109.263261078449	1.14532878212601e-05	0.00273972690647164
82845	4.08839429915967	0.0302763161485196	109.263261078449	1.14532878212601e-05	0.00273972690647164
85675	4.08839429915967	0.0302763161485196	109.263261078449	1.14532878212601e-05	0.00273972690647164
87412	4.08839429915967	0.0302763161485196	109.263261078449	1.14532878212601e-05	0.00273972690647164
91588	4.08839429915967	0.0302763161485196	109.263261078449	1.14532878212601e-05	0.00273972690647164
96346	4.08839429915967	0.0302763161485196	109.263261078449	1.14532878212601e-05	0.00273972690647164
118635	4.08839429915967	0.0302763161485196	109.263261078449	1.14532878212601e-05	0.00273972690647164
121857	4.08839429915967	0.0302763161485196	109.263261078449	1.14532878212601e-05	0.00273972690647164
123705	4.08839429915967	0.0302763161485196	109.263261078449	1.14532878212601e-05	0.00273972690647164
127313	4.08839429915967	0.0302763161485196	109.263261078449	1.14532878212601e-05	0.00273972690647164
146739	4.08839429915967	0.0302763161485196	109.263261078449	1.14532878212601e-05	0.00273972690647164
155712	4.08839429915967	0.0302763161485196	109.263261078449	1.14532878212601e-05	0.00273972690647164
157370	4.08839429915967	0.0302763161485196	109.263261078449	1.14532878212601e-05	0.00273972690647164
166178	4.08839429915967	0.0302763161485196	109.263261078449	1.14532878212601e-05	0.00273972690647164
171568	4.08839429915967	0.0302763161485196	109.263261078449	1.14532878212601e-05	0.00273972690647164
173764	4.08839429915967	0.0302763161485196	109.263261078449	1.14532878212601e-05	0.00273972690647164
63064	3.96129499173229	0.956464544952212	119.908397167644	1.15587825297681e-05	0.00273972690647164
29907	3.96803580658369	0.612837572233577	106.976602216727	1.17464693929141e-05	0.00273972690647164
129047	3.96803580658369	0.612837572233577	106.976602216727	1.17464693929141e-05	0.00273972690647164
1861	3.13290499172903	0.118783079847554	100.501195781327	1.17771166243659e-05	0.00273972690647164
21969	3.13290499172903	0.118783079847554	100.501195781327	1.17771166243659e-05	0.00273972690647164
38907	3.13290499172903	0.118783079847554	100.501195781327	1.17771166243659e-05	0.00273972690647164
49548	3.13290499172903	0.118783079847554	100.501195781327	1.17771166243659e-05	0.00273972690647164
59794	3.13290499172903	0.118783079847554	100.501195781327	1.17771166243659e-05	0.00273972690647164
74086	3.13290499172903	0.118783079847554	100.501195781327	1.17771166243659e-05	0.00273972690647164
87829	3.13290499172903	0.118783079847554	100.501195781327	1.17771166243659e-05	0.00273972690647164
174101	3.13290499172903	0.118783079847554	100.501195781327	1.17771166243659e-05	0.00273972690647164
101126	3.65011593689303	0.173831869339497	98.5580291489325	1.18547464229206e-05	0.00273972690647164
18572	3.91908972617608	-0.352296329345732	107.067033957429	1.18969787700847e-05	0.00273972690647164
49521	3.91908972617608	-0.352296329345732	107.067033957429	1.18969787700847e-05	0.00273972690647164
77361	3.91908972617608	-0.352296329345732	107.067033957429	1.18969787700847e-05	0.00273972690647164
86244	3.91908972617608	-0.352296329345732	107.067033957429	1.18969787700847e-05	0.00273972690647164
94498	3.91908972617608	-0.352296329345732	107.067033957429	1.18969787700847e-05	0.00273972690647164
98405	3.91908972617608	-0.352296329345732	107.067033957429	1.18969787700847e-05	0.00273972690647164
103165	3.91908972617608	-0.352296329345732	107.067033957429	1.18969787700847e-05	0.00273972690647164
110709	3.91908972617608	-0.352296329345732	107.067033957429	1.18969787700847e-05	0.00273972690647164
172226	3.91908972617608	-0.352296329345732	107.067033957429	1.18969787700847e-05	0.00273972690647164
4782	4.07037055550898	-0.21920576837182	111.84048601867	1.19028588303279e-05	0.00273972690647164
10116	4.07037055550898	-0.21920576837182	111.84048601867	1.19028588303279e-05	0.00273972690647164
26094	4.07037055550898	-0.21920576837182	111.84048601867	1.19028588303279e-05	0.00273972690647164
40264	4.07037055550898	-0.21920576837182	111.84048601867	1.19028588303279e-05	0.00273972690647164
42257	4.07037055550898	-0.21920576837182	111.84048601867	1.19028588303279e-05	0.00273972690647164
43357	4.07037055550898	-0.21920576837182	111.84048601867	1.19028588303279e-05	0.00273972690647164
48196	4.07037055550898	-0.21920576837182	111.84048601867	1.19028588303279e-05	0.00273972690647164
50706	4.07037055550898	-0.21920576837182	111.84048601867	1.19028588303279e-05	0.00273972690647164
52381	4.07037055550898	-0.21920576837182	111.84048601867	1.19028588303279e-05	0.00273972690647164
54898	4.07037055550898	-0.21920576837182	111.84048601867	1.19028588303279e-05	0.00273972690647164
62352	4.07037055550898	-0.21920576837182	111.84048601867	1.19028588303279e-05	0.00273972690647164
69164	4.07037055550898	-0.21920576837182	111.84048601867	1.19028588303279e-05	0.00273972690647164
71018	4.07037055550898	-0.21920576837182	111.84048601867	1.19028588303279e-05	0.00273972690647164
72697	4.07037055550898	-0.21920576837182	111.84048601867	1.19028588303279e-05	0.00273972690647164
74324	4.07037055550898	-0.21920576837182	111.84048601867	1.19028588303279e-05	0.00273972690647164
85938	4.07037055550898	-0.21920576837182	111.84048601867	1.19028588303279e-05	0.00273972690647164
88814	4.07037055550898	-0.21920576837182	111.84048601867	1.19028588303279e-05	0.00273972690647164
92978	4.07037055550898	-0.21920576837182	111.84048601867	1.19028588303279e-05	0.00273972690647164
107090	4.07037055550898	-0.21920576837182	111.84048601867	1.19028588303279e-05	0.00273972690647164
107239	4.07037055550898	-0.21920576837182	111.84048601867	1.19028588303279e-05	0.00273972690647164
115217	4.07037055550898	-0.21920576837182	111.84048601867	1.19028588303279e-05	0.00273972690647164
121798	4.07037055550898	-0.21920576837182	111.84048601867	1.19028588303279e-05	0.00273972690647164
124711	4.07037055550898	-0.21920576837182	111.84048601867	1.19028588303279e-05	0.00273972690647164
124719	4.07037055550898	-0.21920576837182	111.84048601867	1.19028588303279e-05	0.00273972690647164
141873	4.07037055550898	-0.21920576837182	111.84048601867	1.19028588303279e-05	0.00273972690647164
149185	4.07037055550898	-0.21920576837182	111.84048601867	1.19028588303279e-05	0.00273972690647164
154597	4.07037055550898	-0.21920576837182	111.84048601867	1.19028588303279e-05	0.00273972690647164
155587	4.07037055550898	-0.21920576837182	111.84048601867	1.19028588303279e-05	0.00273972690647164
157173	4.07037055550898	-0.21920576837182	111.84048601867	1.19028588303279e-05	0.00273972690647164
164680	4.07037055550898	-0.21920576837182	111.84048601867	1.19028588303279e-05	0.00273972690647164
167925	4.07037055550898	-0.21920576837182	111.84048601867	1.19028588303279e-05	0.00273972690647164
171596	4.07037055550898	-0.21920576837182	111.84048601867	1.19028588303279e-05	0.00273972690647164
44662	3.28138627562018	-0.291923336896118	88.5946326236751	1.2042752213343e-05	0.00273972690647164
55613	3.28138627562018	-0.291923336896118	88.5946326236751	1.2042752213343e-05	0.00273972690647164
101589	3.28138627562018	-0.291923336896118	88.5946326236751	1.2042752213343e-05	0.00273972690647164
102880	3.28138627562018	-0.291923336896118	88.5946326236751	1.2042752213343e-05	0.00273972690647164
150636	3.28138627562018	-0.291923336896118	88.5946326236751	1.2042752213343e-05	0.00273972690647164
150854	3.28138627562018	-0.291923336896118	88.5946326236751	1.2042752213343e-05	0.00273972690647164
156463	3.28138627562018	-0.291923336896118	88.5946326236751	1.2042752213343e-05	0.00273972690647164
159694	3.28138627562018	-0.291923336896118	88.5946326236751	1.2042752213343e-05	0.00273972690647164
7411	2.95278094076676	0.353038887695879	116.994650627657	1.20623298462563e-05	0.00273972690647164
55535	2.95278094076676	0.353038887695879	116.994650627657	1.20623298462563e-05	0.00273972690647164
108792	2.95278094076676	0.353038887695879	116.994650627657	1.20623298462563e-05	0.00273972690647164
69419	2.97874189312348	0.536777228566942	128.731689739785	1.20857401583829e-05	0.00273972690647164
120248	2.97874189312348	0.536777228566942	128.731689739785	1.20857401583829e-05	0.00273972690647164
113553	3.07264177662244	0.690363636866294	136.230525196207	1.21423370691061e-05	0.00273972690647164
163455	3.79214499635219	0.702019737877573	111.111302632408	1.22926074599815e-05	0.00273972690647164
16011	3.55003269247242	0.473439454680947	107.148433614443	1.229716790869e-05	0.00273972690647164
56038	3.55003269247242	0.473439454680947	107.148433614443	1.229716790869e-05	0.00273972690647164
64804	3.55003269247242	0.473439454680947	107.148433614443	1.229716790869e-05	0.00273972690647164
65498	3.55003269247242	0.473439454680947	107.148433614443	1.229716790869e-05	0.00273972690647164
4707	4.62640249513798	0.00326979850626479	138.040860138911	1.23032425095335e-05	0.00273972690647164
7409	4.62640249513798	0.00326979850626479	138.040860138911	1.23032425095335e-05	0.00273972690647164
13104	4.62640249513798	0.00326979850626479	138.040860138911	1.23032425095335e-05	0.00273972690647164
16060	4.62640249513798	0.00326979850626479	138.040860138911	1.23032425095335e-05	0.00273972690647164
32635	4.62640249513798	0.00326979850626479	138.040860138911	1.23032425095335e-05	0.00273972690647164
36543	4.62640249513798	0.00326979850626479	138.040860138911	1.23032425095335e-05	0.00273972690647164
37251	4.62640249513798	0.00326979850626479	138.040860138911	1.23032425095335e-05	0.00273972690647164
42871	4.62640249513798	0.00326979850626479	138.040860138911	1.23032425095335e-05	0.00273972690647164
44897	4.62640249513798	0.00326979850626479	138.040860138911	1.23032425095335e-05	0.00273972690647164
59773	4.62640249513798	0.00326979850626479	138.040860138911	1.23032425095335e-05	0.00273972690647164
63147	4.62640249513798	0.00326979850626479	138.040860138911	1.23032425095335e-05	0.00273972690647164
67015	4.62640249513798	0.00326979850626479	138.040860138911	1.23032425095335e-05	0.00273972690647164
68322	4.62640249513798	0.00326979850626479	138.040860138911	1.23032425095335e-05	0.00273972690647164
78404	4.62640249513798	0.00326979850626479	138.040860138911	1.23032425095335e-05	0.00273972690647164
86710	4.62640249513798	0.00326979850626479	138.040860138911	1.23032425095335e-05	0.00273972690647164
111768	4.62640249513798	0.00326979850626479	138.040860138911	1.23032425095335e-05	0.00273972690647164
111839	4.62640249513798	0.00326979850626479	138.040860138911	1.23032425095335e-05	0.00273972690647164
121684	4.62640249513798	0.00326979850626479	138.040860138911	1.23032425095335e-05	0.00273972690647164
127761	4.62640249513798	0.00326979850626479	138.040860138911	1.23032425095335e-05	0.00273972690647164
138751	4.62640249513798	0.00326979850626479	138.040860138911	1.23032425095335e-05	0.00273972690647164
144711	4.62640249513798	0.00326979850626479	138.040860138911	1.23032425095335e-05	0.00273972690647164
162030	4.62640249513798	0.00326979850626479	138.040860138911	1.23032425095335e-05	0.00273972690647164
162649	4.62640249513798	0.00326979850626479	138.040860138911	1.23032425095335e-05	0.00273972690647164
163752	4.62640249513798	0.00326979850626479	138.040860138911	1.23032425095335e-05	0.00273972690647164
170102	4.62640249513798	0.00326979850626479	138.040860138911	1.23032425095335e-05	0.00273972690647164
171607	4.62640249513798	0.00326979850626479	138.040860138911	1.23032425095335e-05	0.00273972690647164
75522	4.27600723399858	0.593792519587035	106.351145467849	1.23716716579476e-05	0.00273972690647164
93240	3.13863900357541	0.225545123257437	103.721602912086	1.25340482118673e-05	0.00273972690647164
28311	3.23375400948306	0.590426824012192	121.800080037882	1.25390132242212e-05	0.00273972690647164
125023	3.23375400948306	0.590426824012192	121.800080037882	1.25390132242212e-05	0.00273972690647164
2997	3.04443314465385	0.340363288828694	111.955206623703	1.26574659163127e-05	0.00273972690647164
160975	3.04443314465385	0.340363288828694	111.955206623703	1.26574659163127e-05	0.00273972690647164
49541	3.43442925214483	-0.168065069476378	90.5391615294275	1.26582063731947e-05	0.00273972690647164
50190	3.43442925214483	-0.168065069476378	90.5391615294275	1.26582063731947e-05	0.00273972690647164
57634	3.43442925214483	-0.168065069476378	90.5391615294275	1.26582063731947e-05	0.00273972690647164
59414	3.43442925214483	-0.168065069476378	90.5391615294275	1.26582063731947e-05	0.00273972690647164
65176	3.43442925214483	-0.168065069476378	90.5391615294275	1.26582063731947e-05	0.00273972690647164
70749	3.43442925214483	-0.168065069476378	90.5391615294275	1.26582063731947e-05	0.00273972690647164
74726	3.43442925214483	-0.168065069476378	90.5391615294275	1.26582063731947e-05	0.00273972690647164
80052	3.43442925214483	-0.168065069476378	90.5391615294275	1.26582063731947e-05	0.00273972690647164
82135	3.43442925214483	-0.168065069476378	90.5391615294275	1.26582063731947e-05	0.00273972690647164
83643	3.43442925214483	-0.168065069476378	90.5391615294275	1.26582063731947e-05	0.00273972690647164
104395	3.43442925214483	-0.168065069476378	90.5391615294275	1.26582063731947e-05	0.00273972690647164
106296	3.43442925214483	-0.168065069476378	90.5391615294275	1.26582063731947e-05	0.00273972690647164
121626	3.43442925214483	-0.168065069476378	90.5391615294275	1.26582063731947e-05	0.00273972690647164
132084	3.43442925214483	-0.168065069476378	90.5391615294275	1.26582063731947e-05	0.00273972690647164
135474	3.43442925214483	-0.168065069476378	90.5391615294275	1.26582063731947e-05	0.00273972690647164
136869	3.43442925214483	-0.168065069476378	90.5391615294275	1.26582063731947e-05	0.00273972690647164
143707	3.43442925214483	-0.168065069476378	90.5391615294275	1.26582063731947e-05	0.00273972690647164
156007	3.43442925214483	-0.168065069476378	90.5391615294275	1.26582063731947e-05	0.00273972690647164
157458	3.43442925214483	-0.168065069476378	90.5391615294275	1.26582063731947e-05	0.00273972690647164
166364	3.43442925214483	-0.168065069476378	90.5391615294275	1.26582063731947e-05	0.00273972690647164
166817	3.43442925214483	-0.168065069476378	90.5391615294275	1.26582063731947e-05	0.00273972690647164
72266	3.89729347483791	0.897356034649391	115.954912804225	1.26625867983688e-05	0.00273972690647164
49968	3.34099245718217	0.407839076089357	107.486080164518	1.27210443888114e-05	0.00273972690647164
173458	3.00959108243317	0.0111796669912894	95.4719911246639	1.28236949240001e-05	0.00273972690647164
16362	2.96573161343432	0.448863612684819	120.07113257016	1.3041721029533e-05	0.00273972690647164
60691	2.96573161343432	0.448863612684819	120.07113257016	1.3041721029533e-05	0.00273972690647164
8174	3.39359953599215	1.1793310942358	154.09214289793	1.30707724690441e-05	0.00273972690647164
46554	3.72047804915406	0.849491180012582	117.77149154515	1.31266822109817e-05	0.00273972690647164
6410	2.95105051593502	-0.41152879515274	82.3679573363433	1.31518686714637e-05	0.00273972690647164
17027	2.95105051593502	-0.41152879515274	82.3679573363433	1.31518686714637e-05	0.00273972690647164
20139	2.95105051593502	-0.41152879515274	82.3679573363433	1.31518686714637e-05	0.00273972690647164
28094	2.95105051593502	-0.41152879515274	82.3679573363433	1.31518686714637e-05	0.00273972690647164
32249	2.95105051593502	-0.41152879515274	82.3679573363433	1.31518686714637e-05	0.00273972690647164
33034	2.95105051593502	-0.41152879515274	82.3679573363433	1.31518686714637e-05	0.00273972690647164
58425	2.95105051593502	-0.41152879515274	82.3679573363433	1.31518686714637e-05	0.00273972690647164
62106	2.95105051593502	-0.41152879515274	82.3679573363433	1.31518686714637e-05	0.00273972690647164
70593	2.95105051593502	-0.41152879515274	82.3679573363433	1.31518686714637e-05	0.00273972690647164
94220	2.95105051593502	-0.41152879515274	82.3679573363433	1.31518686714637e-05	0.00273972690647164
94234	2.95105051593502	-0.41152879515274	82.3679573363433	1.31518686714637e-05	0.00273972690647164
94926	2.95105051593502	-0.41152879515274	82.3679573363433	1.31518686714637e-05	0.00273972690647164
127169	2.95105051593502	-0.41152879515274	82.3679573363433	1.31518686714637e-05	0.00273972690647164
128900	2.95105051593502	-0.41152879515274	82.3679573363433	1.31518686714637e-05	0.00273972690647164
130588	2.95105051593502	-0.41152879515274	82.3679573363433	1.31518686714637e-05	0.00273972690647164
141732	2.95105051593502	-0.41152879515274	82.3679573363433	1.31518686714637e-05	0.00273972690647164
153160	2.95105051593502	-0.41152879515274	82.3679573363433	1.31518686714637e-05	0.00273972690647164
154691	2.95105051593502	-0.41152879515274	82.3679573363433	1.31518686714637e-05	0.00273972690647164
160097	2.95105051593502	-0.41152879515274	82.3679573363433	1.31518686714637e-05	0.00273972690647164
162347	2.95105051593502	-0.41152879515274	82.3679573363433	1.31518686714637e-05	0.00273972690647164
166859	2.95105051593502	-0.41152879515274	82.3679573363433	1.31518686714637e-05	0.00273972690647164
112294	4.20085435517679	0.335063825316761	104.079012282715	1.33367593795577e-05	0.00273972690647164
161004	4.20085435517679	0.335063825316761	104.079012282715	1.33367593795577e-05	0.00273972690647164
86507	3.33711631317777	1.12885327247068	151.918782763173	1.34190528752974e-05	0.00273972690647164
45256	2.9931192620065	-0.115874022842024	89.5882385820515	1.3429843609009e-05	0.00273972690647164
64010	2.9931192620065	-0.115874022842024	89.5882385820515	1.3429843609009e-05	0.00273972690647164
65672	2.9931192620065	-0.115874022842024	89.5882385820515	1.3429843609009e-05	0.00273972690647164
76868	2.9931192620065	-0.115874022842024	89.5882385820515	1.3429843609009e-05	0.00273972690647164
78082	2.9931192620065	-0.115874022842024	89.5882385820515	1.3429843609009e-05	0.00273972690647164
99789	2.9931192620065	-0.115874022842024	89.5882385820515	1.3429843609009e-05	0.00273972690647164
102572	2.9931192620065	-0.115874022842024	89.5882385820515	1.3429843609009e-05	0.00273972690647164
110929	2.9931192620065	-0.115874022842024	89.5882385820515	1.3429843609009e-05	0.00273972690647164
115616	2.9931192620065	-0.115874022842024	89.5882385820515	1.3429843609009e-05	0.00273972690647164
120244	2.9931192620065	-0.115874022842024	89.5882385820515	1.3429843609009e-05	0.00273972690647164
123071	2.9931192620065	-0.115874022842024	89.5882385820515	1.3429843609009e-05	0.00273972690647164
133750	2.9931192620065	-0.115874022842024	89.5882385820515	1.3429843609009e-05	0.00273972690647164
141139	2.9931192620065	-0.115874022842024	89.5882385820515	1.3429843609009e-05	0.00273972690647164
158714	2.9931192620065	-0.115874022842024	89.5882385820515	1.3429843609009e-05	0.00273972690647164
162835	2.9931192620065	-0.115874022842024	89.5882385820515	1.3429843609009e-05	0.00273972690647164
86990	2.93617982150471	0.253081793043726	107.576901873069	1.34643626696282e-05	0.00273972690647164
168972	2.93617982150471	0.253081793043726	107.576901873069	1.34643626696282e-05	0.00273972690647164
13366	3.12641929577429	-0.134122028537989	87.9253195713303	1.36883003198153e-05	0.00273972690647164
20881	3.12641929577429	-0.134122028537989	87.9253195713303	1.36883003198153e-05	0.00273972690647164
25580	3.12641929577429	-0.134122028537989	87.9253195713303	1.36883003198153e-05	0.00273972690647164
38433	3.12641929577429	-0.134122028537989	87.9253195713303	1.36883003198153e-05	0.00273972690647164
48074	3.12641929577429	-0.134122028537989	87.9253195713303	1.36883003198153e-05	0.00273972690647164
62102	3.12641929577429	-0.134122028537989	87.9253195713303	1.36883003198153e-05	0.00273972690647164
76293	3.12641929577429	-0.134122028537989	87.9253195713303	1.36883003198153e-05	0.00273972690647164
82241	3.12641929577429	-0.134122028537989	87.9253195713303	1.36883003198153e-05	0.00273972690647164
87197	3.12641929577429	-0.134122028537989	87.9253195713303	1.36883003198153e-05	0.00273972690647164
111693	3.12641929577429	-0.134122028537989	87.9253195713303	1.36883003198153e-05	0.00273972690647164
113772	3.12641929577429	-0.134122028537989	87.9253195713303	1.36883003198153e-05	0.00273972690647164
125304	3.12641929577429	-0.134122028537989	87.9253195713303	1.36883003198153e-05	0.00273972690647164
127348	3.12641929577429	-0.134122028537989	87.9253195713303	1.36883003198153e-05	0.00273972690647164
135788	3.12641929577429	-0.134122028537989	87.9253195713303	1.36883003198153e-05	0.00273972690647164
140458	3.12641929577429	-0.134122028537989	87.9253195713303	1.36883003198153e-05	0.00273972690647164
145307	3.12641929577429	-0.134122028537989	87.9253195713303	1.36883003198153e-05	0.00273972690647164
148403	3.12641929577429	-0.134122028537989	87.9253195713303	1.36883003198153e-05	0.00273972690647164
153184	3.12641929577429	-0.134122028537989	87.9253195713303	1.36883003198153e-05	0.00273972690647164
167511	3.12641929577429	-0.134122028537989	87.9253195713303	1.36883003198153e-05	0.00273972690647164
119017	3.22277090422741	0.891108324077042	138.602261104376	1.38836349217298e-05	0.00273972690647164
2144	2.99924446827307	0.70009168883372	133.946008685075	1.39298405962539e-05	0.00273972690647164
20276	2.99924446827307	0.70009168883372	133.946008685075	1.39298405962539e-05	0.00273972690647164
50078	4.55214565742402	0.223813828670871	120.717576542846	1.39311376460643e-05	0.00273972690647164
112015	4.55214565742402	0.223813828670871	120.717576542846	1.39311376460643e-05	0.00273972690647164
118283	4.55214565742402	0.223813828670871	120.717576542846	1.39311376460643e-05	0.00273972690647164
136562	4.55214565742402	0.223813828670871	120.717576542846	1.39311376460643e-05	0.00273972690647164
141310	4.55214565742402	0.223813828670871	120.717576542846	1.39311376460643e-05	0.00273972690647164
27597	3.14988295104503	0.680556596889364	126.722534788578	1.39628511568721e-05	0.00273972690647164
7813	3.88578654095641	0.537827173019507	100.607974877833	1.39967795622729e-05	0.00273972690647164
71771	3.88578654095641	0.537827173019507	100.607974877833	1.39967795622729e-05	0.00273972690647164
98159	2.99039251099516	0.619738951356222	128.338818138406	1.40164332889422e-05	0.00273972690647164
28008	3.87646732144937	0.0494683205760181	96.3157018426324	1.40683936160828e-05	0.00273972690647164
31724	3.87646732144937	0.0494683205760181	96.3157018426324	1.40683936160828e-05	0.00273972690647164
41707	3.87646732144937	0.0494683205760181	96.3157018426324	1.40683936160828e-05	0.00273972690647164
42206	3.87646732144937	0.0494683205760181	96.3157018426324	1.40683936160828e-05	0.00273972690647164
79457	3.87646732144937	0.0494683205760181	96.3157018426324	1.40683936160828e-05	0.00273972690647164
97445	3.87646732144937	0.0494683205760181	96.3157018426324	1.40683936160828e-05	0.00273972690647164
119625	3.87646732144937	0.0494683205760181	96.3157018426324	1.40683936160828e-05	0.00273972690647164
145268	3.87646732144937	0.0494683205760181	96.3157018426324	1.40683936160828e-05	0.00273972690647164
160247	3.87646732144937	0.0494683205760181	96.3157018426324	1.40683936160828e-05	0.00273972690647164
169077	3.87646732144937	0.0494683205760181	96.3157018426324	1.40683936160828e-05	0.00273972690647164
53296	2.96740958355592	0.446673534641967	117.030186040844	1.41599373468729e-05	0.00273972690647164
155156	2.96740958355592	0.446673534641967	117.030186040844	1.41599373468729e-05	0.00273972690647164
3054	2.91886197163716	0.143180241081156	100.256641778727	1.42765623754205e-05	0.00273972690647164
56269	2.91886197163716	0.143180241081156	100.256641778727	1.42765623754205e-05	0.00273972690647164
113112	2.91886197163716	0.143180241081156	100.256641778727	1.42765623754205e-05	0.00273972690647164
122512	2.91886197163716	0.143180241081156	100.256641778727	1.42765623754205e-05	0.00273972690647164
140392	2.91886197163716	0.143180241081156	100.256641778727	1.42765623754205e-05	0.00273972690647164
159585	2.91886197163716	0.143180241081156	100.256641778727	1.42765623754205e-05	0.00273972690647164
50424	5.41214520451755	0.378535966826622	180.00217094118	1.42876512046744e-05	0.00273972690647164
78857	5.41214520451755	0.378535966826622	180.00217094118	1.42876512046744e-05	0.00273972690647164
111222	5.41214520451755	0.378535966826622	180.00217094118	1.42876512046744e-05	0.00273972690647164
156569	5.41214520451755	0.378535966826622	180.00217094118	1.42876512046744e-05	0.00273972690647164
157374	5.41214520451755	0.378535966826622	180.00217094118	1.42876512046744e-05	0.00273972690647164
66638	2.98873199674208	0.621669511005468	127.195873610649	1.44459942010464e-05	0.00273972690647164
36818	4.1937579683713	0.51765515517459	100.192608674776	1.46398871846184e-05	0.00273972690647164
125181	4.1937579683713	0.51765515517459	100.192608674776	1.46398871846184e-05	0.00273972690647164
44709	3.36839526189405	0.205244457077304	94.6422442534894	1.46664778353053e-05	0.00273972690647164
8244	3.5315509169908	0.0782841999455042	90.8313596937086	1.46784041085283e-05	0.00273972690647164
24341	3.5315509169908	0.0782841999455042	90.8313596937086	1.46784041085283e-05	0.00273972690647164
28253	3.5315509169908	0.0782841999455042	90.8313596937086	1.46784041085283e-05	0.00273972690647164
30017	3.5315509169908	0.0782841999455042	90.8313596937086	1.46784041085283e-05	0.00273972690647164
36515	3.5315509169908	0.0782841999455042	90.8313596937086	1.46784041085283e-05	0.00273972690647164
55614	3.5315509169908	0.0782841999455042	90.8313596937086	1.46784041085283e-05	0.00273972690647164
60322	3.5315509169908	0.0782841999455042	90.8313596937086	1.46784041085283e-05	0.00273972690647164
67888	3.5315509169908	0.0782841999455042	90.8313596937086	1.46784041085283e-05	0.00273972690647164
81463	3.5315509169908	0.0782841999455042	90.8313596937086	1.46784041085283e-05	0.00273972690647164
87393	3.5315509169908	0.0782841999455042	90.8313596937086	1.46784041085283e-05	0.00273972690647164
119566	3.5315509169908	0.0782841999455042	90.8313596937086	1.46784041085283e-05	0.00273972690647164
135067	3.5315509169908	0.0782841999455042	90.8313596937086	1.46784041085283e-05	0.00273972690647164
140072	3.5315509169908	0.0782841999455042	90.8313596937086	1.46784041085283e-05	0.00273972690647164
152302	3.5315509169908	0.0782841999455042	90.8313596937086	1.46784041085283e-05	0.00273972690647164
155603	3.5315509169908	0.0782841999455042	90.8313596937086	1.46784041085283e-05	0.00273972690647164
29087	3.25680215099293	0.100729826200573	92.433328098635	1.46993864811737e-05	0.00273972690647164
82050	3.25680215099293	0.100729826200573	92.433328098635	1.46993864811737e-05	0.00273972690647164
135771	3.25680215099293	0.100729826200573	92.433328098635	1.46993864811737e-05	0.00273972690647164
162018	3.25680215099293	0.100729826200573	92.433328098635	1.46993864811737e-05	0.00273972690647164
146155	3.48862426977658	1.3261128069868	153.457590665798	1.47239034448079e-05	0.00273972690647164
41828	3.03221633203351	0.241945089576194	101.716620830111	1.48080459423247e-05	0.00273972690647164
137768	3.4380785055571	1.28049906702846	152.020329798097	1.49734939585431e-05	0.00273972690647164
33741	3.55930468536353	0.788166867311551	115.249335331911	1.51400843787643e-05	0.00273972690647164
168396	3.14653063707175	0.514647100257194	113.166089300232	1.52002012108757e-05	0.00273972690647164
107830	3.12467636964376	-0.130766214604862	85.4664335862049	1.52071878467458e-05	0.00273972690647164
137145	3.12467636964376	-0.130766214604862	85.4664335862049	1.52071878467458e-05	0.00273972690647164
148571	3.12467636964376	-0.130766214604862	85.4664335862049	1.52071878467458e-05	0.00273972690647164
158116	3.12467636964376	-0.130766214604862	85.4664335862049	1.52071878467458e-05	0.00273972690647164
167262	3.12467636964376	-0.130766214604862	85.4664335862049	1.52071878467458e-05	0.00273972690647164
28030	3.28314842281193	-0.295707580211535	83.0970473108726	1.53172866376078e-05	0.00273972690647164
50185	4.64235006724885	1.10027705033543	103.684046777425	1.53178568717965e-05	0.00273972690647164
35739	3.803791950373	0.452279387746429	96.5656117677739	1.54419339216951e-05	0.00273972690647164
90147	3.803791950373	0.452279387746429	96.5656117677739	1.54419339216951e-05	0.00273972690647164
35809	3.96335627924514	-0.0819827966115264	97.300696358831	1.54708642462273e-05	0.00273972690647164
56342	3.96335627924514	-0.0819827966115264	97.300696358831	1.54708642462273e-05	0.00273972690647164
122502	3.96335627924514	-0.0819827966115264	97.300696358831	1.54708642462273e-05	0.00273972690647164
123425	3.96335627924514	-0.0819827966115264	97.300696358831	1.54708642462273e-05	0.00273972690647164
123695	3.96335627924514	-0.0819827966115264	97.300696358831	1.54708642462273e-05	0.00273972690647164
140892	3.96335627924514	-0.0819827966115264	97.300696358831	1.54708642462273e-05	0.00273972690647164
156023	3.96335627924514	-0.0819827966115264	97.300696358831	1.54708642462273e-05	0.00273972690647164
58939	3.45719463805535	0.39106003592678	98.6309674403034	1.55453540186358e-05	0.00273972690647164
96149	3.45719463805535	0.39106003592678	98.6309674403034	1.55453540186358e-05	0.00273972690647164
55128	3.06429528978423	0.613289165843355	120.875581526265	1.55969037820444e-05	0.00273972690647164
141690	4.81962368002519	0.717914250619072	113.382330763218	1.56234492653422e-05	0.00273972690647164
9189	4.50136447522344	-0.111499470136492	123.184682660319	1.56319381703919e-05	0.00273972690647164
16035	4.50136447522344	-0.111499470136492	123.184682660319	1.56319381703919e-05	0.00273972690647164
20023	4.50136447522344	-0.111499470136492	123.184682660319	1.56319381703919e-05	0.00273972690647164
22754	4.50136447522344	-0.111499470136492	123.184682660319	1.56319381703919e-05	0.00273972690647164
46662	4.50136447522344	-0.111499470136492	123.184682660319	1.56319381703919e-05	0.00273972690647164
86646	4.50136447522344	-0.111499470136492	123.184682660319	1.56319381703919e-05	0.00273972690647164
147667	4.50136447522344	-0.111499470136492	123.184682660319	1.56319381703919e-05	0.00273972690647164
151258	4.50136447522344	-0.111499470136492	123.184682660319	1.56319381703919e-05	0.00273972690647164
165976	4.50136447522344	-0.111499470136492	123.184682660319	1.56319381703919e-05	0.00273972690647164
110135	3.76008619465117	0.771558017530157	106.984058249799	1.57725994467002e-05	0.00273972690647164
111322	3.76008619465117	0.771558017530157	106.984058249799	1.57725994467002e-05	0.00273972690647164
53977	3.08096499977948	0.839960134926941	134.657278219377	1.59544776140638e-05	0.00273972690647164
106315	3.2331035786978	0.50973602185407	108.380970018863	1.59596458609799e-05	0.00273972690647164
122104	3.24140916332229	0.413172620461075	103.277862247074	1.60288575085113e-05	0.00273972690647164
76224	2.91699520264579	0.629990991144668	126.198350748678	1.604151098907e-05	0.00273972690647164
7726	3.50435867238524	-0.473356865552192	85.6910638612702	1.61929591873613e-05	0.00273972690647164
12056	3.50435867238524	-0.473356865552192	85.6910638612702	1.61929591873613e-05	0.00273972690647164
16191	3.50435867238524	-0.473356865552192	85.6910638612702	1.61929591873613e-05	0.00273972690647164
23898	3.50435867238524	-0.473356865552192	85.6910638612702	1.61929591873613e-05	0.00273972690647164
28681	3.50435867238524	-0.473356865552192	85.6910638612702	1.61929591873613e-05	0.00273972690647164
33802	3.50435867238524	-0.473356865552192	85.6910638612702	1.61929591873613e-05	0.00273972690647164
43887	3.50435867238524	-0.473356865552192	85.6910638612702	1.61929591873613e-05	0.00273972690647164
79014	3.50435867238524	-0.473356865552192	85.6910638612702	1.61929591873613e-05	0.00273972690647164
80010	3.50435867238524	-0.473356865552192	85.6910638612702	1.61929591873613e-05	0.00273972690647164
83204	3.50435867238524	-0.473356865552192	85.6910638612702	1.61929591873613e-05	0.00273972690647164
93880	3.50435867238524	-0.473356865552192	85.6910638612702	1.61929591873613e-05	0.00273972690647164
110720	3.50435867238524	-0.473356865552192	85.6910638612702	1.61929591873613e-05	0.00273972690647164
120260	3.50435867238524	-0.473356865552192	85.6910638612702	1.61929591873613e-05	0.00273972690647164
124602	3.50435867238524	-0.473356865552192	85.6910638612702	1.61929591873613e-05	0.00273972690647164
126320	3.50435867238524	-0.473356865552192	85.6910638612702	1.61929591873613e-05	0.00273972690647164
128002	3.50435867238524	-0.473356865552192	85.6910638612702	1.61929591873613e-05	0.00273972690647164
148817	3.50435867238524	-0.473356865552192	85.6910638612702	1.61929591873613e-05	0.00273972690647164
164341	3.50435867238524	-0.473356865552192	85.6910638612702	1.61929591873613e-05	0.00273972690647164
170573	3.50435867238524	-0.473356865552192	85.6910638612702	1.61929591873613e-05	0.00273972690647164
118085	3.06763368541775	0.609398753110927	119.205186166646	1.62461112299524e-05	0.00273972690647164
13330	3.11236359612762	-0.43035919090255	78.6921883636293	1.62749991731869e-05	0.00273972690647164
14026	3.11236359612762	-0.43035919090255	78.6921883636293	1.62749991731869e-05	0.00273972690647164
21100	3.11236359612762	-0.43035919090255	78.6921883636293	1.62749991731869e-05	0.00273972690647164
31468	3.11236359612762	-0.43035919090255	78.6921883636293	1.62749991731869e-05	0.00273972690647164
33449	3.11236359612762	-0.43035919090255	78.6921883636293	1.62749991731869e-05	0.00273972690647164
35545	3.11236359612762	-0.43035919090255	78.6921883636293	1.62749991731869e-05	0.00273972690647164
37939	3.11236359612762	-0.43035919090255	78.6921883636293	1.62749991731869e-05	0.00273972690647164
42690	3.11236359612762	-0.43035919090255	78.6921883636293	1.62749991731869e-05	0.00273972690647164
44327	3.11236359612762	-0.43035919090255	78.6921883636293	1.62749991731869e-05	0.00273972690647164
45427	3.11236359612762	-0.43035919090255	78.6921883636293	1.62749991731869e-05	0.00273972690647164
50026	3.11236359612762	-0.43035919090255	78.6921883636293	1.62749991731869e-05	0.00273972690647164
57181	3.11236359612762	-0.43035919090255	78.6921883636293	1.62749991731869e-05	0.00273972690647164
58880	3.11236359612762	-0.43035919090255	78.6921883636293	1.62749991731869e-05	0.00273972690647164
62801	3.11236359612762	-0.43035919090255	78.6921883636293	1.62749991731869e-05	0.00273972690647164
68227	3.11236359612762	-0.43035919090255	78.6921883636293	1.62749991731869e-05	0.00273972690647164
68809	3.11236359612762	-0.43035919090255	78.6921883636293	1.62749991731869e-05	0.00273972690647164
71529	3.11236359612762	-0.43035919090255	78.6921883636293	1.62749991731869e-05	0.00273972690647164
72401	3.11236359612762	-0.43035919090255	78.6921883636293	1.62749991731869e-05	0.00273972690647164
75405	3.11236359612762	-0.43035919090255	78.6921883636293	1.62749991731869e-05	0.00273972690647164
78358	3.11236359612762	-0.43035919090255	78.6921883636293	1.62749991731869e-05	0.00273972690647164
80994	3.11236359612762	-0.43035919090255	78.6921883636293	1.62749991731869e-05	0.00273972690647164
84301	3.11236359612762	-0.43035919090255	78.6921883636293	1.62749991731869e-05	0.00273972690647164
87619	3.11236359612762	-0.43035919090255	78.6921883636293	1.62749991731869e-05	0.00273972690647164
88095	3.11236359612762	-0.43035919090255	78.6921883636293	1.62749991731869e-05	0.00273972690647164
88192	3.11236359612762	-0.43035919090255	78.6921883636293	1.62749991731869e-05	0.00273972690647164
90899	3.11236359612762	-0.43035919090255	78.6921883636293	1.62749991731869e-05	0.00273972690647164
98411	3.11236359612762	-0.43035919090255	78.6921883636293	1.62749991731869e-05	0.00273972690647164
103319	3.11236359612762	-0.43035919090255	78.6921883636293	1.62749991731869e-05	0.00273972690647164
109971	3.11236359612762	-0.43035919090255	78.6921883636293	1.62749991731869e-05	0.00273972690647164
111050	3.11236359612762	-0.43035919090255	78.6921883636293	1.62749991731869e-05	0.00273972690647164
112687	3.11236359612762	-0.43035919090255	78.6921883636293	1.62749991731869e-05	0.00273972690647164
117497	3.11236359612762	-0.43035919090255	78.6921883636293	1.62749991731869e-05	0.00273972690647164
118816	3.11236359612762	-0.43035919090255	78.6921883636293	1.62749991731869e-05	0.00273972690647164
119200	3.11236359612762	-0.43035919090255	78.6921883636293	1.62749991731869e-05	0.00273972690647164
125293	3.11236359612762	-0.43035919090255	78.6921883636293	1.62749991731869e-05	0.00273972690647164
126901	3.11236359612762	-0.43035919090255	78.6921883636293	1.62749991731869e-05	0.00273972690647164
127126	3.11236359612762	-0.43035919090255	78.6921883636293	1.62749991731869e-05	0.00273972690647164
128292	3.11236359612762	-0.43035919090255	78.6921883636293	1.62749991731869e-05	0.00273972690647164
129146	3.11236359612762	-0.43035919090255	78.6921883636293	1.62749991731869e-05	0.00273972690647164
132447	3.11236359612762	-0.43035919090255	78.6921883636293	1.62749991731869e-05	0.00273972690647164
133029	3.11236359612762	-0.43035919090255	78.6921883636293	1.62749991731869e-05	0.00273972690647164
141388	3.11236359612762	-0.43035919090255	78.6921883636293	1.62749991731869e-05	0.00273972690647164
141480	3.11236359612762	-0.43035919090255	78.6921883636293	1.62749991731869e-05	0.00273972690647164
146815	3.11236359612762	-0.43035919090255	78.6921883636293	1.62749991731869e-05	0.00273972690647164
151007	3.11236359612762	-0.43035919090255	78.6921883636293	1.62749991731869e-05	0.00273972690647164
152044	3.11236359612762	-0.43035919090255	78.6921883636293	1.62749991731869e-05	0.00273972690647164
161211	3.11236359612762	-0.43035919090255	78.6921883636293	1.62749991731869e-05	0.00273972690647164
163230	3.11236359612762	-0.43035919090255	78.6921883636293	1.62749991731869e-05	0.00273972690647164
170609	3.11236359612762	-0.43035919090255	78.6921883636293	1.62749991731869e-05	0.00273972690647164
170934	3.11236359612762	-0.43035919090255	78.6921883636293	1.62749991731869e-05	0.00273972690647164
171530	3.11236359612762	-0.43035919090255	78.6921883636293	1.62749991731869e-05	0.00273972690647164
173408	3.11236359612762	-0.43035919090255	78.6921883636293	1.62749991731869e-05	0.00273972690647164
15338	3.5350558882451	0.0724946761905394	88.2759843956394	1.62751329403144e-05	0.00273972690647164
32021	3.5350558882451	0.0724946761905394	88.2759843956394	1.62751329403144e-05	0.00273972690647164
46123	3.5350558882451	0.0724946761905394	88.2759843956394	1.62751329403144e-05	0.00273972690647164
70801	3.5350558882451	0.0724946761905394	88.2759843956394	1.62751329403144e-05	0.00273972690647164
103812	3.5350558882451	0.0724946761905394	88.2759843956394	1.62751329403144e-05	0.00273972690647164
137399	3.5350558882451	0.0724946761905394	88.2759843956394	1.62751329403144e-05	0.00273972690647164
167526	3.5350558882451	0.0724946761905394	88.2759843956394	1.62751329403144e-05	0.00273972690647164
78693	5.31930715010049	0.289710922037002	167.405208255784	1.63079509182266e-05	0.00273972690647164
90054	3.36314915106702	0.942162603007405	128.725799766597	1.64571028599031e-05	0.00273972690647164
96206	3.36314915106702	0.942162603007405	128.725799766597	1.64571028599031e-05	0.00273972690647164
42010	3.24176683540633	0.32183892769087	97.6347691346544	1.66546092826156e-05	0.00273972690647164
51870	3.24176683540633	0.32183892769087	97.6347691346544	1.66546092826156e-05	0.00273972690647164
103221	3.24176683540633	0.32183892769087	97.6347691346544	1.66546092826156e-05	0.00273972690647164
151791	3.24176683540633	0.32183892769087	97.6347691346544	1.66546092826156e-05	0.00273972690647164
131531	3.14923290568546	0.83286047724937	129.056328962813	1.68559350516987e-05	0.00273972690647164
99286	4.24888525203023	1.00516123293452	102.118524795348	1.68911746847472e-05	0.00273972690647164
12023	4.10162873340095	0.243990928927374	95.5390600460894	1.68920905386575e-05	0.00273972690647164
36811	4.10162873340095	0.243990928927374	95.5390600460894	1.68920905386575e-05	0.00273972690647164
109827	4.10162873340095	0.243990928927374	95.5390600460894	1.68920905386575e-05	0.00273972690647164
119591	4.10162873340095	0.243990928927374	95.5390600460894	1.68920905386575e-05	0.00273972690647164
115069	3.63208372996767	0.557658309903644	98.9007960797272	1.70035879717362e-05	0.00273972690647164
23404	2.86650599165849	0.365579518217267	108.362498138992	1.71001662204467e-05	0.00273972690647164
92419	2.86650599165849	0.365579518217267	108.362498138992	1.71001662204467e-05	0.00273972690647164
21308	3.79856316854509	0.45885926702526	93.7927476953033	1.71194215646267e-05	0.00273972690647164
22087	3.79856316854509	0.45885926702526	93.7927476953033	1.71194215646267e-05	0.00273972690647164
128027	3.79856316854509	0.45885926702526	93.7927476953033	1.71194215646267e-05	0.00273972690647164
161608	3.79856316854509	0.45885926702526	93.7927476953033	1.71194215646267e-05	0.00273972690647164
3989	3.01584003444477	0.847018233926748	134.284445942634	1.72623002947819e-05	0.00273972690647164
11060	4.21317133457542	-0.370486934510878	108.945273944648	1.73090496345461e-05	0.00273972690647164
20454	4.21317133457542	-0.370486934510878	108.945273944648	1.73090496345461e-05	0.00273972690647164
46068	4.21317133457542	-0.370486934510878	108.945273944648	1.73090496345461e-05	0.00273972690647164
82699	4.21317133457542	-0.370486934510878	108.945273944648	1.73090496345461e-05	0.00273972690647164
119866	4.21317133457542	-0.370486934510878	108.945273944648	1.73090496345461e-05	0.00273972690647164
120849	4.21317133457542	-0.370486934510878	108.945273944648	1.73090496345461e-05	0.00273972690647164
141022	4.21317133457542	-0.370486934510878	108.945273944648	1.73090496345461e-05	0.00273972690647164
158673	4.21317133457542	-0.370486934510878	108.945273944648	1.73090496345461e-05	0.00273972690647164
169662	4.21317133457542	-0.370486934510878	108.945273944648	1.73090496345461e-05	0.00273972690647164
9407	3.0078669718145	0.0141925111819544	87.8496966104512	1.73127922363808e-05	0.00273972690647164
29540	3.0078669718145	0.0141925111819544	87.8496966104512	1.73127922363808e-05	0.00273972690647164
62888	3.0078669718145	0.0141925111819544	87.8496966104512	1.73127922363808e-05	0.00273972690647164
75553	3.0078669718145	0.0141925111819544	87.8496966104512	1.73127922363808e-05	0.00273972690647164
80352	3.0078669718145	0.0141925111819544	87.8496966104512	1.73127922363808e-05	0.00273972690647164
8509	2.90150862433076	0.54769034656277	118.217871396892	1.73185607753716e-05	0.00273972690647164
91024	2.90150862433076	0.54769034656277	118.217871396892	1.73185607753716e-05	0.00273972690647164
159689	2.90150862433076	0.54769034656277	118.217871396892	1.73185607753716e-05	0.00273972690647164
80195	4.44558812277603	0.125287715057945	110.158852243656	1.7341401844495e-05	0.00273972690647164
112160	4.44558812277603	0.125287715057945	110.158852243656	1.7341401844495e-05	0.00273972690647164
54932	3.22636274363211	0.676253749692666	115.05419388919	1.74250196043757e-05	0.00273972690647164
67302	3.22636274363211	0.676253749692666	115.05419388919	1.74250196043757e-05	0.00273972690647164
32147	4.10653459595999	0.437425590715515	93.6172389266334	1.77464455246708e-05	0.00273972690647164
96247	6.15945486382641	0.60843520098049	222.932968927835	1.78272617307017e-05	0.00273972690647164
17414	3.02357895492748	0.12828114446736	91.5690918242782	1.78427850208564e-05	0.00273972690647164
19662	3.02357895492748	0.12828114446736	91.5690918242782	1.78427850208564e-05	0.00273972690647164
39144	3.02357895492748	0.12828114446736	91.5690918242782	1.78427850208564e-05	0.00273972690647164
56630	3.02357895492748	0.12828114446736	91.5690918242782	1.78427850208564e-05	0.00273972690647164
71036	3.02357895492748	0.12828114446736	91.5690918242782	1.78427850208564e-05	0.00273972690647164
86537	3.02357895492748	0.12828114446736	91.5690918242782	1.78427850208564e-05	0.00273972690647164
91452	3.02357895492748	0.12828114446736	91.5690918242782	1.78427850208564e-05	0.00273972690647164
119687	3.02357895492748	0.12828114446736	91.5690918242782	1.78427850208564e-05	0.00273972690647164
125922	3.02357895492748	0.12828114446736	91.5690918242782	1.78427850208564e-05	0.00273972690647164
10632	4.36445216390831	-0.235575853316841	113.208746484422	1.78684680546089e-05	0.00273972690647164
10682	4.36445216390831	-0.235575853316841	113.208746484422	1.78684680546089e-05	0.00273972690647164
18081	4.36445216390831	-0.235575853316841	113.208746484422	1.78684680546089e-05	0.00273972690647164
21152	4.36445216390831	-0.235575853316841	113.208746484422	1.78684680546089e-05	0.00273972690647164
24915	4.36445216390831	-0.235575853316841	113.208746484422	1.78684680546089e-05	0.00273972690647164
25225	4.36445216390831	-0.235575853316841	113.208746484422	1.78684680546089e-05	0.00273972690647164
30509	4.36445216390831	-0.235575853316841	113.208746484422	1.78684680546089e-05	0.00273972690647164
30654	4.36445216390831	-0.235575853316841	113.208746484422	1.78684680546089e-05	0.00273972690647164
32744	4.36445216390831	-0.235575853316841	113.208746484422	1.78684680546089e-05	0.00273972690647164
34613	4.36445216390831	-0.235575853316841	113.208746484422	1.78684680546089e-05	0.00273972690647164
34735	4.36445216390831	-0.235575853316841	113.208746484422	1.78684680546089e-05	0.00273972690647164
35569	4.36445216390831	-0.235575853316841	113.208746484422	1.78684680546089e-05	0.00273972690647164
35909	4.36445216390831	-0.235575853316841	113.208746484422	1.78684680546089e-05	0.00273972690647164
37106	4.36445216390831	-0.235575853316841	113.208746484422	1.78684680546089e-05	0.00273972690647164
53924	4.36445216390831	-0.235575853316841	113.208746484422	1.78684680546089e-05	0.00273972690647164
58366	4.36445216390831	-0.235575853316841	113.208746484422	1.78684680546089e-05	0.00273972690647164
58777	4.36445216390831	-0.235575853316841	113.208746484422	1.78684680546089e-05	0.00273972690647164
61070	4.36445216390831	-0.235575853316841	113.208746484422	1.78684680546089e-05	0.00273972690647164
62620	4.36445216390831	-0.235575853316841	113.208746484422	1.78684680546089e-05	0.00273972690647164
68216	4.36445216390831	-0.235575853316841	113.208746484422	1.78684680546089e-05	0.00273972690647164
68584	4.36445216390831	-0.235575853316841	113.208746484422	1.78684680546089e-05	0.00273972690647164
68877	4.36445216390831	-0.235575853316841	113.208746484422	1.78684680546089e-05	0.00273972690647164
69379	4.36445216390831	-0.235575853316841	113.208746484422	1.78684680546089e-05	0.00273972690647164
70518	4.36445216390831	-0.235575853316841	113.208746484422	1.78684680546089e-05	0.00273972690647164
71449	4.36445216390831	-0.235575853316841	113.208746484422	1.78684680546089e-05	0.00273972690647164
71960	4.36445216390831	-0.235575853316841	113.208746484422	1.78684680546089e-05	0.00273972690647164
75562	4.36445216390831	-0.235575853316841	113.208746484422	1.78684680546089e-05	0.00273972690647164
81635	4.36445216390831	-0.235575853316841	113.208746484422	1.78684680546089e-05	0.00273972690647164
82003	4.36445216390831	-0.235575853316841	113.208746484422	1.78684680546089e-05	0.00273972690647164
86078	4.36445216390831	-0.235575853316841	113.208746484422	1.78684680546089e-05	0.00273972690647164
88714	4.36445216390831	-0.235575853316841	113.208746484422	1.78684680546089e-05	0.00273972690647164
90439	4.36445216390831	-0.235575853316841	113.208746484422	1.78684680546089e-05	0.00273972690647164
95959	4.36445216390831	-0.235575853316841	113.208746484422	1.78684680546089e-05	0.00273972690647164
98301	4.36445216390831	-0.235575853316841	113.208746484422	1.78684680546089e-05	0.00273972690647164
105948	4.36445216390831	-0.235575853316841	113.208746484422	1.78684680546089e-05	0.00273972690647164
110367	4.36445216390831	-0.235575853316841	113.208746484422	1.78684680546089e-05	0.00273972690647164
111335	4.36445216390831	-0.235575853316841	113.208746484422	1.78684680546089e-05	0.00273972690647164
112070	4.36445216390831	-0.235575853316841	113.208746484422	1.78684680546089e-05	0.00273972690647164
123352	4.36445216390831	-0.235575853316841	113.208746484422	1.78684680546089e-05	0.00273972690647164
125354	4.36445216390831	-0.235575853316841	113.208746484422	1.78684680546089e-05	0.00273972690647164
125739	4.36445216390831	-0.235575853316841	113.208746484422	1.78684680546089e-05	0.00273972690647164
129442	4.36445216390831	-0.235575853316841	113.208746484422	1.78684680546089e-05	0.00273972690647164
131170	4.36445216390831	-0.235575853316841	113.208746484422	1.78684680546089e-05	0.00273972690647164
132593	4.36445216390831	-0.235575853316841	113.208746484422	1.78684680546089e-05	0.00273972690647164
141662	4.36445216390831	-0.235575853316841	113.208746484422	1.78684680546089e-05	0.00273972690647164
142067	4.36445216390831	-0.235575853316841	113.208746484422	1.78684680546089e-05	0.00273972690647164
145137	4.36445216390831	-0.235575853316841	113.208746484422	1.78684680546089e-05	0.00273972690647164
148758	4.36445216390831	-0.235575853316841	113.208746484422	1.78684680546089e-05	0.00273972690647164
160020	4.36445216390831	-0.235575853316841	113.208746484422	1.78684680546089e-05	0.00273972690647164
161748	4.36445216390831	-0.235575853316841	113.208746484422	1.78684680546089e-05	0.00273972690647164
163781	4.36445216390831	-0.235575853316841	113.208746484422	1.78684680546089e-05	0.00273972690647164
165070	4.36445216390831	-0.235575853316841	113.208746484422	1.78684680546089e-05	0.00273972690647164
171641	4.36445216390831	-0.235575853316841	113.208746484422	1.78684680546089e-05	0.00273972690647164
855	2.93096730940348	0.707932833896909	126.58651488694	1.7892024472565e-05	0.002740925965375
7561	2.9751384664414	-0.258320352678002	78.4864985559318	1.84267440771352e-05	0.00274213857423144
27699	2.9751384664414	-0.258320352678002	78.4864985559318	1.84267440771352e-05	0.00274213857423144
49821	2.9751384664414	-0.258320352678002	78.4864985559318	1.84267440771352e-05	0.00274213857423144
78681	2.9751384664414	-0.258320352678002	78.4864985559318	1.84267440771352e-05	0.00274213857423144
93482	2.9751384664414	-0.258320352678002	78.4864985559318	1.84267440771352e-05	0.00274213857423144
132217	2.9751384664414	-0.258320352678002	78.4864985559318	1.84267440771352e-05	0.00274213857423144
138711	2.9751384664414	-0.258320352678002	78.4864985559318	1.84267440771352e-05	0.00274213857423144
156506	2.9751384664414	-0.258320352678002	78.4864985559318	1.84267440771352e-05	0.00274213857423144
35421	2.86818396178008	0.363254422368614	105.618213744185	1.85735503473485e-05	0.00274213857423144
46081	2.86818396178008	0.363254422368614	105.618213744185	1.85735503473485e-05	0.00274213857423144
15083	3.30920865700987	0.739104566348255	113.780403952527	1.86238422986997e-05	0.00274213857423144
71166	3.30920865700987	0.739104566348255	113.780403952527	1.86238422986997e-05	0.00274213857423144
16423	6.08164286306916	0.532640071385421	214.556535788132	1.86720103350412e-05	0.00274213857423144
114081	6.08164286306916	0.532640071385421	214.556535788132	1.86720103350412e-05	0.00274213857423144
125397	6.08164286306916	0.532640071385421	214.556535788132	1.86720103350412e-05	0.00274213857423144
42706	2.95109329365404	0.355383587751702	102.633735178413	1.87034768538869e-05	0.00274213857423144
46580	2.95109329365404	0.355383587751702	102.633735178413	1.87034768538869e-05	0.00274213857423144
134274	3.00089564338003	0.698268337417212	121.70368224576	1.87448434177958e-05	0.00274213857423144
11780	5.22008152832466	0.195258698042919	154.055986635861	1.90225354210061e-05	0.00274213857423144
23139	5.22008152832466	0.195258698042919	154.055986635861	1.90225354210061e-05	0.00274213857423144
24994	5.22008152832466	0.195258698042919	154.055986635861	1.90225354210061e-05	0.00274213857423144
39582	5.22008152832466	0.195258698042919	154.055986635861	1.90225354210061e-05	0.00274213857423144
39855	5.22008152832466	0.195258698042919	154.055986635861	1.90225354210061e-05	0.00274213857423144
41354	5.22008152832466	0.195258698042919	154.055986635861	1.90225354210061e-05	0.00274213857423144
44131	5.22008152832466	0.195258698042919	154.055986635861	1.90225354210061e-05	0.00274213857423144
47234	5.22008152832466	0.195258698042919	154.055986635861	1.90225354210061e-05	0.00274213857423144
58787	5.22008152832466	0.195258698042919	154.055986635861	1.90225354210061e-05	0.00274213857423144
77619	5.22008152832466	0.195258698042919	154.055986635861	1.90225354210061e-05	0.00274213857423144
101517	5.22008152832466	0.195258698042919	154.055986635861	1.90225354210061e-05	0.00274213857423144
114396	5.22008152832466	0.195258698042919	154.055986635861	1.90225354210061e-05	0.00274213857423144
164169	5.22008152832466	0.195258698042919	154.055986635861	1.90225354210061e-05	0.00274213857423144
54006	4.01571802940633	1.01912434174723	103.848290197139	1.90742401350713e-05	0.00274213857423144
10046	2.8418384326736	-0.238282698050136	78.699052185635	1.91104932698949e-05	0.00274213857423144
33785	2.8418384326736	-0.238282698050136	78.699052185635	1.91104932698949e-05	0.00274213857423144
50034	2.8418384326736	-0.238282698050136	78.699052185635	1.91104932698949e-05	0.00274213857423144
55837	4.64936001703311	1.09477595809603	97.1325971183954	1.91276424364026e-05	0.00274213857423144
52464	3.05369258265468	0.434874701875449	103.779488597849	1.91334517424226e-05	0.00274213857423144
131677	3.49860278830668	0.650031141876549	101.983358109855	1.92845248800843e-05	0.00274213857423144
1912	3.75142930153483	-0.061087872235846	85.7123925990272	1.93780169151444e-05	0.00274213857423144
159021	3.75142930153483	-0.061087872235846	85.7123925990272	1.93780169151444e-05	0.00274213857423144
29077	2.82111977285678	0.157890212692159	94.2566851338277	1.94171066684841e-05	0.00274213857423144
79396	2.82111977285678	0.157890212692159	94.2566851338277	1.94171066684841e-05	0.00274213857423144
82513	2.82111977285678	0.157890212692159	94.2566851338277	1.94171066684841e-05	0.00274213857423144
90851	2.82111977285678	0.157890212692159	94.2566851338277	1.94171066684841e-05	0.00274213857423144
98187	2.82111977285678	0.157890212692159	94.2566851338277	1.94171066684841e-05	0.00274213857423144
149840	2.82111977285678	0.157890212692159	94.2566851338277	1.94171066684841e-05	0.00274213857423144
30011	3.22594187088029	0.820712629700559	119.690569434972	1.95468042878116e-05	0.00274213857423144
164062	3.22594187088029	0.820712629700559	119.690569434972	1.95468042878116e-05	0.00274213857423144
131863	2.98041031300644	0.534723203757883	110.689936594893	1.96063428933254e-05	0.00274213857423144
165125	2.98041031300644	0.534723203757883	110.689936594893	1.96063428933254e-05	0.00274213857423144
35105	2.78667821693058	0.375686637463144	106.327429276408	1.98130848833511e-05	0.00274213857423144
62765	2.78667821693058	0.375686637463144	106.327429276408	1.98130848833511e-05	0.00274213857423144
30927	4.66798257945607	0.574433858156522	103.206258133479	1.99244318608086e-05	0.00274213857423144
31571	5.04188561279556	0.388702847902952	131.289028521775	1.99576038983937e-05	0.00274213857423144
117847	5.04188561279556	0.388702847902952	131.289028521775	1.99576038983937e-05	0.00274213857423144
38439	4.28129367942232	0.587819377454243	92.5884193136785	2.00042061533839e-05	0.00274213857423144
4818	3.75006704668351	-0.497719431930599	87.932059575473	2.00391902758952e-05	0.00274213857423144
8544	3.75006704668351	-0.497719431930599	87.932059575473	2.00391902758952e-05	0.00274213857423144
10437	3.75006704668351	-0.497719431930599	87.932059575473	2.00391902758952e-05	0.00274213857423144
13895	3.75006704668351	-0.497719431930599	87.932059575473	2.00391902758952e-05	0.00274213857423144
20104	3.75006704668351	-0.497719431930599	87.932059575473	2.00391902758952e-05	0.00274213857423144
22571	3.75006704668351	-0.497719431930599	87.932059575473	2.00391902758952e-05	0.00274213857423144
25467	3.75006704668351	-0.497719431930599	87.932059575473	2.00391902758952e-05	0.00274213857423144
31988	3.75006704668351	-0.497719431930599	87.932059575473	2.00391902758952e-05	0.00274213857423144
34432	3.75006704668351	-0.497719431930599	87.932059575473	2.00391902758952e-05	0.00274213857423144
39721	3.75006704668351	-0.497719431930599	87.932059575473	2.00391902758952e-05	0.00274213857423144
44096	3.75006704668351	-0.497719431930599	87.932059575473	2.00391902758952e-05	0.00274213857423144
48007	3.75006704668351	-0.497719431930599	87.932059575473	2.00391902758952e-05	0.00274213857423144
51866	3.75006704668351	-0.497719431930599	87.932059575473	2.00391902758952e-05	0.00274213857423144
52942	3.75006704668351	-0.497719431930599	87.932059575473	2.00391902758952e-05	0.00274213857423144
60193	3.75006704668351	-0.497719431930599	87.932059575473	2.00391902758952e-05	0.00274213857423144
60958	3.75006704668351	-0.497719431930599	87.932059575473	2.00391902758952e-05	0.00274213857423144
68499	3.75006704668351	-0.497719431930599	87.932059575473	2.00391902758952e-05	0.00274213857423144
72106	3.75006704668351	-0.497719431930599	87.932059575473	2.00391902758952e-05	0.00274213857423144
77807	3.75006704668351	-0.497719431930599	87.932059575473	2.00391902758952e-05	0.00274213857423144
81550	3.75006704668351	-0.497719431930599	87.932059575473	2.00391902758952e-05	0.00274213857423144
82717	3.75006704668351	-0.497719431930599	87.932059575473	2.00391902758952e-05	0.00274213857423144
88884	3.75006704668351	-0.497719431930599	87.932059575473	2.00391902758952e-05	0.00274213857423144
91390	3.75006704668351	-0.497719431930599	87.932059575473	2.00391902758952e-05	0.00274213857423144
97280	3.75006704668351	-0.497719431930599	87.932059575473	2.00391902758952e-05	0.00274213857423144
103124	3.75006704668351	-0.497719431930599	87.932059575473	2.00391902758952e-05	0.00274213857423144
103267	3.75006704668351	-0.497719431930599	87.932059575473	2.00391902758952e-05	0.00274213857423144
108441	3.75006704668351	-0.497719431930599	87.932059575473	2.00391902758952e-05	0.00274213857423144
110008	3.75006704668351	-0.497719431930599	87.932059575473	2.00391902758952e-05	0.00274213857423144
111211	3.75006704668351	-0.497719431930599	87.932059575473	2.00391902758952e-05	0.00274213857423144
116997	3.75006704668351	-0.497719431930599	87.932059575473	2.00391902758952e-05	0.00274213857423144
120930	3.75006704668351	-0.497719431930599	87.932059575473	2.00391902758952e-05	0.00274213857423144
121442	3.75006704668351	-0.497719431930599	87.932059575473	2.00391902758952e-05	0.00274213857423144
122272	3.75006704668351	-0.497719431930599	87.932059575473	2.00391902758952e-05	0.00274213857423144
122276	3.75006704668351	-0.497719431930599	87.932059575473	2.00391902758952e-05	0.00274213857423144
122498	3.75006704668351	-0.497719431930599	87.932059575473	2.00391902758952e-05	0.00274213857423144
138716	3.75006704668351	-0.497719431930599	87.932059575473	2.00391902758952e-05	0.00274213857423144
139767	3.75006704668351	-0.497719431930599	87.932059575473	2.00391902758952e-05	0.00274213857423144
141110	3.75006704668351	-0.497719431930599	87.932059575473	2.00391902758952e-05	0.00274213857423144
143154	3.75006704668351	-0.497719431930599	87.932059575473	2.00391902758952e-05	0.00274213857423144
146419	3.75006704668351	-0.497719431930599	87.932059575473	2.00391902758952e-05	0.00274213857423144
148754	3.75006704668351	-0.497719431930599	87.932059575473	2.00391902758952e-05	0.00274213857423144
151189	3.75006704668351	-0.497719431930599	87.932059575473	2.00391902758952e-05	0.00274213857423144
155428	3.75006704668351	-0.497719431930599	87.932059575473	2.00391902758952e-05	0.00274213857423144
157317	3.75006704668351	-0.497719431930599	87.932059575473	2.00391902758952e-05	0.00274213857423144
157522	3.75006704668351	-0.497719431930599	87.932059575473	2.00391902758952e-05	0.00274213857423144
158353	3.75006704668351	-0.497719431930599	87.932059575473	2.00391902758952e-05	0.00274213857423144
159914	3.75006704668351	-0.497719431930599	87.932059575473	2.00391902758952e-05	0.00274213857423144
170733	3.75006704668351	-0.497719431930599	87.932059575473	2.00391902758952e-05	0.00274213857423144
28956	3.14026552428074	0.429643505037763	99.5053753933022	2.00999877449854e-05	0.00274213857423144
86911	3.14026552428074	0.429643505037763	99.5053753933022	2.00999877449854e-05	0.00274213857423144
132337	3.14026552428074	0.429643505037763	99.5053753933022	2.00999877449854e-05	0.00274213857423144
13796	2.87267877111805	-0.101179149106552	81.6753466829559	2.01858005326232e-05	0.00274213857423144
16822	2.87267877111805	-0.101179149106552	81.6753466829559	2.01858005326232e-05	0.00274213857423144
44496	2.87267877111805	-0.101179149106552	81.6753466829559	2.01858005326232e-05	0.00274213857423144
103562	2.87267877111805	-0.101179149106552	81.6753466829559	2.01858005326232e-05	0.00274213857423144
107035	2.87267877111805	-0.101179149106552	81.6753466829559	2.01858005326232e-05	0.00274213857423144
114972	2.87267877111805	-0.101179149106552	81.6753466829559	2.01858005326232e-05	0.00274213857423144
119374	2.87267877111805	-0.101179149106552	81.6753466829559	2.01858005326232e-05	0.00274213857423144
141668	2.87267877111805	-0.101179149106552	81.6753466829559	2.01858005326232e-05	0.00274213857423144
163943	2.87267877111805	-0.101179149106552	81.6753466829559	2.01858005326232e-05	0.00274213857423144
931	3.35796901627952	0.303938817767481	89.7631027706456	2.03260019744215e-05	0.00274213857423144
96097	3.35796901627952	0.303938817767481	89.7631027706456	2.03260019744215e-05	0.00274213857423144
148724	3.35796901627952	0.303938817767481	89.7631027706456	2.03260019744215e-05	0.00274213857423144
33678	5.73144578872871	0.690444037973301	170.226910783126	2.03819639274283e-05	0.00274213857423144
100700	5.73144578872871	0.690444037973301	170.226910783126	2.03819639274283e-05	0.00274213857423144
7482	3.82644396793001	-0.203079843656101	86.9999543876695	2.04112789922946e-05	0.00274213857423144
20578	3.82644396793001	-0.203079843656101	86.9999543876695	2.04112789922946e-05	0.00274213857423144
23590	3.82644396793001	-0.203079843656101	86.9999543876695	2.04112789922946e-05	0.00274213857423144
24401	3.82644396793001	-0.203079843656101	86.9999543876695	2.04112789922946e-05	0.00274213857423144
33163	3.82644396793001	-0.203079843656101	86.9999543876695	2.04112789922946e-05	0.00274213857423144
38592	3.82644396793001	-0.203079843656101	86.9999543876695	2.04112789922946e-05	0.00274213857423144
41876	3.82644396793001	-0.203079843656101	86.9999543876695	2.04112789922946e-05	0.00274213857423144
44665	3.82644396793001	-0.203079843656101	86.9999543876695	2.04112789922946e-05	0.00274213857423144
45163	3.82644396793001	-0.203079843656101	86.9999543876695	2.04112789922946e-05	0.00274213857423144
47165	3.82644396793001	-0.203079843656101	86.9999543876695	2.04112789922946e-05	0.00274213857423144
47365	3.82644396793001	-0.203079843656101	86.9999543876695	2.04112789922946e-05	0.00274213857423144
50878	3.82644396793001	-0.203079843656101	86.9999543876695	2.04112789922946e-05	0.00274213857423144
52636	3.82644396793001	-0.203079843656101	86.9999543876695	2.04112789922946e-05	0.00274213857423144
56054	3.82644396793001	-0.203079843656101	86.9999543876695	2.04112789922946e-05	0.00274213857423144
59070	3.82644396793001	-0.203079843656101	86.9999543876695	2.04112789922946e-05	0.00274213857423144
62373	3.82644396793001	-0.203079843656101	86.9999543876695	2.04112789922946e-05	0.00274213857423144
74798	3.82644396793001	-0.203079843656101	86.9999543876695	2.04112789922946e-05	0.00274213857423144
74835	3.82644396793001	-0.203079843656101	86.9999543876695	2.04112789922946e-05	0.00274213857423144
77544	3.82644396793001	-0.203079843656101	86.9999543876695	2.04112789922946e-05	0.00274213857423144
81513	3.82644396793001	-0.203079843656101	86.9999543876695	2.04112789922946e-05	0.00274213857423144
89834	3.82644396793001	-0.203079843656101	86.9999543876695	2.04112789922946e-05	0.00274213857423144
90301	3.82644396793001	-0.203079843656101	86.9999543876695	2.04112789922946e-05	0.00274213857423144
98256	3.82644396793001	-0.203079843656101	86.9999543876695	2.04112789922946e-05	0.00274213857423144
104003	3.82644396793001	-0.203079843656101	86.9999543876695	2.04112789922946e-05	0.00274213857423144
107109	3.82644396793001	-0.203079843656101	86.9999543876695	2.04112789922946e-05	0.00274213857423144
114550	3.82644396793001	-0.203079843656101	86.9999543876695	2.04112789922946e-05	0.00274213857423144
114574	3.82644396793001	-0.203079843656101	86.9999543876695	2.04112789922946e-05	0.00274213857423144
120464	3.82644396793001	-0.203079843656101	86.9999543876695	2.04112789922946e-05	0.00274213857423144
128763	3.82644396793001	-0.203079843656101	86.9999543876695	2.04112789922946e-05	0.00274213857423144
135619	3.82644396793001	-0.203079843656101	86.9999543876695	2.04112789922946e-05	0.00274213857423144
136623	3.82644396793001	-0.203079843656101	86.9999543876695	2.04112789922946e-05	0.00274213857423144
139410	3.82644396793001	-0.203079843656101	86.9999543876695	2.04112789922946e-05	0.00274213857423144
139420	3.82644396793001	-0.203079843656101	86.9999543876695	2.04112789922946e-05	0.00274213857423144
140337	3.82644396793001	-0.203079843656101	86.9999543876695	2.04112789922946e-05	0.00274213857423144
146483	3.82644396793001	-0.203079843656101	86.9999543876695	2.04112789922946e-05	0.00274213857423144
148007	3.82644396793001	-0.203079843656101	86.9999543876695	2.04112789922946e-05	0.00274213857423144
150263	3.82644396793001	-0.203079843656101	86.9999543876695	2.04112789922946e-05	0.00274213857423144
173803	3.82644396793001	-0.203079843656101	86.9999543876695	2.04112789922946e-05	0.00274213857423144
3906	3.14411347800483	0.604849009849698	108.094025375378	2.04249180762193e-05	0.00274213857423144
32143	3.25333521324612	0.106384232790958	84.2436243383208	2.05132998175656e-05	0.00274213857423144
46449	3.25333521324612	0.106384232790958	84.2436243383208	2.05132998175656e-05	0.00274213857423144
128648	3.25333521324612	0.106384232790958	84.2436243383208	2.05132998175656e-05	0.00274213857423144
136925	3.25333521324612	0.106384232790958	84.2436243383208	2.05132998175656e-05	0.00274213857423144
159448	3.25333521324612	0.106384232790958	84.2436243383208	2.05132998175656e-05	0.00274213857423144
166172	3.25333521324612	0.106384232790958	84.2436243383208	2.05132998175656e-05	0.00274213857423144
60100	3.22096032613815	0.825718708678134	118.006778198823	2.05381552255692e-05	0.00274335573404114
5365	2.8487180437762	0.638254528379776	119.178033149913	2.06208639622557e-05	0.00275229278539901
106338	2.97339554031086	-0.254654253609987	76.065232560165	2.07164748196199e-05	0.00275766715903726
117986	2.97339554031086	-0.254654253609987	76.065232560165	2.07164748196199e-05	0.00275766715903726
90446	4.35736255584689	1.21434383449133	99.6092380972418	2.07894630136013e-05	0.00275766715903726
59505	3.54486035755635	0.479906155799548	92.0414289219094	2.0820562909482e-05	0.00275766715903726
124911	3.54486035755635	0.479906155799548	92.0414289219094	2.0820562909482e-05	0.00275766715903726
48971	3.40651289707627	-0.0297421025434113	80.3693263276146	2.08854607706188e-05	0.00275766715903726
49596	3.40651289707627	-0.0297421025434113	80.3693263276146	2.08854607706188e-05	0.00275766715903726
59698	3.40651289707627	-0.0297421025434113	80.3693263276146	2.08854607706188e-05	0.00275766715903726
61262	3.40651289707627	-0.0297421025434113	80.3693263276146	2.08854607706188e-05	0.00275766715903726
13386	3.14218354154645	0.327549417623317	93.6724768535849	2.10026131546318e-05	0.00275766715903726
40371	3.14218354154645	0.327549417623317	93.6724768535849	2.10026131546318e-05	0.00275766715903726
170062	3.14218354154645	0.327549417623317	93.6724768535849	2.10026131546318e-05	0.00275766715903726
113685	3.60844509408205	0.634133476846258	96.3934109935752	2.10064712364238e-05	0.00275766715903726
28414	2.91715628338558	0.14591261776634	89.5173320394303	2.11806995124328e-05	0.00275766715903726
67866	2.91715628338558	0.14591261776634	89.5173320394303	2.11806995124328e-05	0.00275766715903726
116719	2.91715628338558	0.14591261776634	89.5173320394303	2.11806995124328e-05	0.00275766715903726
168038	2.91715628338558	0.14591261776634	89.5173320394303	2.11806995124328e-05	0.00275766715903726
87589	2.86419893387564	0.717520872645823	122.491271676044	2.12167143416182e-05	0.00275766715903726
6927	2.79382395172262	0.0405997228972913	86.9908065948666	2.12598848214875e-05	0.00275766715903726
84116	2.79382395172262	0.0405997228972913	86.9908065948666	2.12598848214875e-05	0.00275766715903726
90298	2.79382395172262	0.0405997228972913	86.9908065948666	2.12598848214875e-05	0.00275766715903726
153046	2.79382395172262	0.0405997228972913	86.9908065948666	2.12598848214875e-05	0.00275766715903726
17330	3.11412574331936	-0.434535488098357	73.333502899134	2.12627568870539e-05	0.00275766715903726
17814	3.11412574331936	-0.434535488098357	73.333502899134	2.12627568870539e-05	0.00275766715903726
34545	3.11412574331936	-0.434535488098357	73.333502899134	2.12627568870539e-05	0.00275766715903726
43897	3.11412574331936	-0.434535488098357	73.333502899134	2.12627568870539e-05	0.00275766715903726
48236	3.11412574331936	-0.434535488098357	73.333502899134	2.12627568870539e-05	0.00275766715903726
52662	3.11412574331936	-0.434535488098357	73.333502899134	2.12627568870539e-05	0.00275766715903726
55019	3.11412574331936	-0.434535488098357	73.333502899134	2.12627568870539e-05	0.00275766715903726
64890	3.11412574331936	-0.434535488098357	73.333502899134	2.12627568870539e-05	0.00275766715903726
72371	3.11412574331936	-0.434535488098357	73.333502899134	2.12627568870539e-05	0.00275766715903726
99830	3.11412574331936	-0.434535488098357	73.333502899134	2.12627568870539e-05	0.00275766715903726
111774	3.11412574331936	-0.434535488098357	73.333502899134	2.12627568870539e-05	0.00275766715903726
133346	3.11412574331936	-0.434535488098357	73.333502899134	2.12627568870539e-05	0.00275766715903726
134594	3.11412574331936	-0.434535488098357	73.333502899134	2.12627568870539e-05	0.00275766715903726
142246	3.11412574331936	-0.434535488098357	73.333502899134	2.12627568870539e-05	0.00275766715903726
142370	3.11412574331936	-0.434535488098357	73.333502899134	2.12627568870539e-05	0.00275766715903726
149809	3.11412574331936	-0.434535488098357	73.333502899134	2.12627568870539e-05	0.00275766715903726
131680	3.1317641310784	-0.00534949083399272	81.2073870773974	2.13596223812412e-05	0.00276611080027107
153186	3.1317641310784	-0.00534949083399272	81.2073870773974	2.13596223812412e-05	0.00276611080027107
24273	3.23139665625263	0.67066912288169	107.736457218477	2.13924315199417e-05	0.00276624626736707
142875	3.23139665625263	0.67066912288169	107.736457218477	2.13924315199417e-05	0.00276624626736707
68276	3.15644442102862	1.08839798567223	134.690667385675	2.14266650159771e-05	0.00276861759086267
7120	3.15141161588613	0.967721285806214	127.271130432104	2.14999929957668e-05	0.0027760331949612
17475	3.70572511412803	0.375511225150815	86.6150504649362	2.15360168307507e-05	0.00277862474931863
14274	5.91217022503057	0.368277159605861	192.24018099046	2.1866996606984e-05	0.00279539801505801
9273	4.3305280741281	0.0198938148523051	99.8408313153079	2.18907044008447e-05	0.00279539801505801
10543	4.3305280741281	0.0198938148523051	99.8408313153079	2.18907044008447e-05	0.00279539801505801
14268	4.3305280741281	0.0198938148523051	99.8408313153079	2.18907044008447e-05	0.00279539801505801
20821	4.3305280741281	0.0198938148523051	99.8408313153079	2.18907044008447e-05	0.00279539801505801
36598	4.3305280741281	0.0198938148523051	99.8408313153079	2.18907044008447e-05	0.00279539801505801
53024	4.3305280741281	0.0198938148523051	99.8408313153079	2.18907044008447e-05	0.00279539801505801
85915	4.3305280741281	0.0198938148523051	99.8408313153079	2.18907044008447e-05	0.00279539801505801
86471	4.3305280741281	0.0198938148523051	99.8408313153079	2.18907044008447e-05	0.00279539801505801
102656	4.3305280741281	0.0198938148523051	99.8408313153079	2.18907044008447e-05	0.00279539801505801
108820	4.3305280741281	0.0198938148523051	99.8408313153079	2.18907044008447e-05	0.00279539801505801
155262	4.3305280741281	0.0198938148523051	99.8408313153079	2.18907044008447e-05	0.00279539801505801
159726	4.3305280741281	0.0198938148523051	99.8408313153079	2.18907044008447e-05	0.00279539801505801
171785	4.3305280741281	0.0198938148523051	99.8408313153079	2.18907044008447e-05	0.00279539801505801
99212	3.99507119875296	0.147068735748438	86.9222509452283	2.19227103363536e-05	0.00279743420248064
74087	5.11352399367666	0.0944466316028432	140.966495862028	2.23489072863052e-05	0.00284764643096462
109100	5.11352399367666	0.0944466316028432	140.966495862028	2.23489072863052e-05	0.00284764643096462
6073	3.13520930075834	0.230698938350272	87.4863118279228	2.27076317006382e-05	0.00285956779598658
85290	3.13520930075834	0.230698938350272	87.4863118279228	2.27076317006382e-05	0.00285956779598658
150392	3.13520930075834	0.230698938350272	87.4863118279228	2.27076317006382e-05	0.00285956779598658
166259	3.13520930075834	0.230698938350272	87.4863118279228	2.27076317006382e-05	0.00285956779598658
64219	3.67516313859712	-0.334409643154135	81.3539709520524	2.27394514794944e-05	0.00285956779598658
79432	3.67516313859712	-0.334409643154135	81.3539709520524	2.27394514794944e-05	0.00285956779598658
118195	3.67516313859712	-0.334409643154135	81.3539709520524	2.27394514794944e-05	0.00285956779598658
128295	3.67516313859712	-0.334409643154135	81.3539709520524	2.27394514794944e-05	0.00285956779598658
35457	3.21769943690329	1.0811282979763	129.081230929212	2.28506695988631e-05	0.00285956779598658
61799	3.4163535226794	0.577161284283846	95.7095174912083	2.2909587955528e-05	0.00285956779598658
94039	3.4163535226794	0.577161284283846	95.7095174912083	2.2909587955528e-05	0.00285956779598658
112146	3.09762158866455	1.09562543881999	134.05279381457	2.29991873247912e-05	0.00285956779598658
128867	3.89043406343491	0.903690471040988	96.8905407649216	2.31319792231844e-05	0.00285956779598658
15833	3.41001786833056	-0.0360029332855419	78.1316439902401	2.31399778761034e-05	0.00285956779598658
82533	3.41001786833056	-0.0360029332855419	78.1316439902401	2.31399778761034e-05	0.00285956779598658
92737	3.41001786833056	-0.0360029332855419	78.1316439902401	2.31399778761034e-05	0.00285956779598658
128657	3.41001786833056	-0.0360029332855419	78.1316439902401	2.31399778761034e-05	0.00285956779598658
173880	3.41001786833056	-0.0360029332855419	78.1316439902401	2.31399778761034e-05	0.00285956779598658
146963	5.57980468815958	0.543747063159273	157.589571098147	2.31421267908648e-05	0.00285956779598658
66586	4.58573331382879	0.497128731012157	97.4438494952031	2.31490007325224e-05	0.00285956779598658
117359	4.9490475583785	0.300601742216869	122.236092581887	2.32559592819929e-05	0.00285956779598658
74881	3.91949878804181	0.686703936501347	89.6952669290557	2.34445559660768e-05	0.00285956779598658
13242	2.75994845701049	0.277512834762835	96.2062694153053	2.35122636184309e-05	0.00285956779598658
122931	2.75994845701049	0.277512834762835	96.2062694153053	2.35122636184309e-05	0.00285956779598658
127811	2.75994845701049	0.277512834762835	96.2062694153053	2.35122636184309e-05	0.00285956779598658
147336	2.75994845701049	0.277512834762835	96.2062694153053	2.35122636184309e-05	0.00285956779598658
157240	2.75994845701049	0.277512834762835	96.2062694153053	2.35122636184309e-05	0.00285956779598658
28810	2.88423386295586	0.460525617841639	102.865182349525	2.35537415692416e-05	0.00285956779598658
28879	2.88423386295586	0.460525617841639	102.865182349525	2.35537415692416e-05	0.00285956779598658
29571	2.88423386295586	0.460525617841639	102.865182349525	2.35537415692416e-05	0.00285956779598658
3058	2.80611578694883	-0.393020199391748	70.7926748018077	2.36580347137768e-05	0.00285956779598658
5494	2.80611578694883	-0.393020199391748	70.7926748018077	2.36580347137768e-05	0.00285956779598658
7095	2.80611578694883	-0.393020199391748	70.7926748018077	2.36580347137768e-05	0.00285956779598658
8124	2.80611578694883	-0.393020199391748	70.7926748018077	2.36580347137768e-05	0.00285956779598658
9361	2.80611578694883	-0.393020199391748	70.7926748018077	2.36580347137768e-05	0.00285956779598658
26958	2.80611578694883	-0.393020199391748	70.7926748018077	2.36580347137768e-05	0.00285956779598658
28222	2.80611578694883	-0.393020199391748	70.7926748018077	2.36580347137768e-05	0.00285956779598658
30634	2.80611578694883	-0.393020199391748	70.7926748018077	2.36580347137768e-05	0.00285956779598658
32456	2.80611578694883	-0.393020199391748	70.7926748018077	2.36580347137768e-05	0.00285956779598658
32638	2.80611578694883	-0.393020199391748	70.7926748018077	2.36580347137768e-05	0.00285956779598658
33497	2.80611578694883	-0.393020199391748	70.7926748018077	2.36580347137768e-05	0.00285956779598658
47818	2.80611578694883	-0.393020199391748	70.7926748018077	2.36580347137768e-05	0.00285956779598658
47875	2.80611578694883	-0.393020199391748	70.7926748018077	2.36580347137768e-05	0.00285956779598658
49405	2.80611578694883	-0.393020199391748	70.7926748018077	2.36580347137768e-05	0.00285956779598658
52830	2.80611578694883	-0.393020199391748	70.7926748018077	2.36580347137768e-05	0.00285956779598658
53771	2.80611578694883	-0.393020199391748	70.7926748018077	2.36580347137768e-05	0.00285956779598658
74312	2.80611578694883	-0.393020199391748	70.7926748018077	2.36580347137768e-05	0.00285956779598658
77760	2.80611578694883	-0.393020199391748	70.7926748018077	2.36580347137768e-05	0.00285956779598658
78460	2.80611578694883	-0.393020199391748	70.7926748018077	2.36580347137768e-05	0.00285956779598658
79529	2.80611578694883	-0.393020199391748	70.7926748018077	2.36580347137768e-05	0.00285956779598658
82803	2.80611578694883	-0.393020199391748	70.7926748018077	2.36580347137768e-05	0.00285956779598658
91541	2.80611578694883	-0.393020199391748	70.7926748018077	2.36580347137768e-05	0.00285956779598658
93950	2.80611578694883	-0.393020199391748	70.7926748018077	2.36580347137768e-05	0.00285956779598658
112513	2.80611578694883	-0.393020199391748	70.7926748018077	2.36580347137768e-05	0.00285956779598658
115375	2.80611578694883	-0.393020199391748	70.7926748018077	2.36580347137768e-05	0.00285956779598658
117269	2.80611578694883	-0.393020199391748	70.7926748018077	2.36580347137768e-05	0.00285956779598658
128642	2.80611578694883	-0.393020199391748	70.7926748018077	2.36580347137768e-05	0.00285956779598658
132808	2.80611578694883	-0.393020199391748	70.7926748018077	2.36580347137768e-05	0.00285956779598658
137261	2.80611578694883	-0.393020199391748	70.7926748018077	2.36580347137768e-05	0.00285956779598658
137951	2.80611578694883	-0.393020199391748	70.7926748018077	2.36580347137768e-05	0.00285956779598658
145081	2.80611578694883	-0.393020199391748	70.7926748018077	2.36580347137768e-05	0.00285956779598658
145570	2.80611578694883	-0.393020199391748	70.7926748018077	2.36580347137768e-05	0.00285956779598658
146014	2.80611578694883	-0.393020199391748	70.7926748018077	2.36580347137768e-05	0.00285956779598658
153585	2.80611578694883	-0.393020199391748	70.7926748018077	2.36580347137768e-05	0.00285956779598658
168431	2.80611578694883	-0.393020199391748	70.7926748018077	2.36580347137768e-05	0.00285956779598658
170242	2.80611578694883	-0.393020199391748	70.7926748018077	2.36580347137768e-05	0.00285956779598658
171718	2.80611578694883	-0.393020199391748	70.7926748018077	2.36580347137768e-05	0.00285956779598658
9212	2.67281575318104	-0.370851504288498	71.4320050443917	2.38871922330949e-05	0.00285956779598658
14757	2.67281575318104	-0.370851504288498	71.4320050443917	2.38871922330949e-05	0.00285956779598658
27417	2.67281575318104	-0.370851504288498	71.4320050443917	2.38871922330949e-05	0.00285956779598658
39000	2.67281575318104	-0.370851504288498	71.4320050443917	2.38871922330949e-05	0.00285956779598658
39561	2.67281575318104	-0.370851504288498	71.4320050443917	2.38871922330949e-05	0.00285956779598658
47833	2.67281575318104	-0.370851504288498	71.4320050443917	2.38871922330949e-05	0.00285956779598658
57904	2.67281575318104	-0.370851504288498	71.4320050443917	2.38871922330949e-05	0.00285956779598658
68469	2.67281575318104	-0.370851504288498	71.4320050443917	2.38871922330949e-05	0.00285956779598658
90941	2.67281575318104	-0.370851504288498	71.4320050443917	2.38871922330949e-05	0.00285956779598658
91158	2.67281575318104	-0.370851504288498	71.4320050443917	2.38871922330949e-05	0.00285956779598658
92292	2.67281575318104	-0.370851504288498	71.4320050443917	2.38871922330949e-05	0.00285956779598658
92733	2.67281575318104	-0.370851504288498	71.4320050443917	2.38871922330949e-05	0.00285956779598658
103667	2.67281575318104	-0.370851504288498	71.4320050443917	2.38871922330949e-05	0.00285956779598658
113417	2.67281575318104	-0.370851504288498	71.4320050443917	2.38871922330949e-05	0.00285956779598658
122039	2.67281575318104	-0.370851504288498	71.4320050443917	2.38871922330949e-05	0.00285956779598658
131472	2.67281575318104	-0.370851504288498	71.4320050443917	2.38871922330949e-05	0.00285956779598658
131599	2.67281575318104	-0.370851504288498	71.4320050443917	2.38871922330949e-05	0.00285956779598658
131617	2.67281575318104	-0.370851504288498	71.4320050443917	2.38871922330949e-05	0.00285956779598658
140904	2.67281575318104	-0.370851504288498	71.4320050443917	2.38871922330949e-05	0.00285956779598658
157108	2.67281575318104	-0.370851504288498	71.4320050443917	2.38871922330949e-05	0.00285956779598658
165087	2.67281575318104	-0.370851504288498	71.4320050443917	2.38871922330949e-05	0.00285956779598658
85013	2.73693377581741	0.479249922153012	107.365648603301	2.39292102719364e-05	0.00286204047815773
30163	2.73116335747084	0.169743270654511	90.8380984147294	2.40392996873623e-05	0.00286204047815773
49804	2.73116335747084	0.169743270654511	90.8380984147294	2.40392996873623e-05	0.00286204047815773
100993	2.73116335747084	0.169743270654511	90.8380984147294	2.40392996873623e-05	0.00286204047815773
101150	2.73116335747084	0.169743270654511	90.8380984147294	2.40392996873623e-05	0.00286204047815773
133241	2.73116335747084	0.169743270654511	90.8380984147294	2.40392996873623e-05	0.00286204047815773
146324	2.73116335747084	0.169743270654511	90.8380984147294	2.40392996873623e-05	0.00286204047815773
150013	2.73116335747084	0.169743270654511	90.8380984147294	2.40392996873623e-05	0.00286204047815773
9645	5.8193321706135	0.278713646832365	179.004869928078	2.44126397173412e-05	0.00290330524847373
40062	2.78194966824836	0.648350482613679	115.313676883101	2.44192340625446e-05	0.00290330524847373
89460	2.88757225858938	0.456183055810848	101.366073322565	2.46081428671156e-05	0.00292068889194551
815	2.76149467136489	0.56521776244149	110.711024392063	2.4649286204845e-05	0.00292068889194551
20728	2.76149467136489	0.56521776244149	110.711024392063	2.4649286204845e-05	0.00292068889194551
66229	2.76149467136489	0.56521776244149	110.711024392063	2.4649286204845e-05	0.00292068889194551
102713	2.76149467136489	0.56521776244149	110.711024392063	2.4649286204845e-05	0.00292068889194551
1853	3.05689010559351	0.529898324387306	100.373255756613	2.47447529492003e-05	0.00292328211072477
53117	3.05689010559351	0.529898324387306	100.373255756613	2.47447529492003e-05	0.00292328211072477
149987	3.85827204111601	0.962963926138477	98.0049088729781	2.48535358016455e-05	0.00292328211072477
15637	2.75991464317702	-0.0834511541510708	78.7990185574183	2.4869530251714e-05	0.00292328211072477
60968	2.75991464317702	-0.0834511541510708	78.7990185574183	2.4869530251714e-05	0.00292328211072477
98388	2.75991464317702	-0.0834511541510708	78.7990185574183	2.4869530251714e-05	0.00292328211072477
105311	2.75991464317702	-0.0834511541510708	78.7990185574183	2.4869530251714e-05	0.00292328211072477
106099	2.75991464317702	-0.0834511541510708	78.7990185574183	2.4869530251714e-05	0.00292328211072477
115002	2.75991464317702	-0.0834511541510708	78.7990185574183	2.4869530251714e-05	0.00292328211072477
139603	2.75991464317702	-0.0834511541510708	78.7990185574183	2.4869530251714e-05	0.00292328211072477
162152	2.75991464317702	-0.0834511541510708	78.7990185574183	2.4869530251714e-05	0.00292328211072477
15661	3.32123479905297	1.29064759873754	133.066790100959	2.48914299058927e-05	0.00292328211072477
818	3.07430077031116	0.688526010817569	108.253243352097	2.49629648236385e-05	0.00292328211072477
147239	3.07430077031116	0.688526010817569	108.253243352097	2.49629648236385e-05	0.00292328211072477
60286	2.82281556135792	0.155184976581553	87.4954227376648	2.49968554663515e-05	0.00292328211072477
70180	2.82281556135792	0.155184976581553	87.4954227376648	2.49968554663515e-05	0.00292328211072477
104955	2.82281556135792	0.155184976581553	87.4954227376648	2.49968554663515e-05	0.00292328211072477
126250	2.82281556135792	0.155184976581553	87.4954227376648	2.49968554663515e-05	0.00292328211072477
130438	2.82281556135792	0.155184976581553	87.4954227376648	2.49968554663515e-05	0.00292328211072477
46323	3.52619582845477	0.560374445586677	90.4340319391012	2.50722317541787e-05	0.00292328211072477
40858	2.95446696087885	0.350689873605359	93.8533721012065	2.50739664337054e-05	0.00292328211072477
47793	2.95446696087885	0.350689873605359	93.8533721012065	2.50739664337054e-05	0.00292328211072477
71019	2.95446696087885	0.350689873605359	93.8533721012065	2.50739664337054e-05	0.00292328211072477
108109	2.95446696087885	0.350689873605359	93.8533721012065	2.50739664337054e-05	0.00292328211072477
105474	3.14914739062535	0.598968684546831	101.082716683568	2.52008842344514e-05	0.00293017898839943
94688	3.61172827418011	0.279835940315892	81.4680186787863	2.52340594936224e-05	0.00293017898839943
134823	3.61172827418011	0.279835940315892	81.4680186787863	2.52340594936224e-05	0.00293017898839943
148542	3.61172827418011	0.279835940315892	81.4680186787863	2.52340594936224e-05	0.00293017898839943
160764	3.61172827418011	0.279835940315892	81.4680186787863	2.52340594936224e-05	0.00293017898839943
163911	3.61172827418011	0.279835940315892	81.4680186787863	2.52340594936224e-05	0.00293017898839943
73933	5.4975554225323	0.46454616314331	149.67723267046	2.53526094147341e-05	0.00294198368278373
112848	2.76162642713209	0.275036312314711	93.7836187922942	2.55357339574069e-05	0.0029592908454432
133999	2.76162642713209	0.275036312314711	93.7836187922942	2.55357339574069e-05	0.0029592908454432
45313	2.84453575900605	0.266610367877916	91.3595894013781	2.56430524502888e-05	0.00296383999720724
96265	2.84453575900605	0.266610367877916	91.3595894013781	2.56430524502888e-05	0.00296383999720724
138692	2.84453575900605	0.266610367877916	91.3595894013781	2.56430524502888e-05	0.00296383999720724
159621	2.84453575900605	0.266610367877916	91.3595894013781	2.56430524502888e-05	0.00296383999720724
35041	2.83142300534144	0.554465086763099	106.219119267999	2.61347655418586e-05	0.00298898536384646
147526	2.83142300534144	0.554465086763099	106.219119267999	2.61347655418586e-05	0.00298898536384646
144902	3.06931922556903	0.694031053449292	106.751343046736	2.62115884865246e-05	0.00298898536384646
26024	2.87812718703995	0.79272084544287	118.090598524613	2.62360578149464e-05	0.00298898536384646
8957	2.89854093501294	0.0244942097949103	79.8894897275933	2.62754471786875e-05	0.00298898536384646
20783	2.89854093501294	0.0244942097949103	79.8894897275933	2.62754471786875e-05	0.00298898536384646
73346	2.89854093501294	0.0244942097949103	79.8894897275933	2.62754471786875e-05	0.00298898536384646
142611	2.89854093501294	0.0244942097949103	79.8894897275933	2.62754471786875e-05	0.00298898536384646
69152	3.04103990250491	0.34509706187952	90.1656472533491	2.62963053484517e-05	0.00298898536384646
1101	4.99846394502873	-0.0136043911946524	128.114934430429	2.65075675347207e-05	0.00298898536384646
19609	4.99846394502873	-0.0136043911946524	128.114934430429	2.65075675347207e-05	0.00298898536384646
30486	4.99846394502873	-0.0136043911946524	128.114934430429	2.65075675347207e-05	0.00298898536384646
48242	4.99846394502873	-0.0136043911946524	128.114934430429	2.65075675347207e-05	0.00298898536384646
58671	4.99846394502873	-0.0136043911946524	128.114934430429	2.65075675347207e-05	0.00298898536384646
58861	4.99846394502873	-0.0136043911946524	128.114934430429	2.65075675347207e-05	0.00298898536384646
58895	4.99846394502873	-0.0136043911946524	128.114934430429	2.65075675347207e-05	0.00298898536384646
86425	4.99846394502873	-0.0136043911946524	128.114934430429	2.65075675347207e-05	0.00298898536384646
91633	4.99846394502873	-0.0136043911946524	128.114934430429	2.65075675347207e-05	0.00298898536384646
120558	4.99846394502873	-0.0136043911946524	128.114934430429	2.65075675347207e-05	0.00298898536384646
128191	4.99846394502873	-0.0136043911946524	128.114934430429	2.65075675347207e-05	0.00298898536384646
139446	4.99846394502873	-0.0136043911946524	128.114934430429	2.65075675347207e-05	0.00298898536384646
148685	4.99846394502873	-0.0136043911946524	128.114934430429	2.65075675347207e-05	0.00298898536384646
153778	4.99846394502873	-0.0136043911946524	128.114934430429	2.65075675347207e-05	0.00298898536384646
163578	4.99846394502873	-0.0136043911946524	128.114934430429	2.65075675347207e-05	0.00298898536384646
164587	4.99846394502873	-0.0136043911946524	128.114934430429	2.65075675347207e-05	0.00298898536384646
165267	4.99846394502873	-0.0136043911946524	128.114934430429	2.65075675347207e-05	0.00298898536384646
165889	4.99846394502873	-0.0136043911946524	128.114934430429	2.65075675347207e-05	0.00298898536384646
168220	4.99846394502873	-0.0136043911946524	128.114934430429	2.65075675347207e-05	0.00298898536384646
2626	2.8043728608183	-0.388988593592837	68.630358343128	2.65985033526353e-05	0.00298898536384646
4185	2.8043728608183	-0.388988593592837	68.630358343128	2.65985033526353e-05	0.00298898536384646
18521	2.8043728608183	-0.388988593592837	68.630358343128	2.65985033526353e-05	0.00298898536384646
35363	2.8043728608183	-0.388988593592837	68.630358343128	2.65985033526353e-05	0.00298898536384646
47340	2.8043728608183	-0.388988593592837	68.630358343128	2.65985033526353e-05	0.00298898536384646
79539	2.8043728608183	-0.388988593592837	68.630358343128	2.65985033526353e-05	0.00298898536384646
81595	2.8043728608183	-0.388988593592837	68.630358343128	2.65985033526353e-05	0.00298898536384646
101288	2.8043728608183	-0.388988593592837	68.630358343128	2.65985033526353e-05	0.00298898536384646
114553	2.8043728608183	-0.388988593592837	68.630358343128	2.65985033526353e-05	0.00298898536384646
133014	2.8043728608183	-0.388988593592837	68.630358343128	2.65985033526353e-05	0.00298898536384646
143437	2.8043728608183	-0.388988593592837	68.630358343128	2.65985033526353e-05	0.00298898536384646
152008	2.8043728608183	-0.388988593592837	68.630358343128	2.65985033526353e-05	0.00298898536384646
155004	2.8043728608183	-0.388988593592837	68.630358343128	2.65985033526353e-05	0.00298898536384646
158143	2.8043728608183	-0.388988593592837	68.630358343128	2.65985033526353e-05	0.00298898536384646
159530	2.8043728608183	-0.388988593592837	68.630358343128	2.65985033526353e-05	0.00298898536384646
23718	2.87095466049937	-0.0979149534120918	75.3155790320347	2.706868438534e-05	0.00299234673458221
35631	2.87095466049937	-0.0979149534120918	75.3155790320347	2.706868438534e-05	0.00299234673458221
103150	2.87095466049937	-0.0979149534120918	75.3155790320347	2.706868438534e-05	0.00299234673458221
117689	2.87095466049937	-0.0979149534120918	75.3155790320347	2.706868438534e-05	0.00299234673458221
147622	2.87095466049937	-0.0979149534120918	75.3155790320347	2.706868438534e-05	0.00299234673458221
141	3.6145169902197	-0.180179865139947	75.7764300046512	2.70922654750037e-05	0.00299234673458221
11035	3.6145169902197	-0.180179865139947	75.7764300046512	2.70922654750037e-05	0.00299234673458221
11587	3.6145169902197	-0.180179865139947	75.7764300046512	2.70922654750037e-05	0.00299234673458221
31328	3.6145169902197	-0.180179865139947	75.7764300046512	2.70922654750037e-05	0.00299234673458221
33006	3.6145169902197	-0.180179865139947	75.7764300046512	2.70922654750037e-05	0.00299234673458221
52347	3.6145169902197	-0.180179865139947	75.7764300046512	2.70922654750037e-05	0.00299234673458221
53840	3.6145169902197	-0.180179865139947	75.7764300046512	2.70922654750037e-05	0.00299234673458221
65899	3.6145169902197	-0.180179865139947	75.7764300046512	2.70922654750037e-05	0.00299234673458221
70201	3.6145169902197	-0.180179865139947	75.7764300046512	2.70922654750037e-05	0.00299234673458221
83583	3.6145169902197	-0.180179865139947	75.7764300046512	2.70922654750037e-05	0.00299234673458221
84773	3.6145169902197	-0.180179865139947	75.7764300046512	2.70922654750037e-05	0.00299234673458221
87080	3.6145169902197	-0.180179865139947	75.7764300046512	2.70922654750037e-05	0.00299234673458221
89893	3.6145169902197	-0.180179865139947	75.7764300046512	2.70922654750037e-05	0.00299234673458221
94318	3.6145169902197	-0.180179865139947	75.7764300046512	2.70922654750037e-05	0.00299234673458221
102047	3.6145169902197	-0.180179865139947	75.7764300046512	2.70922654750037e-05	0.00299234673458221
115316	3.6145169902197	-0.180179865139947	75.7764300046512	2.70922654750037e-05	0.00299234673458221
117617	3.6145169902197	-0.180179865139947	75.7764300046512	2.70922654750037e-05	0.00299234673458221
146968	3.6145169902197	-0.180179865139947	75.7764300046512	2.70922654750037e-05	0.00299234673458221
155335	3.6145169902197	-0.180179865139947	75.7764300046512	2.70922654750037e-05	0.00299234673458221
156815	3.6145169902197	-0.180179865139947	75.7764300046512	2.70922654750037e-05	0.00299234673458221
157692	3.6145169902197	-0.180179865139947	75.7764300046512	2.70922654750037e-05	0.00299234673458221
158827	3.6145169902197	-0.180179865139947	75.7764300046512	2.70922654750037e-05	0.00299234673458221
105699	2.75985126117176	0.567221859947138	107.2736279103	2.72267929130493e-05	0.00300339632019945
144399	2.75985126117176	0.567221859947138	107.2736279103	2.72267929130493e-05	0.00300339632019945
22653	4.49850994141747	0.4155886734569	91.3067827026388	2.74532517092214e-05	0.00301311114222569
26009	4.49850994141747	0.4155886734569	91.3067827026388	2.74532517092214e-05	0.00301311114222569
33908	4.49850994141747	0.4155886734569	91.3067827026388	2.74532517092214e-05	0.00301311114222569
80873	4.49850994141747	0.4155886734569	91.3067827026388	2.74532517092214e-05	0.00301311114222569
99667	4.49850994141747	0.4155886734569	91.3067827026388	2.74532517092214e-05	0.00301311114222569
129285	4.49850994141747	0.4155886734569	91.3067827026388	2.74532517092214e-05	0.00301311114222569
156480	4.49850994141747	0.4155886734569	91.3067827026388	2.74532517092214e-05	0.00301311114222569
160376	4.49850994141747	0.4155886734569	91.3067827026388	2.74532517092214e-05	0.00301311114222569
90420	3.84168678728457	0.61543539673411	84.8295034762646	2.74860626841653e-05	0.00301457492184756
54879	2.71110546239095	0.385706674191545	98.3750460970308	2.7518510309666e-05	0.00301457492184756
120426	2.71110546239095	0.385706674191545	98.3750460970308	2.7518510309666e-05	0.00301457492184756
98976	3.04104368862316	1.10281119568268	128.178608202681	2.75966901865114e-05	0.00302021356730884
72894	4.84982193660266	0.206978410036291	112.757996157721	2.76766909501503e-05	0.00302021356730884
30089	5.72010654883767	0.183414500340537	164.967136379614	2.77607183445944e-05	0.00302021356730884
44537	5.72010654883767	0.183414500340537	164.967136379614	2.77607183445944e-05	0.00302021356730884
72289	5.72010654883767	0.183414500340537	164.967136379614	2.77607183445944e-05	0.00302021356730884
103096	5.72010654883767	0.183414500340537	164.967136379614	2.77607183445944e-05	0.00302021356730884
119936	5.72010654883767	0.183414500340537	164.967136379614	2.77607183445944e-05	0.00302021356730884
123027	5.72010654883767	0.183414500340537	164.967136379614	2.77607183445944e-05	0.00302021356730884
145736	5.72010654883767	0.183414500340537	164.967136379614	2.77607183445944e-05	0.00302021356730884
150848	5.72010654883767	0.183414500340537	164.967136379614	2.77607183445944e-05	0.00302021356730884
166097	5.72010654883767	0.183414500340537	164.967136379614	2.77607183445944e-05	0.00302021356730884
40713	3.6064994923522	0.287292313510182	79.1932221115865	2.78999042475287e-05	0.00302779147777853
45706	3.6064994923522	0.287292313510182	79.1932221115865	2.78999042475287e-05	0.00302779147777853
135964	3.6064994923522	0.287292313510182	79.1932221115865	2.78999042475287e-05	0.00302779147777853
144328	3.6064994923522	0.287292313510182	79.1932221115865	2.78999042475287e-05	0.00302779147777853
140925	3.32913015026809	0.500581663021188	88.9280293440638	2.80130282242163e-05	0.00303817512832751
40937	4.40880779567246	0.866536862509991	85.1267550909169	2.81771301662277e-05	0.00305407127091073
74791	3.75433810008525	1.30742948444529	111.976942287195	2.82471246123611e-05	0.0030541866440811
55423	2.70944494813787	0.387989601039672	97.5489152318801	2.83174084538794e-05	0.0030541866440811
57592	2.70944494813787	0.387989601039672	97.5489152318801	2.83174084538794e-05	0.0030541866440811
111712	2.70944494813787	0.387989601039672	97.5489152318801	2.83174084538794e-05	0.0030541866440811
121635	2.70944494813787	0.387989601039672	97.5489152318801	2.83174084538794e-05	0.0030541866440811
74306	5.41033205012099	0.380871998116169	140.863115703218	2.83184718692788e-05	0.0030541866440811
103185	5.41033205012099	0.380871998116169	140.863115703218	2.83184718692788e-05	0.0030541866440811
149451	5.41033205012099	0.380871998116169	140.863115703218	2.83184718692788e-05	0.0030541866440811
32690	3.68972547613971	0.918734421865164	96.6130954099122	2.83565845832821e-05	0.00305640464276984
24034	5.20272854603085	1.07559463861323	97.8759667905493	2.83907744705085e-05	0.00305819733906814
22740	4.20549005421356	-0.0933409491805224	89.3986350421564	2.85032776686481e-05	0.00306273960785017
102061	4.20549005421356	-0.0933409491805224	89.3986350421564	2.85032776686481e-05	0.00306273960785017
104410	4.20549005421356	-0.0933409491805224	89.3986350421564	2.85032776686481e-05	0.00306273960785017
130913	4.20549005421356	-0.0933409491805224	89.3986350421564	2.85032776686481e-05	0.00306273960785017
48381	3.03562600689846	0.23683935673344	83.7915335467271	2.86651393782706e-05	0.00307633639981958
108593	3.03562600689846	0.23683935673344	83.7915335467271	2.86651393782706e-05	0.00307633639981958
15584	4.11182104138372	0.430727893723831	81.4209090321658	2.88260928602255e-05	0.00307843583960397
22074	4.11182104138372	0.430727893723831	81.4209090321658	2.88260928602255e-05	0.00307843583960397
53815	4.11182104138372	0.430727893723831	81.4209090321658	2.88260928602255e-05	0.00307843583960397
63393	4.11182104138372	0.430727893723831	81.4209090321658	2.88260928602255e-05	0.00307843583960397
83243	4.11182104138372	0.430727893723831	81.4209090321658	2.88260928602255e-05	0.00307843583960397
84227	4.11182104138372	0.430727893723831	81.4209090321658	2.88260928602255e-05	0.00307843583960397
125071	4.11182104138372	0.430727893723831	81.4209090321658	2.88260928602255e-05	0.00307843583960397
134031	4.11182104138372	0.430727893723831	81.4209090321658	2.88260928602255e-05	0.00307843583960397
12580	2.69608175294225	0.0564832611206695	81.5752855173842	2.89910991916065e-05	0.00307917978753135
32190	3.88001115010503	0.0435359876953929	78.4944789990179	2.8992162427095e-05	0.00307917978753135
53545	3.88001115010503	0.0435359876953929	78.4944789990179	2.8992162427095e-05	0.00307917978753135
55650	3.88001115010503	0.0435359876953929	78.4944789990179	2.8992162427095e-05	0.00307917978753135
75190	3.88001115010503	0.0435359876953929	78.4944789990179	2.8992162427095e-05	0.00307917978753135
80358	3.88001115010503	0.0435359876953929	78.4944789990179	2.8992162427095e-05	0.00307917978753135
94473	3.88001115010503	0.0435359876953929	78.4944789990179	2.8992162427095e-05	0.00307917978753135
145163	3.88001115010503	0.0435359876953929	78.4944789990179	2.8992162427095e-05	0.00307917978753135
170847	3.88001115010503	0.0435359876953929	78.4944789990179	2.8992162427095e-05	0.00307917978753135
133718	2.69472629583705	0.575875078020586	107.079906953082	2.9166205966577e-05	0.00308121443262568
110741	2.82811916707774	0.558504898187581	102.32613773983	2.94661143245905e-05	0.00308121443262568
123932	2.71969256830154	0.656488452313662	110.368255405176	2.96260312769129e-05	0.00308121443262568
12858	3.12829719333159	0.000752296341674952	74.1282168531815	2.96662938706328e-05	0.00308121443262568
113199	4.91726550797321	0.559536556742354	101.582594836672	3.00281164924305e-05	0.00308121443262568
19677	2.82012407505858	0.798330257430899	114.713163995076	3.02211257329977e-05	0.00308121443262568
10958	2.72139794178515	-0.22215101614884	70.6508388696662	3.02927857664106e-05	0.00308121443262568
37842	3.06192401821403	0.523691095100975	93.7779557593455	3.06411961712731e-05	0.00308121443262568
142254	3.06192401821403	0.523691095100975	93.7779557593455	3.06411961712731e-05	0.00308121443262568
103076	2.66865661694783	0.488501253243488	101.26649203668	3.07513933675434e-05	0.00308121443262568
92031	3.72729740431315	0.842905901203197	90.6495233974362	3.07743157029991e-05	0.00308121443262568
5898	4.04414865508285	-0.518134011810493	86.7179901717711	3.09470405935385e-05	0.00308121443262568
9137	4.04414865508285	-0.518134011810493	86.7179901717711	3.09470405935385e-05	0.00308121443262568
11156	4.04414865508285	-0.518134011810493	86.7179901717711	3.09470405935385e-05	0.00308121443262568
11327	4.04414865508285	-0.518134011810493	86.7179901717711	3.09470405935385e-05	0.00308121443262568
12566	4.04414865508285	-0.518134011810493	86.7179901717711	3.09470405935385e-05	0.00308121443262568
14552	4.04414865508285	-0.518134011810493	86.7179901717711	3.09470405935385e-05	0.00308121443262568
20272	4.04414865508285	-0.518134011810493	86.7179901717711	3.09470405935385e-05	0.00308121443262568
20308	4.04414865508285	-0.518134011810493	86.7179901717711	3.09470405935385e-05	0.00308121443262568
21113	4.04414865508285	-0.518134011810493	86.7179901717711	3.09470405935385e-05	0.00308121443262568
25378	4.04414865508285	-0.518134011810493	86.7179901717711	3.09470405935385e-05	0.00308121443262568
26323	4.04414865508285	-0.518134011810493	86.7179901717711	3.09470405935385e-05	0.00308121443262568
27080	4.04414865508285	-0.518134011810493	86.7179901717711	3.09470405935385e-05	0.00308121443262568
32583	4.04414865508285	-0.518134011810493	86.7179901717711	3.09470405935385e-05	0.00308121443262568
34751	4.04414865508285	-0.518134011810493	86.7179901717711	3.09470405935385e-05	0.00308121443262568
35888	4.04414865508285	-0.518134011810493	86.7179901717711	3.09470405935385e-05	0.00308121443262568
38179	4.04414865508285	-0.518134011810493	86.7179901717711	3.09470405935385e-05	0.00308121443262568
44579	4.04414865508285	-0.518134011810493	86.7179901717711	3.09470405935385e-05	0.00308121443262568
51954	4.04414865508285	-0.518134011810493	86.7179901717711	3.09470405935385e-05	0.00308121443262568
53802	4.04414865508285	-0.518134011810493	86.7179901717711	3.09470405935385e-05	0.00308121443262568
62421	4.04414865508285	-0.518134011810493	86.7179901717711	3.09470405935385e-05	0.00308121443262568
68541	4.04414865508285	-0.518134011810493	86.7179901717711	3.09470405935385e-05	0.00308121443262568
70252	4.04414865508285	-0.518134011810493	86.7179901717711	3.09470405935385e-05	0.00308121443262568
70767	4.04414865508285	-0.518134011810493	86.7179901717711	3.09470405935385e-05	0.00308121443262568
71949	4.04414865508285	-0.518134011810493	86.7179901717711	3.09470405935385e-05	0.00308121443262568
73186	4.04414865508285	-0.518134011810493	86.7179901717711	3.09470405935385e-05	0.00308121443262568
73791	4.04414865508285	-0.518134011810493	86.7179901717711	3.09470405935385e-05	0.00308121443262568
73859	4.04414865508285	-0.518134011810493	86.7179901717711	3.09470405935385e-05	0.00308121443262568
77710	4.04414865508285	-0.518134011810493	86.7179901717711	3.09470405935385e-05	0.00308121443262568
80464	4.04414865508285	-0.518134011810493	86.7179901717711	3.09470405935385e-05	0.00308121443262568
80913	4.04414865508285	-0.518134011810493	86.7179901717711	3.09470405935385e-05	0.00308121443262568
82912	4.04414865508285	-0.518134011810493	86.7179901717711	3.09470405935385e-05	0.00308121443262568
84142	4.04414865508285	-0.518134011810493	86.7179901717711	3.09470405935385e-05	0.00308121443262568
85894	4.04414865508285	-0.518134011810493	86.7179901717711	3.09470405935385e-05	0.00308121443262568
87963	4.04414865508285	-0.518134011810493	86.7179901717711	3.09470405935385e-05	0.00308121443262568
88536	4.04414865508285	-0.518134011810493	86.7179901717711	3.09470405935385e-05	0.00308121443262568
89397	4.04414865508285	-0.518134011810493	86.7179901717711	3.09470405935385e-05	0.00308121443262568
90338	4.04414865508285	-0.518134011810493	86.7179901717711	3.09470405935385e-05	0.00308121443262568
90957	4.04414865508285	-0.518134011810493	86.7179901717711	3.09470405935385e-05	0.00308121443262568
91076	4.04414865508285	-0.518134011810493	86.7179901717711	3.09470405935385e-05	0.00308121443262568
95161	4.04414865508285	-0.518134011810493	86.7179901717711	3.09470405935385e-05	0.00308121443262568
97510	4.04414865508285	-0.518134011810493	86.7179901717711	3.09470405935385e-05	0.00308121443262568
100996	4.04414865508285	-0.518134011810493	86.7179901717711	3.09470405935385e-05	0.00308121443262568
101992	4.04414865508285	-0.518134011810493	86.7179901717711	3.09470405935385e-05	0.00308121443262568
102619	4.04414865508285	-0.518134011810493	86.7179901717711	3.09470405935385e-05	0.00308121443262568
102668	4.04414865508285	-0.518134011810493	86.7179901717711	3.09470405935385e-05	0.00308121443262568
107947	4.04414865508285	-0.518134011810493	86.7179901717711	3.09470405935385e-05	0.00308121443262568
110540	4.04414865508285	-0.518134011810493	86.7179901717711	3.09470405935385e-05	0.00308121443262568
112201	4.04414865508285	-0.518134011810493	86.7179901717711	3.09470405935385e-05	0.00308121443262568
115424	4.04414865508285	-0.518134011810493	86.7179901717711	3.09470405935385e-05	0.00308121443262568
115705	4.04414865508285	-0.518134011810493	86.7179901717711	3.09470405935385e-05	0.00308121443262568
117291	4.04414865508285	-0.518134011810493	86.7179901717711	3.09470405935385e-05	0.00308121443262568
118068	4.04414865508285	-0.518134011810493	86.7179901717711	3.09470405935385e-05	0.00308121443262568
119813	4.04414865508285	-0.518134011810493	86.7179901717711	3.09470405935385e-05	0.00308121443262568
120021	4.04414865508285	-0.518134011810493	86.7179901717711	3.09470405935385e-05	0.00308121443262568
120033	4.04414865508285	-0.518134011810493	86.7179901717711	3.09470405935385e-05	0.00308121443262568
121177	4.04414865508285	-0.518134011810493	86.7179901717711	3.09470405935385e-05	0.00308121443262568
121995	4.04414865508285	-0.518134011810493	86.7179901717711	3.09470405935385e-05	0.00308121443262568
123803	4.04414865508285	-0.518134011810493	86.7179901717711	3.09470405935385e-05	0.00308121443262568
124802	4.04414865508285	-0.518134011810493	86.7179901717711	3.09470405935385e-05	0.00308121443262568
125840	4.04414865508285	-0.518134011810493	86.7179901717711	3.09470405935385e-05	0.00308121443262568
132617	4.04414865508285	-0.518134011810493	86.7179901717711	3.09470405935385e-05	0.00308121443262568
132778	4.04414865508285	-0.518134011810493	86.7179901717711	3.09470405935385e-05	0.00308121443262568
137521	4.04414865508285	-0.518134011810493	86.7179901717711	3.09470405935385e-05	0.00308121443262568
138828	4.04414865508285	-0.518134011810493	86.7179901717711	3.09470405935385e-05	0.00308121443262568
139334	4.04414865508285	-0.518134011810493	86.7179901717711	3.09470405935385e-05	0.00308121443262568
139672	4.04414865508285	-0.518134011810493	86.7179901717711	3.09470405935385e-05	0.00308121443262568
141401	4.04414865508285	-0.518134011810493	86.7179901717711	3.09470405935385e-05	0.00308121443262568
145062	4.04414865508285	-0.518134011810493	86.7179901717711	3.09470405935385e-05	0.00308121443262568
145740	4.04414865508285	-0.518134011810493	86.7179901717711	3.09470405935385e-05	0.00308121443262568
149074	4.04414865508285	-0.518134011810493	86.7179901717711	3.09470405935385e-05	0.00308121443262568
151345	4.04414865508285	-0.518134011810493	86.7179901717711	3.09470405935385e-05	0.00308121443262568
154809	4.04414865508285	-0.518134011810493	86.7179901717711	3.09470405935385e-05	0.00308121443262568
155092	4.04414865508285	-0.518134011810493	86.7179901717711	3.09470405935385e-05	0.00308121443262568
155723	4.04414865508285	-0.518134011810493	86.7179901717711	3.09470405935385e-05	0.00308121443262568
156349	4.04414865508285	-0.518134011810493	86.7179901717711	3.09470405935385e-05	0.00308121443262568
158148	4.04414865508285	-0.518134011810493	86.7179901717711	3.09470405935385e-05	0.00308121443262568
159904	4.04414865508285	-0.518134011810493	86.7179901717711	3.09470405935385e-05	0.00308121443262568
163553	4.04414865508285	-0.518134011810493	86.7179901717711	3.09470405935385e-05	0.00308121443262568
163775	4.04414865508285	-0.518134011810493	86.7179901717711	3.09470405935385e-05	0.00308121443262568
165035	4.04414865508285	-0.518134011810493	86.7179901717711	3.09470405935385e-05	0.00308121443262568
166879	4.04414865508285	-0.518134011810493	86.7179901717711	3.09470405935385e-05	0.00308121443262568
21110	2.74069436362608	0.734701808530941	112.34711468494	3.10171507920042e-05	0.00308121443262568
11032	3.26960058576114	-0.145861854902253	70.0926028325437	3.10633398994758e-05	0.00308121443262568
22452	3.26960058576114	-0.145861854902253	70.0926028325437	3.10633398994758e-05	0.00308121443262568
25957	3.26960058576114	-0.145861854902253	70.0926028325437	3.10633398994758e-05	0.00308121443262568
42249	3.26960058576114	-0.145861854902253	70.0926028325437	3.10633398994758e-05	0.00308121443262568
57861	3.26960058576114	-0.145861854902253	70.0926028325437	3.10633398994758e-05	0.00308121443262568
64683	3.26960058576114	-0.145861854902253	70.0926028325437	3.10633398994758e-05	0.00308121443262568
70495	3.26960058576114	-0.145861854902253	70.0926028325437	3.10633398994758e-05	0.00308121443262568
74414	3.26960058576114	-0.145861854902253	70.0926028325437	3.10633398994758e-05	0.00308121443262568
75767	3.26960058576114	-0.145861854902253	70.0926028325437	3.10633398994758e-05	0.00308121443262568
95948	3.26960058576114	-0.145861854902253	70.0926028325437	3.10633398994758e-05	0.00308121443262568
100934	3.26960058576114	-0.145861854902253	70.0926028325437	3.10633398994758e-05	0.00308121443262568
102733	3.26960058576114	-0.145861854902253	70.0926028325437	3.10633398994758e-05	0.00308121443262568
110937	3.26960058576114	-0.145861854902253	70.0926028325437	3.10633398994758e-05	0.00308121443262568
130043	3.26960058576114	-0.145861854902253	70.0926028325437	3.10633398994758e-05	0.00308121443262568
130648	3.26960058576114	-0.145861854902253	70.0926028325437	3.10633398994758e-05	0.00308121443262568
131859	3.26960058576114	-0.145861854902253	70.0926028325437	3.10633398994758e-05	0.00308121443262568
140856	3.26960058576114	-0.145861854902253	70.0926028325437	3.10633398994758e-05	0.00308121443262568
143434	3.26960058576114	-0.145861854902253	70.0926028325437	3.10633398994758e-05	0.00308121443262568
150750	3.26960058576114	-0.145861854902253	70.0926028325437	3.10633398994758e-05	0.00308121443262568
151447	3.26960058576114	-0.145861854902253	70.0926028325437	3.10633398994758e-05	0.00308121443262568
166048	3.26960058576114	-0.145861854902253	70.0926028325437	3.10633398994758e-05	0.00308121443262568
166441	3.26960058576114	-0.145861854902253	70.0926028325437	3.10633398994758e-05	0.00308121443262568
173087	3.26960058576114	-0.145861854902253	70.0926028325437	3.10633398994758e-05	0.00308121443262568
80101	2.79211826347105	0.0435396537108277	77.8446853725508	3.13396356975776e-05	0.00310508404198183
113546	2.79211826347105	0.0435396537108277	77.8446853725508	3.13396356975776e-05	0.00310508404198183
84505	3.30319091774469	0.811816432487003	100.020402911479	3.14632060231547e-05	0.00310925430977723
43967	5.61354901418968	0.0816225437340011	151.334187796877	3.16428263365454e-05	0.00310925430977723
116201	5.61354901418968	0.0816225437340011	151.334187796877	3.16428263365454e-05	0.00310925430977723
4068	3.02014925211041	0.133807479741276	77.4497659288163	3.20622688090902e-05	0.00310925430977723
32211	3.02014925211041	0.133807479741276	77.4497659288163	3.20622688090902e-05	0.00310925430977723
79017	3.02014925211041	0.133807479741276	77.4497659288163	3.20622688090902e-05	0.00310925430977723
109748	3.02014925211041	0.133807479741276	77.4497659288163	3.20622688090902e-05	0.00310925430977723
112014	3.02014925211041	0.133807479741276	77.4497659288163	3.20622688090902e-05	0.00310925430977723
122716	3.02014925211041	0.133807479741276	77.4497659288163	3.20622688090902e-05	0.00310925430977723
139961	3.02014925211041	0.133807479741276	77.4497659288163	3.20622688090902e-05	0.00310925430977723
159287	3.02014925211041	0.133807479741276	77.4497659288163	3.20622688090902e-05	0.00310925430977723
170083	3.02014925211041	0.133807479741276	77.4497659288163	3.20622688090902e-05	0.00310925430977723
18891	4.8734259251142	-0.129959536230493	115.048542826246	3.22023595608493e-05	0.00310925430977723
30951	4.8734259251142	-0.129959536230493	115.048542826246	3.22023595608493e-05	0.00310925430977723
67600	4.8734259251142	-0.129959536230493	115.048542826246	3.22023595608493e-05	0.00310925430977723
131513	4.8734259251142	-0.129959536230493	115.048542826246	3.22023595608493e-05	0.00310925430977723
148013	4.8734259251142	-0.129959536230493	115.048542826246	3.22023595608493e-05	0.00310925430977723
18731	2.78834663681354	0.373380773484556	91.4505857108189	3.22229340242543e-05	0.00310925430977723
23368	2.78834663681354	0.373380773484556	91.4505857108189	3.22229340242543e-05	0.00310925430977723
38518	5.31749399570393	0.292204942331796	131.371577935145	3.2224953370447e-05	0.00310925430977723
65469	3.46323616088681	-0.309122108008499	69.6238569969528	3.26763937736483e-05	0.00310925430977723
137959	3.46323616088681	-0.309122108008499	69.6238569969528	3.26763937736483e-05	0.00310925430977723
138709	3.46323616088681	-0.309122108008499	69.6238569969528	3.26763937736483e-05	0.00310925430977723
55814	2.73858495092438	0.477113390026011	97.1691535026695	3.27050019491251e-05	0.00310925430977723
20690	2.99485181976327	-0.119187640349905	70.0526486959407	3.28875120440244e-05	0.00310925430977723
26391	2.99485181976327	-0.119187640349905	70.0526486959407	3.28875120440244e-05	0.00310925430977723
60643	2.99485181976327	-0.119187640349905	70.0526486959407	3.28875120440244e-05	0.00310925430977723
63532	2.99485181976327	-0.119187640349905	70.0526486959407	3.28875120440244e-05	0.00310925430977723
95487	2.99485181976327	-0.119187640349905	70.0526486959407	3.28875120440244e-05	0.00310925430977723
107240	2.99485181976327	-0.119187640349905	70.0526486959407	3.28875120440244e-05	0.00310925430977723
142736	2.99485181976327	-0.119187640349905	70.0526486959407	3.28875120440244e-05	0.00310925430977723
152226	2.99485181976327	-0.119187640349905	70.0526486959407	3.28875120440244e-05	0.00310925430977723
152465	2.99485181976327	-0.119187640349905	70.0526486959407	3.28875120440244e-05	0.00310925430977723
154201	2.99485181976327	-0.119187640349905	70.0526486959407	3.28875120440244e-05	0.00310925430977723
163489	2.99485181976327	-0.119187640349905	70.0526486959407	3.28875120440244e-05	0.00310925430977723
52505	3.75943752165729	0.540593971659939	79.6129386270895	3.29592797202303e-05	0.00310925430977723
13069	4.58523278446617	-0.393109246894076	103.292047784919	3.30692631426888e-05	0.00310925430977723
36504	4.58523278446617	-0.393109246894076	103.292047784919	3.30692631426888e-05	0.00310925430977723
52736	4.58523278446617	-0.393109246894076	103.292047784919	3.30692631426888e-05	0.00310925430977723
58871	4.58523278446617	-0.393109246894076	103.292047784919	3.30692631426888e-05	0.00310925430977723
71701	4.58523278446617	-0.393109246894076	103.292047784919	3.30692631426888e-05	0.00310925430977723
108780	4.58523278446617	-0.393109246894076	103.292047784919	3.30692631426888e-05	0.00310925430977723
111299	4.58523278446617	-0.393109246894076	103.292047784919	3.30692631426888e-05	0.00310925430977723
129911	4.58523278446617	-0.393109246894076	103.292047784919	3.30692631426888e-05	0.00310925430977723
158178	4.58523278446617	-0.393109246894076	103.292047784919	3.30692631426888e-05	0.00310925430977723
159825	4.58523278446617	-0.393109246894076	103.292047784919	3.30692631426888e-05	0.00310925430977723
14901	3.60535884753388	1.15750314528737	104.851488230989	3.31028673972377e-05	0.00310925430977723
110064	4.40567188700041	0.329339986123472	84.8815599870928	3.32532973657339e-05	0.00310925430977723
12857	3.00549103357975	0.77798294070305	104.748987162857	3.32789685583425e-05	0.00310925430977723
147502	3.00549103357975	0.77798294070305	104.748987162857	3.32789685583425e-05	0.00310925430977723
129863	4.74326440195467	0.10712354679726	103.343778710153	3.33367117129509e-05	0.00310925430977723
133957	3.76247205098332	1.14494576456986	99.0153714116549	3.33845835344398e-05	0.00310925430977723
3856	2.6569116404075	-0.069172163122937	73.9994940391577	3.36746125708556e-05	0.00310925430977723
27058	2.6569116404075	-0.069172163122937	73.9994940391577	3.36746125708556e-05	0.00310925430977723
41835	2.6569116404075	-0.069172163122937	73.9994940391577	3.36746125708556e-05	0.00310925430977723
43521	2.6569116404075	-0.069172163122937	73.9994940391577	3.36746125708556e-05	0.00310925430977723
45667	2.6569116404075	-0.069172163122937	73.9994940391577	3.36746125708556e-05	0.00310925430977723
53837	2.6569116404075	-0.069172163122937	73.9994940391577	3.36746125708556e-05	0.00310925430977723
79771	2.6569116404075	-0.069172163122937	73.9994940391577	3.36746125708556e-05	0.00310925430977723
84221	2.6569116404075	-0.069172163122937	73.9994940391577	3.36746125708556e-05	0.00310925430977723
102292	2.6569116404075	-0.069172163122937	73.9994940391577	3.36746125708556e-05	0.00310925430977723
106307	2.6569116404075	-0.069172163122937	73.9994940391577	3.36746125708556e-05	0.00310925430977723
107048	2.6569116404075	-0.069172163122937	73.9994940391577	3.36746125708556e-05	0.00310925430977723
114765	2.6569116404075	-0.069172163122937	73.9994940391577	3.36746125708556e-05	0.00310925430977723
128990	2.6569116404075	-0.069172163122937	73.9994940391577	3.36746125708556e-05	0.00310925430977723
129181	2.6569116404075	-0.069172163122937	73.9994940391577	3.36746125708556e-05	0.00310925430977723
130680	2.6569116404075	-0.069172163122937	73.9994940391577	3.36746125708556e-05	0.00310925430977723
141377	2.6569116404075	-0.069172163122937	73.9994940391577	3.36746125708556e-05	0.00310925430977723
162144	2.6569116404075	-0.069172163122937	73.9994940391577	3.36746125708556e-05	0.00310925430977723
163075	2.6569116404075	-0.069172163122937	73.9994940391577	3.36746125708556e-05	0.00310925430977723
167436	2.6569116404075	-0.069172163122937	73.9994940391577	3.36746125708556e-05	0.00310925430977723
173985	2.6569116404075	-0.069172163122937	73.9994940391577	3.36746125708556e-05	0.00310925430977723
102670	3.50517073953211	0.185647052099812	73.6556783527388	3.37949582207999e-05	0.00310925430977723
126211	3.50517073953211	0.185647052099812	73.6556783527388	3.37949582207999e-05	0.00310925430977723
166205	3.05241566037269	1.21437404256076	124.485635435158	3.38826382583424e-05	0.00310925430977723
59903	2.6670132067547	0.490618271532391	98.1145584935559	3.39839980846286e-05	0.00310925430977723
77882	2.64488840836257	0.184121970132166	83.9535187593581	3.399408409077e-05	0.00310925430977723
149610	2.64488840836257	0.184121970132166	83.9535187593581	3.399408409077e-05	0.00310925430977723
20804	2.74231207430134	0.732928321751172	108.855441732673	3.40363299968313e-05	0.00310925430977723
10204	4.73651361379907	-0.255922960379908	107.667639473235	3.41776439745844e-05	0.00310925430977723
24174	4.73651361379907	-0.255922960379908	107.667639473235	3.41776439745844e-05	0.00310925430977723
25762	4.73651361379907	-0.255922960379908	107.667639473235	3.41776439745844e-05	0.00310925430977723
27268	4.73651361379907	-0.255922960379908	107.667639473235	3.41776439745844e-05	0.00310925430977723
27685	4.73651361379907	-0.255922960379908	107.667639473235	3.41776439745844e-05	0.00310925430977723
27899	4.73651361379907	-0.255922960379908	107.667639473235	3.41776439745844e-05	0.00310925430977723
33600	4.73651361379907	-0.255922960379908	107.667639473235	3.41776439745844e-05	0.00310925430977723
47453	4.73651361379907	-0.255922960379908	107.667639473235	3.41776439745844e-05	0.00310925430977723
50677	4.73651361379907	-0.255922960379908	107.667639473235	3.41776439745844e-05	0.00310925430977723
56231	4.73651361379907	-0.255922960379908	107.667639473235	3.41776439745844e-05	0.00310925430977723
56590	4.73651361379907	-0.255922960379908	107.667639473235	3.41776439745844e-05	0.00310925430977723
59817	4.73651361379907	-0.255922960379908	107.667639473235	3.41776439745844e-05	0.00310925430977723
60016	4.73651361379907	-0.255922960379908	107.667639473235	3.41776439745844e-05	0.00310925430977723
63369	4.73651361379907	-0.255922960379908	107.667639473235	3.41776439745844e-05	0.00310925430977723
64265	4.73651361379907	-0.255922960379908	107.667639473235	3.41776439745844e-05	0.00310925430977723
68933	4.73651361379907	-0.255922960379908	107.667639473235	3.41776439745844e-05	0.00310925430977723
70418	4.73651361379907	-0.255922960379908	107.667639473235	3.41776439745844e-05	0.00310925430977723
79108	4.73651361379907	-0.255922960379908	107.667639473235	3.41776439745844e-05	0.00310925430977723
87264	4.73651361379907	-0.255922960379908	107.667639473235	3.41776439745844e-05	0.00310925430977723
90236	4.73651361379907	-0.255922960379908	107.667639473235	3.41776439745844e-05	0.00310925430977723
95417	4.73651361379907	-0.255922960379908	107.667639473235	3.41776439745844e-05	0.00310925430977723
96473	4.73651361379907	-0.255922960379908	107.667639473235	3.41776439745844e-05	0.00310925430977723
108842	4.73651361379907	-0.255922960379908	107.667639473235	3.41776439745844e-05	0.00310925430977723
117230	4.73651361379907	-0.255922960379908	107.667639473235	3.41776439745844e-05	0.00310925430977723
119571	4.73651361379907	-0.255922960379908	107.667639473235	3.41776439745844e-05	0.00310925430977723
120442	4.73651361379907	-0.255922960379908	107.667639473235	3.41776439745844e-05	0.00310925430977723
128617	4.73651361379907	-0.255922960379908	107.667639473235	3.41776439745844e-05	0.00310925430977723
134623	4.73651361379907	-0.255922960379908	107.667639473235	3.41776439745844e-05	0.00310925430977723
149400	4.73651361379907	-0.255922960379908	107.667639473235	3.41776439745844e-05	0.00310925430977723
153577	4.73651361379907	-0.255922960379908	107.667639473235	3.41776439745844e-05	0.00310925430977723
156239	4.73651361379907	-0.255922960379908	107.667639473235	3.41776439745844e-05	0.00310925430977723
163314	4.73651361379907	-0.255922960379908	107.667639473235	3.41776439745844e-05	0.00310925430977723
168379	4.73651361379907	-0.255922960379908	107.667639473235	3.41776439745844e-05	0.00310925430977723
173097	4.73651361379907	-0.255922960379908	107.667639473235	3.41776439745844e-05	0.00310925430977723
48496	3.35279668136346	0.311248101024912	77.2619531438093	3.42243140953908e-05	0.00310925430977723
2586	3.27310555701543	-0.152669656756262	68.2368517617955	3.42508702272652e-05	0.00310925430977723
4834	3.27310555701543	-0.152669656756262	68.2368517617955	3.42508702272652e-05	0.00310925430977723
5071	3.27310555701543	-0.152669656756262	68.2368517617955	3.42508702272652e-05	0.00310925430977723
11935	3.27310555701543	-0.152669656756262	68.2368517617955	3.42508702272652e-05	0.00310925430977723
31235	3.27310555701543	-0.152669656756262	68.2368517617955	3.42508702272652e-05	0.00310925430977723
119391	3.27310555701543	-0.152669656756262	68.2368517617955	3.42508702272652e-05	0.00310925430977723
127851	3.27310555701543	-0.152669656756262	68.2368517617955	3.42508702272652e-05	0.00310925430977723
129838	3.27310555701543	-0.152669656756262	68.2368517617955	3.42508702272652e-05	0.00310925430977723
133969	3.27310555701543	-0.152669656756262	68.2368517617955	3.42508702272652e-05	0.00310925430977723
151203	3.27310555701543	-0.152669656756262	68.2368517617955	3.42508702272652e-05	0.00310925430977723
151642	3.27310555701543	-0.152669656756262	68.2368517617955	3.42508702272652e-05	0.00310925430977723
162016	3.27310555701543	-0.152669656756262	68.2368517617955	3.42508702272652e-05	0.00310925430977723
170806	3.27310555701543	-0.152669656756262	68.2368517617955	3.42508702272652e-05	0.00310925430977723
98061	3.05083011222043	1.2156279262116	124.04685789941	3.42677916097692e-05	0.00310925430977723
160499	2.84790942623086	0.261607594586646	83.6212465970842	3.43061562012628e-05	0.00310925430977723
163153	4.83501624234593	0.481330879543692	96.0417886024094	3.43849525247084e-05	0.00310925430977723
18574	-2.95885253632467	1.58136762605974	82.9269254556008	3.44328358370101e-05	0.00310925430977723
78664	3.44132762815963	1.27809992966515	113.996797131731	3.48009924603924e-05	0.00310925430977723
111472	3.65706324403489	0.77902706840039	86.5865565989704	3.48876915736917e-05	0.00310925430977723
150325	3.65706324403489	0.77902706840039	86.5865565989704	3.48876915736917e-05	0.00310925430977723
15081	2.69636057121342	0.573884978874599	100.731331835494	3.5126422301553e-05	0.00310925430977723
94467	2.69636057121342	0.573884978874599	100.731331835494	3.5126422301553e-05	0.00310925430977723
2235	3.50614045910455	-0.477690480368866	69.165732269445	3.52553522896431e-05	0.00310925430977723
2585	3.50614045910455	-0.477690480368866	69.165732269445	3.52553522896431e-05	0.00310925430977723
5502	3.50614045910455	-0.477690480368866	69.165732269445	3.52553522896431e-05	0.00310925430977723
7219	3.50614045910455	-0.477690480368866	69.165732269445	3.52553522896431e-05	0.00310925430977723
11546	3.50614045910455	-0.477690480368866	69.165732269445	3.52553522896431e-05	0.00310925430977723
13447	3.50614045910455	-0.477690480368866	69.165732269445	3.52553522896431e-05	0.00310925430977723
13862	3.50614045910455	-0.477690480368866	69.165732269445	3.52553522896431e-05	0.00310925430977723
17932	3.50614045910455	-0.477690480368866	69.165732269445	3.52553522896431e-05	0.00310925430977723
18504	3.50614045910455	-0.477690480368866	69.165732269445	3.52553522896431e-05	0.00310925430977723
20474	3.50614045910455	-0.477690480368866	69.165732269445	3.52553522896431e-05	0.00310925430977723
20948	3.50614045910455	-0.477690480368866	69.165732269445	3.52553522896431e-05	0.00310925430977723
21451	3.50614045910455	-0.477690480368866	69.165732269445	3.52553522896431e-05	0.00310925430977723
22799	3.50614045910455	-0.477690480368866	69.165732269445	3.52553522896431e-05	0.00310925430977723
26487	3.50614045910455	-0.477690480368866	69.165732269445	3.52553522896431e-05	0.00310925430977723
26528	3.50614045910455	-0.477690480368866	69.165732269445	3.52553522896431e-05	0.00310925430977723
27489	3.50614045910455	-0.477690480368866	69.165732269445	3.52553522896431e-05	0.00310925430977723
27574	3.50614045910455	-0.477690480368866	69.165732269445	3.52553522896431e-05	0.00310925430977723
28254	3.50614045910455	-0.477690480368866	69.165732269445	3.52553522896431e-05	0.00310925430977723
30508	3.50614045910455	-0.477690480368866	69.165732269445	3.52553522896431e-05	0.00310925430977723
34884	3.50614045910455	-0.477690480368866	69.165732269445	3.52553522896431e-05	0.00310925430977723
38769	3.50614045910455	-0.477690480368866	69.165732269445	3.52553522896431e-05	0.00310925430977723
38813	3.50614045910455	-0.477690480368866	69.165732269445	3.52553522896431e-05	0.00310925430977723
45060	3.50614045910455	-0.477690480368866	69.165732269445	3.52553522896431e-05	0.00310925430977723
47049	3.50614045910455	-0.477690480368866	69.165732269445	3.52553522896431e-05	0.00310925430977723
47825	3.50614045910455	-0.477690480368866	69.165732269445	3.52553522896431e-05	0.00310925430977723
48612	3.50614045910455	-0.477690480368866	69.165732269445	3.52553522896431e-05	0.00310925430977723
51808	3.50614045910455	-0.477690480368866	69.165732269445	3.52553522896431e-05	0.00310925430977723
52421	3.50614045910455	-0.477690480368866	69.165732269445	3.52553522896431e-05	0.00310925430977723
52887	3.50614045910455	-0.477690480368866	69.165732269445	3.52553522896431e-05	0.00310925430977723
60133	3.50614045910455	-0.477690480368866	69.165732269445	3.52553522896431e-05	0.00310925430977723
66117	3.50614045910455	-0.477690480368866	69.165732269445	3.52553522896431e-05	0.00310925430977723
70830	3.50614045910455	-0.477690480368866	69.165732269445	3.52553522896431e-05	0.00310925430977723
73833	3.50614045910455	-0.477690480368866	69.165732269445	3.52553522896431e-05	0.00310925430977723
76560	3.50614045910455	-0.477690480368866	69.165732269445	3.52553522896431e-05	0.00310925430977723
77524	3.50614045910455	-0.477690480368866	69.165732269445	3.52553522896431e-05	0.00310925430977723
78744	3.50614045910455	-0.477690480368866	69.165732269445	3.52553522896431e-05	0.00310925430977723
80462	3.50614045910455	-0.477690480368866	69.165732269445	3.52553522896431e-05	0.00310925430977723
82737	3.50614045910455	-0.477690480368866	69.165732269445	3.52553522896431e-05	0.00310925430977723
84720	3.50614045910455	-0.477690480368866	69.165732269445	3.52553522896431e-05	0.00310925430977723
86149	3.50614045910455	-0.477690480368866	69.165732269445	3.52553522896431e-05	0.00310925430977723
86709	3.50614045910455	-0.477690480368866	69.165732269445	3.52553522896431e-05	0.00310925430977723
88566	3.50614045910455	-0.477690480368866	69.165732269445	3.52553522896431e-05	0.00310925430977723
91244	3.50614045910455	-0.477690480368866	69.165732269445	3.52553522896431e-05	0.00310925430977723
93816	3.50614045910455	-0.477690480368866	69.165732269445	3.52553522896431e-05	0.00310925430977723
94943	3.50614045910455	-0.477690480368866	69.165732269445	3.52553522896431e-05	0.00310925430977723
103988	3.50614045910455	-0.477690480368866	69.165732269445	3.52553522896431e-05	0.00310925430977723
108594	3.50614045910455	-0.477690480368866	69.165732269445	3.52553522896431e-05	0.00310925430977723
112434	3.50614045910455	-0.477690480368866	69.165732269445	3.52553522896431e-05	0.00310925430977723
114515	3.50614045910455	-0.477690480368866	69.165732269445	3.52553522896431e-05	0.00310925430977723
115163	3.50614045910455	-0.477690480368866	69.165732269445	3.52553522896431e-05	0.00310925430977723
119451	3.50614045910455	-0.477690480368866	69.165732269445	3.52553522896431e-05	0.00310925430977723
119519	3.50614045910455	-0.477690480368866	69.165732269445	3.52553522896431e-05	0.00310925430977723
119528	3.50614045910455	-0.477690480368866	69.165732269445	3.52553522896431e-05	0.00310925430977723
119979	3.50614045910455	-0.477690480368866	69.165732269445	3.52553522896431e-05	0.00310925430977723
120533	3.50614045910455	-0.477690480368866	69.165732269445	3.52553522896431e-05	0.00310925430977723
122696	3.50614045910455	-0.477690480368866	69.165732269445	3.52553522896431e-05	0.00310925430977723
124662	3.50614045910455	-0.477690480368866	69.165732269445	3.52553522896431e-05	0.00310925430977723
129644	3.50614045910455	-0.477690480368866	69.165732269445	3.52553522896431e-05	0.00310925430977723
134273	3.50614045910455	-0.477690480368866	69.165732269445	3.52553522896431e-05	0.00310925430977723
135782	3.50614045910455	-0.477690480368866	69.165732269445	3.52553522896431e-05	0.00310925430977723
137655	3.50614045910455	-0.477690480368866	69.165732269445	3.52553522896431e-05	0.00310925430977723
139479	3.50614045910455	-0.477690480368866	69.165732269445	3.52553522896431e-05	0.00310925430977723
147943	3.50614045910455	-0.477690480368866	69.165732269445	3.52553522896431e-05	0.00310925430977723
151048	3.50614045910455	-0.477690480368866	69.165732269445	3.52553522896431e-05	0.00310925430977723
151089	3.50614045910455	-0.477690480368866	69.165732269445	3.52553522896431e-05	0.00310925430977723
151433	3.50614045910455	-0.477690480368866	69.165732269445	3.52553522896431e-05	0.00310925430977723
153547	3.50614045910455	-0.477690480368866	69.165732269445	3.52553522896431e-05	0.00310925430977723
153972	3.50614045910455	-0.477690480368866	69.165732269445	3.52553522896431e-05	0.00310925430977723
155821	3.50614045910455	-0.477690480368866	69.165732269445	3.52553522896431e-05	0.00310925430977723
156354	3.50614045910455	-0.477690480368866	69.165732269445	3.52553522896431e-05	0.00310925430977723
157495	3.50614045910455	-0.477690480368866	69.165732269445	3.52553522896431e-05	0.00310925430977723
159035	3.50614045910455	-0.477690480368866	69.165732269445	3.52553522896431e-05	0.00310925430977723
160357	3.50614045910455	-0.477690480368866	69.165732269445	3.52553522896431e-05	0.00310925430977723
163019	3.50614045910455	-0.477690480368866	69.165732269445	3.52553522896431e-05	0.00310925430977723
165269	3.50614045910455	-0.477690480368866	69.165732269445	3.52553522896431e-05	0.00310925430977723
166975	3.50614045910455	-0.477690480368866	69.165732269445	3.52553522896431e-05	0.00310925430977723
170821	3.50614045910455	-0.477690480368866	69.165732269445	3.52553522896431e-05	0.00310925430977723
171561	3.50614045910455	-0.477690480368866	69.165732269445	3.52553522896431e-05	0.00310925430977723
172337	3.50614045910455	-0.477690480368866	69.165732269445	3.52553522896431e-05	0.00310925430977723
173194	3.50614045910455	-0.477690480368866	69.165732269445	3.52553522896431e-05	0.00310925430977723
173662	3.50614045910455	-0.477690480368866	69.165732269445	3.52553522896431e-05	0.00310925430977723
42305	-3.40951177744968	1.58110706416658	91.5703242514487	3.53318042757196e-05	0.00311211054582875
68346	2.77855244246501	0.878044565379165	113.813511076303	3.53831972873532e-05	0.00311211054582875
145921	2.77855244246501	0.878044565379165	113.813511076303	3.53831972873532e-05	0.00311211054582875
13015	2.90482813227257	0.543615124788228	94.1762965461836	3.54097321796317e-05	0.00311211054582875
78084	3.55251819595298	0.795013159037122	88.6625414642102	3.56840633522131e-05	0.00311211054582875
9471	4.06857774289844	-0.215597645534681	80.6966989734284	3.57928611476577e-05	0.00311211054582875
16731	4.06857774289844	-0.215597645534681	80.6966989734284	3.57928611476577e-05	0.00311211054582875
18307	4.06857774289844	-0.215597645534681	80.6966989734284	3.57928611476577e-05	0.00311211054582875
20295	4.06857774289844	-0.215597645534681	80.6966989734284	3.57928611476577e-05	0.00311211054582875
40777	4.06857774289844	-0.215597645534681	80.6966989734284	3.57928611476577e-05	0.00311211054582875
43862	4.06857774289844	-0.215597645534681	80.6966989734284	3.57928611476577e-05	0.00311211054582875
48166	4.06857774289844	-0.215597645534681	80.6966989734284	3.57928611476577e-05	0.00311211054582875
53873	4.06857774289844	-0.215597645534681	80.6966989734284	3.57928611476577e-05	0.00311211054582875
58144	4.06857774289844	-0.215597645534681	80.6966989734284	3.57928611476577e-05	0.00311211054582875
69718	4.06857774289844	-0.215597645534681	80.6966989734284	3.57928611476577e-05	0.00311211054582875
72879	4.06857774289844	-0.215597645534681	80.6966989734284	3.57928611476577e-05	0.00311211054582875
76742	4.06857774289844	-0.215597645534681	80.6966989734284	3.57928611476577e-05	0.00311211054582875
78193	4.06857774289844	-0.215597645534681	80.6966989734284	3.57928611476577e-05	0.00311211054582875
85649	4.06857774289844	-0.215597645534681	80.6966989734284	3.57928611476577e-05	0.00311211054582875
100117	4.06857774289844	-0.215597645534681	80.6966989734284	3.57928611476577e-05	0.00311211054582875
118520	4.06857774289844	-0.215597645534681	80.6966989734284	3.57928611476577e-05	0.00311211054582875
127401	4.06857774289844	-0.215597645534681	80.6966989734284	3.57928611476577e-05	0.00311211054582875
132046	4.06857774289844	-0.215597645534681	80.6966989734284	3.57928611476577e-05	0.00311211054582875
137311	4.06857774289844	-0.215597645534681	80.6966989734284	3.57928611476577e-05	0.00311211054582875
[truncated: 172,181 more rows]
