# Supplementary material for: Betrixaban activates cGAS and ERVs to promote dual nucleic-sensing antiviral immunity
Source: EMBO Mol Med. 2026 Mar 23;18(5):1563–91. doi: 10.1038/s44321-025-00356-7 (PMC13179341; doi:10.1038/s44321-025-00356-7)
Supplement: Supplementary file 10 — Sequencing Data [file 44321_2025_356_MOESM10_ESM.zip › Sequencing data/Cuttag/differential_annot_peaks.csv]

	seqnames	start	end	width	strand	logFC	PValue	FDR	annotation	geneChr	geneStart	geneEnd	geneLength	geneStrand	geneId	transcriptId	distanceToTSS	ENSEMBL	SYMBOL	GENENAME
1	chr10	42496620	42496981	362	*	-1.11709089666855	0.00490105236027714	0.0440192492194644	Distal Intergenic	10	42477208	42491056	13849	1	84856	ENST00000662209.1	19412	ENSG00000185904	LINC00839	long intergenic non-protein coding RNA 839
2	chr2	118095196	118095506	311	*	-5.99908360839472	0.283549278373399	0.580707748557639	Intron (ENST00000411929.5/51141, intron 1 of 4)	2	118088550	118108390	19841	1	51141	ENST00000467223.5	6646	ENSG00000125629	INSIG2	insulin induced gene 2
3	chr17	73837017	73837556	540	*	-6.293754611638	0.197796869902285	0.500803250277349	Distal Intergenic	17	73750330	73828520	78191	2	283982	ENST00000544677.1	-8497	NA	LINC00469	long intergenic non-protein coding RNA 469
4	chr12	83005045	83005395	351	*	-1.19175871309204	0.0435020597071798	0.197348320348915	Intron (ENST00000321196.8/160335, intron 8 of 11)	12	82758555	83134302	375748	1	160335	ENST00000549919.1	246490	ENSG00000179104	TMTC2	transmembrane O-mannosyltransferase targeting cadherins 2
5	chr21	9190763	9191089	327	*	0.418286804199909	0.345550465422252	0.620279395377935	Distal Intergenic	21	9068346	9129773	61428	2	100132288	ENST00000689141.1	-60990	ENSG00000291050	TEKT4P2	tektin 4 pseudogene 2
6	chr16	24624358	24624719	362	*	-6.29839454420162	0.146546567592156	0.428549585272765	Intron (ENST00000566108.2/27327, intron 1 of 2)	16	24610209	24750777	140569	1	27327	ENST00000566108.2	14149	ENSG00000090905	TNRC6A	trinucleotide repeat containing adaptor 6A
7	chr4	153415909	153416285	377	*	-5.39901555707553	0.464497000438261	0.666119292409783	Distal Intergenic	4	153466346	153636711	170366	1	23240	ENST00000409663.7	-50061	ENSG00000121210	TMEM131L	transmembrane 131 like
8	chr17	64465919	64466280	362	*	-0.928759308780045	0.194161784616246	0.496589192915385	Promoter (<=1kb)	17	64465452	64468643	3192	1	284021	ENST00000605096.1	467	ENSG00000271605	MILR1	mast cell immunoglobulin like receptor 1
9	chr1	228289493	228289778	286	*	1.91055050783484	0.00219544612972902	0.0255156340078868	Promoter (<=1kb)	1	228288836	228303644	14809	1	84033	ENST00000483539.3	657	ENSG00000154358	OBSCN	obscurin, cytoskeletal calmodulin and titin-interacting RhoGEF
10	chr11	871633	872054	422	*	2.90860222233056	0.0118412088004877	0.0810731819523955	Promoter (<=1kb)	11	869780	870751	972	2	66005	ENST00000524538.1	-882	ENSG00000177830	CHID1	chitinase domain containing 1
11	chr1	167471417	167471847	431	*	-1.66463983229674	0.000800896579581866	0.0129779669021834	Intron (ENST00000700105.1/919, intron 1 of 7)	1	167431200	167456260	25061	2	919	ENST00000700138.1	-15157	ENSG00000198821	CD247	CD247 molecule
12	chr10	129541586	129542490	905	*	-1.60387320732897	0.0111923740182491	0.0777307697965963	Intron (ENST00000306010.8/4255, intron 2 of 4)	10	129467262	129537164	69903	1	4255	ENST00000482547.1	74324	ENSG00000170430	MGMT	O-6-methylguanine-DNA methyltransferase
13	chr19	48736886	48737166	281	*	-6.45465902443286	0.241234058712176	0.546975987014759	Promoter (1-2kb)	19	48729553	48738705	9153	2	54922	ENST00000594232.1	1539	ENSG00000105538	RASIP1	Ras interacting protein 1
14	chr3	102008364	102008824	461	*	-5.82225111436555	0.396537295639244	0.639307516447545	Distal Intergenic	3	101960386	101996532	36147	1	152225	ENST00000498624.1	47978	ENSG00000214407	RDUR	RIG-I dependent antiviral response regulator RNA
15	chr3	164447990	164448368	379	*	-5.48056855869932	0.418637651678826	0.647909316973076	Promoter (2-3kb)	3	164451246	164687874	236629	1	105374191	ENST00000702159.1	-2878	ENSG00000289884	LOC105374191	uncharacterized LOC105374191
16	chr3	191852058	191852833	776	*	-1.04190054228433	0.431409620747368	0.655328993884108	Distal Intergenic	3	192078950	192119864	40915	2	124906318	ENST00000653109.1	267031	NA	LOC124906318	uncharacterized LOC124906318
17	chr13	77258446	77259236	791	*	-0.776365168672333	0.0695838767884002	0.270961763000303	Intron (ENST00000682321.1/23077, intron 13 of 84)	13	77237866	77251157	13292	2	23077	ENST00000695093.1	-7289	ENSG00000005810	MYCBP2	MYC binding protein 2
18	chr14	69201747	69202055	309	*	0.732160029407707	0.0931276802927466	0.326548684490691	Intron (ENST00000685843.1/55218, intron 1 of 9)	14	69191835	69230598	38764	1	55218	ENST00000413191.1	9912	ENSG00000081177	EXD2	exonuclease 3'-5' domain containing 2
19	chrX	153704323	153704821	499	*	0.00391403530459843	0.99517406033507	0.996003205269989	Promoter (<=1kb)	23	153700503	153705456	4954	2	10134	ENST00000646514.1	635	ENSG00000185825	BCAP31	B cell receptor associated protein 31
20	chr19	718416	718910	495	*	-6.32488138840251	0.223128522623923	0.530421668472313	Promoter (<=1kb)	19	719100	726173	7074	1	5064	ENST00000586055.2	-190	ENSG00000099864	PALM	paralemmin
21	chr3	197613475	197613766	292	*	-0.381614775861002	0.433882314697016	0.655628195038836	Promoter (1-2kb)	3	197578213	197615660	37448	2	220729	ENST00000453454.5	1894	ENSG00000291091	SDHAP4	SDHA pseudogene 4
22	chr11	17258607	17259239	633	*	2.05415334310234	0.0131346864125566	0.086581204224167	Promoter (1-2kb)	11	17260340	17349980	89641	1	4925	ENST00000646648.1	-1101	ENSG00000070081	NUCB2	nucleobindin 2
23	chr10	1171726	1172116	391	*	2.87784043528947	0.00305902741967825	0.0318313561799895	Intron (ENST00000652683.1/399706, intron 3 of 3)	10	1159833	1202982	43150	1	399706	ENST00000666348.1	11893	ENSG00000229205	LINC00200	long intergenic non-protein coding RNA 200
24	chr10	18489496	18489826	331	*	-3.14832867047495	0.00380727926848295	0.0370455227632177	Intron (ENST00000324631.13/783, intron 3 of 13)	10	18531849	18533336	1488	2	124902387	ENST00000433526.1	43510	NA	LOC124902387	uncharacterized LOC124902387
25	chr4	127523227	127523678	452	*	-5.6930775867263	0.461337930968104	0.666119292409783	Distal Intergenic	4	127401726	127470569	68844	2	102724210	ENST00000509671.1	-52658	NA	LOC102724210	uncharacterized LOC102724210
26	chr12	93671380	93672148	769	*	1.14436607779856	0.0454118669911304	0.203191507205998	Distal Intergenic	12	93677375	93738636	61262	1	8738	ENST00000552983.5	-5227	ENSG00000169372	CRADD	CASP2 and RIPK1 domain containing adaptor with death domain
27	chr14	68319709	68320026	318	*	-0.840642254882372	0.0921769104635376	0.323873363817784	Intron (ENST00000479335.5/5890, intron 9 of 11)	14	68387137	68497451	110315	1	5890	ENST00000554183.1	-67111	ENSG00000182185	RAD51B	RAD51 paralog B
28	chr6	83968595	83969012	418	*	-5.12655598605753	0.551739508430853	0.689387437615572	Distal Intergenic	6	83926269	83955375	29107	1	123956252	ENST00000479164.1	42326	ENSG00000065615	RIPPLY2-CYB5R4	RIPPLY2-CYB5R4 readthrough
29	chr16	55645288	55645610	323	*	-0.949027886192458	0.153121701809916	0.438843899979453	Distal Intergenic	16	55655988	55706192	50205	1	6530	ENST00000568943.6	-10378	ENSG00000103546	SLC6A2	solute carrier family 6 member 2
30	chr17	72637020	72637412	393	*	-6.293754611638	0.197796869902285	0.500803250277349	Intron (ENST00000581549.2/400619, intron 2 of 4)	17	72598040	72640472	42433	2	400619	ENST00000581549.2	3060	ENSG00000227036	LINC00511	long intergenic non-protein coding RNA 511
31	chr4	139996433	139996736	304	*	-1.38769107189583	0.46374646254896	0.666119292409783	Intron (ENST00000509479.6/55534, intron 1 of 4)	4	140128015	140134565	6551	1	101927516	ENST00000509184.1	-131279	NA	LOC101927516	uncharacterized LOC101927516
32	chr7	103115820	103116094	275	*	0.367272073052922	0.652987831787508	0.756092087515277	Promoter (<=1kb)	7	103099776	103115340	15565	2	222236	ENST00000414118.2	-480	ENSG00000161048	NAPEPLD	N-acyl phosphatidylethanolamine phospholipase D
33	chr10	75531290	75531808	519	*	-1.07198654405593	0.00664202702381161	0.0540140430038893	Intron (ENST00000611255.5/83938, intron 2 of 6)	10	75552458	75552553	96	1	693191	ENST00000384851.1	-20650	ENSG00000207583	MIR606	microRNA 606
34	chr2	11255171	11255503	333	*	-1.08010338633932	0.249586042593021	0.556118519404036	Intron (ENST00000315872.11/9475, intron 3 of 32)	2	11183331	11234670	51340	2	9475	ENST00000401753.5	-20501	ENSG00000134318	ROCK2	Rho associated coiled-coil containing protein kinase 2
35	chr2	232634907	232635758	852	*	-5.76478705290259	0.319045165074023	0.604436494334215	Promoter (1-2kb)	2	232633716	232681774	48059	1	80303	ENST00000442845.1	1191	ENSG00000115468	EFHD1	EF-hand domain family member D1
36	chr10	21278279	21278849	571	*	4.36084202344597	0.00385041571214167	0.0371248279281062	Intron (ENST00000675702.1/10529, intron 1 of 8)	10	20780050	21293011	512962	2	10529	ENST00000675702.1	14162	ENSG00000078114	NEBL	nebulette
37	chr11	125100086	125100678	593	*	-1.504657757479	0.0264810052708975	0.1410193682917	Promoter (2-3kb)	11	125097071	125102809	5739	2	219854	ENST00000528724.5	2131	ENSG00000150433	TMEM218	transmembrane protein 218
38	chr19	49842058	49842426	369	*	-6.29066699973182	0.242090625032603	0.546988520796196	Intron (ENST00000596521.1/100506033, intron 3 of 3)	19	49850735	49857782	7048	1	53635	ENST00000594151.5	-8309	ENSG00000104960	PTOV1	PTOV1 extended AT-hook containing adaptor protein
39	chr7	28850273	28850588	316	*	-0.834852389600511	0.59153993092793	0.704152600865387	Distal Intergenic	7	28809409	28819559	10151	1	9586	ENST00000498316.3	40864	ENSG00000146592	CREB5	cAMP responsive element binding protein 5
40	chr12	14738995	14739365	371	*	1.9155138414615	0.031394450501522	0.158698824284038	Intron (ENST00000501178.2/123706531, intron 4 of 4)	12	14768925	14770170	1246	2	105369669	ENST00000541592.1	30805	NA	LOC105369669	uncharacterized LOC105369669
41	chr9	8383693	8384028	336	*	0.367565678614635	0.84348477926579	0.899693681811874	Intron (ENST00000381196.9/5789, intron 37 of 45)	9	8436647	8484259	47613	2	5789	ENST00000637354.1	100231	ENSG00000153707	PTPRD	protein tyrosine phosphatase receptor type D
42	chrX	20257824	20258134	311	*	0.0633564852706673	0.94453319493763	0.964421834444605	Intron (ENST00000379565.9/6197, intron 1 of 21)	23	20154787	20265617	110831	2	6197	ENST00000647265.1	7483	ENSG00000177189	RPS6KA3	ribosomal protein S6 kinase A3
43	chr7	132370784	132371130	347	*	0.513943883956399	0.674989637551108	0.773693529627413	Intron (ENST00000321063.9/91584, intron 3 of 31)	7	132123340	132576470	453131	2	91584	ENST00000321063.9	205340	ENSG00000221866	PLXNA4	plexin A4
44	chr11	79256759	79257105	347	*	-7.06655369674986	0.0200927185203635	0.116623336728212	Intron (ENST00000278550.12/26011, intron 2 of 33)	11	79064599	79269673	205075	2	26011	ENST00000532654.5	12568	ENSG00000149256	TENM4	teneurin transmembrane protein 4
45	chr6	157485812	157486153	342	*	-4.91239343089777	0.584181467510654	0.698635229571944	Intron (ENST00000414563.6/79683, intron 1 of 8)	6	157529132	157529200	69	1	100500899	ENST00000577768.1	-42979	ENSG00000266617	MIR3692	microRNA 3692
46	chr1	185070952	185071271	320	*	2.34001440588323	0.00107133595127636	0.0154676442782749	Intron (ENST00000715230.1/6045, intron 1 of 6)	1	185046096	185098344	52249	1	6045	ENST00000453650.2	24856	ENSG00000121481	RNF2	ring finger protein 2
47	chr16	23629592	23629965	374	*	-0.976872640374587	0.146170682109217	0.42811517420184	Promoter (1-2kb)	16	23603207	23631081	27875	2	79728	ENST00000697380.1	1116	ENSG00000083093	PALB2	partner and localizer of BRCA2
48	chr17	11259610	11259926	317	*	-6.06317140529745	0.171350011306245	0.466240586167724	Intron (ENST00000441885.8/388336, intron 1 of 5)	17	11241941	11380461	138521	1	388336	ENST00000343478.7	17669	ENSG00000188803	SHISA6	shisa family member 6
49	chr12	56055290	56055603	314	*	2.68416446584583	0.0385443827137465	0.182169115457762	Distal Intergenic	12	56042140	56044223	2084	1	6231	ENST00000548590.1	13150	ENSG00000197728	RPS26	ribosomal protein S26
50	chr20	41672946	41673399	454	*	-0.815563002674416	0.336178488434089	0.615803982789097	Intron (ENST00000685138.2/ENST00000685138.2, intron 1 of 1)	20	41712479	41712600	122	2	124900463	ENST00000390922.1	39201	ENSG00000212224	LOC124900463	small nucleolar RNA SNORA26
51	chr7	22637097	22637445	349	*	0.733258072109412	0.585215316368411	0.699285872694436	Intron (ENST00000442252.1/ENST00000442252.1, intron 1 of 1)	7	22492677	22632925	140249	2	256227	ENST00000439708.1	-4172	ENSG00000105889	STEAP1B	STEAP family member 1B
52	chrX	101389348	101389733	386	*	-0.0570330427781848	0.97731276448862	0.98577944290512	Promoter (1-2kb)	23	101373238	101390760	17523	2	695	ENST00000695633.1	1027	ENSG00000010671	BTK	Bruton tyrosine kinase
53	chr1	38047758	38048079	322	*	-2.98853210860082	6.13458084608897e-05	0.00318104462317986	Promoter (<=1kb)	1	38047425	38119025	71601	1	105378653	ENST00000428151.1	333	NA	MIR3659HG	MIR3659 host gene
54	chr2	164747376	164747718	343	*	0.676422886056834	0.296933994551763	0.592806124877084	Intron (ENST00000375458.6/22837, intron 1 of 12)	2	164684825	164725007	40183	2	22837	ENST00000493868.5	-22369	ENSG00000082438	COBLL1	cordon-bleu WH2 repeat protein like 1
55	chr7	54799322	54799619	298	*	0.25994507693556	0.619070874328452	0.727910601680414	Intron (ENST00000439413.4/100996654, intron 2 of 2)	7	54752253	54759974	7722	2	23480	ENST00000415949.5	-39348	ENSG00000132432	SEC61G	SEC61 translocon subunit gamma
56	chr1	241469358	241469709	352	*	-7.18179708549199	0.00272730166567319	0.0296284750122507	Intron (ENST00000662663.1/ENST00000662663.1, intron 2 of 3)	1	241497581	241510555	12975	2	2271	ENST00000684161.1	40846	ENSG00000091483	FH	fumarate hydratase
57	chr18	74899794	74900118	325	*	-0.733313226119919	0.221094937512356	0.528117337025538	Intron (ENST00000299687.10/55628, intron 7 of 8)	18	74877205	74898443	21239	1	55628	ENST00000581829.2	22589	ENSG00000215421	ZNF407	zinc finger protein 407
58	chr3	66293858	66294190	333	*	-5.62799879630087	0.39469952792512	0.639307516447545	Intron (ENST00000676754.1/115286, intron 6 of 10)	3	66299236	66378923	79688	1	115286	ENST00000685460.1	-5046	ENSG00000144741	SLC25A26	solute carrier family 25 member 26
59	chr1	192430932	192431288	357	*	4.99483544408434	0.00115459585236967	0.0163290277612693	Intron (ENST00000642855.1/105371664, intron 7 of 7)	1	192167786	192392914	225129	2	124904472	ENST00000643151.1	-38018	NA	LOC124904472	uncharacterized LOC124904472
60	chr11	64649051	64649455	405	*	3.68754928358522	0.0170519301510655	0.103690384834804	Promoter (2-3kb)	11	64646399	64659681	13283	1	107984337	ENST00000433606.1	2652	NA	NRXN2-AS1	NRXN2 antisense RNA 1
61	chr13	45316321	45316671	351	*	-6.61613525375024	0.063306974938847	0.253478123059888	Distal Intergenic	13	45336314	45336447	134	2	109616966	ENST00000517242.1	19776	ENSG00000253051	SNORA31B	small nucleolar RNA, H/ACA box 31B
62	chr16	2639314	2639620	307	*	-0.760122034937129	0.137239700606995	0.411864973871128	Intron (ENST00000382326.5/ENST00000382326.5, intron 1 of 8)	16	2667975	2671405	3431	2	100507321	ENST00000568970.1	31785	NA	ERVK13-1	endogenous retrovirus group K13 member 1
63	chr2	127313528	127313858	331	*	-5.8287161138043	0.286628503090492	0.58367822184309	Intron (ENST00000655875.1/ENST00000655875.1, intron 2 of 2)	2	127294227	127375075	80849	1	124906074	ENST00000651019.1	19301	NA	LOC124906074	uncharacterized LOC124906074
64	chr4	15183074	15183425	352	*	-5.55454743362816	0.439418538608396	0.65795630936916	Intron (ENST00000502344.5/101929095, intron 2 of 5)	4	15006447	15227960	221514	2	101929095	ENST00000513384.1	44535	ENSG00000249252	C1QTNF7-AS1	C1QTNF7 antisense RNA 1
65	chr6	2020838	2021276	439	*	-5.02519893077881	0.524404795365088	0.680434354075127	Intron (ENST00000530927.5/2762, intron 4 of 10)	6	1930107	2043433	113327	2	2762	ENST00000530459.1	22157	ENSG00000112699	GMDS	GDP-mannose 4,6-dehydratase
66	chr7	79982113	79982473	361	*	-0.196058172034289	0.635491765652899	0.741386246993578	Intron (ENST00000649225.1/2770, intron 3 of 12)	7	80106208	80217965	111758	1	2770	ENST00000648663.1	-123735	ENSG00000127955	GNAI1	G protein subunit alpha i1
67	chr9	108961317	108961652	336	*	-0.0817990084100802	0.895952614112099	0.934462020371285	Promoter (1-2kb)	9	108942579	108963555	20977	2	8727	ENST00000374594.1	1903	ENSG00000119326	CTNNAL1	catenin alpha like 1
68	chr1	31903234	31903826	593	*	7.79366611637353	5.92772164260224e-05	0.00318104462317986	Intron (ENST00000602889.1/ENST00000602889.1, intron 1 of 1)	1	31908653	31911280	2628	2	8073	ENST00000489313.1	7454	ENSG00000184007	PTP4A2	protein tyrosine phosphatase 4A2
69	chr22	27146595	27147043	449	*	0.923609443410797	0.360112294389867	0.627150313868693	Intron (ENST00000430468.1/107985534, intron 1 of 1)	22	27143478	27159878	16401	1	107985534	ENST00000430468.1	3117	NA	LOC107985534	uncharacterized LOC107985534
70	chr6	53098552	53099364	813	*	-5.12655598605753	0.551739508430853	0.689387437615572	3' UTR	6	53093477	53097814	4338	1	26268	ENST00000473318.1	5075	ENSG00000112146	FBXO9	F-box protein 9
71	chr1	226790301	226790661	361	*	-1.59119650084363	0.00213628648992227	0.0250503824434268	Distal Intergenic	1	226827711	226833906	6196	1	124904530	ENST00000664298.1	-37050	ENSG00000287259	LOC124904530	uncharacterized LOC124904530
72	chr3	9118469	9118806	338	*	-0.251021396322378	0.369908384350183	0.630399804180918	Intron (ENST00000383836.8/9901, intron 2 of 21)	3	9033431	9081287	47857	2	9901	ENST00000485983.6	-37182	ENSG00000196220	SRGAP3	SLIT-ROBO Rho GTPase activating protein 3
73	chr11	18520678	18520984	307	*	-6.9654572469008	0.0133123916826	0.0873978509394772	Intron (ENST00000536719.5/7251, intron 1 of 9)	11	18483936	18514850	30915	2	7251	ENST00000543054.5	-5828	ENSG00000074319	TSG101	tumor susceptibility 101
74	chr12	116745249	116745946	698	*	-7.57098135724587	0.0516690989319145	0.220987689428137	Intron (ENST00000392549.7/84900, intron 3 of 11)	12	116738338	116852941	114604	1	84900	ENST00000547718.5	6911	ENSG00000135119	RNFT2	ring finger protein, transmembrane 2
75	chr7	98529471	98530043	573	*	-0.367006304927916	0.646447913210284	0.750419540736422	Distal Intergenic	7	98617285	98629869	12585	1	4885	ENST00000265634.4	-87242	ENSG00000106236	NPTX2	neuronal pentraxin 2
76	chr16	49879508	49879994	487	*	0.84358350774679	0.1512316503803	0.435692433934414	Distal Intergenic	16	49491275	49857919	366645	2	23090	ENST00000562520.1	-21589	ENSG00000102935	ZNF423	zinc finger protein 423
77	chr20	34613901	34614246	346	*	-5.56115614120881	0.332636334119593	0.612709209776825	Promoter (1-2kb)	20	34560903	34616093	55191	2	128869	ENST00000438215.1	1847	ENSG00000101464	PIGU	phosphatidylinositol glycan anchor biosynthesis class U
78	chr22	20667840	20668161	322	*	-5.69797305757511	0.354934927361735	0.622273376492597	Exon (ENST00000411545.2/ENST00000411545.2, exon 2 of 2)	22	20689929	20698938	9010	1	107985584	ENST00000427789.3	-21768	NA	LOC107985584	uncharacterized LOC107985584
79	chr6	144468825	144469209	385	*	-4.91239343089777	0.584181467510654	0.698635229571944	Intron (ENST00000367545.8/7402, intron 23 of 74)	6	144583171	144853010	269840	1	7402	ENST00000367524.8	-113962	ENSG00000152818	UTRN	utrophin
80	chr1	31754946	31755413	468	*	2.56086523012826	5.85930737763695e-05	0.00318104462317986	Promoter (<=1kb)	1	31739515	31756264	16750	2	576	ENST00000530134.5	851	ENSG00000121753	ADGRB2	adhesion G protein-coupled receptor B2
81	chr1	115423878	115424325	448	*	2.63274569299888	0.000343263618680369	0.00724480960314622	Distal Intergenic	1	115356664	115364897	8234	2	112268234	ENST00000661854.1	-58981	ENSG00000287103	LOC112268234	uncharacterized LOC112268234
82	chr1	151623791	151624086	296	*	5.23471401800786	0.000542506513592343	0.00977184948681638	Intron (ENST00000642376.1/81609, intron 1 of 10)	1	151613926	151694445	80520	1	81609	ENST00000644970.1	9865	ENSG00000143376	SNX27	sorting nexin 27
83	chr17	51906905	51907485	581	*	0.722920131714303	0.188250177674266	0.488112063047869	Intron (ENST00000570565.5/56934, intron 3 of 8)	17	51635855	51748544	112690	2	56934	ENST00000571918.1	-158361	ENSG00000154975	CA10	carbonic anhydrase 10
84	chr17	62318022	62318433	412	*	-6.20468705131677	0.192610992217257	0.494130386985813	Distal Intergenic	17	62343941	62358249	14309	1	105371936	ENST00000635817.2	-25508	NA	LOC105371936	uncharacterized LOC105371936
85	chr8	84749704	84750148	445	*	0.383061975218734	0.768848566505282	0.848011925746517	Intron (ENST00000522455.5/138046, intron 3 of 9)	8	84705936	84921844	215909	1	138046	ENST00000521376.1	43768	ENSG00000184672	RALYL	RALY RNA binding protein like
86	chr14	20224106	20224582	477	*	-0.955054732755762	0.0781320842690957	0.291245884349329	Promoter (<=1kb)	14	20223710	20224702	993	1	122748	ENST00000315519.3	396	ENSG00000176219	OR11H6	olfactory receptor family 11 subfamily H member 6
87	chr4	128025125	128025479	355	*	-5.6930775867263	0.461337930968104	0.666119292409783	Intron (ENST00000473040.6/80167, intron 9 of 11)	4	128061286	128123869	62584	1	55132	ENST00000512292.5	-35807	ENSG00000138709	LARP1B	La ribonucleoprotein 1B
88	chr8	10726347	10726666	320	*	-0.836794410237005	0.707471270681147	0.800198355328984	Promoter (2-3kb)	8	10729314	10764723	35410	1	102723313	ENST00000506149.2	-2648	ENSG00000248896	LOC102723313	uncharacterized LOC102723313
89	chr14	71418959	71419270	312	*	-1.22787537622529	0.0940802430102355	0.328207578833604	Intron (ENST00000553453.5/26037, intron 3 of 5)	14	71398337	71398407	71	1	319139	ENST00000384713.1	20622	ENSG00000207444	SNORD56B	small nucleolar RNA, C/D box 56B
90	chr16	25201319	25201674	356	*	-6.49919334406393	0.146656074918784	0.428549585272765	Distal Intergenic	16	25215731	25228932	13202	1	343	ENST00000566125.5	-14057	ENSG00000103375	AQP8	aquaporin 8
91	chr19	17497008	17497322	315	*	-5.8352032549546	0.230172280430956	0.536526521672607	Promoter (1-2kb)	19	17495415	17506168	10754	1	376497	ENST00000594962.5	1593	ENSG00000130304	SLC27A1	solute carrier family 27 member 1
92	chr10	62928801	62929195	395	*	3.83000142718056	0.00586560205549985	0.0499670612933748	Distal Intergenic	10	62893160	62919907	26748	2	107984012	ENST00000690352.1	-8894	NA	LOC107984012	uncharacterized LOC107984012
93	chr10	96710046	96710384	339	*	-1.11602637221703	0.00825727666086995	0.0629487870034599	Intron (ENST00000339364.10/118788, intron 1 of 16)	10	96628398	96700878	72481	2	118788	ENST00000468783.1	-9168	ENSG00000155629	PIK3AP1	phosphoinositide-3-kinase adaptor protein 1
94	chr15	94620227	94620511	285	*	-1.42819055302374	0.134235973963847	0.407736152780114	Distal Intergenic	15	94583506	94589259	5754	2	105370985	ENST00000647740.1	-30968	ENSG00000285866	LINC02852	long intergenic non-protein coding RNA 2852
95	chr20	41454300	41454623	324	*	-2.00656401658441	0.335844022519011	0.615327209676978	Intron (ENST00000373233.8/84181, intron 20 of 36)	20	41473023	41484507	11485	2	84181	ENST00000476641.2	29884	ENSG00000124177	CHD6	chromodomain helicase DNA binding protein 6
96	chrX	46647641	46648061	421	*	-0.066955183969468	0.957894043846468	0.973231353134726	Intron (ENST00000616978.5/84679, intron 11 of 16)	23	46606261	46635634	29374	2	84679	ENST00000464933.5	-12007	ENSG00000065923	SLC9A7	solute carrier family 9 member A7
97	chr10	50682145	50682608	464	*	-1.3491012728863	0.00542266446781695	0.0473545481137297	Intron (ENST00000442076.2/ENST00000442076.2, intron 3 of 7)	10	50739318	50757188	17871	1	653308	ENST00000374007.5	-56710	ENSG00000204147	ASAH2B	N-acylsphingosine amidohydrolase 2B
98	chr16	33710390	33710742	353	*	-6.17128069151976	0.149582348237038	0.433238837720734	Distal Intergenic	16	33723356	33763773	40418	2	102724207	ENST00000634254.1	53031	NA	LOC102724207	ankyrin repeat domain-containing protein 36C-like
99	chr10	21613009	21613347	339	*	4.36084202344597	0.00385041571214167	0.0371248279281062	Promoter (1-2kb)	10	21611031	21743434	132404	1	8028	ENST00000651382.1	1978	ENSG00000078403	MLLT10	MLLT10 histone lysine methyltransferase DOT1L cofactor
100	chr4	7431295	7431762	468	*	-0.30721417098752	0.435732902963915	0.657184885982343	3' UTR	4	7430285	7434930	4646	2	768239	ENST00000319098.7	3168	ENSG00000178597	PSAPL1	prosaposin like 1
101	chr3	124199966	124200410	445	*	-5.55619734551278	0.406313214372399	0.644747191095603	Intron (ENST00000682506.1/8997, intron 1 of 59)	3	124227990	124721189	493200	1	8997	ENST00000354186.8	-27580	ENSG00000160145	KALRN	kalirin RhoGEF kinase
102	chr9	135378993	135379366	374	*	0.181475179241634	0.921702331365424	0.949565633423215	Distal Intergenic	9	135343249	135346562	3314	1	157927	ENST00000623103.1	35744	ENSG00000178243	LINC02907	long intergenic non-protein coding RNA 2907
103	chr16	19737302	19737676	375	*	0.671092300846831	0.144497065341056	0.425220064303387	Promoter (1-2kb)	16	19735353	19735773	421	1	124152	ENST00000568387.1	1949	ENSG00000174628	IQCK	IQ motif containing K
104	chr12	93494948	93495306	359	*	1.58226906219031	0.0453282831651174	0.202869632604454	Intron (ENST00000549982.6/28977, intron 5 of 5)	12	93469214	93487897	18684	1	28977	ENST00000548545.1	25734	ENSG00000198015	MRPL42	mitochondrial ribosomal protein L42
105	chr10	60810270	60810583	314	*	2.00945520086165	0.00574737958258704	0.0492850815131455	Distal Intergenic	10	60780153	60794852	14700	1	983	ENST00000373809.2	30117	ENSG00000170312	CDK1	cyclin dependent kinase 1
106	chr2	50760494	50760829	336	*	1.72132791784657	0.263687924510628	0.567292837272561	Intron (ENST00000401669.7/9378, intron 5 of 22)	2	50696172	50696262	91	2	103504737	ENST00000401372.1	-64232	ENSG00000216191	MIR8485	microRNA 8485
107	chr2	207446593	207446900	308	*	-5.82709779193357	0.309198792049297	0.597911113075322	Intron (ENST00000412387.5/124907970, intron 3 of 4)	2	207529737	207597789	68053	1	1385	ENST00000430624.5	-82837	ENSG00000118260	CREB1	cAMP responsive element binding protein 1
108	chr20	17540075	17540369	295	*	-0.585559569479099	0.329789455288368	0.612709209776825	Intron (ENST00000377868.6/631, intron 1 of 7)	20	17493905	17531379	37475	2	631	ENST00000377873.8	-8696	ENSG00000125864	BFSP1	beaded filament structural protein 1
109	chr22	30846030	30846335	306	*	-6.04731287632116	0.361892633898706	0.627150313868693	Intron (ENST00000438716.3/23762, intron 3 of 14)	22	30822516	30907824	85309	1	23762	ENST00000437268.6	23514	ENSG00000184792	OSBP2	oxysterol binding protein 2
110	chr5	133742263	133742627	365	*	-0.399173612540346	0.510389248982084	0.680434354075127	Distal Intergenic	5	133196455	133612541	416087	2	23105	ENST00000265342.12	-129722	ENSG00000053108	FSTL4	follistatin like 4
111	chr12	10366879	10367217	339	*	-6.73529080370849	0.030485518254156	0.155576091222317	Promoter (1-2kb)	12	10368311	10379887	11577	1	101928100	ENST00000654540.1	-1094	ENSG00000245648	KLRK1-AS1	KLRK1 antisense RNA 1
112	chr1	31316759	31317058	300	*	7.64238528704063	5.83202223780274e-05	0.00318104462317986	Intron (ENST00000546109.5/51538, intron 2 of 8)	1	31297036	31364552	67517	1	51538	ENST00000627541.1	19723	ENSG00000121766	ZCCHC17	zinc finger CCHC-type containing 17
113	chr7	23652763	23653135	373	*	-4.93309367098635	0.586533373564927	0.699982069253437	Distal Intergenic	7	23680130	23702174	22045	1	340277	ENST00000409192.7	-26995	ENSG00000188732	FAM221A	family with sequence similarity 221 member A
114	chr7	132994185	132994509	325	*	0.48555549464185	0.675656438519981	0.774176604507487	Intron (ENST00000262570.10/54927, intron 3 of 7)	7	133034860	133034915	56	2	100500804	ENST00000639535.1	40406	ENSG00000284135	MIR3654	microRNA 3654
115	chr18	47817187	47817479	293	*	0.710153927243925	0.213805543104568	0.519591052390073	3' UTR	18	47868263	47886923	18661	2	4087	ENST00000587353.5	69444	ENSG00000175387	SMAD2	SMAD family member 2
116	chr2	46663309	46663696	388	*	-6.70151239944292	0.26198447774858	0.565444122089912	Distal Intergenic	2	46698940	46822804	123865	1	388948	ENST00000650611.1	-35244	ENSG00000222005	LINC01118	long intergenic non-protein coding RNA 1118
117	chr4	5748860	5749149	290	*	-5.22772348609243	0.434330153686653	0.655628195038836	Intron (ENST00000264956.11/2121, intron 8 of 20)	4	5752675	5753929	1255	1	2121	ENST00000514919.1	-3526	ENSG00000072840	EVC	EvC ciliary complex subunit 1
118	chr6	157292101	157292511	411	*	-4.91239343089777	0.584181467510654	0.698635229571944	3' UTR	6	157289025	157323519	34495	2	729515	ENST00000400788.9	31008	ENSG00000215712	TMEM242	transmembrane protein 242
119	chr6	169715027	169715352	326	*	-4.91239343089777	0.584181467510654	0.698635229571944	Intron (ENST00000339209.9/55274, intron 6 of 11)	6	169717742	169719298	1557	2	55274	ENST00000464779.1	3946	ENSG00000130024	PHF10	PHD finger protein 10
120	chr7	44496986	44497337	352	*	0.788380622771064	0.61049336161638	0.720729662844002	Distal Intergenic	7	44379119	44490658	111540	2	23386	ENST00000355451.8	-6328	ENSG00000015676	NUDCD3	NudC domain containing 3
121	chr8	132881206	132881571	366	*	0.298158989707049	0.82027983291774	0.884036920976048	Promoter (<=1kb)	8	132881872	132883240	1369	1	7038	ENST00000520769.1	-301	ENSG00000042832	TG	thyroglobulin
122	chr8	137199967	137200319	353	*	-0.600848297349437	0.824438974502828	0.886249509843133	Distal Intergenic	8	136805273	136815687	10415	1	124902073	ENST00000653309.1	394694	NA	LOC124902073	uncharacterized LOC124902073
123	chrX	19905666	19906152	487	*	-0.0344344338771935	0.943886131379906	0.963941968407749	Distal Intergenic	23	19533977	19887600	353624	2	30011	ENST00000397821.8	-18066	ENSG00000147010	SH3KBP1	SH3 domain containing kinase binding protein 1
124	chr5	16962820	16963184	365	*	-5.12994871223534	0.476753834718715	0.666119292409783	Distal Intergenic	5	16661907	16936288	274382	2	4651	ENST00000513610.6	-26532	ENSG00000145555	MYO10	myosin X
125	chr1	173012463	173012791	329	*	4.9144105091824	0.000855403605588937	0.0131504148297865	Intron (ENST00000432694.2/ENST00000432694.2, intron 2 of 4)	1	173039202	173050941	11740	2	8995	ENST00000404377.5	38150	ENSG00000120337	TNFSF18	TNF superfamily member 18
126	chr15	34078050	34078491	442	*	-6.53965263086812	0.108074309856735	0.357884813225463	Promoter (2-3kb)	15	33858782	34075155	216374	2	57099	ENST00000675287.1	-2895	ENSG00000169857	AVEN	apoptosis and caspase activation inhibitor
127	chr2	234076635	234076923	289	*	-5.76478705290259	0.319045165074023	0.604436494334215	3' UTR	2	234050837	234056278	5442	1	6694	ENST00000492481.1	25798	ENSG00000072080	SPP2	secreted phosphoprotein 2
128	chr2	94244130	94244429	300	*	-0.937716610002653	0.277089994393	0.577280841668944	Distal Intergenic	2	94198670	94208426	9757	2	728034	ENST00000688156.2	-35704	NA	BMS1P23	BMS1 pseudogene 23
129	chr13	110433100	110433378	279	*	-1.25673557057427	0.0760883719269503	0.286138407544448	Intron (ENST00000400163.8/1284, intron 11 of 47)	13	110430051	110431007	957	1	1284	ENST00000462309.2	3049	ENSG00000134871	COL4A2	collagen type IV alpha 2 chain
130	chr18	9069712	9070066	355	*	-0.917293895669585	0.20568731887925	0.510975756449084	Distal Intergenic	18	9102630	9117887	15258	1	4729	ENST00000577703.1	-32564	ENSG00000178127	NDUFV2	NADH:ubiquinone oxidoreductase core subunit V2
131	chr20	38726104	38726405	302	*	-5.82548085241057	0.334835212505486	0.613879241242098	Promoter (1-2kb)	20	38724486	38729372	4887	1	140679	ENST00000217420.2	1618	ENSG00000101438	SLC32A1	solute carrier family 32 member 1
132	chr8	53648403	53648813	411	*	0.230736299749875	0.742134022686479	0.827231854651361	Distal Intergenic	8	53715673	53739623	23951	2	51606	ENST00000522159.5	90810	ENSG00000047249	ATP6V1H	ATPase H+ transporting V1 subunit H
133	chr7	10998315	10998747	433	*	-4.91239343089777	0.584181467510654	0.698635229571944	Intron (ENST00000642461.1/9678, intron 3 of 15)	7	11013821	11015219	1399	1	9678	ENST00000476774.1	-15074	ENSG00000106443	PHF14	PHD finger protein 14
134	chr1	224218651	224218972	322	*	1.58436323488428	0.00203525691736642	0.0242410455324728	Promoter (<=1kb)	1	224219613	224228043	8431	1	101927164	ENST00000420350.1	-641	ENSG00000237101	LOC101927164	uncharacterized LOC101927164
135	chr10	81505916	81506319	404	*	-1.49715139399994	0.00714528571892502	0.0569463904114677	Distal Intergenic	10	81870778	81875133	4356	2	124902549	ENST00000666227.1	368814	NA	LOC124902549	uncharacterized LOC124902549
136	chr2	214894203	214894646	444	*	-6.37127166624319	0.312095140966623	0.60101640338721	Intron (ENST00000655899.1/101928103, intron 2 of 3)	2	214846947	214847081	135	1	109617008	ENST00000384544.1	47256	ENSG00000207274	SNORA70I	small nucleolar RNA, H/ACA box 70I
137	chr19	4014905	4015333	429	*	-6.10626811767029	0.225049772775564	0.53170882115551	Intron (ENST00000262971.3/51588, intron 2 of 10)	19	4018435	4028786	10352	1	51588	ENST00000596144.1	-3102	ENSG00000105229	PIAS4	protein inhibitor of activated STAT 4
138	chr8	81570127	81570481	355	*	-0.786938796722438	0.767542174170222	0.847119520473174	Intron (ENST00000692030.1/646486, intron 1 of 5)	8	81524981	81590139	65159	2	646486	ENST00000692030.1	19658	ENSG00000197416	FABP12	fatty acid binding protein 12
139	chr13	41740214	41740537	324	*	1.4884258850462	0.0620474852213505	0.250114116543736	Intron (ENST00000379310.8/23078, intron 21 of 44)	13	41689433	41696119	6687	2	23078	ENST00000478987.1	-44095	ENSG00000102763	VWA8	von Willebrand factor A domain containing 8
140	chr13	77099257	77099565	309	*	-1.12256121216911	0.0695563474815025	0.270945423332843	Promoter (1-2kb)	13	77093286	77097646	4361	2	23077	ENST00000485061.2	-1611	ENSG00000005810	MYCBP2	MYC binding protein 2
141	chr15	84713316	84713646	331	*	-0.826204232739515	0.130445859940164	0.401093089717749	Promoter (2-3kb)	15	84669545	84716063	46519	2	23478	ENST00000558217.5	2417	ENSG00000140612	SEC11A	SEC11 homolog A, signal peptidase complex subunit
142	chr2	169923452	169923840	389	*	-5.886780523085	0.300033944456581	0.594453035655675	Intron (ENST00000272793.11/130507, intron 11 of 38)	2	169928861	170084131	155271	1	130507	ENST00000430321.5	-5021	ENSG00000144357	UBR3	ubiquitin protein ligase E3 component n-recognin 3
143	chr7	44476054	44476490	437	*	0.788380622771064	0.61049336161638	0.720729662844002	Intron (ENST00000355451.8/23386, intron 2 of 5)	7	44392385	44471960	79576	2	23386	ENST00000472246.5	-4094	ENSG00000015676	NUDCD3	NudC domain containing 3
144	chrX	78657898	78658212	315	*	-0.0603343752365912	0.970825688174495	0.981531668710424	Promoter (1-2kb)	23	78656068	78659328	3261	2	203430	ENST00000321110.2	1116	ENSG00000179300	RTL3	retrotransposon Gag like 3
145	chr1	239832241	239832563	323	*	-7.33698001274912	0.00264228078043243	0.0289140905023035	Intron (ENST00000468573.5/1131, intron 8 of 8)	1	239826074	239907950	81877	1	1131	ENST00000675709.1	6167	ENSG00000133019	CHRM3	cholinergic receptor muscarinic 3
146	chr12	12154311	12154652	342	*	-1.4402083798803	0.0308429165699065	0.1568119095171	Intron (ENST00000298566.2/79370, intron 5 of 6)	12	12125362	12135228	9867	2	4040	ENST00000540415.1	-19083	ENSG00000070018	LRP6	LDL receptor related protein 6
147	chr14	103853504	103853899	396	*	0.982887092627164	0.103877127095807	0.349818607121681	Intron (ENST00000556586.1/145216, intron 1 of 2)	14	103847721	103858049	10329	1	145216	ENST00000556586.1	5783	ENSG00000258735	PPP1R13B-DT	PPP1R13B divergent transcript
148	chr3	5672124	5672437	314	*	-1.6740250299474	0.369356261683106	0.630346147426476	Distal Intergenic	3	5962842	6124120	161279	1	102723596	ENST00000425894.1	-290405	NA	LOC102723596	uncharacterized LOC102723596
149	chr3	66136457	66136744	288	*	-5.62799879630087	0.39469952792512	0.639307516447545	Promoter (2-3kb)	3	66133610	66378082	244473	1	115286	ENST00000676754.1	2847	ENSG00000144741	SLC25A26	solute carrier family 25 member 26
150	chr3	78440357	78440726	370	*	-5.31939990119866	0.396236604341039	0.639307516447545	Distal Intergenic	3	78600113	78607289	7177	2	6091	ENST00000466906.1	166563	ENSG00000169855	ROBO1	roundabout guidance receptor 1
151	chr6	33856374	33856672	299	*	0.158461551882495	0.544936806710692	0.689387437615572	Distal Intergenic	6	33891327	33915115	23789	1	105375026	ENST00000666355.1	-34655	ENSG00000233183	LOC105375026	uncharacterized LOC105375026
152	chr7	5176496	5176804	309	*	-4.91239343089777	0.584181467510654	0.698635229571944	Distal Intergenic	7	5190196	5231524	41329	1	26100	ENST00000401525.7	-13392	ENSG00000157954	WIPI2	WD repeat domain, phosphoinositide interacting 2
153	chr2	158782784	158783145	362	*	-6.28758392216951	0.294844335171342	0.590482096681201	Distal Intergenic	2	158795317	158815990	20674	1	92196	ENST00000309950.8	-12172	ENSG00000163331	DAPL1	death associated protein like 1
154	chr6	121682142	121682574	433	*	-5.02349361600066	0.567455127701163	0.698635229571944	Distal Intergenic	6	121857813	121870910	13098	1	105377979	ENST00000701253.1	-175239	NA	LOC105377979	uncharacterized LOC105377979
155	chr11	124440625	124440943	319	*	-2.23394758896876	0.02637248523142	0.140686994316621	Exon (ENST00000642064.1/26493, exon 3 of 3)	11	124437445	124445696	8252	2	26493	ENST00000642064.1	4753	ENSG00000197125	OR8B8	olfactory receptor family 8 subfamily B member 8
156	chr19	29449002	29449475	474	*	-0.613151619108086	0.23288684727572	0.538758846338055	Intron (ENST00000582581.5/284395, intron 1 of 9)	19	29287032	29398856	111825	2	284395	ENST00000660387.1	-50146	ENSG00000264515	VSTM2B-DT	VSTM2B divergent transcript
157	chr12	62802262	62802578	317	*	-6.98560360026298	0.0395898138457433	0.18529391404824	Intron (ENST00000228705.7/57460, intron 2 of 9)	12	62689750	62788484	98735	2	57460	ENST00000551519.1	-13778	ENSG00000111110	PPM1H	protein phosphatase, Mg2+/Mn2+ dependent 1H
158	chr12	98676286	98676679	394	*	-6.58510706428635	0.0468798181402764	0.207655497860417	Intron (ENST00000715693.1/317, intron 12 of 26)	12	98670861	98671697	837	1	317	ENST00000555047.1	5425	ENSG00000120868	APAF1	apoptotic peptidase activating factor 1
159	chr2	82379705	82380050	346	*	-6.4135451316888	0.274797259882943	0.577238628748703	Distal Intergenic	2	82856826	82857384	559	1	1720	ENST00000455595.1	-476776	NA	DHFRP3	dihydrofolate reductase pseudogene 3
160	chr22	28881956	28882235	280	*	0.519519844100292	0.361244662218344	0.627150313868693	Promoter (1-2kb)	22	28883572	29057488	173917	1	84133	ENST00000544604.7	-1337	ENSG00000183579	ZNRF3	zinc and ring finger 3
161	chr22	36825151	36825502	352	*	-5.82386529372486	0.363656648766096	0.627150313868693	Distal Intergenic	22	36800684	36819479	18796	2	5816	ENST00000216200.9	-5672	ENSG00000100362	PVALB	parvalbumin
162	chr3	142282299	142282606	308	*	-0.288122527815969	0.415515001620752	0.647909316973076	Distal Intergenic	3	142329484	142332890	3407	2	54464	ENST00000468894.1	50284	ENSG00000114127	XRN1	5'-3' exoribonuclease 1
163	chr5	32495197	32495553	357	*	-0.421660925390278	0.477369988405471	0.666506271970612	Distal Intergenic	5	32531633	32601323	69691	1	10923	ENST00000506237.5	-36080	ENSG00000113387	SUB1	SUB1 regulator of transcription
164	chr7	112338423	112338838	416	*	-0.132384956692605	0.661138800382027	0.762842355161975	Promoter (<=1kb)	7	112337728	112343023	5296	1	11179	ENST00000421864.2	695	ENSG00000198839	ZNF277	zinc finger protein 277
165	chr9	137824160	137824522	363	*	0.0572661472970133	0.925184740103343	0.952190250716144	Intron (ENST00000460843.6/79813, intron 25 of 26)	9	137818113	137820114	2002	1	79813	ENST00000636526.1	6047	ENSG00000181090	EHMT1	euchromatic histone lysine methyltransferase 1
166	chr8	93239864	93240313	450	*	-0.303167076372281	0.773891971819119	0.850763336443635	Intron (ENST00000520513.1/ENST00000520513.1, intron 1 of 1)	8	93213327	93250723	37397	2	107986956	ENST00000517785.1	10410	NA	LOC107986956	uncharacterized LOC107986956
167	chr1	23129723	23130012	290	*	3.50614045910455	3.52553522896431e-05	0.00310925430977723	Intron (ENST00000475164.3/7798, intron 1 of 4)	1	23084030	23133679	49650	2	7798	ENST00000475164.3	3667	ENSG00000169641	LUZP1	leucine zipper protein 1
168	chr11	70582546	70582905	360	*	-7.19163216046846	0.0183725920763711	0.109548750097984	Intron (ENST00000601538.6/22941, intron 17 of 25)	11	70626441	70635658	9218	1	100874198	ENST00000663650.1	-43536	ENSG00000226627	SHANK2-AS1	SHANK2 antisense RNA 1
169	chr16	89543558	89543920	363	*	0.864949504221035	0.165758315460124	0.45839141679518	Promoter (<=1kb)	16	89543576	89557739	14164	1	6687	ENST00000647123.1	0	ENSG00000197912	SPG7	SPG7 matrix AAA peptidase subunit, paraplegin
170	chr6	34779830	34780217	388	*	-0.794695847674714	0.546732227000605	0.689387437615572	Distal Intergenic	6	34792083	34877514	85432	1	54887	ENST00000192788.6	-11866	ENSG00000065060	BLTP3A	bridge-like lipid transfer protein family member 3A
171	chr11	102274527	102274822	296	*	-0.926767203187725	0.0225722344922819	0.126410899744893	Distal Intergenic	11	102317484	102337061	19578	1	330	ENST00000527309.2	-42662	ENSG00000023445	BIRC3	baculoviral IAP repeat containing 3
172	chr6	31720338	31720678	341	*	0.381604849444037	0.542417830164144	0.689387437615572	Promoter (1-2kb)	6	31718648	31721679	3032	2	80740	ENST00000495859.1	1001	ENSG00000204421	LY6G6C	lymphocyte antigen 6 family member G6C
173	chr15	89013037	89013531	495	*	-0.967141026102541	0.13230117059015	0.404779862319269	Distal Intergenic	15	89041223	89082819	41597	1	102724566	ENST00000565938.1	-27692	NA	CARMAL	coronary artery disease region linked MFGE8 regulatory lncRNA
174	chr5	94613434	94613817	384	*	-5.47725184169753	0.496470915065616	0.671590251674632	Intron (ENST00000682413.1/285600, intron 1 of 20)	5	94611906	94618122	6217	2	285600	ENST00000514061.2	4305	ENSG00000185261	KIAA0825	KIAA0825
175	chr12	68633479	68633823	345	*	-7.42802588593684	0.0407583138937167	0.188620094426048	Intron (ENST00000460800.5/5908, intron 1 of 2)	12	68627234	68627375	142	2	100379132	ENST00000383923.1	-6104	ENSG00000206650	SNORA70G	small nucleolar RNA, H/ACA box 70G
176	chr16	30892677	30893019	343	*	-2.15451946236422	0.148417133177039	0.430854937612945	Promoter (<=1kb)	16	30893903	30893985	83	1	100313837	ENST00000390236.1	-884	ENSG00000211591	MIR762	microRNA 762
177	chr18	26511475	26511840	366	*	0.675059253361099	0.209975200692064	0.515997303244694	Intron (ENST00000580059.7/284252, intron 1 of 4)	18	26455713	26476891	21179	2	284252	ENST00000577255.1	-34584	ENSG00000134504	KCTD1	potassium channel tetramerization domain containing 1
178	chr12	55710346	55710697	352	*	1.40927788618523	0.0383581732554761	0.181493414739943	Promoter (1-2kb)	12	55700672	55712085	11414	2	3679	ENST00000554724.5	1388	ENSG00000135424	ITGA7	integrin subunit alpha 7
179	chr13	41931425	41931796	372	*	-3.25430736496111	0.0621701622297663	0.25050427632971	Intron (ENST00000379310.8/23078, intron 2 of 44)	13	41955808	41980977	25170	1	100507240	ENST00000612345.4	-24012	ENSG00000278338	VWA8-AS1	VWA8 antisense RNA 1 (head to head)
180	chr5	141930642	141930921	280	*	0.424645425072576	0.519918787651593	0.680434354075127	Promoter (<=1kb)	5	141931219	141933882	2664	1	9812	ENST00000506775.1	-298	ENSG00000081791	DELE1	DAP3 binding cell death enhancer 1
181	chr17	177958	178285	328	*	-6.49768648776056	0.166135306623921	0.458856501089584	Promoter (2-3kb)	17	163540	181170	17631	2	8447	ENST00000609727.1	2885	ENSG00000272636	DOC2B	double C2 domain beta
182	chr6	43807769	43808159	391	*	-5.12655598605753	0.551739508430853	0.689387437615572	Intron (ENST00000637813.1/105375070, intron 2 of 2)	6	43803193	43842625	39433	1	105375070	ENST00000637813.1	4576	NA	LOC105375070	uncharacterized LOC105375070
183	chr2	12478969	12479442	474	*	-0.507312354725862	0.250653848879793	0.556607140854836	Intron (ENST00000412294.5/100506457, intron 4 of 5)	2	12390173	12562617	172445	1	100506457	ENST00000654108.1	88796	ENSG00000224184	MIR3681HG	MIR3681 host gene
184	chr3	192836952	192837380	429	*	-5.40068402167694	0.431739078574975	0.655328993884108	Intron (ENST00000392452.3/151963, intron 1 of 1)	3	192143978	192767764	623787	2	2257	ENST00000450716.5	-69188	ENSG00000114279	FGF12	fibroblast growth factor 12
185	chr1	42213289	42213593	305	*	7.93057842768865	6.87417371523489e-05	0.00323528126655919	Intron (ENST00000372572.5/22887, intron 7 of 14)	1	42194997	42206011	11015	2	22887	ENST00000422278.1	-7278	ENSG00000198815	FOXJ3	forkhead box J3
186	chr17	48010396	48010706	311	*	-6.05998955401106	0.187030876047718	0.486984378394142	Promoter (<=1kb)	17	48011327	48012247	921	1	124904017	ENST00000688651.2	-621	ENSG00000289599	LOC124904017	uncharacterized LOC124904017
187	chr7	36619550	36619981	432	*	-1.03536915993354	0.600573914146824	0.712214739993967	Intron (ENST00000617537.5/313, intron 9 of 20)	7	36597834	36600120	2287	2	100874264	ENST00000449672.1	-19430	ENSG00000230539	AOAH-IT1	AOAH intronic transcript 1
188	chr1	224261296	224261641	346	*	2.98706847614726	0.00203798227728303	0.0242585767140817	Intron (ENST00000489194.5/4931, intron 1 of 4)	1	224257004	224257141	138	2	100313769	ENST00000408479.1	-4155	NA	MIR320B2	microRNA 320b-2
189	chr10	119955832	119956173	342	*	-1.55224651783232	0.0103334315391695	0.0737896484705044	Promoter (2-3kb)	10	119958513	119958592	80	1	100616322	ENST00000580643.1	-2340	ENSG00000265370	MIR4682	microRNA 4682
190	chr16	7444877	7445357	481	*	-6.34158904854479	0.139072999736206	0.415180993984958	Intron (ENST00000641259.1/54715, intron 7 of 19)	16	7422778	7579785	157008	1	54715	ENST00000569889.1	22099	ENSG00000078328	RBFOX1	RNA binding fox-1 homolog 1
191	chr13	103087013	103087401	389	*	-6.43335952671231	0.0737682771081328	0.279911667419536	Distal Intergenic	13	103043998	103066417	22420	2	6555	ENST00000245312.5	-20596	ENSG00000125255	SLC10A2	solute carrier family 10 member 2
192	chr8	144711915	144712228	314	*	0.0998220321255713	0.834527404771283	0.893944043855661	Distal Intergenic	8	144705630	144707157	1528	1	100996662	ENST00000529026.1	6285	NA	LOC100996662	uncharacterized LOC100996662
193	chr9	2501252	2501564	313	*	0.181791633364398	0.836615535121112	0.895376892683797	Intron (ENST00000648733.1/101930053, intron 8 of 11)	9	2424094	2536396	112303	2	101930053	ENST00000657269.1	34832	NA	LOC101930053	uncharacterized LOC101930053
194	chr13	42398161	42398490	330	*	-0.706245192541427	0.0623952718470135	0.251170712569428	Intron (ENST00000637462.1/105370177, intron 4 of 7)	13	42424892	42485956	61065	1	105370177	ENST00000637043.1	-26402	ENSG00000283554	LINC02341	long intergenic non-protein coding RNA 2341
195	chr16	47853255	47853626	372	*	-1.09107305593598	0.150716150339787	0.435103941737028	Intron (ENST00000565451.5/101927132, intron 2 of 2)	16	47858579	47908431	49853	1	101927132	ENST00000569726.1	-4953	ENSG00000261231	LINC02133	long intergenic non-protein coding RNA 2133
196	chr2	46756343	46756696	354	*	-0.427997726626731	0.26203533592563	0.565504650181842	Intron (ENST00000650611.1/388948, intron 1 of 7)	2	46699295	46763129	63835	1	9655	ENST00000394861.3	57048	ENSG00000171150	SOCS5	suppressor of cytokine signaling 5
197	chr4	6775778	6776150	373	*	0.561835348888231	0.435214881287206	0.656656399080105	Distal Intergenic	4	6781375	6824293	42919	1	9778	ENST00000503278.1	-5225	ENSG00000170871	KIAA0232	KIAA0232
198	chr5	16074396	16074843	448	*	-5.12994871223534	0.476753834718715	0.666119292409783	Intron (ENST00000332432.9/441061, intron 3 of 3)	5	16129114	16141737	12624	1	107986407	ENST00000502834.3	-54271	ENSG00000250981	MARCHF11-AS1	MARCHF11 antisense RNA 1
199	chr9	131456916	131457215	300	*	-0.056031926215062	0.917490053667117	0.947428309586062	Promoter (1-2kb)	9	131455143	131470791	15649	1	84726	ENST00000684736.1	1773	ENSG00000288701	PRRC2B	proline rich coiled-coil 2B
200	chr9	137006216	137006623	408	*	-0.135415695329005	0.922756284664982	0.95024677436545	Promoter (2-3kb)	9	137008236	137008788	553	2	20	ENST00000464157.1	2165	ENSG00000107331	ABCA2	ATP binding cassette subfamily A member 2
201	chr10	121939883	121940175	293	*	2.44645663457794	0.010404397893648	0.0738032182901899	Intron (ENST00000690838.1/100130887, intron 1 of 1)	10	121742941	121928801	185861	2	11101	ENST00000691041.1	-11082	ENSG00000107669	ATE1	arginyltransferase 1
202	chr12	77086609	77087045	437	*	2.85048306384156	0.0424630348061027	0.194029523401112	Distal Intergenic	12	77021251	77065569	44319	2	144455	ENST00000322886.12	-21040	ENSG00000165891	E2F7	E2F transcription factor 7
203	chr12	115172729	115173109	381	*	-1.51377480039177	0.0512711195135334	0.220021119865761	Distal Intergenic	12	114762648	114767989	5342	1	105370000	ENST00000669628.1	410081	ENSG00000257817	TBX3-AS1	TBX3 antisense RNA 1
204	chr16	37155781	37156171	391	*	0.91698863467792	0.150033953688544	0.434123196396343	Distal Intergenic	16	35748357	35755796	7440	1	400533	ENST00000565625.1	1407424	ENSG00000261122	LINC02167	long intergenic non-protein coding RNA 2167
205	chr4	165046662	165047044	383	*	-0.334100244080975	0.468631426880075	0.666119292409783	Distal Intergenic	4	165053866	165060554	6689	1	391714	ENST00000503032.3	-6822	ENSG00000250374	TRIM75	tripartite motif containing 75
206	chr5	15061605	15061968	364	*	-5.12994871223534	0.476753834718715	0.666119292409783	Distal Intergenic	5	15110786	15110920	135	2	124900197	ENST00000365399.1	48952	ENSG00000202269	LOC124900197	U8 small nucleolar RNA
207	chr5	87135785	87136100	316	*	-5.47725184169753	0.496470915065616	0.671590251674632	Promoter (2-3kb)	5	87048858	87138397	89540	2	117751736	ENST00000662995.1	2297	ENSG00000233828	MIR4280HG	MIR4280 host gene
208	chr6	168853678	168854003	326	*	-4.91239343089777	0.584181467510654	0.698635229571944	Distal Intergenic	6	168920394	168964315	43922	2	105378146	ENST00000669060.1	110312	NA	LOC105378146	uncharacterized LOC105378146
209	chr12	6305813	6306138	326	*	-1.48804816124605	0.0294940146767403	0.151788077305204	Distal Intergenic	12	6310436	6328505	18070	1	55200	ENST00000011684.11	-4298	ENSG00000008323	PLEKHG6	pleckstrin homology and RhoGEF domain containing G6
210	chr16	84387768	84388091	324	*	-6.20781382546641	0.162235362427718	0.451687936545483	Intron (ENST00000416219.6/9914, intron 1 of 27)	16	84404427	84464000	59574	1	9914	ENST00000565631.5	-16336	ENSG00000064270	ATP2C2	ATPase secretory pathway Ca2+ transporting 2
211	chr10	1090031	1090362	332	*	-1.39717132925588	0.00305484763645524	0.0318313561799895	Intron (ENST00000358220.5/22884, intron 7 of 13)	10	1102691	1160991	58301	1	22884	ENST00000704675.1	-12329	ENSG00000047056	WDR37	WD repeat domain 37
212	chr12	27421133	27421461	329	*	-1.02527907300728	0.0330103240845102	0.163805539700863	3' UTR	12	27389789	27446625	56837	2	101928646	ENST00000500498.2	25164	ENSG00000245311	BMAL2-AS1	BMAL2 antisense RNA 1
213	chr1	11101548	11101926	379	*	3.5315509169908	1.46784041085283e-05	0.00273972690647164	Promoter (1-2kb)	1	11099935	11102102	2168	1	105376736	ENST00000715294.1	1613	ENSG00000230337	EXOSC10-AS1	EXOSC10 antisense RNA 1
214	chr3	34170732	34171482	751	*	-0.714998511840049	0.379865188709516	0.635946680675766	Promoter (<=1kb)	3	34170861	34387127	216267	1	101928114	ENST00000657826.1	0	ENSG00000226320	LINC01811	long intergenic non-protein coding RNA 1811
215	chr3	163283620	163283936	317	*	-5.48056855869932	0.418637651678826	0.647909316973076	Intron (ENST00000660789.1/647107, intron 1 of 8)	3	163199578	163278573	78996	2	647107	ENST00000462928.5	-5047	ENSG00000241369	LINC01192	long intergenic non-protein coding RNA 1192
216	chr1	152851115	152851452	338	*	5.23471401800786	0.000542506513592343	0.00977184948681638	Distal Intergenic	1	152842856	152843983	1128	1	448835	ENST00000431011.3	8259	ENSG00000235942	LCE6A	late cornified envelope 6A
217	chr1	218449296	218449599	304	*	4.84440993797156	0.0018442540598447	0.0226140212702394	Distal Intergenic	1	218442626	218443996	1371	1	103611157	ENST00000625474.1	6670	ENSG00000281453	TGFB2-OT1	TGFB2 overlapping transcript 1
218	chr1	227322704	227323027	324	*	-7.74797576124279	0.00216072737667934	0.025251978963366	Distal Intergenic	1	226989865	227318492	328628	2	8476	ENST00000366766.8	-4212	ENSG00000143776	CDC42BPA	CDC42 binding protein kinase alpha
219	chr10	88902512	88902842	331	*	-2.21236477521012	0.0076054065655596	0.0596044866406826	Promoter (1-2kb)	10	88901075	88923487	22413	1	57559	ENST00000371924.5	1437	ENSG00000138134	STAMBPL1	STAM binding protein like 1
220	chr10	125757778	125758095	318	*	-2.65004048554066	0.0107613202313411	0.0755048039434038	3' UTR	10	125753779	125763582	9804	1	26098	ENST00000525358.1	3999	ENSG00000107938	EDRF1	erythroid differentiation regulatory factor 1
221	chr14	81847131	81847512	382	*	-0.740091876239759	0.0975799503429871	0.336064770158013	Intron (ENST00000554814.1/107984704, intron 3 of 3)	14	81743811	81840026	96216	1	107984704	ENST00000663748.1	103320	NA	LOC107984704	uncharacterized LOC107984704
222	chr15	34261683	34262068	386	*	1.22823574159847	0.108172187529966	0.358086390785667	Intron (ENST00000354181.8/9990, intron 3 of 25)	15	34241063	34245340	4278	2	9990	ENST00000560023.1	-16343	ENSG00000140199	SLC12A6	solute carrier family 12 member 6
223	chr15	80095026	80095474	449	*	-7.00251945425274	0.128578961378715	0.397724800087811	Intron (ENST00000613266.4/54469, intron 2 of 6)	15	80075191	80131294	56104	1	54469	ENST00000558724.1	19835	ENSG00000086666	ZFAND6	zinc finger AN1-type containing 6
224	chr17	35387987	35388282	296	*	-1.08309616919403	0.180936013219345	0.479625042033878	Distal Intergenic	17	35363662	35373701	10040	2	91607	ENST00000592122.1	-14286	ENSG00000172716	SLFN11	schlafen family member 11
225	chr3	182779106	182779467	362	*	-1.00666911399438	0.428258196357471	0.655328993884108	Distal Intergenic	3	182783236	182793394	10159	2	105374245	ENST00000488882.1	13927	NA	ATP11B-DT	ATP11B divergent transcript
226	chr6	45912941	45913323	383	*	-5.12655598605753	0.551739508430853	0.689387437615572	3' UTR	6	45932694	45937464	4771	2	53405	ENST00000476852.1	24141	ENSG00000112782	CLIC5	chloride intracellular channel 5
227	chr6	138385986	138386336	351	*	0.721544229519999	0.582424592644265	0.698635229571944	Distal Intergenic	6	138377905	138383486	5582	1	110806279	ENST00000573100.2	8081	ENSG00000262543	SMIM28	small integral membrane protein 28
228	chr7	117234534	117235024	491	*	-4.35396209933461	0.667619159429111	0.769132456226644	Distal Intergenic	7	117219025	117223133	4109	1	7982	ENST00000464020.1	15509	ENSG00000004866	ST7	suppression of tumorigenicity 7
229	chr7	134832022	134832387	366	*	-1.16560755428252	0.678480396033954	0.776493918164935	Intron (ENST00000417172.5/800, intron 1 of 13)	7	134843884	134900053	56170	1	800	ENST00000489019.6	-11497	ENSG00000122786	CALD1	caldesmon 1
230	chr1	17681573	17681870	298	*	2.67281575318104	2.38871922330949e-05	0.00285956779598658	Intron (ENST00000361221.8/55160, intron 26 of 28)	1	17694047	17697874	3828	1	55160	ENST00000495593.1	-12177	ENSG00000074964	ARHGEF10L	Rho guanine nucleotide exchange factor 10 like
231	chr11	62489410	62489728	319	*	-0.793016828530649	0.0167681597314533	0.102669447553009	Intron (ENST00000530124.5/79026, intron 2 of 2)	11	62433547	62517357	83811	2	79026	ENST00000525875.1	27629	ENSG00000124942	AHNAK	AHNAK nucleoprotein
232	chr2	204326830	204327143	314	*	-5.99749251568473	0.309167199824118	0.597911113075322	Distal Intergenic	2	204219984	204234982	14999	2	124906115	ENST00000653067.1	-91848	NA	LOC124906115	uncharacterized LOC124906115
233	chr11	66988180	66988574	395	*	-1.69814358178147	0.0175971773995727	0.106040977327553	Distal Intergenic	11	66975304	66977009	1706	1	254439	ENST00000683896.1	12876	ENSG00000173237	C11orf86	chromosome 11 open reading frame 86
234	chr4	186064414	186065096	683	*	-5.62471864818097	0.472513774126229	0.666119292409783	Distal Intergenic	4	186068911	186085024	16114	1	7098	ENST00000698351.1	-3815	ENSG00000164342	TLR3	toll like receptor 3
235	chr2	10240238	10240668	431	*	-6.24606485931489	0.248749783544017	0.554716272275197	Distal Intergenic	2	10192614	10192671	58	2	100422929	ENST00000580325.1	-47567	ENSG00000265418	MIR4261	microRNA 4261
236	chr21	34021244	34021598	355	*	1.56906477859959	0.350733187422923	0.622273376492597	Distal Intergenic	21	34073224	34143034	69811	1	64968	ENST00000488492.5	-51626	ENSG00000243927	MRPS6	mitochondrial ribosomal protein S6
237	chr3	61538229	61538567	339	*	-5.62799879630087	0.39469952792512	0.639307516447545	Distal Intergenic	3	61561569	61771395	209827	1	5793	ENST00000495879.1	-23002	ENSG00000144724	PTPRG	protein tyrosine phosphatase receptor type G
238	chr3	141106432	141106759	328	*	0.537696249037077	0.412942517932491	0.647909316973076	Intron (ENST00000310546.3/92369, intron 2 of 2)	3	141077446	141147460	70015	1	92369	ENST00000507895.1	28986	ENSG00000175093	SPSB4	splA/ryanodine receptor domain and SOCS box containing 4
239	chr6	89831106	89831397	292	*	-0.388450218424043	0.55419862743406	0.691867668548308	Promoter (1-2kb)	6	89829941	89874434	44494	1	9994	ENST00000548224.2	1165	ENSG00000118412	CASP8AP2	caspase 8 associated protein 2
240	chr7	158602720	158603080	361	*	-0.145148349450631	0.698765603711966	0.79292015729993	Distal Intergenic	7	158591616	158591696	81	1	100847032	ENST00000582433.1	11104	ENSG00000265598	MIR5707	microRNA 5707
241	chr8	116545939	116546414	476	*	0.447074001861997	0.804228213210227	0.874644693500486	Distal Intergenic	8	116652014	116654642	2629	1	105375713	ENST00000685125.2	-105600	ENSG00000289382	LOC105375713	uncharacterized LOC105375713
242	chr22	37467164	37467611	448	*	-5.82386529372486	0.363656648766096	0.627150313868693	Distal Intergenic	22	37469068	37472724	3657	2	4242	ENST00000489515.1	5113	ENSG00000100060	MFNG	MFNG O-fucosylpeptide 3-beta-N-acetylglucosaminyltransferase
243	chr11	93121740	93122070	331	*	-1.65604677505836	0.0216058839835831	0.122763427573332	Distal Intergenic	11	93148148	93155488	7341	2	120103	ENST00000527503.1	33418	ENSG00000180773	SLC36A4	solute carrier family 36 member 4
244	chr16	58566551	58566969	419	*	-6.25383241349823	0.154385558728517	0.440516293482292	Intron (ENST00000317147.10/23019, intron 16 of 48)	16	58559796	58559931	136	2	677830	ENST00000629536.1	-6620	ENSG00000281910	SNORA50A	small nucleolar RNA, H/ACA box 50A
245	chr1	120948138	120948448	311	*	-2.00085435975181	0.000430064183453405	0.0085875951479139	Intron (ENST00000613486.2/728855, intron 1 of 2)	1	120942600	120942763	164	1	101954264	ENST00000612985.1	5538	ENSG00000277610	RNVU1-4	RNA, variant U1 small nuclear 4
246	chr8	54264817	54265286	470	*	-0.340940767997926	0.743217079724628	0.828179404817548	Distal Intergenic	8	54330687	54330895	209	1	26766	ENST00000362342.1	-65401	ENSG00000199212	RNU105C	RNA, U105C small nucleolar
247	chr12	5994318	5994807	490	*	-1.03518565202083	0.0293677822520971	0.151289910244164	Exon (ENST00000261405.10/7450, exon 36 of 52)	12	5952268	5968214	15947	2	7450	ENST00000621700.1	-26104	ENSG00000110799	VWF	von Willebrand factor
248	chr7	37386111	37386485	375	*	-1.61217379355951	0.601612334750192	0.713043253040205	Intron (ENST00000310758.9/9844, intron 1 of 21)	7	36855291	37353668	498378	2	9844	ENST00000442504.5	-32443	ENSG00000155849	ELMO1	engulfment and cell motility 1
249	chr12	29222146	29222448	303	*	-0.880503045788118	0.0334962433161408	0.165476648159436	Promoter (1-2kb)	12	29223665	29334073	110409	1	55711	ENST00000182377.8	-1217	ENSG00000064763	FAR2	fatty acyl-CoA reductase 2
250	chr17	35103604	35103940	337	*	-6.01185900323472	0.180765382831691	0.479621526979511	Intron (ENST00000593039.5/100529207, intron 2 of 6)	17	35005990	35089319	83330	2	117584	ENST00000315249.11	-14285	ENSG00000092871	RFFL	ring finger and FYVE like domain containing E3 ubiquitin protein ligase
251	chr19	1934764	1935117	354	*	-5.8384551588479	0.224289495650762	0.53170882115551	Distal Intergenic	19	1941172	1981338	40167	1	1455	ENST00000255641.13	-6055	ENSG00000133275	CSNK1G2	casein kinase 1 gamma 2
252	chr5	172508644	172509126	483	*	-5.31268498212174	0.522754159649454	0.680434354075127	Intron (ENST00000660356.1/105377727, intron 1 of 1)	5	172479274	172536444	57171	1	105377727	ENST00000660356.1	29370	ENSG00000287814	LOC105377727	uncharacterized LOC105377727
253	chr19	51182221	51182709	489	*	-6.29066699973182	0.242090625032603	0.546988520796196	Promoter (<=1kb)	19	51152923	51181966	29044	2	101928517	ENST00000600074.1	-255	ENSG00000269072	LOC101928517	uncharacterized LOC101928517
254	chr2	75695531	75695884	354	*	-6.24451482734958	0.274009662756828	0.576719549748469	Promoter (1-2kb)	2	75690488	75694479	3992	2	6936	ENST00000486016.1	-1052	ENSG00000005436	GCFC2	GC-rich sequence DNA-binding factor 2
255	chr5	77980194	77980721	528	*	-5.47725184169753	0.496470915065616	0.671590251674632	Distal Intergenic	5	77958198	77959094	897	1	101929154	ENST00000658162.2	21996	ENSG00000287162	LOC101929154	uncharacterized LOC101929154
256	chr7	7867991	7868402	412	*	-4.91239343089777	0.584181467510654	0.698635229571944	Exon (ENST00000638342.1/729852, exon 4 of 5)	7	7949853	7950709	857	2	100505921	ENST00000451066.1	82307	NA	GLCCI1-DT	GLCCI1 divergent transcript
257	chr19	5761679	5762406	728	*	-5.83682851120178	0.225319022848113	0.531763457561964	Intron (ENST00000381624.4/257062, intron 15 of 21)	19	5753511	5778734	25224	1	257062	ENST00000309164.11	8168	ENSG00000174898	CATSPERD	cation channel sperm associated auxiliary subunit delta
258	chr10	21270144	21270561	418	*	4.36084202344597	0.00385041571214167	0.0371248279281062	Intron (ENST00000675702.1/10529, intron 1 of 8)	10	20780050	21293011	512962	2	10529	ENST00000675702.1	22450	ENSG00000078114	NEBL	nebulette
259	chr3	16836915	16837245	331	*	-5.76153692665797	0.373407536605163	0.632224784698783	Intron (ENST00000460467.1/23228, intron 1 of 2)	3	16802651	17011084	208434	1	23228	ENST00000460467.1	34264	ENSG00000154822	PLCL2	phospholipase C like 2
260	chr7	138832097	138832410	314	*	-0.125439442003094	0.681069742186602	0.778342438220497	3' UTR	7	138786244	138799560	13317	2	50617	ENST00000479909.1	-32537	ENSG00000105929	ATP6V0A4	ATPase H+ transporting V0 subunit a4
261	chr3	159212588	159213014	427	*	-5.48056855869932	0.418637651678826	0.647909316973076	Intron (ENST00000639147.2/100505385, intron 1 of 3)	3	159273244	159897359	624116	1	29970	ENST00000638749.2	-60230	ENSG00000151967	SCHIP1	schwannomin interacting protein 1
262	chr10	78004869	78005468	600	*	-1.37464780628441	0.00691094875497826	0.0556692904456452	3' UTR	10	77975162	78008835	33674	2	11128	ENST00000698727.1	3367	ENSG00000148606	POLR3A	RNA polymerase III subunit A
263	chr17	73135201	73135521	321	*	-6.293754611638	0.197796869902285	0.500803250277349	Distal Intergenic	17	73164977	73196593	31617	1	6752	ENST00000580671.1	-29456	ENSG00000180616	SSTR2	somatostatin receptor 2
264	chr3	134344702	134344998	297	*	1.35490222343983	0.410893836648339	0.647909316973076	Distal Intergenic	3	134356185	134366841	10657	2	51421	ENST00000506326.1	21843	ENSG00000114019	AMOTL2	angiomotin like 2
265	chr1	11401830	11402246	417	*	3.803791950373	1.54419339216951e-05	0.00273972690647164	Distal Intergenic	1	11479155	11537551	58397	1	57540	ENST00000294484.7	-76909	ENSG00000204624	DISP3	dispatched RND transporter family member 3
266	chr1	240142458	240142774	317	*	-2.81890437137307	0.00265896093410209	0.0290641867274492	Exon (ENST00000451892.1/ENST00000451892.1, exon 1 of 1)	1	240123182	240475168	351987	1	56776	ENST00000681824.1	19276	ENSG00000155816	FMN2	formin 2
267	chr3	44497934	44498303	370	*	-5.69633979220727	0.383744878755156	0.63747647142232	3' UTR	3	44491880	44502593	10714	2	285346	ENST00000710690.1	4290	ENSG00000178917	ZNF852	zinc finger protein 852
268	chr3	130496634	130497021	388	*	0.711723923697641	0.408340003756183	0.647028991168997	Distal Intergenic	3	130517177	130677042	159866	1	131873	ENST00000358511.11	-20156	ENSG00000206384	COL6A6	collagen type VI alpha 6 chain
269	chr5	42830866	42831284	419	*	-5.55289902845732	0.484217194812475	0.670767397226271	Intron (ENST00000653383.1/ENST00000653383.1, intron 1 of 2)	5	42800131	42825896	25766	2	6414	ENST00000506577.5	-4970	ENSG00000250722	SELENOP	selenoprotein P
270	chr5	112054217	112054647	431	*	0.266788611007517	0.503654455687124	0.67842020597038	Distal Intergenic	5	111730691	111997464	266774	2	9315	ENST00000450761.6	-56753	ENSG00000134986	NREP	neuronal regeneration related protein
271	chr6	79408751	79409132	382	*	-5.12655598605753	0.551739508430853	0.689387437615572	Distal Intergenic	6	79420172	79482688	62517	1	100506851	ENST00000653689.1	-11040	NA	LOC100506851	uncharacterized LOC100506851
272	chr7	47623946	47624261	316	*	0.659207095131811	0.614642571417306	0.724361408482353	Promoter (1-2kb)	7	47622295	47623892	1598	1	101929086	ENST00000664691.1	1651	ENSG00000236078	LINC01447	long intergenic non-protein coding RNA 1447
273	chr3	106822569	106822885	317	*	-5.82225111436555	0.396537295639244	0.639307516447545	Intron (ENST00000660862.1/100302640, intron 8 of 9)	3	106684388	106691320	6933	2	105374029	ENST00000664978.1	-131249	NA	LOC105374029	uncharacterized LOC105374029
274	chr16	12144595	12144916	322	*	-2.50384206098554	0.14127098614357	0.4194138734308	Intron (ENST00000566228.6/92017, intron 13 of 20)	16	12129697	12527397	397701	1	92017	ENST00000564791.5	14898	ENSG00000048471	SNX29	sorting nexin 29
275	chr10	71536013	71536304	292	*	4.04053851462051	0.0062822140178877	0.0520024730365783	Intron (ENST00000224721.12/64072, intron 6 of 69)	10	71551031	71553693	2663	2	105378355	ENST00000689198.1	17389	ENSG00000289362	LOC105378355	uncharacterized LOC105378355
276	chr14	73840659	73841025	367	*	-1.24228666889356	0.0948112782374903	0.329842406869827	Distal Intergenic	14	73822559	73830135	7577	2	100506498	ENST00000555539.1	-10524	ENSG00000258586	LINC02274	long intergenic non-protein coding RNA 2274
277	chr15	74563616	74563924	309	*	-0.573846577502217	0.125503977823252	0.391599929370584	Intron (ENST00000622429.1/10620, intron 2 of 8)	15	74544350	74591408	47059	1	10620	ENST00000566147.1	19266	ENSG00000179361	ARID3B	AT-rich interaction domain 3B
278	chr17	32359284	32359630	347	*	-0.751976988508434	0.179611933609315	0.477630635054512	Promoter (1-2kb)	17	32360751	32380373	19623	1	7756	ENST00000581531.5	-1121	ENSG00000010244	ZNF207	zinc finger protein 207
279	chr19	25357392	25357674	283	*	-6.20156502424596	0.232195920319232	0.538090507977626	Distal Intergenic	19	24162735	24163484	750	2	100101266	ENST00000699287.1	-1193908	ENSG00000268442	HAVCR1P1	hepatitis A virus cellular receptor 1 pseudogene 1
280	chr2	72829850	72830189	340	*	-0.562642794270012	0.271455880001034	0.573673685738657	Distal Intergenic	2	72461476	72826041	364566	2	23233	ENST00000410104.1	-3809	ENSG00000144036	EXOC6B	exocyst complex component 6B
281	chr9	129104760	129105110	351	*	0.129345466036736	0.914815501734813	0.945639848395293	Intron (ENST00000680523.1/1384, intron 2 of 12)	9	129094806	129108458	13653	2	1384	ENST00000679716.1	3348	ENSG00000095321	CRAT	carnitine O-acetyltransferase
282	chr9	132269694	132269995	302	*	-0.0596967991309274	0.919348723796291	0.948779518008011	Exon (ENST00000477049.1/23064, exon 3 of 5)	9	132261356	132275382	14027	2	23064	ENST00000477049.1	5387	ENSG00000107290	SETX	senataxin
283	chr1	167306873	167307189	317	*	-1.58306729286438	0.000797215148194173	0.0129399808510354	Intron (ENST00000559038.5/5451, intron 3 of 4)	1	167329044	167427345	98302	1	5451	ENST00000367862.9	-21855	ENSG00000143190	POU2F1	POU class 2 homeobox 1
284	chr2	190081896	190082232	337	*	-5.56446957481944	0.304450266193241	0.596531506723167	Intron (ENST00000495546.1/84281, intron 2 of 2)	2	190089541	190199827	110287	1	84281	ENST00000490033.5	-7309	ENSG00000187699	C2orf88	chromosome 2 open reading frame 88
285	chr21	24845352	24845835	484	*	-6.14769715740423	0.346807160916411	0.620499540722538	Intron (ENST00000441009.1/339622, intron 2 of 3)	21	24840572	24853301	12730	1	339622	ENST00000659370.1	4780	ENSG00000226983	LINC01692	long intergenic non-protein coding RNA 1692
286	chrX	65701676	65702022	347	*	-0.0636417503588363	0.964010742191304	0.977115238675085	Intron (ENST00000609672.5/4478, intron 1 of 3)	23	65727341	65729635	2295	1	4478	ENST00000697141.1	-25319	ENSG00000147065	MSN	moesin
287	chr3	65721102	65721400	299	*	-5.62799879630087	0.39469952792512	0.639307516447545	Intron (ENST00000330909.12/9223, intron 1 of 24)	3	65354231	65622090	267860	2	9223	ENST00000621418.4	-99012	ENSG00000151276	MAGI1	membrane associated guanylate kinase, WW and PDZ domain containing 1
288	chr3	72036264	72036594	331	*	-0.386439585299615	0.395033674783258	0.639307516447545	Promoter (<=1kb)	3	72035756	72037530	1775	2	285286	ENST00000660632.1	936	ENSG00000241163	LINC00877	long intergenic non-protein coding RNA 877
289	chr10	33487294	33487613	320	*	-1.21026199068104	0.00446745455576133	0.0411987921197247	Distal Intergenic	10	33578931	33600040	21110	2	105376490	ENST00000457848.1	112427	NA	LINC02628	long intergenic non-protein coding RNA 2628
290	chr13	101624023	101624486	464	*	-7.10338760471948	0.0736254802493308	0.279647714047421	Intron (ENST00000618057.4/9358, intron 6 of 9)	13	101598146	101692944	94799	1	9358	ENST00000474233.1	25877	ENSG00000198542	ITGBL1	integrin subunit beta like 1
291	chr15	69180960	69181342	383	*	-6.71027846430718	0.123334492083239	0.387965069548842	Intron (ENST00000559798.2/26035, intron 1 of 2)	15	69160635	69272207	111573	1	26035	ENST00000261858.7	20325	ENSG00000138604	GLCE	glucuronic acid epimerase
292	chr2	99859159	99859501	343	*	-5.76804283378487	0.277925361923485	0.577280841668944	Intron (ENST00000409236.6/3899, intron 5 of 22)	2	99825495	100006775	181281	2	3899	ENST00000673529.1	147274	ENSG00000144218	AFF3	ALF transcription elongation factor 3
293	chr2	198997952	198998262	311	*	-5.70124392222855	0.307777935034228	0.597911113075322	Intron (ENST00000456031.1/ENST00000456031.1, intron 2 of 2)	2	198553195	198772356	219162	2	105373831	ENST00000440609.1	-225596	NA	LOC105373831	uncharacterized LOC105373831
294	chr9	138073079	138073573	495	*	-0.0358969871534448	0.925319471929145	0.95229515392162	Promoter (2-3kb)	9	138075869	138105778	29910	1	774	ENST00000413253.1	-2296	ENSG00000148408	CACNA1B	calcium voltage-gated channel subunit alpha1 B
295	chr7	41822848	41823183	336	*	0.272776691716382	0.606231322616578	0.716883612976377	Distal Intergenic	7	41689590	41705834	16245	2	3624	ENST00000638023.1	-117014	ENSG00000122641	INHBA	inhibin subunit beta A
296	chr1	67665542	67666041	500	*	7.47336260754807	0.000128950252264264	0.00392529796214428	Distal Intergenic	1	67685201	67687986	2786	1	1647	ENST00000370985.4	-19160	ENSG00000116717	GADD45A	growth arrest and DNA damage inducible alpha
297	chr10	58247325	58247710	386	*	-1.67134756124133	0.00566059779876692	0.0488617584108657	Intron (ENST00000373935.4/253430, intron 1 of 5)	10	58191517	58267894	76378	2	253430	ENST00000373935.4	20184	ENSG00000151151	IPMK	inositol polyphosphate multikinase
298	chr10	100135885	100136190	306	*	-3.25524122646585	0.00849970577912569	0.0641094163862691	Intron (ENST00000636357.1/ENST00000636357.1, intron 1 of 6)	10	100150094	100186029	35936	2	10613	ENST00000421367.7	49839	ENSG00000107566	ERLIN1	ER lipid raft associated 1
299	chr11	5524666	5524983	318	*	-2.47628311317706	0.0122410455869141	0.0828983406037598	Promoter (<=1kb)	11	5518441	5524955	6515	2	101927763	ENST00000411807.2	0	NA	OLFM5P	olfactomedin family member 5, pseudogene
300	chr17	63929560	63929838	279	*	-0.860237570428857	0.193577752147562	0.49556678428323	Promoter (<=1kb)	17	63928768	63930514	1747	2	974	ENST00000559358.1	676	ENSG00000007312	CD79B	CD79b molecule
301	chr19	50743524	50743916	393	*	-6.29066699973182	0.242090625032603	0.546988520796196	Distal Intergenic	19	50723523	50725469	1947	1	6320	ENST00000599973.1	20001	ENSG00000105472	CLEC11A	C-type lectin domain containing 11A
302	chr2	21027033	21027521	489	*	-1.21569325752532	0.251882038983895	0.557355728825332	Intron (ENST00000233242.5/338, intron 14 of 28)	2	21024170	21043962	19793	2	338	ENST00000399256.4	16441	ENSG00000084674	APOB	apolipoprotein B
303	chr3	159277603	159278027	425	*	-5.48056855869932	0.418637651678826	0.647909316973076	Intron (ENST00000639147.2/100505385, intron 3 of 3)	3	159273755	159897350	623596	1	29970	ENST00000527095.7	3848	ENSG00000151967	SCHIP1	schwannomin interacting protein 1
304	chr6	105744717	105745146	430	*	-0.203812371784149	0.558404810243162	0.694636122326482	Intron (ENST00000644129.1/105377923, intron 3 of 3)	6	105612667	105632296	19630	2	105377922	ENST00000654953.1	-112421	NA	LINC02836	long intergenic non-protein coding RNA 2836
305	chr6	131923818	131924109	292	*	0.193225588334549	0.576041660232503	0.698635229571944	Exon (ENST00000706350.1/122152366, exon 2 of 3)	6	131904131	132077657	173527	1	122152366	ENST00000706354.1	19687	NA	CCN2-AS1	CCN2 antisense RNA 1
306	chr7	96254223	96254574	352	*	-1.40855587824962	0.644690711703251	0.748916660307014	Intron (ENST00000265631.10/10165, intron 3 of 17)	7	96219662	96219756	95	2	693176	ENST00000385290.1	-34467	ENSG00000208025	MIR591	microRNA 591
307	chr8	54223834	54224181	348	*	0.2204129701262	0.743109370801297	0.828122957959871	Distal Intergenic	8	54136508	54147858	11351	1	29088	ENST00000522521.2	87326	ENSG00000137547	MRPL15	mitochondrial ribosomal protein L15
308	chr8	105801401	105801821	421	*	-0.496799813841189	0.793793409989465	0.866271129411398	Promoter (2-3kb)	8	105546089	105798409	252321	2	105375696	ENST00000647695.1	-2992	NA	LOC105375696	uncharacterized LOC105375696
309	chr3	188839882	188840198	317	*	-5.8803557466338	0.43080798561984	0.655328993884108	Intron (ENST00000414139.6/4026, intron 8 of 10)	3	188758007	188876879	118873	1	4026	ENST00000459897.2	81875	ENSG00000145012	LPP	LIM domain containing preferred translocation partner in lipoma
310	chr6	117399860	117400245	386	*	-5.02349361600066	0.567455127701163	0.698635229571944	Intron (ENST00000368507.8/6098, intron 7 of 43)	6	117288300	117425855	137556	2	6098	ENST00000368508.7	25610	ENSG00000047936	ROS1	ROS proto-oncogene 1, receptor tyrosine kinase
311	chr9	19103500	19103941	442	*	-0.142811336771357	0.847671862746654	0.902545907776833	Promoter (<=1kb)	9	19053141	19102904	49764	2	54801	ENST00000380502.8	-596	ENSG00000147874	HAUS6	HAUS augmin like complex subunit 6
312	chr2	32710111	32710407	297	*	-5.89000101667857	0.257462436837249	0.561727846037134	Intron (ENST00000317907.9/55622, intron 10 of 19)	2	32736785	32787149	50365	1	55622	ENST00000433416.5	-26378	ENSG00000018699	TTC27	tetratricopeptide repeat domain 27
313	chr2	113665434	113665796	363	*	1.07910414458573	0.282780630529895	0.580707748557639	Distal Intergenic	2	113640408	113643389	2982	1	11159	ENST00000486403.1	25026	ENSG00000144134	RABL2A	RAB, member of RAS oncogene family like 2A
314	chr4	13333237	13333574	338	*	-5.55454743362816	0.439418538608396	0.65795630936916	Exon (ENST00000602906.1/ENST00000602906.1, exon 1 of 4)	4	13368501	13381594	13094	2	9364	ENST00000504644.1	48020	ENSG00000157869	RAB28	RAB28, member RAS oncogene family
315	chr5	110570945	110571877	933	*	-0.615073535214713	0.501866021855587	0.676419336439938	Intron (ENST00000508571.6/642987, intron 4 of 5)	5	110329727	110625597	295871	2	642987	ENST00000508571.6	53720	ENSG00000186952	TMEM232	transmembrane protein 232
316	chr1	217881189	217881544	356	*	-7.44802019260957	0.0018260806110849	0.0224726714719602	Distal Intergenic	1	217892900	217920804	27905	1	100885798	ENST00000431637.2	-11356	ENSG00000231814	LINC00210	long intergenic non-protein coding RNA 210
317	chr9	127887571	127887980	410	*	-0.383293016011865	0.91234755511608	0.943869994296457	Promoter (1-2kb)	9	127872826	127885589	12764	2	123987602	ENST00000642314.1	-1982	NA	ST6GALNAC4-ST6GALNAC6-AK1	ST6GALNAC4-ST6GALNAC6-AK1 readthrough
318	chrX	12952210	12952505	296	*	0.184829408728229	0.938146765159754	0.95990415171957	Distal Intergenic	23	12975110	12977223	2114	1	7114	ENST00000451311.7	-22605	ENSG00000205542	TMSB4X	thymosin beta 4 X-linked
319	chr15	59412759	59413051	293	*	-7.39435967430086	0.118568081378938	0.378889761979777	Intron (ENST00000558348.5/145773, intron 2 of 4)	15	59438186	59523555	85370	1	145773	ENST00000288228.10	-25135	ENSG00000157470	FAM81A	family with sequence similarity 81 member A
320	chr2	239821010	239821305	296	*	-6.09996813852497	0.322442508949648	0.606238584460566	Intron (ENST00000650712.1/ENST00000650712.1, intron 2 of 2)	2	239790842	239800793	9952	1	150935	ENST00000650925.1	30168	NA	LOC150935	uncharacterized LOC150935
321	chr6	133787174	133787634	461	*	0.272079214623682	0.578065124300399	0.698635229571944	Intron (ENST00000607033.5/100507308, intron 2 of 8)	6	133537174	133767608	230435	2	100507308	ENST00000606292.5	-19566	ENSG00000227954	TARID	TCF21 antisense RNA inducing promoter demethylation
322	chr12	4987733	4988110	378	*	1.6160089298274	0.0292480268686844	0.150869823199794	Intron (ENST00000640877.1/100507560, intron 2 of 8)	12	4978870	5025590	46721	1	100507560	ENST00000639005.1	8863	NA	LOC100507560	uncharacterized LOC100507560
323	chr17	44717279	44717617	339	*	-6.25072190974749	0.185536713240197	0.48525886619784	Intron (ENST00000393547.6/80174, intron 2 of 14)	17	44708862	44731422	22561	1	80174	ENST00000532789.1	8417	ENSG00000161692	DBF4B	DBF4B-CDC7 kinase regulatory subunit
324	chr2	102059692	102060056	365	*	-1.76774634886282	0.278856156297143	0.578572546799719	Distal Intergenic	2	102064544	102164953	100410	1	3554	ENST00000452403.5	-4488	ENSG00000115594	IL1R1	interleukin 1 receptor type 1
325	chr5	180128885	180129205	321	*	-5.02519893077881	0.524404795365088	0.680434354075127	Intron (ENST00000361132.9/255426, intron 4 of 13)	5	180118832	180135312	16481	2	255426	ENST00000519883.1	6107	ENSG00000146090	RASGEF1C	RasGEF domain family member 1C
326	chr3	135642826	135643170	345	*	0.475997287184571	0.411479137816709	0.647909316973076	Distal Intergenic	3	135377924	135439888	61965	2	105374122	ENST00000473001.2	-202938	NA	LOC105374122	uncharacterized LOC105374122
327	chr7	27516146	27516445	300	*	-0.290081415964732	0.590547035497165	0.703644945103124	Distal Intergenic	7	27617474	27627496	10023	1	790953	ENST00000665298.1	-101029	NA	TSL	testis-expressed, seven-twelve, leukemia
328	chr8	91314093	91314388	296	*	-0.498388324005538	0.772538879727095	0.849596684414046	Intron (ENST00000522181.5/115111, intron 5 of 18)	8	91295624	91340658	45035	1	115111	ENST00000520818.5	18469	ENSG00000147606	SLC26A7	solute carrier family 26 member 7
329	chr10	78069138	78069476	339	*	-7.11309304486436	0.00691635613634366	0.0556927979209624	Exon (ENST00000417003.2/ENST00000417003.2, exon 1 of 1)	10	78035566	78040697	5132	1	6229	ENST00000645195.1	33572	ENSG00000138326	RPS24	ribosomal protein S24
330	chr12	108139234	108139691	458	*	-0.768232939033377	0.0490338598442171	0.213424384670203	Intron (ENST00000547525.6/9671, intron 1 of 8)	12	108131781	108195583	63803	1	9671	ENST00000551734.1	7453	ENSG00000075035	WSCD2	WSC domain containing 2
331	chr14	64173211	64173650	440	*	-6.42877099531525	0.0904939926589186	0.319954604606415	Intron (ENST00000358025.7/23224, intron 94 of 115)	14	64166786	64168899	2114	1	23224	ENST00000556342.1	6425	ENSG00000054654	SYNE2	spectrin repeat containing nuclear envelope protein 2
332	chr21	41471622	41471991	370	*	-5.55950169732599	0.353242484357195	0.622273376492597	Promoter (2-3kb)	21	41467766	41468837	1072	2	7113	ENST00000469395.1	-2785	ENSG00000184012	TMPRSS2	transmembrane serine protease 2
333	chr3	172364200	172364544	345	*	-0.667450611737824	0.422234330781584	0.650516099788658	Intron (ENST00000415807.7/64778, intron 23 of 25)	3	172345895	172352878	6984	1	64778	ENST00000490832.1	18305	ENSG00000075420	FNDC3B	fibronectin type III domain containing 3B
334	chr6	84773997	84774297	301	*	-5.12655598605753	0.551739508430853	0.689387437615572	Distal Intergenic	6	84769010	84770219	1210	1	124901353	ENST00000660317.1	4987	NA	LOC124901353	uncharacterized LOC124901353
335	chr6	153850530	153850966	437	*	-4.91239343089777	0.584181467510654	0.698635229571944	Distal Intergenic	6	154010496	154089879	79384	1	4988	ENST00000520282.5	-159530	ENSG00000112038	OPRM1	opioid receptor mu 1
336	chr7	138224667	138225073	407	*	-0.699376478236314	0.680284580213179	0.777531862472729	Distal Intergenic	7	138187998	138188129	132	2	124900243	ENST00000364595.1	-36538	ENSG00000201465	LOC124900243	small nucleolar RNA SNORA51
337	chr8	100755459	100755790	332	*	0.0766113392355968	0.787321230010154	0.861696881122797	Distal Intergenic	8	100702795	100722762	19968	2	26986	ENST00000522720.2	-32697	ENSG00000070756	PABPC1	poly(A) binding protein cytoplasmic 1
338	chr1	21423934	21424235	302	*	3.02014925211041	3.20622688090902e-05	0.00310925430977723	Distal Intergenic	1	21411460	21413293	1834	2	105376832	ENST00000443127.1	-10641	NA	LOC105376832	uncharacterized LOC105376832
339	chr1	205448316	205448719	404	*	3.33934899485667	0.00146245560517368	0.0193549515469304	Promoter (<=1kb)	1	205448302	205448398	97	2	442891	ENST00000362189.3	0	ENSG00000199059	MIR135B	microRNA 135b
340	chr13	19973235	19973715	481	*	1.37252135084601	0.0570814992433474	0.236477393640145	Intron (ENST00000382881.7/7750, intron 2 of 7)	13	19959859	20003092	43234	1	7750	ENST00000620447.1	13376	ENSG00000121741	ZMYM2	zinc finger MYM-type containing 2
341	chr16	85546744	85547130	387	*	-7.4103827346668	0.163072340935134	0.453476281117593	Intron (ENST00000637419.1/23199, intron 2 of 2)	16	85555967	85654346	98380	1	23199	ENST00000635906.1	-8837	ENSG00000131149	GSE1	Gse1 coiled-coil protein
342	chr3	5797876	5798210	335	*	-1.6740250299474	0.369356261683106	0.630346147426476	Distal Intergenic	3	5962842	6124120	161279	1	102723596	ENST00000425894.1	-164632	NA	LOC102723596	uncharacterized LOC102723596
343	chr4	182430586	182430875	290	*	-5.62471864818097	0.472513774126229	0.666119292409783	Intron (ENST00000511685.6/55714, intron 3 of 27)	4	182448999	182628875	179877	1	55714	ENST00000510504.1	-18124	ENSG00000218336	TENM3	teneurin transmembrane protein 3
344	chr6	170046072	170046402	331	*	-4.91239343089777	0.584181467510654	0.698635229571944	Distal Intergenic	6	170147195	170150941	3747	1	101929614	ENST00000687232.1	-100793	ENSG00000289623	LOC101929614	proline-rich receptor-like protein kinase PERK10
345	chr8	83507499	83507897	399	*	0.281452420818948	0.768251187662769	0.847551616495133	Distal Intergenic	8	83403758	83408900	5143	1	103352670	ENST00000522365.1	103741	ENSG00000253898	LINC01419	long intergenic non-protein coding RNA 1419
346	chrX	18488872	18489182	311	*	-0.1304844054509	0.942199871769871	0.962603665154592	Intron (ENST00000379996.7/6792, intron 1 of 20)	23	18497318	18506973	9656	1	6792	ENST00000636046.1	-8136	ENSG00000008086	CDKL5	cyclin dependent kinase like 5
347	chr2	34342297	34342790	494	*	-5.89000101667857	0.257462436837249	0.561727846037134	Intron (ENST00000650021.1/104355288, intron 3 of 6)	2	34189813	34722833	533021	1	104355288	ENST00000650021.1	152484	ENSG00000228262	LINC01320	long intergenic non-protein coding RNA 1320
348	chr1	101458715	101459167	453	*	5.68898545778079	0.000280089303933594	0.00636061994252325	Distal Intergenic	1	101350049	101390303	40255	1	104355286	ENST00000444327.1	108666	ENSG00000231671	LINC01307	long intergenic non-protein coding RNA 1307
349	chr1	196758888	196759178	291	*	1.8538436984819	0.00121449576572418	0.0168606930777902	Intron (ENST00000696032.1/3075, intron 22 of 26)	1	196744751	196747616	2866	1	3075	ENST00000695990.1	14137	ENSG00000000971	CFH	complement factor H
350	chr10	95530494	95530791	298	*	-6.94342764814119	0.00817107773288141	0.0625654263897171	Intron (ENST00000371227.8/10580, intron 1 of 31)	10	95314737	95561355	246619	2	10580	ENST00000607232.5	30564	ENSG00000095637	SORBS1	sorbin and SH3 domain containing 1
351	chr14	19739427	19739808	382	*	-0.700233718235267	0.0780151222077536	0.29092819187605	Intron (ENST00000557414.1/390429, intron 2 of 4)	14	19743571	19749469	5899	1	441669	ENST00000642117.2	-3763	ENSG00000182652	OR4Q3	olfactory receptor family 4 subfamily Q member 3
352	chr15	63827661	63827972	312	*	-6.26006737794377	0.120089752907625	0.381283870970654	Intron (ENST00000443617.7/8925, intron 1 of 77)	15	63775564	63833885	58322	2	8925	ENST00000560316.1	5913	ENSG00000103657	HERC1	HECT and RLD domain containing E3 ubiquitin protein ligase family member 1
353	chr17	61789389	61789704	316	*	-6.20468705131677	0.192610992217257	0.494130386985813	Intron (ENST00000682755.1/83990, intron 8 of 17)	17	61681480	61784637	103158	2	83990	ENST00000682073.1	-4752	ENSG00000136492	BRIP1	BRCA1 interacting DNA helicase 1
354	chr2	25223385	25223801	417	*	-1.87750675105445	0.253583178826559	0.559272666227842	Distal Intergenic	2	25236974	25242015	5042	2	1788	ENST00000466601.5	18214	ENSG00000119772	DNMT3A	DNA methyltransferase 3 alpha
355	chr2	56188474	56188895	422	*	-1.3089296077333	0.266370653964789	0.56965273217826	Promoter (2-3kb)	2	56173549	56185870	12322	2	100129434	ENST00000668950.1	-2604	ENSG00000233251	LOC100129434	uncharacterized LOC100129434
356	chr2	76676298	76676682	385	*	-6.24451482734958	0.274009662756828	0.576719549748469	Distal Intergenic	2	76985965	77009791	23827	1	101927907	ENST00000445178.1	-309283	ENSG00000234653	LRRTM4-AS1	LRRTM4 antisense RNA 1
357	chr3	14244955	14245426	472	*	-5.76153692665797	0.373407536605163	0.632224784698783	Distal Intergenic	3	14178817	14201122	22306	1	27258	ENST00000306024.4	66138	ENSG00000170860	LSM3	LSM3 homolog, U6 small nuclear RNA and mRNA degradation associated
358	chr3	72372131	72372469	339	*	-5.41914181708088	0.395592967684282	0.639307516447545	3' UTR	3	72376950	72379197	2248	2	23429	ENST00000676841.1	6728	ENSG00000163602	RYBP	RING1 and YY1 binding protein
359	chr3	150629490	150629776	287	*	-0.552270998705486	0.417946071258566	0.647909316973076	Promoter (2-3kb)	3	150626911	150627990	1080	1	51714	ENST00000466234.1	2579	ENSG00000198843	SELENOT	selenoprotein T
360	chr3	160046265	160046590	326	*	-5.48056855869932	0.418637651678826	0.647909316973076	Intron (ENST00000497452.5/101928376, intron 3 of 9)	3	159909382	160039275	129894	2	101928376	ENST00000642756.1	-6990	ENSG00000244040	IL12A-AS1	IL12A antisense RNA 1
361	chr4	1217147	1217489	343	*	-5.22772348609243	0.434330153686653	0.655628195038836	Promoter (<=1kb)	4	1213991	1216407	2417	2	1487	ENST00000511907.1	-740	ENSG00000159692	CTBP1	C-terminal binding protein 1
362	chr5	96142549	96142877	329	*	-5.47725184169753	0.496470915065616	0.671590251674632	Intron (ENST00000502645.2/101929710, intron 1 of 4)	5	96165522	96172063	6542	2	105379675	ENST00000693347.1	29186	NA	LOC105379675	uncharacterized LOC105379675
363	chr6	29843996	29844469	474	*	-0.87833359016763	0.541237442002653	0.689387437615572	Distal Intergenic	6	29827845	29831125	3281	1	3135	ENST00000478519.5	16151	ENSG00000204632	HLA-G	major histocompatibility complex, class I, G
364	chr7	93643139	93643603	465	*	-0.958120113069138	0.642902380379985	0.747471354555558	Intron (ENST00000455502.5/2792, intron 1 of 3)	7	93591573	93911075	319503	1	2792	ENST00000455502.5	51566	ENSG00000127928	GNGT1	G protein subunit gamma transducin 1
365	chr8	81760238	81760698	461	*	-0.786938796722438	0.767542174170222	0.847119520473174	Distal Intergenic	8	81714440	81732903	18464	2	79752	ENST00000517353.5	-27335	ENSG00000104231	ZFAND1	zinc finger AN1-type containing 1
366	chr8	139713401	139713839	439	*	-0.0642647788152137	0.825635488917615	0.886977373405147	Distal Intergenic	8	139617121	139704109	86989	2	51305	ENST00000648164.1	-9292	ENSG00000169427	KCNK9	potassium two pore domain channel subfamily K member 9
367	chr9	137557486	137557917	432	*	0.0395177999929863	0.924315550705426	0.951514959260709	Intron (ENST00000277540.7/92715, intron 8 of 8)	9	137551879	137552555	677	1	64975	ENST00000371443.6	5607	ENSG00000182154	MRPL41	mitochondrial ribosomal protein L41
368	chr1	234965765	234966080	316	*	-7.31566680228536	0.00251520550844436	0.0281324409200438	Promoter (1-2kb)	1	234959657	234964350	4694	2	101927851	ENST00000666699.1	-1415	ENSG00000238005	LNCATV	lncRNA negative regulator of antiviral signaling
369	chr3	157374833	157375191	359	*	-5.48056855869932	0.418637651678826	0.647909316973076	Intron (ENST00000487238.5/101928236, intron 2 of 2)	3	157363692	157381673	17982	2	79674	ENST00000488772.1	6482	ENSG00000197415	VEPH1	ventricular zone expressed PH domain containing 1
370	chr14	99380927	99381359	433	*	2.2450366181763	0.101591419301001	0.344572835881301	Distal Intergenic	14	99398732	99413250	14519	2	84193	ENST00000489770.1	31891	ENSG00000183576	SETD3	SET domain containing 3, actin N3(tau)-histidine methyltransferase
371	chr2	215824423	215824812	390	*	-0.798524217467869	0.312765551042131	0.601137082771357	Promoter (2-3kb)	2	215743744	215827367	83624	2	646324	ENST00000413563.6	2555	ENSG00000235770	LINC00607	long intergenic non-protein coding RNA 607
372	chr5	3572603	3572932	330	*	-0.333948403183138	0.472747959950824	0.666119292409783	Distal Intergenic	5	3595832	3601403	5572	1	79192	ENST00000302006.4	-22900	ENSG00000170549	IRX1	iroquois homeobox 1
373	chr1	101145325	101145626	302	*	5.68898545778079	0.000280089303933594	0.00636061994252325	Distal Intergenic	1	101150560	101167228	16669	1	101928334	ENST00000702238.1	-4934	ENSG00000289355	LOC101928334	uncharacterized LOC101928334
374	chr1	213943379	213943856	478	*	1.4090658546263	0.00173706660521143	0.0217874459059355	Intron (ENST00000433082.6/100505832, intron 2 of 5)	1	213832541	213937423	104883	2	100505832	ENST00000600591.5	-5956	ENSG00000230461	PROX1-AS1	PROX1 antisense RNA 1
375	chr10	34214528	34214857	330	*	-3.14996270973377	0.00452847719852273	0.0416111335301888	Intron (ENST00000545260.5/56288, intron 20 of 22)	10	34269787	34336320	66534	2	56288	ENST00000466092.1	121463	ENSG00000148498	PARD3	par-3 family cell polarity regulator
376	chr11	93516785	93517113	329	*	-1.10284842512403	0.021658320565875	0.122770793774974	Intron (ENST00000298966.7/56935, intron 1 of 2)	11	93479034	93523367	44334	2	56935	ENST00000529714.5	6254	ENSG00000166002	SMCO4	single-pass membrane protein with coiled-coil domains 4
377	chr15	76061943	76062420	478	*	2.03537367427451	0.126534205586329	0.393672018023163	Promoter (1-2kb)	15	76059985	76229121	169137	1	123591	ENST00000561302.6	1958	ENSG00000169758	TMEM266	transmembrane protein 266
378	chr17	49660365	49660707	343	*	-6.49618064974732	0.187390291523074	0.486984378394142	Intron (ENST00000504102.6/8405, intron 1 of 9)	17	49599624	49668051	68428	2	8405	ENST00000659760.1	7344	ENSG00000121067	SPOP	speckle type BTB/POZ protein
379	chr2	154914044	154914522	479	*	-6.10154127794673	0.294299657401379	0.590482096681201	Distal Intergenic	2	154964308	154969101	4794	2	105373696	ENST00000442706.2	54579	ENSG00000230991	LOC105373696	uncharacterized LOC105373696
380	chr2	217673135	217673455	321	*	-0.681972404874766	0.313542634605096	0.602259110007892	Intron (ENST00000676082.1/729582, intron 1 of 9)	2	217284057	217624581	340525	2	729582	ENST00000663562.1	-48554	ENSG00000231672	DIRC3	disrupted in renal carcinoma 3
381	chr3	7097164	7097478	315	*	-0.605904523288097	0.369829555806909	0.630346147426476	Intron (ENST00000443259.1/2917, intron 4 of 4)	3	7146452	7738774	592323	1	2917	ENST00000706912.1	-48974	ENSG00000196277	GRM7	glutamate metabotropic receptor 7
382	chr3	115997370	115997648	279	*	-5.40235406491163	0.4040060007519	0.644747191095603	Intron (ENST00000490035.7/4045, intron 3 of 6)	3	115841887	116051252	209366	2	4045	ENST00000498645.1	53604	ENSG00000185565	LSAMP	limbic system associated membrane protein
383	chr3	158163453	158163790	338	*	-5.48056855869932	0.418637651678826	0.647909316973076	Intron (ENST00000480820.5/51319, intron 3 of 9)	3	158203138	158303575	100438	1	51319	ENST00000496268.1	-39348	ENSG00000174891	RSRC1	arginine and serine rich coiled-coil 1
384	chr6	34941957	34942231	275	*	-1.2348785922031	0.547108346982829	0.689387437615572	Intron (ENST00000360359.5/23294, intron 1 of 23)	6	34889314	34989316	100003	1	23294	ENST00000650178.1	52643	ENSG00000064999	ANKS1A	ankyrin repeat and sterile alpha motif domain containing 1A
385	chr6	164455551	164455825	275	*	-4.91239343089777	0.584181467510654	0.698635229571944	Distal Intergenic	6	164792829	164813983	21155	2	105378111	ENST00000664420.1	358158	NA	MEAT6	melanoma-associated transcript 6
386	chr10	99687080	99687374	295	*	-6.94628470663963	0.0084435671127245	0.0637979753621987	Intron (ENST00000370489.5/57089, intron 6 of 12)	10	99698666	99702674	4009	1	57089	ENST00000472998.1	-11292	ENSG00000198018	ENTPD7	ectonucleoside triphosphate diphosphohydrolase 7
387	chr15	89614466	89614761	296	*	-6.25694756745362	0.132525722916314	0.404779862319269	Intron (ENST00000268138.12/90381, intron 15 of 21)	15	89625400	89631056	5657	1	90381	ENST00000561095.1	-10639	ENSG00000140534	TICRR	TOPBP1 interacting checkpoint and replication regulator
388	chr3	143018357	143018670	314	*	0.347001875038276	0.416310016479947	0.647909316973076	Promoter (1-2kb)	3	143016892	143027270	10379	1	23350	ENST00000488587.1	1465	ENSG00000163714	U2SURP	U2 snRNP associated SURP domain containing
389	chr13	21313381	21313729	349	*	2.94226418052391	0.0573455548011309	0.236914204131399	Promoter (<=1kb)	13	21302862	21313412	10551	2	100652865	ENST00000667082.1	0	ENSG00000224429	LINC00539	long intergenic non-protein coding RNA 539
390	chr16	3710546	3710955	410	*	-7.16287187107372	0.137772234905272	0.412897122727512	Intron (ENST00000246957.10/10131, intron 1 of 17)	16	3689052	3717512	28461	2	10131	ENST00000570403.1	6557	ENSG00000126602	TRAP1	TNF receptor associated protein 1
391	chr7	4528699	4529163	465	*	-4.91239343089777	0.584181467510654	0.698635229571944	Distal Intergenic	7	4591019	4599578	8560	2	124901580	ENST00000714354.1	70415	ENSG00000293573	LOC124901580	endogenous retrovirus group K member 6 Env polyprotein
392	chr2	105112169	105112578	410	*	0.848528123318383	0.27979282089404	0.579534715468616	Distal Intergenic	2	105097052	105103036	5985	2	101927492	ENST00000661548.1	-9133	ENSG00000231851	MRPS9-AS1	MRPS9 antisense RNA 1
393	chr1	148803872	148804162	291	*	4.91805750104779	0.000501845429010451	0.00939100094811348	Distal Intergenic	1	148808140	148869771	61632	1	9659	ENST00000695765.1	-3978	ENSG00000178104	PDE4DIP	phosphodiesterase 4D interacting protein
394	chr10	514650	514994	345	*	1.4647052454797	0.00301502533010016	0.0315172803804687	Intron (ENST00000280886.12/22982, intron 1 of 36)	10	628633	631255	2623	1	101930421	ENST00000451601.2	-113639	ENSG00000225140	LOC101930421	uncharacterized LOC101930421
395	chr13	36904891	36905338	448	*	-6.81077902374636	0.0608557834193615	0.246555724011957	Intron (ENST00000379826.5/4093, intron 1 of 6)	13	36844831	36920238	75408	2	4093	ENST00000379826.5	14900	ENSG00000120693	SMAD9	SMAD family member 9
396	chr8	20238630	20239014	385	*	-0.395712537998701	0.716486604868975	0.807703270224978	Distal Intergenic	8	20249722	20255181	5460	2	11178	ENST00000522290.5	16167	ENSG00000061337	LZTS1	leucine zipper tumor suppressor 1
397	chr1	61533669	61534142	474	*	7.47336260754807	0.000128950252264264	0.00392529796214428	Distal Intergenic	1	61654194	61654908	715	1	414927	ENST00000416440.2	-120052	NA	MGC34796	sepiapterin reductase (7,8-dihydrobiopterin:NADP+ oxidoreductase) pseudogene
398	chr1	246148972	246149376	405	*	-2.00684343533682	0.00286379908088861	0.0303971068805105	Intron (ENST00000630181.2/64754, intron 5 of 11)	1	246108637	246113804	5168	1	101928089	ENST00000651181.1	40335	ENSG00000226876	SMYD3-AS1	SMYD3 antisense RNA 1
399	chr14	81174274	81174637	364	*	-0.62606541848164	0.097445544730056	0.335927343963131	Exon (ENST00000670865.1/ENST00000670865.1, exon 2 of 2)	14	81052861	81170429	117569	2	101928462	ENST00000652775.1	-3845	NA	LOC101928462	uncharacterized LOC101928462
400	chr2	39893471	39893826	356	*	-0.637215028866882	0.259305878573786	0.563645459496273	Intron (ENST00000599740.1/100128590, intron 1 of 1)	2	39917560	40043542	125983	1	100128590	ENST00000627210.2	-23734	ENSG00000227028	SLC8A1-AS1	SLC8A1 antisense RNA 1
401	chr5	120137649	120137989	341	*	0.409051016472123	0.508354359594998	0.680401333281139	Distal Intergenic	5	120464300	120687314	223015	1	51334	ENST00000407149.7	-326311	ENSG00000184838	PRR16	proline rich 16
402	chr5	151824404	151824713	310	*	-5.31268498212174	0.522754159649454	0.680434354075127	Intron (ENST00000274576.9/2741, intron 8 of 8)	5	151800760	151812785	12026	1	10146	ENST00000676715.1	23644	ENSG00000145907	G3BP1	G3BP stress granule assembly factor 1
403	chr1	46820175	46820452	278	*	4.8462160804937	9.16346428834287e-05	0.00389956562360997	Distal Intergenic	1	46817048	46819015	1968	1	1580	ENST00000497005.1	3127	ENSG00000142973	CYP4B1	cytochrome P450 family 4 subfamily B member 1
404	chr9	125087878	125088226	349	*	-0.198825401357299	0.911410703713744	0.943869994296457	Intron (ENST00000336505.11/286205, intron 2 of 17)	9	124952788	125143487	190700	2	286205	ENST00000477186.5	55261	ENSG00000173611	SCAI	suppressor of cancer cell invasion
405	chr12	58875458	58875814	357	*	-1.12391794893598	0.039196760826476	0.184172964681834	Promoter (<=1kb)	12	58873551	58874572	1022	2	121227	ENST00000550825.1	-886	ENSG00000139263	LRIG3	leucine rich repeats and immunoglobulin like domains 3
406	chr17	21515712	21516073	362	*	-0.640846496304028	0.176556728996331	0.473977404824454	Intron (ENST00000667136.1/339263, intron 2 of 6)	17	21519514	21521269	1756	1	105371589	ENST00000584594.1	-3441	NA	LOC105371589	uncharacterized LOC105371589
407	chr7	16365078	16365394	317	*	-4.91239343089777	0.584181467510654	0.698635229571944	Intron (ENST00000407010.7/729920, intron 3 of 9)	7	16091220	16420697	329478	2	729920	ENST00000676325.1	55303	ENSG00000214960	CRPPA	CDP-L-ribitol pyrophosphorylase A
408	chr7	30831806	30832116	311	*	0.322789408509846	0.593555217295528	0.7059147303527	Intron (ENST00000458257.5/100526825, intron 8 of 19)	7	30852273	30923812	71540	1	358	ENST00000509504.2	-20157	ENSG00000240583	AQP1	aquaporin 1 (Colton blood group)
409	chr8	131702607	131702969	363	*	0.157369629631356	0.818421116748162	0.882585672809641	Distal Intergenic	8	131904093	132013642	109550	1	23167	ENST00000254624.10	-201124	ENSG00000132294	EFR3A	EFR3 homolog A
410	chr1	87100346	87100838	493	*	4.36264816596811	0.000197980470920115	0.00524714522593817	Intron (ENST00000370550.10/9653, intron 5 of 6)	1	87129765	87168505	38741	1	339524	ENST00000469312.6	-28927	ENSG00000267272	LINC01140	long intergenic non-protein coding RNA 1140
411	chr10	99597470	99597833	364	*	-1.11043361727435	0.00843414970473324	0.0637805150922258	Distal Intergenic	10	99610522	99619983	9462	2	81894	ENST00000700248.1	22150	ENSG00000155287	SLC25A28	solute carrier family 25 member 28
412	chr11	11830956	11831314	359	*	-1.86691749614675	0.0127845803064366	0.0853211946032623	Distal Intergenic	11	11841423	11959323	117901	1	55031	ENST00000339865.9	-10109	ENSG00000170242	USP47	ubiquitin specific peptidase 47
413	chr11	102145867	102146226	360	*	2.72200601481599	0.0225195002314491	0.126173197794283	Intron (ENST00000282441.10/10413, intron 2 of 8)	11	102162456	102186686	24231	1	10413	ENST00000526594.1	-16230	ENSG00000137693	YAP1	Yes1 associated transcriptional regulator
414	chr11	126622625	126622949	325	*	3.42559895235555	0.0267385603627934	0.141887717645362	Intron (ENST00000525144.7/84623, intron 1 of 16)	11	126652852	126682103	29252	1	101929427	ENST00000550747.1	-29903	ENSG00000254607	LOC101929427	uncharacterized LOC101929427
415	chr13	46331159	46331498	340	*	-7.5536722637958	0.0635375140629251	0.254045046994115	Distal Intergenic	13	46343081	46345401	2321	2	80183	ENST00000675678.1	13903	ENSG00000102445	RUBCNL	rubicon like autophagy enhancer
416	chr13	46670583	46670954	372	*	-6.54566813151111	0.0636097515779915	0.254176337000563	Intron (ENST00000311191.10/23143, intron 3 of 18)	13	46679836	46692577	12742	1	23143	ENST00000463929.5	-8882	ENSG00000136141	LRCH1	leucine rich repeats and calponin homology domain containing 1
417	chr22	45897885	45898220	336	*	-5.48389144849659	0.366447073343646	0.627150313868693	Distal Intergenic	22	45876128	45891438	15311	2	107985535	ENST00000650444.1	-6447	ENSG00000235091	LOC107985535	uncharacterized LOC107985535
418	chr4	102675850	102676222	373	*	0.233297395715611	0.454157084011963	0.66205462149955	Intron (ENST00000647097.2/4126, intron 7 of 16)	4	102635906	102650838	14933	2	4126	ENST00000508141.1	-25012	ENSG00000109323	MANBA	mannosidase beta
419	chr12	13236411	13236712	302	*	-0.950741521101103	0.0311609131980662	0.157884137968564	Distal Intergenic	12	13213452	13214365	914	1	2012	ENST00000546357.1	22959	ENSG00000134531	EMP1	epithelial membrane protein 1
420	chr11	4146979	4147366	388	*	-1.08329445462236	0.0121742966640726	0.0826326472195527	Exon (ENST00000641245.1/ENST00000641245.1, exon 2 of 2)	11	4122109	4126817	4709	1	6240	ENST00000529109.1	24870	ENSG00000167325	RRM1	ribonucleotide reductase catalytic subunit M1
421	chr11	76676552	76676826	275	*	-1.00049359009578	0.019522451202471	0.114241950159035	Intron (ENST00000533588.1/ENST00000533588.1, intron 1 of 2)	11	76657527	76670747	13221	2	2615	ENST00000404995.5	-5805	ENSG00000137507	LRRC32	leucine rich repeat containing 32
422	chr15	75132322	75132677	356	*	-6.34312998323311	0.125983869005467	0.392314302817937	Distal Intergenic	15	75121536	75121666	131	2	124900369	ENST00000516913.1	-10656	ENSG00000252722	LOC124900369	small Cajal body-specific RNA 20
423	chr2	216244434	216244813	380	*	1.16541899788902	0.312799125642438	0.601137082771357	Distal Intergenic	2	216217045	216220192	3148	1	150967	ENST00000562038.1	27389	ENSG00000260804	LINC01963	long intergenic non-protein coding RNA 1963
424	chr3	108045821	108046140	320	*	0.242245825167339	0.397156255490066	0.640109897115386	3' UTR	3	108032456	108039916	7461	2	124906265	ENST00000651058.1	-5905	NA	LOC124906265	uncharacterized LOC124906265
425	chr18	13639933	13640256	324	*	-1.28097059138526	0.207087033633035	0.512215859891617	Promoter (1-2kb)	18	13641758	13645712	3955	1	753	ENST00000592991.1	-1502	ENSG00000168675	LDLRAD4	low density lipoprotein receptor class A domain containing 4
426	chr19	32758905	32759213	309	*	-0.682989238334574	0.234873347679379	0.541993875263898	Intron (ENST00000444215.6/91646, intron 8 of 27)	19	32720073	32790808	70736	1	91646	ENST00000421545.2	38832	ENSG00000173809	TDRD12	tudor domain containing 12
427	chr2	189184850	189185288	439	*	-5.56446957481944	0.304450266193241	0.596531506723167	Intron (ENST00000649966.1/1290, intron 1 of 10)	2	189031915	189179879	147965	2	1290	ENST00000618828.1	-4971	ENSG00000204262	COL5A2	collagen type V alpha 2 chain
428	chr3	3585137	3585633	497	*	0.341362577046809	0.367124507411632	0.627657505898686	Intron (ENST00000420000.6/ENST00000420000.6, intron 2 of 4)	3	3799431	3849834	50404	1	57633	ENST00000319331.4	-213798	ENSG00000175928	LRRN1	leucine rich repeat neuronal 1
429	chr3	6321904	6322299	396	*	-1.6740250299474	0.369356261683106	0.630346147426476	Intron (ENST00000435651.1/124909341, intron 1 of 2)	3	6490460	6558041	67582	1	105376944	ENST00000660158.1	-168161	ENSG00000189229	LOC105376944	uncharacterized LOC105376944
430	chr4	53052503	53052777	275	*	-5.31603921160834	0.445705149263845	0.65795630936916	Intron (ENST00000401642.8/152579, intron 5 of 8)	4	52945689	52958087	12399	1	101928658	ENST00000508813.1	106814	NA	LOC101928658	uncharacterized LOC101928658
431	chr4	150604291	150604732	442	*	-5.39901555707553	0.464497000438261	0.666119292409783	Intron (ENST00000651943.2/987, intron 37 of 56)	4	150264668	150583996	319329	2	987	ENST00000648626.1	-20295	ENSG00000198589	LRBA	LPS responsive beige-like anchor protein
432	chr6	132834416	132834718	303	*	0.37361200130701	0.576806512232199	0.698635229571944	Distal Intergenic	6	132817219	132817348	130	1	594839	ENST00000363664.1	17197	ENSG00000200534	SNORA33	small nucleolar RNA, H/ACA box 33
433	chr7	20247887	20248352	466	*	-4.91239343089777	0.584181467510654	0.698635229571944	Distal Intergenic	7	20219439	20221700	2262	1	100506098	ENST00000439446.1	28448	ENSG00000233834	GIRGL	glutamine insufficiency regulator of glutaminase lncRNA
434	chr7	143088435	143088755	321	*	0.759107667921219	0.687848931350339	0.784211804542582	Distal Intergenic	7	143062330	143063429	1100	2	89883	ENST00000496192.1	-25006	NA	OR6W1P	olfactory receptor family 6 subfamily W member 1 pseudogene
435	chrX	40833014	40833338	325	*	0.0951603259383408	0.954705668780753	0.971607605663063	Promoter (<=1kb)	23	40831844	40832562	719	2	100132831	ENST00000424288.1	-452	NA	TNIP2P1	TNIP2 pseudogene 1
436	chr1	86753894	86754387	494	*	2.46223921447499	0.00019638130270629	0.00523583274229014	Distal Intergenic	1	86734244	86738695	4452	1	51100	ENST00000602603.1	19650	ENSG00000097033	SH3GLB1	SH3 domain containing GRB2 like, endophilin B1
437	chr1	87144712	87145074	363	*	4.36264816596811	0.000197980470920115	0.00524714522593817	Intron (ENST00000370548.3/339524, intron 7 of 7)	1	87132055	87162137	30083	1	339524	ENST00000587165.1	12657	ENSG00000267272	LINC01140	long intergenic non-protein coding RNA 1140
438	chr13	34511611	34511941	331	*	-1.80615339511337	0.0603045028262599	0.244976054814421	Intron (ENST00000664334.1/105370158, intron 2 of 2)	13	34533846	34534350	505	2	100874179	ENST00000428706.1	22409	ENSG00000225179	LINC00457	long intergenic non-protein coding RNA 457
439	chr2	99442963	99443454	492	*	-5.76804283378487	0.277925361923485	0.577280841668944	Intron (ENST00000393445.7/51455, intron 4 of 22)	2	99431801	99438817	7017	2	51455	ENST00000486117.1	-4146	ENSG00000135945	REV1	REV1 DNA directed polymerase
440	chr2	174151086	174151572	487	*	-6.05047445455983	0.301641133435532	0.594453035655675	Intron (ENST00000284719.8/29789, intron 4 of 10)	2	174075409	174124315	48907	2	29789	ENST00000392560.6	-26771	ENSG00000138430	OLA1	Obg like ATPase 1
441	chr22	43478638	43478971	334	*	-5.48389144849659	0.366447073343646	0.627150313868693	Intron (ENST00000417669.6/758, intron 4 of 6)	22	43516107	43537117	21011	1	100874197	ENST00000431327.4	-37136	NA	EFCAB6-AS1	EFCAB6 antisense RNA 1
442	chr4	141777617	141777952	336	*	-5.39901555707553	0.464497000438261	0.666119292409783	Distal Intergenic	4	141721782	141727984	6203	1	3600	ENST00000509249.1	55835	ENSG00000164136	IL15	interleukin 15
443	chr6	37071357	37071744	388	*	-0.453070457555768	0.551047516416995	0.689387437615572	Distal Intergenic	6	37021542	37029069	7528	1	221472	ENST00000487920.1	49815	ENSG00000146192	FGD2	FYVE, RhoGEF and PH domain containing 2
444	chr7	85888552	85889045	494	*	-0.251084891530072	0.638781092088632	0.744448743356791	Distal Intergenic	7	85475227	85489232	14006	1	105375380	ENST00000422448.1	413325	ENSG00000225128	LINC00972	long intergenic non-protein coding RNA 972
445	chr16	25159370	25159858	489	*	-6.49919334406393	0.146656074918784	0.428549585272765	Intron (ENST00000380962.9/51451, intron 6 of 11)	16	25164598	25169545	4948	1	51451	ENST00000572761.1	-4740	ENSG00000205629	LCMT1	leucine carboxyl methyltransferase 1
446	chr2	207881122	207881439	318	*	-6.63305817543991	0.309457059343232	0.598085179104159	Intron (ENST00000427836.8/389072, intron 6 of 7)	2	207868578	207869934	1357	2	389072	ENST00000421964.3	-11188	ENSG00000178385	PLEKHM3	pleckstrin homology domain containing M3
447	chr11	116758190	116758508	319	*	3.11940050821346	0.0251088573485596	0.136249128414347	Exon (ENST00000375445.7/84811, exon 7 of 10)	11	116748170	116762836	14667	2	84811	ENST00000419189.1	4328	ENSG00000137656	BUD13	BUD13 homolog
448	chr14	65418264	65418543	280	*	-6.71320764837529	0.0910178387921854	0.320993031870632	Intron (ENST00000360689.9/2530, intron 1 of 10)	14	65413069	65458188	45120	1	2530	ENST00000556292.1	5195	ENSG00000033170	FUT8	fucosyltransferase 8
449	chr15	63128094	63128404	311	*	-0.605139658928661	0.11963931445556	0.380505711424414	Promoter (<=1kb)	15	63129359	63141346	11988	1	114294	ENST00000559782.1	-955	ENSG00000103642	LACTB	lactamase beta
450	chr16	28573384	28573719	336	*	-6.38196493301221	0.147375873975119	0.429291754113758	Intron (ENST00000564682.5/112869, intron 1 of 2)	16	28590117	28591790	1674	1	112869	ENST00000567447.1	-16398	ENSG00000176476	SGF29	SAGA complex associated factor 29
451	chr18	23812510	23812814	305	*	0.501814460247884	0.20864206174485	0.513810096491085	Intron (ENST00000313654.14/3909, intron 13 of 74)	18	23827404	23837312	9909	1	3909	ENST00000591749.1	-14590	ENSG00000053747	LAMA3	laminin subunit alpha 3
452	chr2	182380005	182380385	381	*	-5.63457680826562	0.302325339938697	0.594453035655675	Intron (ENST00000462938.6/5136, intron 2 of 15)	2	182140041	182427036	286996	2	5136	ENST00000409365.6	46651	ENSG00000115252	PDE1A	phosphodiesterase 1A
453	chr4	3494633	3495031	399	*	-5.22772348609243	0.434330153686653	0.655628195038836	Intron (ENST00000643608.1/285489, intron 5 of 7)	4	3485349	3492885	7537	1	285489	ENST00000513995.1	9284	ENSG00000175920	DOK7	docking protein 7
454	chr4	139785759	139786254	496	*	0.223170049606352	0.463364410226641	0.666119292409783	Intron (ENST00000509479.6/55534, intron 2 of 4)	4	139763080	139770391	7312	1	124900781	ENST00000661355.1	22679	NA	LOC124900781	uncharacterized LOC124900781
455	chr6	87949662	87950028	367	*	-5.12655598605753	0.551739508430853	0.689387437615572	Distal Intergenic	6	88047841	88066838	18998	1	81833	ENST00000237201.2	-97813	ENSG00000118434	SPACA1	sperm acrosome associated 1
456	chr7	202812	203103	292	*	-4.91239343089777	0.584181467510654	0.698635229571944	Intron (ENST00000313766.6/56975, intron 2 of 9)	7	195625	197575	1951	1	56975	ENST00000471328.1	7187	ENSG00000177706	FAM20C	FAM20C golgi associated secretory pathway kinase
457	chr4	1929871	1930164	294	*	-5.22772348609243	0.434330153686653	0.655628195038836	Promoter (<=1kb)	4	1930730	1953446	22717	1	7468	ENST00000513726.5	-566	ENSG00000109685	NSD2	nuclear receptor binding SET domain protein 2
458	chr9	132734126	132734447	322	*	0.0356360973020906	0.919688443133605	0.948983922234862	Intron (ENST00000298545.4/158067, intron 11 of 12)	9	132725583	132727598	2016	2	158067	ENST00000467161.1	-6528	ENSG00000165695	AK8	adenylate kinase 8
459	chr17	416954	417317	364	*	-6.1221049627369	0.166192129103771	0.458906213593982	Promoter (2-3kb)	17	404535	414023	9489	2	105371430	ENST00000466740.2	-2931	ENSG00000241525	LOC105371430	uncharacterized LOC105371430
460	chr3	50396456	50396950	495	*	-0.237141091400078	0.387151656601016	0.639307516447545	Intron (ENST00000424201.7/9254, intron 3 of 37)	3	50367465	50368197	733	1	101928965	ENST00000607362.1	28991	ENSG00000271858	LOC101928965	uncharacterized LOC101928965
461	chr2	232206912	232207569	658	*	-5.76478705290259	0.319045165074023	0.604436494334215	Intron (ENST00000273009.10/129563, intron 9 of 13)	2	232172653	232172747	95	1	693147	ENST00000384894.1	34259	ENSG00000207626	MIR562	microRNA 562
462	chr1	24373395	24373746	352	*	2.69777754144339	3.71643089245996e-05	0.00317941027921746	Exon (ENST00000337248.9/90529, exon 6 of 9)	1	24369043	24379823	10781	2	90529	ENST00000438866.1	6077	ENSG00000001460	STPG1	sperm tail PG-rich repeat containing 1
463	chr20	17491717	17492064	348	*	-0.50837177291983	0.32977007093108	0.612709209776825	Distal Intergenic	20	17506828	17514741	7914	2	631	ENST00000492424.1	22677	ENSG00000125864	BFSP1	beaded filament structural protein 1
464	chr14	67569461	67569827	367	*	-2.58017430346707	0.0917866189309753	0.322977642129238	Promoter (<=1kb)	14	67569739	67573302	3564	1	57475	ENST00000561456.5	0	ENSG00000054690	PLEKHH1	pleckstrin homology, MyTH4 and FERM domain containing H1
465	chr20	62482987	62483275	289	*	0.575317404998339	0.342467825143402	0.617851032497232	Distal Intergenic	20	62463497	62475995	12499	2	140628	ENST00000252997.3	-6992	ENSG00000130700	GATA5	GATA binding protein 5
466	chr3	77518084	77518498	415	*	-5.31939990119866	0.396236604341039	0.639307516447545	Intron (ENST00000487694.7/6092, intron 6 of 26)	3	77588781	77618180	29400	1	6092	ENST00000490991.5	-70283	ENSG00000185008	ROBO2	roundabout guidance receptor 2
467	chr8	86469868	86470141	274	*	-0.948151426811626	0.770008481671141	0.848351164410509	Intron (ENST00000520798.5/11059, intron 2 of 2)	8	86468268	86474914	6647	2	51115	ENST00000519247.5	4773	ENSG00000176623	RMDN1	regulator of microtubule dynamics 1
468	chrX	124904807	124905249	443	*	-0.0147224402499563	0.987226005240617	0.992536858104051	Intron (ENST00000371130.7/10178, intron 1 of 30)	23	124375903	124963817	587915	2	10178	ENST00000371130.7	58568	ENSG00000009694	TENM1	teneurin transmembrane protein 1
469	chr3	20974676	20975091	416	*	-0.538269534307971	0.375221142982494	0.633865971124083	Intron (ENST00000634837.1/105376987, intron 3 of 7)	3	20732384	21145967	413584	1	105376987	ENST00000634837.1	242292	NA	LOC105376987	uncharacterized LOC105376987
470	chr10	58332398	58332774	377	*	-8.15622153994147	0.00566522714088248	0.0488935320284863	Promoter (2-3kb)	10	58334979	58370751	35773	1	7321	ENST00000615793.1	-2205	ENSG00000072401	UBE2D1	ubiquitin conjugating enzyme E2 D1
471	chr11	126126629	126127077	449	*	-2.79858371093603	0.026623801423733	0.14150292115177	Promoter (1-2kb)	11	126121889	126128081	6193	2	105369591	ENST00000659151.1	1004	NA	LOC105369591	uncharacterized LOC105369591
472	chr16	46773165	46773656	492	*	-0.537797693952463	0.15024948880835	0.434487008129071	Intron (ENST00000569810.1/91807, intron 1 of 2)	16	46707666	46763246	55581	2	91807	ENST00000536476.5	-9919	ENSG00000140795	MYLK3	myosin light chain kinase 3
473	chr18	59974630	59975005	376	*	-5.95045843518127	0.217371940894254	0.523142225487919	Distal Intergenic	18	59900036	59902963	2928	1	5366	ENST00000590596.1	74594	ENSG00000141682	PMAIP1	phorbol-12-myristate-13-acetate-induced protein 1
474	chr19	19240700	19241158	459	*	-5.94885353553978	0.231366552510213	0.537484698715581	Promoter (2-3kb)	19	19238392	19249019	10628	1	1463	ENST00000585410.1	2308	ENSG00000130287	NCAN	neurocan
475	chr2	152659510	152659855	346	*	-1.80941010120887	0.293376263155744	0.589888574191274	Promoter (<=1kb)	2	152657955	152659377	1423	2	55660	ENST00000471167.1	-133	ENSG00000196504	PRPF40A	pre-mRNA processing factor 40 homolog A
476	chr2	221724414	221724797	384	*	-5.56281209971323	0.316273115612432	0.604436494334215	Distal Intergenic	2	221637543	221641813	4271	1	105373899	ENST00000453706.2	86871	NA	LOC105373899	uncharacterized LOC105373899
477	chr5	113287400	113287838	439	*	-0.450331552546234	0.506440100052623	0.680401333281139	Intron (ENST00000302475.9/4163, intron 1 of 16)	5	113022106	113294938	272833	2	4163	ENST00000302475.9	7100	ENSG00000171444	MCC	MCC regulator of WNT signaling pathway
478	chr7	41634261	41634647	387	*	-0.264072412567918	0.605864495707556	0.716517934168984	Distal Intergenic	7	41689516	41692564	3049	2	3624	ENST00000464515.1	57917	ENSG00000122641	INHBA	inhibin subunit beta A
479	chrX	112145579	112145919	341	*	-0.0129785354902916	0.981426624828688	0.98846356836279	Intron (ENST00000695839.1/340595, intron 2 of 4)	23	112083025	112457245	374221	1	340595	ENST00000695808.1	62554	ENSG00000187823	RTL4	retrotransposon Gag like 4
480	chr1	230276182	230276496	315	*	-7.25375460327446	0.00226376089977552	0.026050599466365	Intron (ENST00000366672.5/2590, intron 15 of 15)	1	230258694	230272100	13407	2	124904542	ENST00000440729.2	-4082	ENSG00000227006	LOC124904542	uncharacterized LOC124904542
481	chr14	24350051	24350524	474	*	-1.33137978379792	0.0797616852872552	0.295354614212639	Distal Intergenic	14	24339157	24340022	866	2	11035	ENST00000557253.1	-10029	ENSG00000129465	RIPK3	receptor interacting serine/threonine kinase 3
482	chr2	18651338	18651649	312	*	-5.77130428225344	0.25132466599701	0.556607140854836	Distal Intergenic	2	18562932	18589572	26641	2	93034	ENST00000406971.6	-61766	ENSG00000185013	NT5C1B	5'-nucleotidase, cytosolic IB
483	chr1	89913074	89913413	340	*	3.50257484187353	0.000212838720032612	0.00548730732020136	Intron (ENST00000370453.5/55144, intron 3 of 3)	1	89846580	89933892	87313	1	55144	ENST00000441269.2	66494	ENSG00000171492	LRRC8D	leucine rich repeat containing 8 VRAC subunit D
484	chr5	157363027	157363495	469	*	-5.31268498212174	0.522754159649454	0.680434354075127	Promoter (1-2kb)	5	157361405	157383580	22176	1	26999	ENST00000522892.1	1622	ENSG00000055163	CYFIP2	cytoplasmic FMR1 interacting protein 2
485	chr5	142994419	142994755	337	*	-0.384316074527826	0.52202117624486	0.680434354075127	Intron (ENST00000645722.2/23092, intron 11 of 22)	5	143010736	143014397	3662	1	23092	ENST00000464838.1	-15981	ENSG00000145819	ARHGAP26	Rho GTPase activating protein 26
486	chr5	177563911	177564310	400	*	-5.02519893077881	0.524404795365088	0.680434354075127	Distal Intergenic	5	177519789	177554586	34798	2	54540	ENST00000524677.6	-9325	ENSG00000146067	FAM193B	family with sequence similarity 193 member B
487	chr6	16564285	16564597	313	*	-5.22266098049124	0.536875351494372	0.688729589347821	Intron (ENST00000244769.8/6310, intron 5 of 8)	6	16432564	16750092	317529	2	6310	ENST00000483591.6	185495	ENSG00000124788	ATXN1	ataxin 1
488	chr16	16094647	16095143	497	*	-0.598042306653628	0.142946523894913	0.422007212407049	Promoter (2-3kb)	16	16097992	16106868	8877	1	4363	ENST00000576557.1	-2849	ENSG00000103222	ABCC1	ATP binding cassette subfamily C member 1 (ABCC1 blood group)
489	chr1	41262294	41262693	400	*	2.39610508499615	6.53246232209818e-05	0.0032006309065065	Promoter (1-2kb)	1	41260781	41264553	3773	1	102723924	ENST00000422305.1	1513	ENSG00000235358	SCMH1-DT	SCMH1 divergent transcript
490	chr10	33531133	33531427	295	*	-1.22568197698804	0.00446805134425077	0.0411987921197247	Distal Intergenic	10	33578931	33600040	21110	2	105376490	ENST00000457848.1	68613	NA	LINC02628	long intergenic non-protein coding RNA 2628
491	chr3	138809243	138809572	330	*	-5.99272698397442	0.412794702363749	0.647909316973076	Intron (ENST00000674063.1/5291, intron 1 of 23)	3	138654018	138834752	180735	2	5291	ENST00000477593.5	25180	ENSG00000051382	PIK3CB	phosphatidylinositol-4,5-bisphosphate 3-kinase catalytic subunit beta
492	chr6	148471981	148472313	333	*	-4.91239343089777	0.584181467510654	0.698635229571944	Intron (ENST00000367467.8/23328, intron 6 of 19)	6	148440377	148519762	79386	1	23328	ENST00000637469.1	31604	ENSG00000111961	SASH1	SAM and SH3 domain containing 1
493	chr1	40297873	40298243	371	*	8.05561644760319	6.48883427842349e-05	0.00318104462317986	Distal Intergenic	1	40302621	40304501	1881	2	1298	ENST00000427563.1	6258	ENSG00000049089	COL9A2	collagen type IX alpha 2 chain
494	chr20	34901829	34902166	338	*	-5.56115614120881	0.332636334119593	0.612709209776825	Intron (ENST00000481971.5/55902, intron 2 of 4)	20	34913093	34919572	6480	1	55902	ENST00000468550.6	-10927	ENSG00000131069	ACSS2	acyl-CoA synthetase short chain family member 2
495	chr10	40068607	40068954	348	*	-2.46879395371922	0.00480492799576104	0.0433835266706633	Distal Intergenic	10	38696424	38697902	1479	1	399746	ENST00000448440.1	1372183	NA	ACTR3BP5	ACTR3B pseudogene 5
496	chr11	71129020	71129441	422	*	1.49807835046169	0.0184327899771529	0.109771290366485	Intron (ENST00000601538.6/22941, intron 3 of 25)	11	70952702	71094688	141987	2	22941	ENST00000458632.2	-34332	ENSG00000162105	SHANK2	SH3 and multiple ankyrin repeat domains 2
497	chr13	110739091	110739436	346	*	-1.24544918882558	0.0763514477999454	0.286917114577776	Distal Intergenic	13	110715437	110719476	4040	1	3621	ENST00000464141.1	23654	ENSG00000153487	ING1	inhibitor of growth family member 1
498	chr17	28192951	28193325	375	*	1.93447270689463	0.177699971278704	0.475325659924821	Promoter (2-3kb)	17	28190941	28194985	4045	1	51701	ENST00000584878.1	2010	ENSG00000087095	NLK	nemo like kinase
499	chr5	77803711	77804162	452	*	-5.47725184169753	0.496470915065616	0.671590251674632	Intron (ENST00000522370.1/6902, intron 1 of 3)	5	77691166	77776339	85174	2	6902	ENST00000380377.9	-27372	ENSG00000171530	TBCA	tubulin folding cofactor A
500	chr8	101373692	101374131	440	*	0.0877734077268996	0.788365127680229	0.862424005007034	Distal Intergenic	8	101368910	101369550	641	1	83955	ENST00000519039.1	4782	ENSG00000228224	NACA4P	NACA family member 4, pseudogene
501	chr1	205120872	205121199	328	*	-2.39052065636937	0.00145457325342278	0.0192902062799741	Promoter (<=1kb)	1	205105087	205121966	16880	2	5929	ENST00000484379.1	767	ENSG00000117222	RBBP5	RB binding protein 5, histone lysine methyltransferase complex subunit
502	chr10	11679625	11679925	301	*	-1.43489588428908	0.00344695190618801	0.0345369352864603	Exon (ENST00000604086.1/ENST00000604086.1, exon 1 of 1)	10	11742366	11764070	21705	1	79746	ENST00000496136.5	-62441	ENSG00000134463	ECHDC3	enoyl-CoA hydratase domain containing 3
503	chr10	65709474	65709873	400	*	-1.62425758024185	0.00598225621063419	0.0506287054452293	Intron (ENST00000659962.1/101928913, intron 5 of 5)	10	65615737	65683232	67496	1	101928913	ENST00000594054.5	93737	NA	LINC01515	long intergenic non-protein coding RNA 1515
504	chr16	13993562	13993933	372	*	-6.70881521558435	0.141925361763017	0.420162319090564	Distal Intergenic	16	14013031	14016001	2971	2	101927311	ENST00000576797.1	22068	NA	LINC02185	long intergenic non-protein coding RNA 2185
505	chr2	195524152	195524481	330	*	-0.503583577681706	0.307161386569181	0.597911113075322	Distal Intergenic	2	195532945	195540287	7343	1	124908063	ENST00000665031.1	-8464	ENSG00000223466	LINC01825	long intergenic non-protein coding RNA 1825
506	chr20	62563674	62564002	329	*	-0.692463167489436	0.342718244364798	0.618232378837997	Promoter (<=1kb)	20	62564912	62565013	102	1	406923	ENST00000347538.2	-910	ENSG00000284508	MIR133A2	microRNA 133a-2
507	chr7	2924785	2925155	371	*	-4.91239343089777	0.584181467510654	0.698635229571944	Promoter (1-2kb)	7	2917290	2923040	5751	2	84433	ENST00000480332.1	-1745	ENSG00000198286	CARD11	caspase recruitment domain family member 11
508	chr8	88021365	88021734	370	*	-0.348882863472116	0.770719990143047	0.848931819610615	Distal Intergenic	8	87870747	87874015	3269	2	138009	ENST00000319675.5	-147350	ENSG00000176566	DCAF4L2	DDB1 and CUL4 associated factor 4 like 2
509	chr9	22596075	22596385	311	*	-0.326350902874889	0.852878025026743	0.906930411047431	Distal Intergenic	9	22646200	22824213	178014	1	441389	ENST00000436786.1	-49815	ENSG00000234840	LINC01239	long intergenic non-protein coding RNA 1239
510	chr16	51620451	51620742	292	*	-6.60721277066278	0.151871989536334	0.436418370961141	Intron (ENST00000565308.3/ENST00000565308.3, intron 1 of 1)	16	51645757	51647079	1323	1	642659	ENST00000698152.1	-25015	ENSG00000224578	HNRNPA1L3	heterogeneous nuclear ribonucleoprotein A1 like 3
511	chr1	1409498	1409926	429	*	4.26634591508734	2.65974504826775e-06	0.00273972690647164	Promoter (<=1kb)	1	1409096	1410618	1523	1	116435301	ENST00000607307.1	402	NA	MRPL20-DT	MRPL20 divergent transcript
512	chr1	82071387	82071690	304	*	6.14620127792138	0.000163956703543683	0.00456197741585284	Distal Intergenic	1	81988392	81990709	2318	1	23266	ENST00000464551.1	82995	ENSG00000117114	ADGRL2	adhesion G protein-coupled receptor L2
513	chr1	89755840	89756230	391	*	-3.67502936661477	0.000212486790060404	0.00548730732020136	Intron (ENST00000479252.1/84230, intron 2 of 3)	1	89788914	89790492	1579	1	101927975	ENST00000432395.1	-32684	NA	LOC101927975	uncharacterized LOC101927975
514	chr1	201422900	201423212	313	*	1.95195348201138	0.00131728217603067	0.0179702544972605	Promoter (<=1kb)	1	201411402	201422167	10766	2	7135	ENST00000556362.1	-733	ENSG00000159173	TNNI1	troponin I1, slow skeletal type
515	chr1	241518152	241518470	319	*	-1.2132193383976	0.00272842248603264	0.029635609167945	Promoter (1-2kb)	1	241497511	241519694	22184	2	2271	ENST00000493477.2	1224	ENSG00000091483	FH	fumarate hydratase
516	chr1	244139659	244139996	338	*	4.04775023644433	0.00279023564738425	0.0297968340875641	Distal Intergenic	1	244052236	244057476	5241	1	10472	ENST00000696618.1	87423	ENSG00000179456	ZBTB18	zinc finger and BTB domain containing 18
517	chr10	5385614	5385892	279	*	-7.45970906328297	0.00324276087938251	0.0331625228963625	Distal Intergenic	10	5393101	5404828	11728	2	79861	ENST00000380419.8	18936	ENSG00000178462	TUBAL3	tubulin alpha like 3
518	chr10	61642985	61643423	439	*	-1.04071023645587	0.00579490825152633	0.0496120481322613	Distal Intergenic	10	61662929	61766766	103838	1	219621	ENST00000648843.3	-19506	ENSG00000183346	CABCOCO1	ciliary associated calcium binding coiled-coil 1
519	chr10	101199995	101200427	433	*	3.01326888735964	0.00861516679509475	0.0647559553087474	Distal Intergenic	10	101181683	101194145	12463	1	101927396	ENST00000666262.1	18312	ENSG00000237579	LINC01514	long intergenic non-protein coding RNA 1514
520	chr12	21453415	21453764	350	*	-7.01371182933376	0.0322081474991883	0.161343551450838	Promoter (1-2kb)	12	21454782	21456062	1281	1	79912	ENST00000538072.1	-1018	ENSG00000121350	PYROXD1	pyridine nucleotide-disulphide oxidoreductase domain 1
521	chr12	26247677	26248135	459	*	-0.737163213486997	0.032768105116696	0.163047727681203	Intron (ENST00000534829.5/105369705, intron 1 of 3)	12	26229548	26271822	42275	2	101928554	ENST00000537525.6	23687	NA	ITPR2-AS1	ITPR2 and SSPN antisense RNA 1
522	chr12	49353928	49354235	308	*	0.858538398625776	0.0362571841072746	0.174051271298784	Exon (ENST00000551153.1/ENST00000551153.1, exon 2 of 2)	12	49348008	49353924	5917	1	79962	ENST00000647553.1	5920	ENSG00000178401	DNAJC22	DnaJ heat shock protein family (Hsp40) member C22
523	chr12	56512362	56512672	311	*	-0.829085237099369	0.0386185814745723	0.182345502467829	Exon (ENST00000547203.1/ENST00000547203.1, exon 1 of 1)	12	56521820	56596193	74374	1	5939	ENST00000262031.10	-9148	ENSG00000076067	RBMS2	RNA binding motif single stranded interacting protein 2
524	chr14	53056586	53056964	379	*	-2.31329513801283	0.0872571777471516	0.312780823712961	Intron (ENST00000395606.5/80821, intron 10 of 12)	14	53052510	53061324	8815	2	80821	ENST00000555400.1	4360	ENSG00000100523	DDHD1	DDHD domain containing 1
525	chr14	60146574	60146879	306	*	-6.52496609597759	0.0891197882489432	0.316987639722298	3' UTR	14	60144806	60153174	8369	2	51635	ENST00000557751.5	6295	ENSG00000100612	DHRS7	dehydrogenase/reductase 7
526	chr15	32717334	32717700	367	*	0.58511681942253	0.107524235869729	0.356695877269499	Promoter (<=1kb)	15	32718004	32731275	13272	1	26585	ENST00000560677.5	-304	ENSG00000166923	GREM1	gremlin 1, DAN family BMP antagonist
527	chr15	38548771	38549056	286	*	0.554889604363827	0.109643648438854	0.361275220102903	Intron (ENST00000310803.10/10125, intron 2 of 16)	15	38488122	38559904	71783	2	10125	ENST00000697786.1	10848	ENSG00000172575	RASGRP1	RAS guanyl releasing protein 1
528	chr15	64415371	64415773	403	*	-1.86404004306393	0.120349143601942	0.381863809683692	Intron (ENST00000261884.8/9325, intron 8 of 12)	15	64409718	64455303	45586	1	9325	ENST00000560475.1	5653	ENSG00000103671	TRIP4	thyroid hormone receptor interactor 4
529	chr16	26127364	26127730	367	*	-6.49919334406393	0.146656074918784	0.428549585272765	Intron (ENST00000331351.6/9951, intron 1 of 1)	16	26025237	26025310	74	1	100422923	ENST00000581970.1	102127	ENSG00000265005	MIR548W	microRNA 548w
530	chr17	33040923	33041266	344	*	0.757222192055394	0.179985380033728	0.478326739928196	Intron (ENST00000225823.7/40, intron 3 of 9)	17	32992851	32997877	5027	1	124912	ENST00000394637.2	48072	ENSG00000141316	SPACA3	sperm acrosome associated 3
531	chr2	187934178	187934539	362	*	-5.56446957481944	0.304450266193241	0.596531506723167	Intron (ENST00000434418.2/104355152, intron 3 of 3)	2	188227820	188287634	59815	2	104355152	ENST00000415357.1	353095	ENSG00000231689	LINC01090	long intergenic non-protein coding RNA 1090
532	chr2	226350201	226350602	402	*	-5.94244718400623	0.317176272814749	0.604436494334215	Distal Intergenic	2	226658710	226658793	84	2	100847053	ENST00000582265.1	308191	ENSG00000263363	MIR5702	microRNA 5702
533	chr20	20062085	20062397	313	*	-6.04889303415387	0.329909818980173	0.612709209776825	Intron (ENST00000340348.10/26074, intron 1 of 10)	20	20056646	20172333	115688	1	26074	ENST00000451767.6	5439	ENSG00000089101	CFAP61	cilia and flagella associated protein 61
534	chr3	177372055	177372337	283	*	0.716671156594774	0.426071513441523	0.654829493975616	Distal Intergenic	3	177441910	177546044	104135	1	100505566	ENST00000657906.1	-69573	ENSG00000228221	LINC00578	long intergenic non-protein coding RNA 578
535	chr4	15545438	15545906	469	*	-5.55454743362816	0.439418538608396	0.65795630936916	Intron (ENST00000676337.1/57545, intron 17 of 29)	4	15540907	15600887	59981	1	57545	ENST00000680586.1	4531	ENSG00000048342	CC2D2A	coiled-coil and C2 domain containing 2A
536	chr4	104239441	104239791	351	*	-0.232992635667328	0.454593069852111	0.662364345104612	Intron (ENST00000514327.5/ENST00000514327.5, intron 2 of 5)	4	104472175	104475258	3084	2	80319	ENST00000515509.1	235467	ENSG00000168772	CXXC4	CXXC finger protein 4
537	chr4	118961181	118961591	411	*	-5.22603433266428	0.460653772996051	0.666119292409783	Intron (ENST00000610556.4/171024, intron 1 of 4)	4	119023471	119061247	37777	1	171024	ENST00000504178.1	-61880	ENSG00000172403	SYNPO2	synaptopodin 2
538	chr5	131891079	131891490	412	*	-5.39734866886433	0.509304890533901	0.680401333281139	Intron (ENST00000442687.6/728637, intron 8 of 12)	5	131807123	131879020	71898	2	728637	ENST00000439905.5	-12059	ENSG00000239642	MEIKIN	meiotic kinetochore factor
539	chr6	14367803	14368120	318	*	-1.23894241889897	0.533756893178945	0.688440624195882	Distal Intergenic	6	14391094	14393929	2836	2	105374943	ENST00000456440.2	25809	ENSG00000237346	LOC105374943	uncharacterized LOC105374943
540	chr6	95345147	95345439	293	*	-0.659583397558659	0.554781597339901	0.691907909384676	Distal Intergenic	6	95575183	95577450	2268	2	101927288	ENST00000564541.1	232011	ENSG00000261366	MANEA-DT	MANEA divergent transcript
541	chr6	152807469	152807750	282	*	-4.91239343089777	0.584181467510654	0.698635229571944	Intron (ENST00000666093.1/105378065, intron 3 of 4)	6	152757539	152831328	73790	2	105378065	ENST00000670640.1	23578	ENSG00000224893	LINC02840	long intergenic non-protein coding RNA 2840
542	chr7	27307258	27307748	491	*	-0.443473671060762	0.589896864683715	0.703061609717877	Distal Intergenic	7	27361591	27410358	48768	1	105375207	ENST00000664129.1	-53843	NA	LOC105375207	uncharacterized LOC105375207
543	chr7	49060277	49060561	285	*	-0.608753726820321	0.615507385372341	0.72496271669478	Distal Intergenic	7	48924547	48927454	2908	1	168448	ENST00000650262.2	135730	ENSG00000218305	CDC14C	cell division cycle 14C
544	chr7	56788559	56788905	347	*	-0.358058514649308	0.622342686354135	0.73094840936725	Distal Intergenic	7	56811799	56812446	648	2	401357	ENST00000623439.1	23541	NA	LOC401357	uncharacterized LOC401357
545	chr7	105813284	105813612	329	*	0.34511155424769	0.655508701009928	0.758174333253046	Intron (ENST00000419735.8/222255, intron 2 of 11)	7	105760554	105876477	115924	2	222255	ENST00000478915.1	62865	ENSG00000146776	ATXN7L1	ataxin 7 like 1
546	chr7	131266267	131266617	351	*	-0.954791033610687	0.674937746628435	0.773693529627413	Intron (ENST00000421797.6/4289, intron 2 of 18)	7	131285062	131399357	114296	1	4289	ENST00000429546.5	-18445	ENSG00000128585	MKLN1	muskelin 1
547	chr7	149867160	149867463	304	*	-0.310172282969248	0.691957189389851	0.787802412251366	3' UTR	7	149872968	149880689	7722	1	155066	ENST00000421974.7	-5505	ENSG00000171130	ATP6V0E2	ATPase H+ transporting V0 subunit e2
548	chr8	6666147	6666459	313	*	0.506766274915355	0.702777867197886	0.79613055040797	Intron (ENST00000662128.1/100507530, intron 1 of 4)	8	6619003	6674888	55886	2	100507530	ENST00000671468.1	8429	NA	MCPH1-AS1	MCPH1 antisense RNA 1
549	chr8	136766736	136767088	353	*	-0.600848297349437	0.824438974502828	0.886249509843133	Intron (ENST00000524346.6/107986980, intron 2 of 5)	8	136780853	136810037	29185	1	124902073	ENST00000521090.5	-13765	NA	LOC124902073	uncharacterized LOC124902073
550	chr9	124567242	124567570	329	*	-0.198825401357299	0.911410703713744	0.943869994296457	Intron (ENST00000487099.7/2649, intron 2 of 9)	9	124538092	124595808	57717	2	2649	ENST00000475178.1	28238	ENSG00000148200	NR6A1	nuclear receptor subfamily 6 group A member 1
551	chrX	24065336	24065651	316	*	0.0648764114971754	0.948203770475496	0.96730779396405	Intron (ENST00000253039.9/1968, intron 7 of 11)	23	24071713	24073528	1816	1	1968	ENST00000460032.1	-6062	ENSG00000130741	EIF2S3	eukaryotic translation initiation factor 2 subunit gamma
552	chr6	107785345	107785754	410	*	-0.277512210247163	0.559910181750642	0.695482988793405	Intron (ENST00000369020.8/256380, intron 1 of 7)	6	107744949	107772251	27303	2	256380	ENST00000440927.1	-13094	ENSG00000146285	SCML4	Scm polycomb group protein like 4
553	chr11	122824882	122825227	346	*	0.997752269999712	0.0262462802771116	0.140424044562177	Intron (ENST00000649590.1/ENST00000649590.1, intron 1 of 6)	11	122838500	122872643	34144	1	56253	ENST00000227348.9	-13273	ENSG00000109943	CRTAM	cytotoxic and regulatory T cell molecule
554	chr12	49511187	49511550	364	*	1.27801217924643	0.0363617144338702	0.174466514795094	Promoter (2-3kb)	12	49514442	49522853	8412	1	65244	ENST00000548727.1	-2892	ENSG00000123352	SPATS2	spermatogenesis associated serine rich 2
555	chr12	6790038	6790446	409	*	0.845277152201398	0.0296815755311968	0.152525027018944	Promoter (<=1kb)	12	6789568	6800393	10826	1	920	ENST00000539492.1	470	ENSG00000010610	CD4	CD4 molecule
556	chr2	211137079	211137450	372	*	0.713415375712491	0.311198149323904	0.600085104393425	Distal Intergenic	2	210671615	210679107	7493	1	1373	ENST00000479988.1	465464	ENSG00000021826	CPS1	carbamoyl-phosphate synthase 1
557	chr20	34426714	34427063	350	*	-5.56115614120881	0.332636334119593	0.612709209776825	Intron (ENST00000665484.2/83737, intron 7 of 23)	20	34438576	34451852	13277	1	83737	ENST00000696977.1	-11513	ENSG00000078747	ITCH	itchy E3 ubiquitin protein ligase
558	chr4	172953563	172954279	717	*	-0.881389892879017	0.472133037213783	0.666119292409783	Intron (ENST00000506823.6/442117, intron 10 of 12)	4	173144624	173166159	21536	2	101930370	ENST00000659700.1	211880	ENSG00000245213	GALNT7-DT	GALNT7 divergent transcript
559	chr14	81524839	81525191	353	*	-1.12309501004635	0.0975631757888826	0.336064770158013	Intron (ENST00000336735.9/6400, intron 3 of 20)	14	81498808	81533833	35026	2	6400	ENST00000555824.5	8642	ENSG00000071537	SEL1L	SEL1L adaptor subunit of SYVN1 ubiquitin ligase
560	chr15	47786188	47786556	369	*	-0.918759839211774	0.113834000377959	0.369814532982055	Intron (ENST00000669849.1/101928442, intron 8 of 8)	15	47766580	47770765	4186	1	80031	ENST00000560006.1	19608	ENSG00000137872	SEMA6D	semaphorin 6D
561	chr3	170537728	170538105	378	*	-5.93765629313552	0.42157918682451	0.649897889697075	Intron (ENST00000486975.1/5010, intron 2 of 3)	3	170570090	170586027	15938	2	57709	ENST00000466168.1	47922	ENSG00000013293	SLC7A14	solute carrier family 7 member 14
562	chr7	1245045	1245398	354	*	-4.91239343089777	0.584181467510654	0.698635229571944	Distal Intergenic	7	1232872	1237326	4455	1	340260	ENST00000316333.9	12173	ENSG00000164853	UNCX	UNC homeobox
563	chr15	85599086	85599418	333	*	2.07601393868373	0.130879920228913	0.401771253390279	Intron (ENST00000559362.5/11214, intron 8 of 14)	15	85582910	85645917	63008	1	11214	ENST00000560340.5	16176	ENSG00000170776	AKAP13	A-kinase anchoring protein 13
564	chr1	192919995	192920294	300	*	1.78233316312204	0.00116026140947852	0.0163851412601726	Intron (ENST00000644134.1/105371665, intron 1 of 6)	1	192491452	192925715	434264	2	105371665	ENST00000644134.1	5421	NA	LOC105371665	uncharacterized LOC105371665
565	chr2	232226391	232226746	356	*	-5.76478705290259	0.319045165074023	0.604436494334215	Intron (ENST00000273009.10/129563, intron 10 of 13)	2	232249340	232307778	58439	1	129563	ENST00000498319.2	-22594	ENSG00000144535	DIS3L2	DIS3 like 3'-5' exoribonuclease 2
566	chr7	10309696	10310007	312	*	-4.91239343089777	0.584181467510654	0.698635229571944	Distal Intergenic	7	10207670	10239863	32194	2	105375150	ENST00000656131.1	-69833	NA	LOC105375150	uncharacterized LOC105375150
567	chr12	62932518	62932900	383	*	-1.63735959777252	0.0396082819035304	0.18529391404824	Promoter (1-2kb)	12	62801931	62934048	132118	2	57460	ENST00000548414.5	1148	ENSG00000111110	PPM1H	protein phosphatase, Mg2+/Mn2+ dependent 1H
568	chr18	63443453	63443817	365	*	-6.1555279890618	0.218157411344279	0.523671589922364	Distal Intergenic	18	63396342	63422483	26142	2	9525	ENST00000591475.5	-20970	ENSG00000119541	VPS4B	vacuolar protein sorting 4 homolog B
569	chr6	112141804	112142122	319	*	-0.562475163161083	0.566351380626179	0.698635229571944	Promoter (2-3kb)	6	112135825	112139276	3452	2	3910	ENST00000519245.1	-2528	ENSG00000112769	LAMA4	laminin subunit alpha 4
570	chr6	143494361	143494692	332	*	-4.91239343089777	0.584181467510654	0.698635229571944	Exon (ENST00000610068.5/ENST00000610068.5, exon 2 of 5)	6	143490705	143506102	15398	1	124901417	ENST00000589563.5	3656	NA	LOC124901417	uncharacterized LOC124901417
571	chr9	111645715	111646007	293	*	-0.0581661733205398	0.899593767746391	0.93725508560223	Intron (ENST00000313525.4/548645, intron 1 of 3)	9	111631386	111670229	38844	1	552891	ENST00000374294.3	14329	ENSG00000244115	DNAJC25-GNG10	DNAJC25-GNG10 readthrough
572	chr1	179356420	179356751	332	*	-2.47299450775896	0.000930082660312998	0.0139680805115811	3' UTR	1	179365720	179379482	13763	1	126859	ENST00000509175.5	-8969	ENSG00000162779	AXDND1	axonemal dynein light chain domain containing 1
573	chr1	221927594	221927982	389	*	3.21598326525469	0.00195914452376908	0.0236367523135069	Intron (ENST00000715677.1/105372950, intron 3 of 4)	1	221880981	221918712	37732	2	105372950	ENST00000433576.5	-8882	ENSG00000232679	LINC02257	long intergenic non-protein coding RNA 2257
574	chr14	20729184	20729503	320	*	2.03582976217335	0.0783337751271442	0.291704300501261	Distal Intergenic	14	20745887	20748380	2494	1	10876	ENST00000326842.3	-16384	ENSG00000181562	EDDM3A	epididymal protein 3A
575	chr5	15040003	15040406	404	*	-5.12994871223534	0.476753834718715	0.666119292409783	Distal Intergenic	5	14970909	14992961	22053	1	107986376	ENST00000659286.1	69094	ENSG00000286441	LOC107986376	uncharacterized LOC107986376
576	chr5	50292798	50293123	326	*	-5.55289902845732	0.484217194812475	0.670767397226271	Distal Intergenic	5	50398027	50411998	13972	2	133418	ENST00000505896.5	118875	ENSG00000170571	EMB	embigin
577	chr1	42384640	42385074	435	*	7.93057842768865	6.87417371523489e-05	0.00323528126655919	Intron (ENST00000431473.4/284716, intron 1 of 4)	1	42380795	42410165	29371	1	284716	ENST00000410070.6	3845	ENSG00000177181	RIMKLA	ribosomal modification protein rimK like family member A
578	chr4	48817409	48817891	483	*	-5.31603921160834	0.445705149263845	0.65795630936916	Intron (ENST00000504654.5/54940, intron 1 of 6)	4	48805212	48850036	44825	1	54940	ENST00000504654.5	12197	ENSG00000109180	OCIAD1	OCIA domain containing 1
579	chr4	151255757	151256067	311	*	-5.39901555707553	0.464497000438261	0.666119292409783	Intron (ENST00000604030.7/152503, intron 1 of 19)	4	151176557	151266246	89690	2	152503	ENST00000604440.5	10179	ENSG00000109686	SH3D19	SH3 domain containing 19
580	chr8	126012739	126013041	303	*	0.585120959952207	0.813119412216093	0.878505168357089	Intron (ENST00000651482.1/100130231, intron 3 of 3)	8	125895691	125972111	76421	2	100130231	ENST00000652311.1	-40628	ENSG00000245164	LINC00861	long intergenic non-protein coding RNA 861
581	chr21	31609484	31609792	309	*	-0.49978486244792	0.349433709641598	0.622273376492597	Distal Intergenic	21	31212631	31559977	347347	2	7074	ENST00000469412.5	-49507	ENSG00000156299	TIAM1	TIAM Rac1 associated GEF 1
582	chr3	136448887	136449215	329	*	-5.99272698397442	0.412794702363749	0.647909316973076	Intron (ENST00000236698.9/10274, intron 14 of 32)	3	136422957	136473603	50647	2	10274	ENST00000492318.1	24388	ENSG00000118007	STAG1	STAG1 cohesin complex component
583	chr9	132186237	132186524	288	*	-0.0596967991309274	0.919348723796291	0.948779518008011	Intron (ENST00000393229.4/84628, intron 2 of 7)	9	132162058	132244526	82469	1	84628	ENST00000393229.4	24179	ENSG00000196358	NTNG2	netrin G2
584	chr17	27629291	27629581	291	*	-6.06157984388408	0.17769484226518	0.475325659924821	Promoter (<=1kb)	17	27629798	27649560	19763	1	3965	ENST00000302228.9	-217	ENSG00000168961	LGALS9	galectin 9
585	chr2	131484785	131485109	325	*	-1.36725727075868	0.286915310240961	0.58367822184309	Intron (ENST00000427024.5/653784, intron 2 of 4)	2	131478717	131480338	1622	1	113457	ENST00000409047.2	6068	ENSG00000075886	TUBA3D	tubulin alpha 3d
586	chr2	227565379	227565867	489	*	-0.666358892924993	0.317879085843484	0.604436494334215	Distal Intergenic	2	227536955	227554912	17958	1	3267	ENST00000458212.1	28424	ENSG00000173744	AGFG1	ArfGAP with FG repeats 1
587	chr22	26463155	26463457	303	*	-6.32777062084275	0.359665202666183	0.627150313868693	Promoter (<=1kb)	22	26443423	26464015	20593	2	89781	ENST00000519774.5	558	ENSG00000100099	HPS4	HPS4 biogenesis of lysosomal organelles complex 3 subunit 2
588	chr1	109485522	109485887	366	*	2.11534997573493	0.000297114878732622	0.00662131169678189	Promoter (<=1kb)	1	109485546	109492727	7182	1	127002	ENST00000497545.5	0	ENSG00000162650	ATXN7L2	ataxin 7 like 2
589	chr8	119714646	119715115	470	*	-0.0884895548878377	0.809341844803789	0.878505168357089	Distal Intergenic	8	119731295	119747638	16344	2	6873	ENST00000526969.2	32523	ENSG00000064313	TAF2	TATA-box binding protein associated factor 2
590	chr18	48987689	48988026	338	*	0.480711345073497	0.214328268923067	0.519721199042863	Distal Intergenic	18	48962951	48963941	991	2	105372108	ENST00000587659.1	-23748	NA	LOC105372108	uncharacterized LOC105372108
591	chr19	44756514	44756923	410	*	-6.00226967431387	0.240243612410015	0.546551629502192	Promoter (<=1kb)	19	44756145	44757364	1220	1	602	ENST00000464319.1	369	ENSG00000069399	BCL3	BCL3 transcription coactivator
592	chr3	167214482	167214824	343	*	-1.92404835750218	0.419002018143604	0.648283144161355	Distal Intergenic	3	167240638	167282321	41684	2	79740	ENST00000464922.5	67497	ENSG00000169064	ZBBX	zinc finger B-box domain containing
593	chr6	36696969	36697465	497	*	-0.355450968451903	0.550420169744932	0.689387437615572	Promoter (<=1kb)	6	36697826	36733184	35359	1	401258	ENST00000612677.6	-361	ENSG00000255587	RAB44	RAB44, member RAS oncogene family
594	chr6	25436651	25436983	333	*	-5.22266098049124	0.536875351494372	0.688729589347821	Intron (ENST00000461945.1/55604, intron 5 of 8)	6	25081109	25452184	371076	2	8418	ENST00000643807.1	15201	ENSG00000293489	CMAHP	cytidine monophospho-N-acetylneuraminic acid hydroxylase, pseudogene
595	chr10	69909126	69909403	278	*	-2.85107813807045	0.00626772004888061	0.0520024730365783	Intron (ENST00000357811.8/1305, intron 16 of 37)	10	69902748	69959127	56380	1	1305	ENST00000682048.1	6378	ENSG00000197467	COL13A1	collagen type XIII alpha 1 chain
596	chr10	95840873	95841340	468	*	-1.68565565602378	0.00818629852841819	0.0626489225694148	Promoter (1-2kb)	10	95839300	95842413	3114	1	953	ENST00000461927.1	1573	ENSG00000138185	ENTPD1	ectonucleoside triphosphate diphosphohydrolase 1
597	chr10	110692145	110692531	387	*	-7.3513570946549	0.00953671937519597	0.0697511435385703	Intron (ENST00000369519.4/282996, intron 1 of 13)	10	110644336	110839468	195133	1	282996	ENST00000369519.4	47809	ENSG00000203867	RBM20	RNA binding motif protein 20
598	chr10	118308424	118308715	292	*	-7.04689771168889	0.0101616338300056	0.0729981225040831	Promoter (2-3kb)	10	118310414	118311486	1073	2	63877	ENST00000467890.1	2771	ENSG00000165669	FAM204A	family with sequence similarity 204 member A
599	chr11	102961857	102962143	287	*	-1.26043630097061	0.0227298537507554	0.127056672859646	Distal Intergenic	11	102942995	102955732	12738	2	4322	ENST00000260302.8	-6125	ENSG00000137745	MMP13	matrix metallopeptidase 13
600	chr12	5757509	5757949	441	*	-7.34475656293563	0.0292977135413601	0.150987506498435	Intron (ENST00000650848.1/57101, intron 11 of 26)	12	5635313	5741123	105811	2	57101	ENST00000538154.5	-16386	ENSG00000047617	ANO2	anoctamin 2
601	chr12	40092645	40092969	325	*	-7.641900743189	0.0347992242899032	0.169424443392647	Intron (ENST00000280871.9/114134, intron 1 of 9)	12	39755025	40106081	351057	2	114134	ENST00000280871.9	13112	ENSG00000151229	SLC2A13	solute carrier family 2 member 13
602	chr12	105339695	105339997	303	*	-6.98419628372376	0.048392620061157	0.211910852588124	Intron (ENST00000548458.6/387882, intron 2 of 6)	12	105330868	105370680	39813	1	387882	ENST00000549934.2	8827	ENSG00000235162	C12orf75	chromosome 12 open reading frame 75
603	chr12	115136543	115136845	303	*	0.613241360410407	0.0512420619925589	0.219917268889095	Distal Intergenic	12	114762648	114767989	5342	1	105370000	ENST00000669628.1	373895	ENSG00000257817	TBX3-AS1	TBX3 antisense RNA 1
604	chr13	50829805	50830197	393	*	-6.71614041549267	0.0653590331761487	0.25932792087796	Intron (ENST00000652753.1/100874074, intron 3 of 5)	13	50695648	50843225	147578	2	220107	ENST00000651265.1	13028	ENSG00000186047	DLEU7	deleted in lymphocytic leukemia 7
605	chr13	72560984	72561284	301	*	0.967863261702845	0.0681432560951413	0.267083536153279	Distal Intergenic	13	72586680	72586810	131	1	124900344	ENST00000362412.1	-25396	ENSG00000199282	LOC124900344	small nucleolar RNA SNORA9
606	chr13	88437919	88438233	315	*	-6.89799974882946	0.0704993251366086	0.272554051763423	Distal Intergenic	13	88494789	88630397	135609	1	100861553	ENST00000715718.1	-56556	ENSG00000229443	LINC00560	long intergenic non-protein coding RNA 560
607	chr14	77014523	77014896	374	*	-0.818602967182866	0.0965830430648334	0.334188964924458	Distal Intergenic	14	77024543	77028708	4166	2	64207	ENST00000238647.5	13812	ENSG00000119669	IRF2BPL	interferon regulatory factor 2 binding protein like
608	chr15	56187834	56188236	403	*	-2.15401811966091	0.117006166374974	0.375968676724279	Promoter (1-2kb)	15	56103554	56189886	86333	2	64864	ENST00000560792.4	1650	ENSG00000181827	RFX7	regulatory factor X7
609	chr15	77790921	77791210	290	*	0.807196279453929	0.127805304563075	0.396501933706532	Intron (ENST00000566711.5/84894, intron 2 of 3)	15	77615353	77787014	171662	2	84894	ENST00000561686.5	-3907	ENSG00000169783	LINGO1	leucine rich repeat and Ig domain containing 1
610	chr16	56236027	56236445	419	*	0.712217786568709	0.153503494091894	0.439676152271143	Promoter (1-2kb)	16	56235009	56354935	119927	1	2775	ENST00000638185.1	1018	ENSG00000087258	GNAO1	G protein subunit alpha o1
611	chr16	85023928	85024246	319	*	-0.884835586952965	0.162535100253147	0.452271131735145	Distal Intergenic	16	85027782	85094230	66449	1	9764	ENST00000538274.6	-3536	ENSG00000135709	KIAA0513	KIAA0513
612	chr17	66874551	66874824	274	*	0.905500703890361	0.195469478423258	0.498325583031238	Promoter (2-3kb)	17	66877269	66894742	17474	1	27091	ENST00000673855.1	-2445	ENSG00000075429	CACNG5	calcium voltage-gated channel auxiliary subunit gamma 5
613	chr17	76341393	76341725	333	*	-6.4181017242267	0.199332005074904	0.50217729621218	Intron (ENST00000446526.8/5635, intron 3 of 9)	17	76313824	76330301	16478	2	5635	ENST00000586137.1	-11092	ENSG00000161542	PRPSAP1	phosphoribosyl pyrophosphate synthetase associated protein 1
614	chr18	33282475	33282754	280	*	1.25373472340493	0.211149190192423	0.516528120937102	Intron (ENST00000403303.5/374864, intron 11 of 21)	18	32937406	33266965	329560	2	374864	ENST00000581524.5	-15510	ENSG00000166960	CCDC178	coiled-coil domain containing 178
615	chr18	50665229	50665648	420	*	-6.05681278442479	0.214518520404108	0.519721199042863	Promoter (<=1kb)	18	50664299	50669842	5544	1	5596	ENST00000587823.1	930	ENSG00000141639	MAPK4	mitogen-activated protein kinase 4
616	chr19	2390550	2390954	405	*	-0.607793580715154	0.224364110104583	0.53170882115551	Promoter (<=1kb)	19	2389771	2414203	24433	1	360200	ENST00000395264.3	779	ENSG00000178297	TMPRSS9	transmembrane serine protease 9
617	chr2	47983794	47984201	408	*	-5.76967284876154	0.262702463946294	0.565766721937826	Intron (ENST00000651429.1/105374591, intron 5 of 8)	2	47906818	47907453	636	1	100506235	ENST00000684816.1	76976	ENSG00000233230	LOC100506235	uncharacterized LOC100506235
618	chr2	121886561	121886870	310	*	1.45625927871855	0.283988994479253	0.581129983416115	Distal Intergenic	2	121902501	122887691	985191	1	105373595	ENST00000657880.1	-15631	NA	LOC105373595	uncharacterized LOC105373595
619	chr2	139613784	139614140	357	*	1.23877757858661	0.289262496330237	0.585298873297492	Distal Intergenic	2	139511424	139511555	132	1	124900519	ENST00000384174.1	102360	ENSG00000206901	LOC124900519	small nucleolar RNA SNORA72
620	chr2	196617201	196617594	394	*	-5.70124392222855	0.307777935034228	0.597911113075322	Distal Intergenic	2	196638422	196639497	1076	2	105373823	ENST00000635064.1	21903	NA	LOC105373823	uncharacterized LOC105373823
621	chr2	198922702	198922984	283	*	-5.70124392222855	0.307777935034228	0.597911113075322	Intron (ENST00000456031.1/ENST00000456031.1, intron 2 of 2)	2	198553195	198772356	219162	2	105373831	ENST00000440609.1	-150346	NA	LOC105373831	uncharacterized LOC105373831
622	chr2	199433232	199433583	352	*	-5.70124392222855	0.307777935034228	0.597911113075322	Exon (ENST00000417098.6/23314, exon 3 of 11)	2	199368610	199423915	55306	2	23314	ENST00000484124.1	-9317	ENSG00000119042	SATB2	SATB homeobox 2
623	chr22	49670775	49671107	333	*	-5.48389144849659	0.366447073343646	0.627150313868693	Distal Intergenic	22	49662312	49664968	2657	2	124905145	ENST00000662299.1	-5807	NA	LOC124905145	uncharacterized LOC124905145
624	chr3	5417206	5417511	306	*	0.314674507654086	0.369328858444779	0.630346147426476	Distal Intergenic	3	5250177	5250255	79	2	100616334	ENST00000577799.1	-166951	ENSG00000265180	MIR4790	microRNA 4790
625	chr3	18277090	18277371	282	*	-6.23987167469685	0.373879276679684	0.632263439753756	Intron (ENST00000414318.2/9779, intron 1 of 8)	3	18349541	18351531	1991	2	6304	ENST00000476178.1	74160	ENSG00000182568	SATB1	SATB homeobox 1
626	chr3	31790912	31791253	342	*	-5.93925193816061	0.378281172998881	0.634542742114516	Intron (ENST00000429492.6/114884, intron 1 of 7)	3	31657912	31830074	172163	2	114884	ENST00000429492.6	38821	ENSG00000144645	OSBPL10	oxysterol binding protein like 10
627	chr3	118620276	118620644	369	*	-5.40235406491163	0.4040060007519	0.644747191095603	Intron (ENST00000657445.1/105374060, intron 3 of 3)	3	118507777	118559127	51351	2	105374060	ENST00000476460.2	-61149	NA	LOC105374060	uncharacterized LOC105374060
628	chr3	133343525	133343835	311	*	-5.65445363785896	0.41066331825853	0.647909316973076	Intron (ENST00000321871.11/66000, intron 3 of 5)	3	133379717	133396192	16476	1	66000	ENST00000511388.1	-35882	ENSG00000144868	TMEM108	transmembrane protein 108
629	chr4	96863124	96863600	477	*	-5.47890942965224	0.451620957753941	0.65927469804708	Distal Intergenic	4	97366681	97474186	107506	1	101410545	ENST00000651895.1	-503081	ENSG00000251620	STPG2-AS1	STPG2 antisense RNA 1
630	chr5	59566049	59566369	321	*	-0.18484125861207	0.490832451134659	0.671590251674632	Intron (ENST00000507116.6/5144, intron 1 of 14)	5	58974921	59586393	611473	2	5144	ENST00000505453.1	20024	ENSG00000113448	PDE4D	phosphodiesterase 4D
631	chr6	142678695	142679054	360	*	-4.91239343089777	0.584181467510654	0.698635229571944	Exon (ENST00000659367.1/ENST00000659367.1, exon 5 of 5)	6	142526455	142637889	111435	2	153910	ENST00000447311.1	-40806	ENSG00000236366	LOC153910	uncharacterized LOC153910
632	chr6	152135006	152135488	483	*	-4.91239343089777	0.584181467510654	0.698635229571944	3' UTR	6	152121687	152147763	26077	2	23345	ENST00000478916.5	12275	ENSG00000131018	SYNE1	spectrin repeat containing nuclear envelope protein 1
633	chr7	21791417	21791695	279	*	-1.29638043752466	0.584714479315175	0.698979918514798	Intron (ENST00000409508.8/8701, intron 61 of 81)	7	21735640	21744919	9280	1	8701	ENST00000605912.1	55777	ENSG00000105877	DNAH11	dynein axonemal heavy chain 11
634	chr7	27593217	27593550	334	*	-1.46521378980526	0.590584065356631	0.703644945103124	Intron (ENST00000265395.7/11112, intron 4 of 7)	7	27617474	27627496	10023	1	790953	ENST00000665298.1	-23924	NA	TSL	testis-expressed, seven-twelve, leukemia
635	chr7	38910382	38910714	333	*	-1.10382967129308	0.603166724892704	0.714350854299389	Promoter (1-2kb)	7	38796745	38909191	112447	2	27072	ENST00000414632.5	-1191	ENSG00000006715	VPS41	VPS41 subunit of HOPS complex
636	chr8	19321973	19322310	338	*	-0.252998941223659	0.716087056366457	0.807703270224978	Promoter (2-3kb)	8	19319590	19361298	41709	1	63898	ENST00000523736.1	2383	ENSG00000104611	SH2D4A	SH2 domain containing 4A
637	chr1	18034081	18034571	491	*	3.07430077031116	2.49629648236385e-05	0.00292328211072477	Intron (ENST00000641892.1/105376812, intron 1 of 3)	1	18015712	18045612	29901	1	105376812	ENST00000641892.1	18369	NA	LOC105376812	uncharacterized LOC105376812
638	chr1	83887788	83888285	498	*	-1.96089966305332	0.000171216805203401	0.00472473750480488	Promoter (2-3kb)	1	83869766	83890342	20577	2	79739	ENST00000472937.1	2057	ENSG00000137941	TTLL7	tubulin tyrosine ligase like 7
639	chr1	119258126	119258461	336	*	-2.18082092323172	0.000394570374200238	0.0080560623348022	Intron (ENST00000418015.1/101929147, intron 4 of 6)	1	119327399	119330815	3417	1	105378934	ENST00000420059.6	-68938	ENSG00000232650	LINC01780	long intergenic non-protein coding RNA 1780
640	chr1	170178395	170178693	299	*	3.01671257063844	0.000844391996257678	0.0131504148297865	Intron (ENST00000661719.1/105371609, intron 1 of 1)	1	170174615	170241564	66950	1	105371609	ENST00000657208.1	3780	ENSG00000233985	LINC01681	long intergenic non-protein coding RNA 1681
641	chr14	51900863	51901216	354	*	1.5031799268656	0.0867085526264268	0.311464130675831	Intron (ENST00000553432.5/54331, intron 2 of 3)	14	51913112	51952018	38907	1	54331	ENST00000554875.1	-11896	ENSG00000186469	GNG2	G protein subunit gamma 2
642	chr16	55079561	55079929	369	*	1.65111149318251	0.15296549132733	0.438605493026608	Distal Intergenic	16	55045700	55049318	3619	2	105371278	ENST00000650608.1	-30243	NA	LOC105371278	uncharacterized LOC105371278
643	chr17	9764856	9765194	339	*	-0.7749273132225	0.170749095566914	0.46543885609861	Intron (ENST00000634974.2/ENST00000634974.2, intron 1 of 3)	17	9771434	9779921	8488	2	201140	ENST00000571771.5	14727	ENSG00000184544	DHRS7C	dehydrogenase/reductase 7C
644	chr19	51908073	51908409	337	*	-6.29066699973182	0.242090625032603	0.546988520796196	Distal Intergenic	19	51896859	51905040	8182	2	65251	ENST00000596690.1	-3033	ENSG00000198093	ZNF649	zinc finger protein 649
645	chr2	55262994	55263275	282	*	-5.78112276262188	0.266064351680232	0.56965273217826	Promoter (<=1kb)	2	55236621	55263868	27248	2	4528	ENST00000394600.7	593	ENSG00000085760	MTIF2	mitochondrial translational initiation factor 2
646	chr2	81661088	81661365	278	*	-6.4135451316888	0.274797259882943	0.577238628748703	Distal Intergenic	2	81461362	81467468	6107	2	100507201	ENST00000641468.1	-193620	NA	LINC01815	long intergenic non-protein coding RNA 1815
647	chr2	133688939	133689222	284	*	-6.15082586087908	0.287325305864577	0.58367822184309	Distal Intergenic	2	132673049	133568463	895415	2	344148	ENST00000409213.5	-120476	ENSG00000176771	NCKAP5	NCK associated protein 5
648	chr2	167826265	167826555	291	*	-0.511814601770582	0.298735430082377	0.594453035655675	Intron (ENST00000392690.4/8708, intron 4 of 4)	2	167815053	167941144	126092	2	105616981	ENST00000436982.2	114589	ENSG00000235335	B3GALT1-AS1	B3GALT1 antisense RNA 1
649	chr2	230559718	230560050	333	*	-5.76478705290259	0.319045165074023	0.604436494334215	Intron (ENST00000455357.5/112268431, intron 5 of 6)	2	230538288	230579933	41646	2	112268431	ENST00000414539.1	19883	NA	LOC112268431	uncharacterized LOC112268431
650	chr20	59045002	59045324	323	*	-5.63128484472406	0.340999721377651	0.615999953013962	Promoter (2-3kb)	20	59038134	59042809	4676	2	100533975	ENST00000466051.1	-2193	NA	SLMO2-ATP5E	SLMO2-ATP5E readthrough
651	chr4	81491835	81492145	311	*	-5.75829244209902	0.450670809179302	0.65927469804708	Intron (ENST00000638048.1/153020, intron 4 of 16)	4	81458983	81471928	12946	2	153020	ENST00000507538.1	-19907	ENSG00000138670	RASGEF1B	RasGEF domain family member 1B
652	chr4	168456649	168456967	319	*	1.16877322737562	0.469212357142929	0.666119292409783	Promoter (<=1kb)	4	168396099	168456059	59961	2	91351	ENST00000505863.1	-590	ENSG00000181381	DDX60L	DExD/H-box 60 like
653	chr5	11919555	11920008	454	*	-5.12994871223534	0.476753834718715	0.666119292409783	Distal Intergenic	5	10971836	11904446	932611	2	1501	ENST00000304623.13	-15109	ENSG00000169862	CTNND2	catenin delta 2
654	chr5	75390613	75391035	423	*	-1.57244086306083	0.494677387537715	0.671590251674632	Intron (ENST00000646172.1/10087, intron 6 of 12)	5	75379355	75385992	6638	2	10087	ENST00000644128.1	-4621	ENSG00000113163	CERT1	ceramide transporter 1
655	chr7	35150817	35151162	346	*	-1.56772514927853	0.598916342213467	0.710902457965284	Intron (ENST00000458672.5/554236, intron 1 of 17)	7	35079989	35162075	82087	2	554236	ENST00000458672.5	10913	ENSG00000291133	DPY19L2P1	DPY19L2 pseudogene 1
656	chr8	41782648	41783096	449	*	-0.640552373659059	0.733424167751251	0.820365635435243	Intron (ENST00000347528.8/286, intron 1 of 41)	8	41788882	41797593	8712	2	286	ENST00000521407.1	14497	ENSG00000029534	ANK1	ankyrin 1
657	chr8	74819076	74819498	423	*	-0.200186345709137	0.758913466005554	0.839952645012533	Intron (ENST00000523442.5/441355, intron 6 of 6)	8	74824534	74851147	26614	1	51050	ENST00000649643.1	-5036	ENSG00000137558	PI15	peptidase inhibitor 15
658	chr9	94264298	94264573	276	*	-0.203729531378577	0.882805629067148	0.925293259624483	Intron (ENST00000395395.7/169841, intron 1 of 4)	9	94182252	94259545	77294	2	158257	ENST00000651632.1	-4753	ENSG00000230262	LINC02603	long intergenic non-protein coding RNA 2603
659	chrX	50141328	50141818	491	*	0.0342753610940867	0.960520631887608	0.975138187330949	Distal Intergenic	23	50193923	50200358	6436	2	8852	ENST00000437370.2	58540	ENSG00000147081	AKAP4	A-kinase anchoring protein 4
660	chrX	147923103	147923439	337	*	-0.0102110316916662	0.993112625905336	0.994582618553857	Intron (ENST00000370475.9/2332, intron 2 of 16)	23	147927670	147951119	23450	1	2332	ENST00000620828.4	-4231	ENSG00000102081	FMR1	fragile X messenger ribonucleoprotein 1
661	chr17	326044	326410	367	*	-0.709962853546879	0.166140192711011	0.458856501089584	Promoter (1-2kb)	17	261689	327531	65843	2	9501	ENST00000574953.5	1121	ENSG00000181031	RPH3AL	rabphilin 3A like (without C2 domains)
662	chr11	78197651	78197959	309	*	0.882614794908407	0.0198435721057127	0.11557004679082	Promoter (<=1kb)	11	78196797	78214419	17623	1	57558	ENST00000530546.5	854	ENSG00000118369	USP35	ubiquitin specific peptidase 35
663	chr5	107549944	107550415	472	*	-0.753207518897513	0.500481666537297	0.675384446611347	Intron (ENST00000333274.11/1946, intron 1 of 4)	5	107427217	107506191	78975	2	1946	ENST00000505499.1	-43753	ENSG00000184349	EFNA5	ephrin A5
664	chr1	22670463	22670775	313	*	4.73651361379907	3.41776439745844e-05	0.00310925430977723	Distal Intergenic	1	22659399	22661535	2137	1	713	ENST00000695763.1	11064	ENSG00000173369	C1QB	complement C1q B chain
665	chr10	84570931	84571380	450	*	-1.23005221383275	0.00730129556615867	0.0578879175981391	Distal Intergenic	10	84452217	84513870	61654	1	54462	ENST00000480006.1	118714	ENSG00000107771	CCSER2	coiled-coil serine rich protein 2
666	chr12	93424910	93425278	369	*	-2.85812987575518	0.0453046858310272	0.202818521841156	Intron (ENST00000318066.7/7334, intron 1 of 3)	12	93409742	93441256	31515	2	7334	ENST00000549833.1	15978	ENSG00000177889	UBE2N	ubiquitin conjugating enzyme E2 N
667	chr14	68059032	68059367	336	*	2.34680662149053	0.0921653743557922	0.323839363053576	Intron (ENST00000479335.5/5890, intron 8 of 11)	14	68000279	68497257	496979	1	5890	ENST00000557045.5	58753	ENSG00000182185	RAD51B	RAD51 paralog B
668	chr16	28880226	28880704	479	*	-6.38196493301221	0.147375873975119	0.429291754113758	Promoter (<=1kb)	16	28880053	28904464	24412	1	487	ENST00000536376.5	173	ENSG00000196296	ATP2A1	ATPase sarcoplasmic/endoplasmic reticulum Ca2+ transporting 1
669	chr19	10634824	10635183	360	*	-5.89322692884868	0.227567814179708	0.534216041858562	Promoter (<=1kb)	19	10635804	10644555	8752	1	57153	ENST00000589561.5	-621	ENSG00000129353	SLC44A2	solute carrier family 44 member 2 (CTL2 blood group)
670	chr2	172756893	172757289	397	*	-5.886780523085	0.300033944456581	0.594453035655675	Intron (ENST00000484331.5/11069, intron 1 of 4)	2	172744138	172814740	70603	1	11069	ENST00000464976.1	12755	ENSG00000091428	RAPGEF4	Rap guanine nucleotide exchange factor 4
671	chrX	154752053	154752412	360	*	0.00188462869833642	0.997368690482391	0.997821256099751	Promoter (<=1kb)	23	154675249	154751583	76335	2	139716	ENST00000496390.5	-470	ENSG00000160219	GAB3	GRB2 associated binding protein 3
672	chr22	43077921	43078260	340	*	-5.48389144849659	0.366447073343646	0.627150313868693	Promoter (2-3kb)	22	43039776	43075586	35811	2	25809	ENST00000331018.8	-2335	ENSG00000100271	TTLL1	TTL family tubulin polyglutamylase complex subunit L1
673	chr10	29890770	29891173	404	*	2.30977466787694	0.00421361272213853	0.0395115512216468	Exon (ENST00000441292.1/ENST00000441292.1, exon 1 of 1)	10	29842742	29843315	574	2	107984172	ENST00000692857.1	-47455	ENSG00000289386	LOC107984172	uncharacterized LOC107984172
674	chr14	67762870	67763162	293	*	0.793002182616998	0.0920609047488943	0.323805423742703	Promoter (1-2kb)	14	67750473	67761491	11019	2	23503	ENST00000557306.1	-1379	ENSG00000072121	ZFYVE26	zinc finger FYVE-type containing 26
675	chr19	56251798	56252293	496	*	0.498659995402451	0.244787741854201	0.551145006866053	Intron (ENST00000683990.1/79149, intron 2 of 5)	19	56272748	56310454	37707	1	100506374	ENST00000649256.2	-20455	ENSG00000267710	EDDM13	epididymal protein 13
676	chr2	147055266	147055584	319	*	0.385526040041854	0.290698659508836	0.587100465113504	Distal Intergenic	2	146846633	146868047	21415	1	105373669	ENST00000662656.1	208633	ENSG00000231040	LINC01911	long intergenic non-protein coding RNA 1911
677	chr20	35042899	35043316	418	*	-6.24141823584992	0.332727320559992	0.612709209776825	Intron (ENST00000252015.3/26133, intron 7 of 18)	20	35001245	35002437	1193	1	57644	ENST00000456649.1	41654	ENSG00000078814	MYH7B	myosin heavy chain 7B
678	chr21	42073032	42073477	446	*	-0.534995368419562	0.353934873011472	0.622273376492597	Promoter (1-2kb)	21	42071317	42142996	71680	1	89766	ENST00000408910.7	1715	ENSG00000177398	UMODL1	uromodulin like 1
679	chr3	22461401	22461899	499	*	-0.439354963343801	0.37586569118614	0.634542742114516	Distal Intergenic	3	22168493	22373321	204829	2	79750	ENST00000466511.1	-88080	ENSG00000151789	ZNF385D	zinc finger protein 385D
680	chr3	140325510	140325825	316	*	-5.99272698397442	0.412794702363749	0.647909316973076	Intron (ENST00000458420.7/64084, intron 2 of 16)	3	140449435	140454731	5297	2	124900599	ENST00000502712.5	128906	NA	LOC124900599	uncharacterized LOC124900599
681	chrX	77445454	77445734	281	*	-0.0603343752365912	0.970825688174495	0.981531668710424	Promoter (1-2kb)	23	77447389	77457278	9890	1	8823	ENST00000439435.3	-1655	ENSG00000196468	FGF16	fibroblast growth factor 16
682	chr1	55522409	55522721	313	*	2.72312027242104	0.000128060345282965	0.00392529796214428	Intron (ENST00000643167.1/ENST00000643167.1, intron 1 of 3)	1	55225641	55225723	83	1	100616272	ENST00000581938.1	296768	ENSG00000265822	MIR4422	microRNA 4422
683	chr1	158623840	158624131	292	*	2.9475417275498	0.00064270672622521	0.0110466407710585	Intron (ENST00000643759.2/6708, intron 42 of 51)	1	158619186	158620789	1604	2	6708	ENST00000484520.1	-3051	ENSG00000163554	SPTA1	spectrin alpha, erythrocytic 1
684	chr11	11731529	11731844	316	*	1.09521078352556	0.0127785028868674	0.0852944867918977	Distal Intergenic	11	11783135	11783222	88	2	102465870	ENST00000616510.1	51378	ENSG00000278529	MIR8070	microRNA 8070
685	chr12	111246511	111246918	408	*	0.899214223314846	0.0499774183523965	0.216172905426517	Intron (ENST00000261726.11/23316, intron 3 of 21)	12	111214301	111270654	56354	1	23316	ENST00000551604.2	32210	ENSG00000111249	CUX2	cut like homeobox 2
686	chr13	23865399	23865739	341	*	-0.670892899942673	0.0578726773573689	0.238546582627885	Intron (ENST00000382172.4/4285, intron 7 of 18)	13	23842270	23870195	27926	2	4285	ENST00000494139.1	4456	ENSG00000027001	MIPEP	mitochondrial intermediate peptidase
687	chr13	43767924	43768409	486	*	-6.50976988532409	0.0628826356030447	0.252557126668012	Intron (ENST00000690772.1/55068, intron 1 of 16)	13	43213518	43786908	573391	2	55068	ENST00000261488.10	18499	ENSG00000120658	ENOX1	ecto-NOX disulfide-thiol exchanger 1
688	chr14	48187125	48187575	451	*	-6.61315727054519	0.0857058357006283	0.30944353797106	Distal Intergenic	14	48194174	48228216	34043	1	101927483	ENST00000665334.1	-6599	ENSG00000286595	LOC101927483	uncharacterized LOC101927483
689	chr14	88276625	88277090	466	*	-0.485199438501141	0.0982217970849153	0.337401345328966	Intron (ENST00000340700.9/54207, intron 1 of 6)	14	88184893	88270911	86019	2	54207	ENST00000312350.9	-5714	ENSG00000100433	KCNK10	potassium two pore domain channel subfamily K member 10
690	chr15	30730515	30730790	276	*	0.985030065446049	0.106931029415375	0.355552204939868	Intron (ENST00000685924.1/100288637, intron 12 of 14)	15	30750406	30759859	9454	1	100288637	ENST00000646742.2	-19616	ENSG00000187951	LOC100288637	OTU deubiquitinase 7A pseudogene
691	chr15	64436242	64436616	375	*	1.50454122184799	0.120374901079498	0.381917708337618	Intron (ENST00000261884.8/9325, intron 11 of 12)	15	64444659	64455236	10578	1	9325	ENST00000559777.1	-8043	ENSG00000103671	TRIP4	thyroid hormone receptor interactor 4
692	chr16	82155518	82155876	359	*	-6.29684676374872	0.161456743378924	0.450699807102737	Intron (ENST00000563100.5/10200, intron 3 of 6)	16	82147798	82170193	22396	2	10200	ENST00000563100.5	14317	ENSG00000135698	MPHOSPH6	M-phase phosphoprotein 6
693	chr17	77972017	77972483	467	*	-6.15709778840863	0.199711914735433	0.50217729621218	Intron (ENST00000696270.1/57690, intron 1 of 22)	17	77959240	78106037	146798	1	57690	ENST00000636222.1	12777	ENSG00000078687	TNRC6C	trinucleotide repeat containing adaptor 6C
694	chr18	32068762	32069164	403	*	-6.41281151262941	0.211077360325504	0.516528120937102	3' UTR	18	32091874	32131561	39688	1	51444	ENST00000261593.8	-22710	ENSG00000134758	RNF138	ring finger protein 138
695	chr18	69612120	69612527	408	*	-6.29221023852469	0.218998067765166	0.524414122918543	Intron (ENST00000382713.10/220164, intron 3 of 7)	18	69643675	69698525	54851	1	220164	ENST00000582172.5	-31148	ENSG00000206052	DOK6	docking protein 6
696	chr19	13718507	13718787	281	*	-6.3758479810176	0.228805158765521	0.535396141082774	Distal Intergenic	19	13731760	13759121	27362	1	81576	ENST00000540216.5	-12973	ENSG00000104957	YJU2B	YJU2 splicing factor homolog B
697	chr2	137963426	137963763	338	*	-1.74349289554019	0.288492210140676	0.584705296279997	Promoter (<=1kb)	2	137964020	138014253	50234	1	3176	ENST00000410115.5	-257	ENSG00000150540	HNMT	histamine N-methyltransferase
698	chr2	189191992	189192330	339	*	-5.56446957481944	0.304450266193241	0.596531506723167	Intron (ENST00000649966.1/1290, intron 1 of 10)	2	189031915	189179879	147965	2	1290	ENST00000618828.1	-12113	ENSG00000204262	COL5A2	collagen type V alpha 2 chain
699	chr20	4723486	4723809	324	*	-5.88517230474117	0.325719872659792	0.609547006238804	Promoter (1-2kb)	20	4721909	4728460	6552	1	23627	ENST00000305817.3	1577	ENSG00000171864	PRND	prion like protein doppel
700	chr3	81687515	81687811	297	*	-5.31939990119866	0.396236604341039	0.639307516447545	Intron (ENST00000429644.7/2632, intron 2 of 15)	3	81654579	81670982	16404	2	2632	ENST00000477426.1	-16533	ENSG00000114480	GBE1	1,4-alpha-glucan branching enzyme 1
701	chr3	86977788	86978177	390	*	-5.31939990119866	0.396236604341039	0.639307516447545	Intron (ENST00000398399.7/389136, intron 2 of 3)	3	86876388	86968631	92244	2	105377196	ENST00000637106.1	-9157	NA	LOC105377196	uncharacterized LOC105377196
702	chr4	3033635	3034023	389	*	-5.22772348609243	0.434330153686653	0.655628195038836	Intron (ENST00000398052.9/2868, intron 12 of 15)	4	3029323	3038578	9256	1	2868	ENST00000504308.1	4312	ENSG00000125388	GRK4	G protein-coupled receptor kinase 4
703	chr4	166199000	166199297	298	*	1.16877322737562	0.469212357142929	0.666119292409783	Distal Intergenic	4	165874958	165995178	120221	1	7092	ENST00000506144.1	324042	ENSG00000038295	TLL1	tolloid like 1
704	chr5	32667937	32668339	403	*	0.436240994693092	0.477606733450997	0.666506271970612	Distal Intergenic	5	32646564	32651976	5413	2	105374714	ENST00000514225.1	-15961	NA	LINC02061	long intergenic non-protein coding RNA 2061
705	chr5	32811838	32812141	304	*	-0.822668813357416	0.477834678871752	0.666506271970612	Distal Intergenic	5	32712331	32716828	4498	1	4883	ENST00000507141.1	99507	ENSG00000113389	NPR3	natriuretic peptide receptor 3
706	chr6	134407320	134407691	372	*	-1.17214350734265	0.578519971208447	0.698635229571944	Intron (ENST00000660399.1/154092, intron 1 of 2)	6	134438237	134504004	65768	1	154092	ENST00000653261.1	-30546	ENSG00000236700	LINC01010	long intergenic non-protein coding RNA 1010
707	chr7	77274648	77274940	293	*	0.589563419098213	0.632609291112427	0.738584110826356	Exon (ENST00000285871.5/57639, exon 11 of 19)	7	77282299	77295213	12915	1	57639	ENST00000461259.5	-7359	ENSG00000135205	CCDC146	coiled-coil domain containing 146
708	chr8	22608633	22609021	389	*	-0.951468143813421	0.717037101721497	0.807703270224978	Promoter (1-2kb)	8	22606908	22620468	13561	1	57805	ENST00000520861.5	1725	ENSG00000158941	CCAR2	cell cycle and apoptosis regulator 2
709	chr8	39009060	39009527	468	*	0.121298063743724	0.732192854786129	0.819691564505055	Promoter (2-3kb)	8	39006609	39105445	98837	1	8754	ENST00000676919.1	2451	ENSG00000168615	ADAM9	ADAM metallopeptidase domain 9
710	chr8	71799047	71799429	383	*	-0.13170764207966	0.755215627672731	0.836934193710347	Distal Intergenic	8	71815494	71815625	132	2	124900257	ENST00000363321.1	16196	ENSG00000200191	LOC124900257	U8 small nucleolar RNA
711	chr9	41936407	41936698	292	*	0.0696799207373306	0.862806741465578	0.912580023247961	Intron (ENST00000612828.4/728577, intron 14 of 22)	9	41923869	41953207	29339	2	728577	ENST00000489789.3	16509	ENSG00000154529	CNTNAP3B	contactin associated protein family member 3B
712	chr9	123170812	123171177	366	*	0.274853410358736	0.908991572693288	0.942738111475286	Intron (ENST00000348403.10/55342, intron 5 of 18)	9	123121631	123184310	62680	2	55342	ENST00000447404.6	13133	ENSG00000165209	STRBP	spermatid perinuclear RNA binding protein
713	chrX	51812241	51812692	452	*	-0.0514503092036939	0.961091412423796	0.975533612549006	Intron (ENST00000375772.7/9500, intron 1 of 12)	23	51803007	51902354	99348	1	9500	ENST00000375772.7	9234	ENSG00000179222	MAGED1	MAGE family member D1
714	chr13	75794301	75794713	413	*	-6.50825588936182	0.0692016175307124	0.269883519356489	Intron (ENST00000563635.5/4008, intron 11 of 14)	13	75788838	75817278	28441	1	4008	ENST00000497947.6	5463	ENSG00000136153	LMO7	LIM domain 7
715	chr15	72081883	72082236	354	*	-1.01528655152144	0.124823801641772	0.390934276183833	Intron (ENST00000356056.10/4649, intron 1 of 41)	15	72114258	72140962	26705	1	123228	ENST00000542035.2	-32022	ENSG00000166192	SENP8	SUMO peptidase family member, NEDD8 specific
716	chr22	48074744	48075168	425	*	-5.48389144849659	0.366447073343646	0.627150313868693	Distal Intergenic	22	48044710	48048549	3840	2	124905150	ENST00000457518.1	-26195	ENSG00000235154	LOC124905150	uncharacterized LOC124905150
717	chr3	16950143	16950496	354	*	0.570845507599916	0.373552163811428	0.632263439753756	Intron (ENST00000460467.1/23228, intron 1 of 2)	3	16933196	16933260	65	1	100500913	ENST00000579507.1	16947	ENSG00000283885	MIR3714	microRNA 3714
718	chr7	106372780	106373266	487	*	-0.212014781620393	0.656403633586881	0.758997748865895	Intron (ENST00000490856.5/ENST00000490856.5, intron 4 of 4)	7	106248332	106285966	37635	2	10135	ENST00000681255.1	-86814	ENSG00000105835	NAMPT	nicotinamide phosphoribosyltransferase
719	chr7	110423977	110424344	368	*	-0.565683915018107	0.659996073308149	0.762043790718328	Intron (ENST00000667232.1/105375451, intron 4 of 7)	7	110431984	110489076	57093	2	105375451	ENST00000657059.1	64732	NA	LOC105375451	uncharacterized LOC105375451
720	chr8	57609714	57610029	316	*	-0.307111633686027	0.745334366657986	0.829645590204763	Intron (ENST00000520426.1/ENST00000520426.1, intron 2 of 2)	8	57492899	57591559	98661	1	105375855	ENST00000520881.1	116815	NA	LOC105375855	uncharacterized LOC105375855
721	chr8	107179805	107180141	337	*	0.137524046537647	0.795641643246263	0.867815080219883	Distal Intergenic	8	107284519	107295541	11023	2	284	ENST00000522400.1	115400	ENSG00000154188	ANGPT1	angiopoietin 1
722	chr1	99808775	99809110	336	*	-1.92413419476707	0.000277505700713602	0.00636061994252325	Distal Intergenic	1	99850361	99924020	73660	1	178	ENST00000361915.8	-41251	ENSG00000162688	AGL	amylo-alpha-1, 6-glucosidase, 4-alpha-glucanotransferase
723	chr15	71260746	71261151	406	*	-1.18679369936181	0.124083024953479	0.389174057556441	Intron (ENST00000355327.7/79875, intron 6 of 17)	15	71332120	71352460	20341	1	79875	ENST00000648513.1	-70969	ENSG00000187720	THSD4	thrombospondin type 1 domain containing 4
724	chr3	118252314	118252659	346	*	-5.40235406491163	0.4040060007519	0.644747191095603	Intron (ENST00000482142.5/105374060, intron 3 of 6)	3	118488876	118491760	2885	1	105374058	ENST00000667867.1	-236217	ENSG00000286660	LOC105374058	uncharacterized LOC105374058
725	chr17	80638143	80638441	299	*	-2.27590025548343	0.201027791148491	0.504364782528293	Intron (ENST00000574767.5/57521, intron 2 of 11)	17	80708933	80754104	45172	1	57521	ENST00000572733.1	-70492	ENSG00000141564	RPTOR	regulatory associated protein of MTOR complex 1
726	chr4	122868337	122868684	348	*	-5.6930775867263	0.461337930968104	0.666119292409783	Intron (ENST00000264498.9/2247, intron 1 of 2)	4	122881878	122884712	2835	2	124900773	ENST00000609680.1	16028	NA	LOC124900773	uncharacterized LOC124900773
727	chr3	180960218	180960519	302	*	-5.62635798562854	0.427842059606013	0.655328993884108	Promoter (2-3kb)	3	180957869	180970661	12793	1	8087	ENST00000476672.1	2349	ENSG00000114416	FXR1	FMR1 autosomal homolog 1
728	chr9	16480400	16480742	343	*	-0.0733994872961687	0.846344082541155	0.901736346280996	Intron (ENST00000380672.9/54796, intron 5 of 6)	9	16418543	16436372	17830	2	54796	ENST00000411752.5	-44028	ENSG00000173068	BNC2	basonuclin zinc finger protein 2
729	chr1	241175901	241176289	389	*	-1.76974829535062	0.00271318543151863	0.029516122569603	Intron (ENST00000690539.1/6000, intron 2 of 16)	1	240775526	241186849	411324	2	6000	ENST00000693448.1	10560	ENSG00000182901	RGS7	regulator of G protein signaling 7
730	chr15	76680932	76681350	419	*	-1.82345228330277	0.127056146595898	0.394895699512175	Intron (ENST00000563290.6/49855, intron 20 of 31)	15	76434260	76665658	231399	2	49855	ENST00000564757.5	-15274	ENSG00000140386	SCAPER	S-phase cyclin A associated protein in the ER
731	chr17	20813386	20813660	275	*	-6.20624984457108	0.176276713431755	0.473372358939643	Distal Intergenic	17	20836447	20868208	31762	2	339184	ENST00000539484.1	54548	ENSG00000291074	CCDC144NL	CCDC144A N-terminal like (pseudogene)
732	chr17	32346390	32346711	322	*	-0.566838916246647	0.179590030725703	0.477586972912195	Intron (ENST00000581915.5/7756, intron 1 of 4)	17	32334491	32350023	15533	2	64149	ENST00000583774.5	3312	ENSG00000108666	C17orf75	chromosome 17 open reading frame 75
733	chr1	54757311	54757616	306	*	6.49285688113184	0.000121514160883781	0.00392529796214428	3' UTR	1	54756898	54764523	7626	2	25973	ENST00000371279.4	6907	ENSG00000162396	PARS2	prolyl-tRNA synthetase 2, mitochondrial
734	chr1	99790985	99791308	324	*	2.44335789973361	0.000277469573225978	0.00636061994252325	Distal Intergenic	1	99703970	99766635	62666	2	391059	ENST00000646001.2	-24350	ENSG00000156869	FRRS1	ferric chelate reductase 1
735	chr1	204606786	204607161	376	*	1.48710287389836	0.00144131720434844	0.0191567058873263	Intron (ENST00000453895.1/105371692, intron 1 of 2)	1	204603035	204616565	13531	1	105371692	ENST00000453895.1	3751	NA	LOC105371692	uncharacterized LOC105371692
736	chr1	241804680	241805086	407	*	-2.0490918872501	0.00274975705169932	0.0297968340875641	Intron (ENST00000684005.1/124904603, intron 1 of 5)	1	241770455	241787894	17440	1	128025	ENST00000478331.1	34225	ENSG00000162843	WDR64	WD repeat domain 64
737	chr11	124032025	124032353	329	*	-1.32922441462899	0.0263300985835424	0.140499251616979	Distal Intergenic	11	124026798	124030634	3837	1	219869	ENST00000641224.2	5227	ENSG00000234560	OR10G8	olfactory receptor family 10 subfamily G member 8
738	chr12	51850040	51850405	366	*	-6.75278669181495	0.0372272585225851	0.177325016803782	Promoter (1-2kb)	12	51817899	51848718	30820	2	401720	ENST00000618634.3	-1322	ENSG00000261308	FIGNL2	fidgetin like 2
739	chr12	63534501	63534788	288	*	3.12252277661685	0.0396447807561843	0.185358026308911	Distal Intergenic	12	63560059	63569469	9411	2	283417	ENST00000541911.1	34681	ENSG00000177990	DPY19L2	dpy-19 like 2
740	chr13	34415418	34415699	282	*	-7.1115566262559	0.0602978325034114	0.244976054814421	Intron (ENST00000664334.1/105370158, intron 1 of 2)	13	34348043	34614170	266128	1	105370158	ENST00000605909.1	67375	ENSG00000271850	LINC02343	long intergenic non-protein coding RNA 2343
741	chr13	82343960	82344437	478	*	-1.69026803301593	0.07013120671839	0.272077278798342	Distal Intergenic	13	81250438	81302407	51970	1	105370281	ENST00000458480.2	1093522	NA	LOC105370281	uncharacterized LOC105370281
742	chr16	28545297	28545599	303	*	-6.38196493301221	0.147375873975119	0.429291754113758	Intron (ENST00000679262.2/26471, intron 1 of 3)	16	28537537	28539008	1472	2	26471	ENST00000395641.2	-6289	ENSG00000176046	NUPR1	nuclear protein 1, transcriptional regulator
743	chr17	1339022	1339374	353	*	-0.79011028436484	0.166789128554142	0.460058758318851	Distal Intergenic	17	1345155	1361294	16140	2	7531	ENST00000496706.1	21920	ENSG00000108953	YWHAE	tyrosine 3-monooxygenase/tryptophan 5-monooxygenase activation protein epsilon
744	chr17	49887494	49887851	358	*	-6.49618064974732	0.187390291523074	0.486984378394142	Exon (ENST00000515692.1/ENST00000515692.1, exon 1 of 5)	17	49838300	49848069	9770	2	255061	ENST00000436235.6	-39425	ENSG00000176358	TAC4	tachykinin precursor 4
745	chr17	66901181	66901585	405	*	0.905500703890361	0.195469478423258	0.498325583031238	Distal Intergenic	17	66877273	66885278	8006	1	27091	ENST00000307139.4	23908	ENSG00000075429	CACNG5	calcium voltage-gated channel auxiliary subunit gamma 5
746	chr2	15880549	15880868	320	*	-5.83195691062809	0.251253509645072	0.556607140854836	Distal Intergenic	2	15903669	15903772	104	1	124906147	ENST00000458916.1	-22801	ENSG00000238371	LOC124906147	small nucleolar RNA U13
747	chr2	155214600	155214911	312	*	-6.10154127794673	0.294299657401379	0.590482096681201	Distal Intergenic	2	154964308	154969101	4794	2	105373696	ENST00000442706.2	-245499	ENSG00000230991	LOC105373696	uncharacterized LOC105373696
748	chr3	153777826	153778242	417	*	-5.48056855869932	0.418637651678826	0.647909316973076	Intron (ENST00000488210.1/105374165, intron 3 of 3)	3	153385109	153762526	377418	2	105374165	ENST00000493214.2	-15300	NA	LINC02006	long intergenic non-protein coding RNA 2006
749	chr3	155053033	155053349	317	*	-5.48056855869932	0.418637651678826	0.647909316973076	Intron (ENST00000492661.5/4311, intron 1 of 22)	3	155079647	155085729	6083	1	4311	ENST00000491597.5	-26298	ENSG00000196549	MME	membrane metalloendopeptidase
750	chr4	161972600	161973062	463	*	-0.274581374163371	0.467474965083598	0.666119292409783	Intron (ENST00000306100.10/56884, intron 3 of 15)	4	162022733	162047567	24835	1	101928052	ENST00000513093.1	-49671	ENSG00000249419	LOC101928052	uncharacterized LOC101928052
751	chr5	81042481	81042791	311	*	-5.47725184169753	0.496470915065616	0.671590251674632	Intron (ENST00000265080.9/5924, intron 1 of 26)	5	81019407	81073222	53816	1	5924	ENST00000514946.1	23074	ENSG00000113319	RASGRF2	Ras protein specific guanine nucleotide releasing factor 2
752	chr6	75925954	75926336	383	*	-5.12655598605753	0.551739508430853	0.689387437615572	Intron (ENST00000369950.8/3617, intron 15 of 16)	6	75921731	75935049	13319	2	3617	ENST00000369952.3	8713	ENSG00000112706	IMPG1	interphotoreceptor matrix proteoglycan 1
753	chr7	3440613	3440999	387	*	-4.91239343089777	0.584181467510654	0.698635229571944	Intron (ENST00000404826.7/221935, intron 1 of 44)	7	3264032	3302452	38421	2	105375132	ENST00000437354.1	-138161	NA	SDK1-AS1	SDK1 antisense RNA 1
754	chr8	138051032	138051392	361	*	-0.600848297349437	0.824438974502828	0.886249509843133	Intron (ENST00000518973.1/401478, intron 1 of 2)	8	137809444	138083570	274127	2	401478	ENST00000518973.1	32178	NA	LOC401478	uncharacterized LOC401478
755	chr9	277525	277871	347	*	0.117034978374284	0.835909336556055	0.894870570467957	Intron (ENST00000469197.5/81704, intron 3 of 4)	9	273084	465241	192158	1	81704	ENST00000495184.5	4441	ENSG00000107099	DOCK8	dedicator of cytokinesis 8
756	chr9	22190949	22191401	453	*	-0.104342243629716	0.852798606393479	0.906930411047431	Distal Intergenic	9	22118968	22120711	1744	1	100048912	ENST00000644233.2	71981	ENSG00000240498	CDKN2B-AS1	CDKN2B antisense RNA 1
757	chrX	9932325	9932648	324	*	0.184829408728229	0.938146765159754	0.95990415171957	5' UTR	23	9912683	9946708	34026	1	357	ENST00000452575.1	19642	ENSG00000146950	SHROOM2	shroom family member 2
758	chrX	52271592	52271930	339	*	-0.0147117094528397	0.961491890158854	0.975533612549006	Distal Intergenic	23	52196742	52265919	69178	2	105377209	ENST00000654180.1	-5673	ENSG00000287215	LOC105377209	uncharacterized LOC105377209
759	chr19	33189444	33190137	694	*	-6.49317202689048	0.235316477205333	0.542056398347817	Intron (ENST00000592484.5/4037, intron 1 of 4)	19	33194330	33208864	14535	1	4037	ENST00000253193.9	-4193	ENSG00000130881	LRP3	LDL receptor related protein 3
760	chr20	10259688	10260110	423	*	0.507766813710488	0.327413551814935	0.611635483216702	Intron (ENST00000693732.1/105372524, intron 1 of 4)	20	10275519	10278069	2551	1	6616	ENST00000492814.1	-15409	ENSG00000132639	SNAP25	synaptosome associated protein 25
761	chr11	61074946	61075308	363	*	-6.79451263802366	0.0165205444997973	0.101626291399424	Distal Intergenic	11	61055737	61067535	11799	1	123466205	ENST00000536495.1	19209	ENSG00000256733	LINC02954	long intergenic non-protein coding RNA 2954
762	chr5	36506943	36507297	355	*	-0.311127760074891	0.478622047503773	0.666737722651072	Distal Intergenic	5	36596588	36688331	91744	1	6507	ENST00000680318.1	-89291	ENSG00000079215	SLC1A3	solute carrier family 1 member 3
763	chr1	34873408	34873786	379	*	7.79366611637353	5.92772164260224e-05	0.00318104462317986	Intron (ENST00000235180.4/58512, intron 6 of 9)	1	34855169	34859755	4587	2	113444	ENST00000456842.1	-13653	ENSG00000163866	SMIM12	small integral membrane protein 12
764	chr8	125455801	125456232	432	*	0.585120959952207	0.813119412216093	0.878505168357089	Distal Intergenic	8	125466939	125541373	74435	1	130406855	ENST00000522815.1	-10707	NA	TRIB1AL	TRIB1 associated lncRNA
765	chr14	67986863	67987153	291	*	2.34680662149053	0.0921653743557922	0.323839363053576	Intron (ENST00000479335.5/5890, intron 8 of 11)	14	68000279	68497257	496979	1	5890	ENST00000557045.5	-13126	ENSG00000182185	RAD51B	RAD51 paralog B
766	chr14	75077287	75077638	352	*	-6.34930486029013	0.0957687331422728	0.332323895581653	3' UTR	14	75084087	75085095	1009	2	91754	ENST00000555763.1	7457	ENSG00000119638	NEK9	NIMA related kinase 9
767	chr15	100242448	100242811	364	*	-1.48668189287378	0.135362599046316	0.408997213431033	Intron (ENST00000268070.9/170691, intron 7 of 21)	15	100168388	100261505	93118	2	170691	ENST00000559976.1	18694	ENSG00000140470	ADAMTS17	ADAM metallopeptidase with thrombospondin type 1 motif 17
768	chr16	23022210	23022497	288	*	-1.89967058042935	0.14584184147103	0.427445553261719	Promoter (1-2kb)	16	23020337	23023611	3275	1	112268176	ENST00000567395.1	1873	ENSG00000261090	LOC112268176	uncharacterized LOC112268176
769	chr17	29066278	29066665	388	*	-6.41962271322301	0.177943636483936	0.47536422145016	Distal Intergenic	17	29051956	29053660	1705	1	51268	ENST00000419875.2	14322	ENSG00000179761	PIPOX	pipecolic acid and sarcosine oxidase
770	chr18	24019756	24020064	309	*	-0.932785047763534	0.208901593614624	0.514187516085569	3' UTR	18	24016634	24020285	3652	1	125488	ENST00000577185.1	3122	ENSG00000168234	TTC39C	tetratricopeptide repeat domain 39C
771	chr19	18179199	18179600	402	*	-0.975804439404701	0.230195572137855	0.536564385213722	Distal Intergenic	19	18174169	18178117	3949	1	10437	ENST00000600463.1	5030	ENSG00000216490	IFI30	IFI30 lysosomal thiol reductase
772	chr2	39067552	39067883	332	*	-1.18265710038384	0.259135127115939	0.563594086124799	Promoter (<=1kb)	2	39034601	39068678	34078	2	6654	ENST00000685782.1	795	ENSG00000115904	SOS1	SOS Ras/Rac guanine nucleotide exchange factor 1
773	chr2	69709813	69710190	378	*	-6.1031156535854	0.26881716578237	0.56965273217826	Intron (ENST00000418066.2/307, intron 2 of 3)	2	69720791	69825774	104984	1	307	ENST00000477632.5	-10601	ENSG00000196975	ANXA4	annexin A4
774	chr2	98899269	98899676	408	*	-5.76804283378487	0.277925361923485	0.577280841668944	Intron (ENST00000397899.7/343990, intron 1 of 9)	2	98832394	98908521	76128	2	343990	ENST00000415261.5	8845	ENSG00000196872	CRACDL	CRACD like
775	chr3	41325873	41326214	342	*	-6.19378067900216	0.381177341883285	0.635946680675766	Intron (ENST00000301831.9/54986, intron 35 of 36)	3	41246599	41278151	31553	2	54986	ENST00000489118.1	-47722	ENSG00000168038	ULK4	unc-51 like kinase 4
776	chr3	65100479	65100950	472	*	-5.62799879630087	0.39469952792512	0.639307516447545	Distal Intergenic	3	65174916	65193509	18594	1	102724763	ENST00000667847.1	-73966	ENSG00000243149	LINC02040	long intergenic non-protein coding RNA 2040
777	chr4	159353597	159353896	300	*	-0.321483513535774	0.466614680315114	0.666119292409783	Promoter (1-2kb)	4	159352457	159353569	1113	1	9693	ENST00000509891.1	1140	ENSG00000109756	RAPGEF2	Rap guanine nucleotide exchange factor 2
778	chr5	152767852	152768179	328	*	-5.31268498212174	0.522754159649454	0.680434354075127	Intron (ENST00000522300.5/101927134, intron 3 of 4)	5	152618965	152689529	70565	2	101927134	ENST00000506723.6	-78323	ENSG00000249484	LINC01470	long intergenic non-protein coding RNA 1470
779	chr6	20065753	20066176	424	*	-5.22266098049124	0.536875351494372	0.688729589347821	Distal Intergenic	6	20212087	20317739	105653	1	101928573	ENST00000449143.2	-145911	NA	LOC101928573	uncharacterized LOC101928573
780	chr6	38293003	38293476	474	*	-5.12655598605753	0.551739508430853	0.689387437615572	Intron (ENST00000314100.10/114781, intron 6 of 9)	6	38142997	38152995	9999	1	60685	ENST00000463847.1	150006	ENSG00000156639	ZFAND3	zinc finger AN1-type containing 3
781	chr6	159525080	159525363	284	*	-4.91239343089777	0.584181467510654	0.698635229571944	Intron (ENST00000656085.1/ENST00000656085.1, intron 1 of 1)	6	159586955	159589169	2215	2	105378085	ENST00000430078.1	63806	NA	LOC105378085	uncharacterized LOC105378085
782	chr8	48181386	48181709	324	*	-0.15591899670764	0.738958480044256	0.825038543489129	Distal Intergenic	8	48049580	48061315	11736	1	7336	ENST00000521628.1	131806	ENSG00000169139	UBE2V2	ubiquitin conjugating enzyme E2 V2
783	chr8	77090569	77090845	277	*	0.0879287638792926	0.761490518856003	0.842360620446968	Distal Intergenic	8	76984170	77001044	16875	2	5828	ENST00000519956.1	-89525	ENSG00000164751	PEX2	peroxisomal biogenesis factor 2
784	chr9	96626316	96626658	343	*	0.0440733231220111	0.885378041889723	0.926908736016655	Distal Intergenic	9	96500113	96619843	119731	2	8555	ENST00000375241.6	-6473	ENSG00000081377	CDC14B	cell division cycle 14B
785	chr9	105486147	105486513	367	*	0.115080265051536	0.893852722203427	0.933305761123823	Intron (ENST00000495708.5/83856, intron 7 of 10)	9	105500659	105552433	51775	1	83856	ENST00000374707.1	-14146	ENSG00000106701	FSD1L	fibronectin type III and SPRY domain containing 1 like
786	chr18	58896012	58896362	351	*	0.911763419659218	0.216931017078531	0.522846135976346	Intron (ENST00000336078.8/55205, intron 3 of 10)	18	58920330	58934578	14249	1	55205	ENST00000590157.5	-23968	ENSG00000074657	ZNF532	zinc finger protein 532
787	chr14	72863637	72863968	332	*	-1.28678681122118	0.0942008238244607	0.328314734441885	Intron (ENST00000556509.6/8110, intron 1 of 10)	14	72771744	72836483	64740	2	8110	ENST00000556902.5	-27154	ENSG00000205683	DPF3	double PHD fingers 3
788	chrX	134388264	134388613	350	*	0.0169458321506506	0.99268674815411	0.994582618553857	Exon (ENST00000687834.1/84295, exon 5 of 5)	23	134373373	134415292	41920	1	84295	ENST00000370800.4	14891	ENSG00000156531	PHF6	PHD finger protein 6
789	chr1	245770683	245771005	323	*	2.44851791709482	0.00282631855144973	0.0300872854963644	Intron (ENST00000482592.5/64754, intron 1 of 2)	1	245749342	245788942	39601	2	64754	ENST00000482592.5	17937	ENSG00000185420	SMYD3	SET and MYND domain containing 3
790	chr16	54131736	54132033	298	*	-6.46071042825847	0.152358300592137	0.437253160171662	Intron (ENST00000637969.1/79068, intron 9 of 10)	16	54069896	54114439	44544	1	79068	ENST00000636091.1	61840	ENSG00000140718	FTO	FTO alpha-ketoglutarate dependent dioxygenase
791	chr1	114352895	114353392	498	*	4.04234465714265	0.000335141229886453	0.00712823447829772	Distal Intergenic	1	114397608	114399609	2002	2	51592	ENST00000478032.1	46217	ENSG00000197323	TRIM33	tripartite motif containing 33
792	chr13	113413862	113414298	437	*	-6.90511058963194	0.0773658331074004	0.289442636137359	Promoter (2-3kb)	13	113399611	113410975	11365	2	113622	ENST00000682618.1	-2887	ENSG00000153531	ADPRHL1	ADP-ribosylhydrolase like 1
793	chr1	85005474	85005870	397	*	2.27583457583987	0.000185752442848462	0.00504748213655931	Intron (ENST00000370596.5/126820, intron 1 of 21)	1	84999147	85133138	133992	1	126820	ENST00000370596.5	6327	ENSG00000162643	DNAI3	dynein axonemal intermediate chain 3
794	chr10	5367721	5368032	312	*	-2.85614723248684	0.00324092316473713	0.033151514965581	Promoter (2-3kb)	10	5364966	5374692	9727	1	114131	ENST00000380433.5	2755	ENSG00000178473	UCN3	urocortin 3
795	chr10	57502058	57502429	372	*	-1.41569045571785	0.00563259279508089	0.0487116869156204	Distal Intergenic	10	57304479	57304559	81	2	100500834	ENST00000583084.1	-197499	ENSG00000264747	MIR3924	microRNA 3924
796	chr11	57543516	57543865	350	*	0.850238468232338	0.0161650930191579	0.100221965618172	Exon (ENST00000527972.6/219537, exon 3 of 8)	11	57537595	57550272	12678	1	219537	ENST00000527972.6	5921	ENSG00000214872	SMTNL1	smoothelin like 1
797	chr11	118870916	118871195	280	*	-1.49155588040961	0.0255645745243241	0.138076764880982	Distal Intergenic	11	118883892	118897787	13896	1	643	ENST00000292174.5	-12697	ENSG00000160683	CXCR5	C-X-C motif chemokine receptor 5
798	chr11	129855680	129856155	476	*	-7.30233735140417	0.0272900254551193	0.143866450196504	Exon (ENST00000281441.8/120224, exon 4 of 6)	11	129850332	129859215	8884	1	120224	ENST00000524567.1	5348	ENSG00000151715	TMEM45B	transmembrane protein 45B
799	chr16	8814543	8814853	311	*	-6.74111210693991	0.139437669481517	0.415679260658443	Intron (ENST00000566983.5/5373, intron 7 of 7)	16	8807564	8849313	41750	1	5373	ENST00000567697.2	6979	ENSG00000140650	PMM2	phosphomannomutase 2
800	chr16	77918844	77919148	305	*	1.10723380487683	0.160805464110687	0.450594677679038	Intron (ENST00000302536.3/57687, intron 7 of 8)	16	77862748	77882408	19661	1	57687	ENST00000563850.1	56096	ENSG00000171724	VAT1L	vesicle amine transport 1 like
801	chr18	22407007	22407345	339	*	-6.00546092231279	0.208125542913436	0.512926236751516	Distal Intergenic	18	22413601	22414867	1267	2	64693	ENST00000525417.1	7522	ENSG00000212710	CTAGE1	cutaneous T cell lymphoma-associated antigen 1
802	chr20	31904655	31905083	429	*	-6.48866671907667	0.332458873260132	0.612709209776825	Intron (ENST00000535842.6/164395, intron 4 of 14)	20	31879848	31944959	65112	1	164395	ENST00000642230.1	24807	ENSG00000131044	TTLL9	tubulin tyrosine ligase like 9
803	chr20	32104976	32105369	394	*	-0.456047715428421	0.332469696648066	0.612709209776825	Distal Intergenic	20	32109714	32167256	57543	1	9777	ENST00000398022.7	-4345	ENSG00000101337	TM9SF4	transmembrane 9 superfamily member 4
804	chr20	38948026	38948308	283	*	-5.82548085241057	0.334835212505486	0.613879241242098	Intron (ENST00000619304.4/81610, intron 3 of 3)	20	38962299	39039721	77423	1	60625	ENST00000373325.6	-13991	ENSG00000101452	DHX35	DEAH-box helicase 35
805	chr5	73864455	73864798	344	*	-5.22434683164333	0.492543171831206	0.671590251674632	Promoter (1-2kb)	5	73863043	73867991	4949	1	64283	ENST00000506334.1	1412	ENSG00000214944	ARHGEF28	Rho guanine nucleotide exchange factor 28
806	chr5	103405973	103406402	430	*	-0.731765532164944	0.498400893813127	0.673479190724364	Distal Intergenic	5	103528434	103541985	13552	2	102467212	ENST00000503367.2	135583	ENSG00000248757	LINC02115	long intergenic non-protein coding RNA 2115
807	chr5	134947929	134948314	386	*	0.535810496519264	0.511828172959284	0.680434354075127	Intron (ENST00000512783.5/84105, intron 2 of 4)	5	134967907	134995854	27948	1	347732	ENST00000511235.1	-19593	ENSG00000152705	CATSPER3	cation channel sperm associated 3
808	chr6	132685363	132685828	466	*	-0.249100104004648	0.576477408049313	0.698635229571944	Intron (ENST00000367928.5/8876, intron 5 of 6)	6	132643312	132659182	15871	2	134864	ENST00000275216.3	-26181	ENSG00000146399	TAAR1	trace amine associated receptor 1
809	chr7	152533082	152533438	357	*	-1.02709693062688	0.693863183211574	0.788992546313737	Distal Intergenic	7	152463786	152465549	1764	1	100128822	ENST00000564834.1	69296	ENSG00000261455	LINC01003	long intergenic non-protein coding RNA 1003
810	chr8	23654794	23655265	472	*	-0.24370383409322	0.718228351358376	0.808710303309815	Distal Intergenic	8	23680988	23682889	1902	2	4824	ENST00000523261.1	27624	ENSG00000167034	NKX3-1	NK3 homeobox 1
811	chr8	115585993	115586351	359	*	-0.190856145274202	0.803013246711579	0.873650644997863	Intron (ENST00000640765.1/7227, intron 4 of 5)	8	115413814	115620070	206257	2	7227	ENST00000519076.5	33719	ENSG00000104447	TRPS1	transcriptional repressor GATA binding 1
812	chr8	142058848	142059158	311	*	-0.163401016086258	0.829805381054302	0.890271027237685	Distal Intergenic	8	142176339	142176418	80	1	100616268	ENST00000584349.1	-117181	ENSG00000265247	MIR4472-1	microRNA 4472-1
813	chr9	106834496	106834852	357	*	-0.0884483777044737	0.894884446493426	0.933614620317489	Distal Intergenic	9	106863166	106930575	67410	1	58499	ENST00000472574.1	-28314	ENSG00000148143	ZNF462	zinc finger protein 462
814	chr3	160269346	160269701	356	*	-5.48056855869932	0.418637651678826	0.647909316973076	Promoter (<=1kb)	3	160258403	160268761	10359	2	57560	ENST00000478278.1	-585	ENSG00000068885	IFT80	intraflagellar transport 80
815	chr8	125870830	125871110	281	*	0.585120959952207	0.813119412216093	0.878505168357089	Intron (ENST00000651999.1/105375746, intron 5 of 7)	8	125859721	125951150	91430	2	100130231	ENST00000651667.1	80040	ENSG00000245164	LINC00861	long intergenic non-protein coding RNA 861
816	chr2	151771393	151771755	363	*	-1.33769025787668	0.29252632271323	0.588868731029335	Distal Intergenic	2	151485336	151734487	249152	2	4703	ENST00000409198.5	-36906	ENSG00000183091	NEB	nebulin
817	chr13	94032640	94032930	291	*	2.1396554717656	0.0711611351144457	0.273876892287031	Intron (ENST00000377047.9/10082, intron 4 of 8)	13	94154193	94187991	33799	2	100873972	ENST00000436329.2	155061	ENSG00000236520	GPC6-AS1	GPC6 antisense RNA 1
818	chr17	11963417	11963720	304	*	0.440987034419789	0.17145235823535	0.466240586167724	Intron (ENST00000262442.9/1770, intron 68 of 68)	17	11978261	11991013	12753	2	7566	ENST00000577671.5	27293	ENSG00000154957	ZNF18	zinc finger protein 18
819	chr17	35572400	35572697	298	*	1.36468890074489	0.180949300645229	0.479625042033878	Promoter (<=1kb)	17	35573657	35573753	97	1	692076	ENST00000384567.1	-960	ENSG00000207297	SNORD7	small nucleolar RNA, C/D box 7
820	chr19	49266277	49266588	312	*	-1.1771094467884	0.241553662922092	0.546988520796196	Distal Intergenic	19	49308797	49308868	72	2	100422979	ENST00000584846.1	42280	ENSG00000265407	MIR4324	microRNA 4324
821	chr2	10468209	10468574	366	*	-6.24606485931489	0.248749783544017	0.554716272275197	Distal Intergenic	2	10453798	10457693	3896	1	101929715	ENST00000670859.1	14411	NA	ODC1-DT	ODC1 divergent transcript
822	chr22	27873248	27873569	322	*	-0.479153859226524	0.360283896825652	0.627150313868693	Intron (ENST00000335272.10/23760, intron 8 of 11)	22	27858431	27860615	2185	2	23760	ENST00000493007.1	-12633	ENSG00000180957	PITPNB	phosphatidylinositol transfer protein beta
823	chr3	13355002	13355453	452	*	-5.76153692665797	0.373407536605163	0.632224784698783	Promoter (<=1kb)	3	13351661	13354694	3034	2	23225	ENST00000479519.5	-308	ENSG00000132182	NUP210	nucleoporin 210
824	chr3	142609333	142609634	302	*	0.652742095693067	0.41569139481848	0.647909316973076	Intron (ENST00000457734.7/5357, intron 1 of 15)	3	142596455	142671119	74665	1	5357	ENST00000464320.5	12878	ENSG00000120756	PLS1	plastin 1
825	chr4	9785414	9785810	397	*	-0.9616816261392	0.438040130037677	0.65795630936916	Intron (ENST00000508585.5/56606, intron 1 of 1)	4	9781634	9784009	2376	1	1816	ENST00000304374.4	3780	ENSG00000169676	DRD5	dopamine receptor D5
826	chr4	122830436	122830723	288	*	-0.526778135030475	0.461193211868642	0.666119292409783	Intron (ENST00000264498.9/2247, intron 1 of 2)	4	122826831	122898236	71406	1	2247	ENST00000644866.2	3605	ENSG00000138685	FGF2	fibroblast growth factor 2
827	chr5	2866020	2866443	424	*	-5.62471864818097	0.472513774126229	0.666119292409783	Distal Intergenic	5	2921496	2967621	46126	1	107984098	ENST00000652017.1	-55053	NA	LOC107984098	uncharacterized LOC107984098
828	chr5	180088036	180088402	367	*	-5.02519893077881	0.524404795365088	0.680434354075127	Distal Intergenic	5	179955480	180072113	116634	2	55819	ENST00000520911.5	-15923	ENSG00000113269	RNF130	ring finger protein 130
829	chr6	122660015	122660311	297	*	-5.02349361600066	0.567455127701163	0.698635229571944	Intron (ENST00000615438.4/5570, intron 4 of 7)	6	122652732	122726373	73642	1	5570	ENST00000258014.3	7283	ENSG00000135549	PKIB	cAMP-dependent protein kinase inhibitor beta
830	chr8	96486649	96487016	368	*	-0.108146606472335	0.778538908067409	0.85408693833103	Distal Intergenic	8	96493813	96537343	43531	1	6383	ENST00000520233.1	-6797	ENSG00000169439	SDC2	syndecan 2
831	chr9	4065824	4066314	491	*	-0.327966461560591	0.838078582228366	0.896369900784983	Intron (ENST00000324333.14/169792, intron 3 of 9)	9	3824498	4081337	256840	2	169792	ENST00000682864.1	15023	ENSG00000107249	GLIS3	GLIS family zinc finger 3
832	chr2	160251694	160251989	296	*	-1.72317616585828	0.29507171299305	0.590767500047467	Intron (ENST00000485635.2/3694, intron 1 of 9)	2	160257720	160267184	9465	2	100505984	ENST00000655410.1	15195	ENSG00000285373	LINC02478	long intergenic non-protein coding RNA 2478
833	chr9	134729294	134729708	415	*	0.181475179241634	0.921702331365424	0.949565633423215	Promoter (1-2kb)	9	134731593	134732669	1077	1	1289	ENST00000469093.1	-1885	ENSG00000130635	COL5A1	collagen type V alpha 1 chain
834	chr1	207795871	207796146	276	*	-1.36534187090265	0.0015653083462862	0.0203973427132132	Intron (ENST00000710901.1/100128537, intron 5 of 5)	1	207801852	207801939	88	2	407026	ENST00000385231.3	5793	ENSG00000284214	MIR29C	microRNA 29c
835	chr10	70167470	70167766	297	*	4.04053851462051	0.0062822140178877	0.0520024730365783	Promoter (2-3kb)	10	70161645	70170512	8868	2	56681	ENST00000373239.2	2746	ENSG00000079332	SAR1A	secretion associated Ras related GTPase 1A
836	chr11	3000831	3001269	439	*	-1.07696584402381	0.0120422494813924	0.081997366782743	3' UTR	11	3000929	3007010	6082	2	833	ENST00000484484.5	5741	ENSG00000110619	CARS1	cysteinyl-tRNA synthetase 1
837	chr12	84115724	84116111	388	*	-0.672735434246037	0.0435839621803691	0.197506768630991	Intron (ENST00000689302.1/107984536, intron 1 of 3)	12	84154434	84294556	140123	1	124902976	ENST00000642846.1	-38323	NA	LOC124902976	uncharacterized LOC124902976
838	chr14	45120862	45121187	326	*	-6.83807854329378	0.0850066545542192	0.307980262298317	3' UTR	14	45110883	45110968	86	1	100113389	ENST00000458892.1	9979	ENSG00000239043	SNORD127	small nucleolar RNA, C/D box 127
839	chr16	77870573	77871038	466	*	-1.99586568109169	0.160761239308999	0.450594677679038	Intron (ENST00000302536.3/57687, intron 4 of 8)	16	77862748	77882408	19661	1	57687	ENST00000563850.1	7825	ENSG00000171724	VAT1L	vesicle amine transport 1 like
840	chr19	43364004	43364443	440	*	-6.07755286044206	0.240025500157848	0.546551629502192	Intron (ENST00000607109.1/ENST00000607109.1, intron 1 of 2)	19	43353715	43362372	8658	1	57126	ENST00000378012.3	10289	ENSG00000204936	CD177	CD177 molecule
841	chr2	70812318	70812791	474	*	-2.17825244733266	0.269157567200587	0.570042674249886	Exon (ENST00000272367.7/165530, exon 5 of 7)	2	70808813	70820547	11735	2	165530	ENST00000426626.1	7756	ENSG00000152672	CLEC4F	C-type lectin domain family 4 member F
842	chr2	163933977	163934287	311	*	-5.76641423570456	0.296781355993186	0.592548935532194	Intron (ENST00000429636.1/ENST00000429636.1, intron 3 of 4)	2	163593396	163736012	142617	2	55137	ENST00000409634.5	-197965	ENSG00000182263	FIGN	fidgetin, microtubule severing factor
843	chr3	152849625	152850092	468	*	-5.48056855869932	0.418637651678826	0.647909316973076	Distal Intergenic	3	152835131	152841439	6309	1	5028	ENST00000305097.6	14494	ENSG00000169860	P2RY1	purinergic receptor P2Y1
844	chr3	184230792	184231096	305	*	-0.316410429930577	0.430587712793556	0.655328993884108	Promoter (<=1kb)	3	184230429	184242329	11901	1	90113	ENST00000426955.6	363	ENSG00000145198	VWA5B2	von Willebrand factor A domain containing 5B2
845	chr5	40739703	40740022	320	*	0.926910775869203	0.483960800855905	0.670767397226271	Intron (ENST00000636863.1/23548, intron 2 of 3)	5	40512333	40755908	243576	2	23548	ENST00000636863.1	15886	ENSG00000113638	TTC33	tetratricopeptide repeat domain 33
846	chr5	75855983	75856289	307	*	-1.66779045420039	0.495109508457465	0.671590251674632	Distal Intergenic	5	75690521	75717448	26928	2	134359	ENST00000503835.5	-138535	ENSG00000152359	POC5	POC5 centriolar protein
847	chr6	25832821	25833206	386	*	-0.475140851810419	0.537259249639834	0.689161163742498	Promoter (<=1kb)	6	25782915	25832052	49138	2	6568	ENST00000244527.10	-769	ENSG00000124568	SLC17A1	solute carrier family 17 member 1
848	chr6	111023588	111023904	317	*	0.221390831553588	0.564600442948487	0.698635229571944	Intron (ENST00000368864.8/84154, intron 8 of 8)	6	111046868	111047521	654	2	442245	ENST00000405166.1	23617	NA	GSTM2P1	glutathione S-transferase mu 2 pseudogene 1
849	chr7	13734437	13734782	346	*	-4.91239343089777	0.584181467510654	0.698635229571944	Intron (ENST00000640300.1/105375161, intron 6 of 6)	7	13717215	13751920	34706	1	105375161	ENST00000638774.1	17222	NA	LOC105375161	uncharacterized LOC105375161
850	chr7	63815640	63815996	357	*	-1.35285950303791	0.623941133044649	0.732218500863862	Distal Intergenic	7	63888225	63893478	5254	2	124901654	ENST00000596855.5	77482	NA	LOC124901654	uncharacterized LOC124901654
851	chr7	152832665	152832981	317	*	-0.232315122237043	0.693921594486894	0.789033210568514	Intron (ENST00000377776.7/57180, intron 9 of 9)	7	152810742	152855371	44630	1	57180	ENST00000479402.1	21923	ENSG00000133627	ACTR3B	actin related protein 3B
852	chr9	115766635	115766910	276	*	-0.22678848365837	0.906373990993621	0.942304174188735	Distal Intergenic	9	115324932	115744330	419399	2	101928775	ENST00000646338.1	-22305	NA	LOC101928775	uncharacterized LOC101928775
853	chr4	88738419	88738865	447	*	-5.75829244209902	0.450670809179302	0.65927469804708	Promoter (<=1kb)	4	88732122	88737639	5518	2	10144	ENST00000511623.1	-780	ENSG00000138640	FAM13A	family with sequence similarity 13 member A
854	chr1	25538329	25538732	404	*	2.71967383116647	4.1033864935743e-05	0.00318104462317986	Distal Intergenic	1	25543606	25568886	25281	1	26119	ENST00000374338.5	-4874	ENSG00000157978	LDLRAP1	low density lipoprotein receptor adaptor protein 1
855	chr10	59817351	59817711	361	*	3.75364640972982	0.0057138239148373	0.0490843287377372	Intron (ENST00000263102.7/8030, intron 3 of 8)	10	59806444	59812728	6285	2	8030	ENST00000518638.1	-4623	ENSG00000108091	CCDC6	coiled-coil domain containing 6
856	chr14	73979229	73979611	383	*	-1.94528661633866	0.0949208272756261	0.330118197689207	Intron (ENST00000557325.5/957, intron 6 of 15)	14	73961084	73972934	11851	2	957	ENST00000555829.5	-6295	ENSG00000187097	ENTPD5	ectonucleoside triphosphate diphosphohydrolase 5 (inactive)
857	chr3	157236536	157236903	368	*	-5.48056855869932	0.418637651678826	0.647909316973076	Intron (ENST00000668714.2/101928236, intron 1 of 2)	3	157230279	157315895	85617	1	101928236	ENST00000475102.1	6257	NA	LOC101928236	uncharacterized LOC101928236
858	chr4	74926807	74927197	391	*	-0.230085203984308	0.450569178514673	0.65927469804708	Distal Intergenic	4	74933095	75050115	117021	1	25849	ENST00000513238.5	-5898	ENSG00000169116	PARM1	prostate androgen-regulated mucin-like protein 1
859	chr6	35284241	35284604	364	*	0.476876158825444	0.547228535541534	0.689387437615572	Intron (ENST00000491400.5/7629, intron 2 of 4)	6	35292323	35294552	2230	1	7629	ENST00000479226.1	-7719	ENSG00000065029	ZNF76	zinc finger protein 76
860	chr6	126109198	126109695	498	*	-5.04579826855998	0.569972518663765	0.698635229571944	Intron (ENST00000648977.1/60487, intron 17 of 22)	6	126177193	126202239	25047	1	60487	ENST00000444229.1	-67498	ENSG00000066651	TRMT11	tRNA methyltransferase 11 homolog
861	chr11	43584196	43584863	668	*	-2.51779729680299	0.0153275342260528	0.0967370791902993	Promoter (2-3kb)	11	43581394	43581483	90	1	406918	ENST00000362207.3	2802	ENSG00000199077	MIR129-2	microRNA 129-2
862	chr1	109666453	109666865	413	*	5.23836100987325	0.000299826522834833	0.00662131169678189	Promoter (1-2kb)	1	109668022	109683997	15976	1	2946	ENST00000442650.5	-1157	ENSG00000213366	GSTM2	glutathione S-transferase mu 2
863	chr18	49245074	49245451	378	*	-6.05681278442479	0.214518520404108	0.519721199042863	Intron (ENST00000675505.1/54808, intron 13 of 17)	18	49286452	49359872	73421	2	54808	ENST00000580615.1	114421	ENSG00000141627	DYM	dymeclin
864	chr21	38321489	38321842	354	*	-1.72006798482466	0.353063237113407	0.622273376492597	Distal Intergenic	21	38323635	38333364	9730	2	102724678	ENST00000414189.5	11522	NA	LINC01423	long intergenic non-protein coding RNA 1423
865	chr11	54759426	54759769	344	*	-1.00961432601708	0.0160613623205644	0.0998846075762606	Distal Intergenic	11	54706832	54707902	1071	1	81318	ENST00000319760.8	52594	ENSG00000221840	OR4A5	olfactory receptor family 4 subfamily A member 5
866	chr11	112051372	112051693	322	*	-1.08751194615853	0.0242189623971684	0.132973738189976	Intron (ENST00000713569.1/1737, intron 11 of 13)	11	112042898	112064375	21478	1	1737	ENST00000680154.1	8474	ENSG00000150768	DLAT	dihydrolipoamide S-acetyltransferase
867	chr12	130141547	130142016	470	*	-0.67291928600357	0.0556386913291922	0.232357293946319	Distal Intergenic	12	130151593	130161678	10086	2	440119	ENST00000509760.1	19662	ENSG00000250208	FZD10-AS1	FZD10 antisense divergent transcript
868	chr13	23020517	23020879	363	*	-1.05813726691318	0.0575990403173819	0.237705559457935	Distal Intergenic	13	22926652	22934994	8343	1	124903230	ENST00000687242.1	93865	NA	LOC124903230	collagen alpha-1(III) chain-like
869	chr2	30721854	30722219	366	*	-0.345786189928457	0.256413232365629	0.561727846037134	Distal Intergenic	2	30729541	30732484	2944	2	92291	ENST00000490786.1	10265	ENSG00000162949	CAPN13	calpain 13
870	chr21	28729545	28729846	302	*	-1.36440005593583	0.348259492087902	0.622273376492597	Distal Intergenic	21	28439346	28674848	235503	2	29104	ENST00000433310.6	-54697	ENSG00000156239	N6AMT1	N-6 adenine-specific DNA methyltransferase 1
871	chr4	106822738	106823168	431	*	0.267211376195261	0.455256562203594	0.662876388753371	Intron (ENST00000650850.1/105377356, intron 6 of 10)	4	106923821	107035812	111992	2	27123	ENST00000510534.1	212644	ENSG00000155011	DKK2	dickkopf WNT signaling pathway inhibitor 2
872	chr7	12737546	12737862	317	*	-4.91239343089777	0.584181467510654	0.698635229571944	Intron (ENST00000639998.1/107986770, intron 1 of 7)	7	12726152	13704540	978389	1	107986770	ENST00000639998.1	11394	NA	LOC107986770	uncharacterized LOC107986770
873	chr8	117654239	117654623	385	*	0.235393350182471	0.80691102959949	0.876794455001975	Distal Intergenic	8	117530364	117540002	9639	1	90390	ENST00000519391.1	123875	ENSG00000164758	MED30	mediator complex subunit 30
874	chr9	136355747	136356026	280	*	-0.119825335774944	0.921981387678636	0.949796947615403	Promoter (<=1kb)	9	136355530	136359601	4072	1	26086	ENST00000291775.3	217	ENSG00000160360	GPSM1	G protein signaling modulator 1
875	chr15	43210947	43211354	408	*	-1.4330946191885	0.112163083330878	0.366560328997359	Promoter (1-2kb)	15	43197265	43209611	12347	2	2038	ENST00000567019.2	-1336	ENSG00000166947	EPB42	erythrocyte membrane protein band 4.2
876	chr8	30553211	30553586	376	*	0.115730059458405	0.724676340832043	0.813530414847801	Promoter (2-3kb)	8	30556453	30570761	14309	1	11030	ENST00000521370.5	-2867	ENSG00000157110	RBPMS	RNA binding protein, mRNA processing factor
877	chr1	35549214	35549492	279	*	7.79366611637353	5.92772164260224e-05	0.00318104462317986	Intron (ENST00000697000.1/79932, intron 2 of 21)	1	35504087	35554479	50393	2	79932	ENST00000697034.1	4987	ENSG00000142687	KIAA0319L	KIAA0319 like
878	chr15	79690504	79691000	497	*	-0.656336804775841	0.128458341583238	0.397627089210577	Distal Intergenic	15	79832466	79833554	1089	2	124903536	ENST00000560760.1	142554	NA	LOC124903536	uncharacterized LOC124903536
879	chr3	173164931	173165258	328	*	-0.35079479805755	0.422937263068279	0.651222202615976	Intron (ENST00000447709.1/105374224, intron 1 of 4)	3	173153737	173336965	183229	1	105374224	ENST00000447709.1	11194	NA	LOC105374224	uncharacterized LOC105374224
880	chr4	184283857	184284233	377	*	-5.62471864818097	0.472513774126229	0.666119292409783	Distal Intergenic	4	184341774	184343736	1963	2	728175	ENST00000670015.1	59503	ENSG00000180712	LINC02363	long intergenic non-protein coding RNA 2363
881	chr6	110378528	110378819	292	*	0.70175727864247	0.563079054285292	0.698589742190937	Distal Intergenic	6	110243940	110358349	114410	2	728464	ENST00000338882.5	-20179	ENSG00000053328	METTL24	methyltransferase like 24
882	chr8	105678857	105679186	330	*	-0.496799813841189	0.793793409989465	0.866271129411398	Exon (ENST00000519805.1/ENST00000519805.1, exon 3 of 3)	8	105690890	105803600	112711	1	23414	ENST00000522296.1	-11704	ENSG00000169946	ZFPM2	zinc finger protein, FOG family member 2
883	chr14	77917660	77918031	372	*	-1.25527230096498	0.0968636963444545	0.334563815052392	Intron (ENST00000238561.10/57143, intron 7 of 10)	14	77923232	77935012	11781	1	57143	ENST00000555217.1	-5201	ENSG00000063761	ADCK1	aarF domain containing kinase 1
884	chr2	23935549	23935913	365	*	-6.0536410875963	0.253024690492064	0.558366154692863	Intron (ENST00000446425.2/165324, intron 1 of 7)	2	23940463	24004909	64447	1	165324	ENST00000309033.5	-4550	ENSG00000173960	UBXN2A	UBX domain protein 2A
885	chr3	147536077	147536394	318	*	-5.69470796916842	0.416854815939758	0.647909316973076	Distal Intergenic	3	147507941	147509905	1965	1	440982	ENST00000481840.1	28136	NA	LOC440982	uncharacterized LOC440982
886	chr8	60335316	60335694	379	*	0.144408815624462	0.746203159842064	0.830136657839615	Intron (ENST00000530725.6/105375864, intron 4 of 9)	8	60185412	60281400	95989	2	767	ENST00000317995.5	-53916	ENSG00000178538	CA8	carbonic anhydrase 8
887	chr8	74912325	74912640	316	*	-0.200186345709137	0.758913466005554	0.839952645012533	Distal Intergenic	8	74984505	75034558	50054	1	83690	ENST00000262207.9	-71865	ENSG00000121005	CRISPLD1	cysteine rich secretory protein LCCL domain containing 1
888	chr17	46018824	46019141	318	*	-6.01506585544175	0.186027372725125	0.48614066766582	Promoter (<=1kb)	17	46018203	46024655	6453	1	4137	ENST00000703982.1	621	ENSG00000186868	MAPT	microtubule associated protein tau
889	chr12	55748101	55748379	279	*	-0.953157831168219	0.0383963034629026	0.181631612252839	Intron (ENST00000257868.10/10220, intron 1 of 2)	12	55743399	55757127	13729	1	10220	ENST00000546799.1	4702	ENSG00000135414	GDF11	growth differentiation factor 11
890	chr5	38831559	38831928	370	*	0.644446894951974	0.481080155378423	0.669381085597573	Intron (ENST00000662290.1/101929768, intron 1 of 4)	5	38821386	38845761	24376	2	101929768	ENST00000654447.1	13833	NA	OSMR-DT	OSMR divergent transcript
891	chr13	77059499	77059858	360	*	0.892752047504066	0.0695413034504456	0.270923175087759	Exon (ENST00000695078.1/23077, exon 50 of 56)	13	77058322	77064773	6452	2	23077	ENST00000695085.1	4915	ENSG00000005810	MYCBP2	MYC binding protein 2
892	chr1	115364665	115365013	349	*	2.28327275557897	0.000342155225597309	0.00722908748114256	Promoter (<=1kb)	1	115356664	115364897	8234	2	112268234	ENST00000661854.1	0	ENSG00000287103	LOC112268234	uncharacterized LOC112268234
893	chr10	119487363	119487745	383	*	0.931048350000269	0.0102881535532879	0.0736013135348082	Distal Intergenic	10	119515523	119516488	966	2	6001	ENST00000473563.1	28743	ENSG00000148908	RGS10	regulator of G protein signaling 10
894	chr11	59857531	59857948	418	*	1.85249100276989	0.0164342619480721	0.101310201596716	Promoter (2-3kb)	11	59852800	59854767	1968	2	6947	ENST00000529251.1	-2764	ENSG00000134827	TCN1	transcobalamin 1
895	chr11	79375260	79375542	283	*	-6.81947175744747	0.0201129966092644	0.116686598587805	Intron (ENST00000278550.12/26011, intron 1 of 33)	11	79402022	79402109	88	2	100126333	ENST00000390708.1	26567	ENSG00000211997	MIR708	microRNA 708
896	chr12	51599373	51599739	367	*	-1.16665248038314	0.0371282792761469	0.177103702912697	Intron (ENST00000546961.1/6334, intron 1 of 1)	12	51591236	51812864	221629	1	6334	ENST00000545061.5	8137	ENSG00000196876	SCN8A	sodium voltage-gated channel alpha subunit 8
897	chr15	72087878	72088221	344	*	-1.01528655152144	0.124823801641772	0.390934276183833	Intron (ENST00000356056.10/4649, intron 1 of 41)	15	72114258	72140962	26705	1	123228	ENST00000542035.2	-26037	ENSG00000166192	SENP8	SUMO peptidase family member, NEDD8 specific
898	chr16	47711749	47712126	378	*	-6.20937899487368	0.150627251486769	0.434893493302703	Distal Intergenic	16	47724568	47863599	139032	1	101927132	ENST00000565451.5	-12442	ENSG00000261231	LINC02133	long intergenic non-protein coding RNA 2133
899	chr17	62269902	62270271	370	*	-6.20468705131677	0.192610992217257	0.494130386985813	Intron (ENST00000581291.5/440452, intron 7 of 13)	17	62265017	62274115	9099	2	440452	ENST00000577902.6	3844	ENSG00000290800	TBC1D3P2	TBC1 domain family member 3 pseudogene 2
900	chr2	60950263	60950612	350	*	-5.83033581953299	0.267247120625082	0.56965273217826	Intron (ENST00000602599.1/150962, intron 13 of 15)	2	60917186	60921175	3990	1	5966	ENST00000699195.1	33077	ENSG00000162924	REL	REL proto-oncogene, NF-kB subunit
901	chr2	167489782	167490195	414	*	-0.416859519881035	0.29860938992043	0.594453035655675	5' UTR	2	167293171	167558333	265163	1	8708	ENST00000442316.1	196611	ENSG00000172318	B3GALT1	beta-1,3-galactosyltransferase 1
902	chr4	105110178	105110501	324	*	0.804250798065586	0.454802594614267	0.662531077963276	Intron (ENST00000671069.1/ENST00000671069.1, intron 5 of 6)	4	105137280	105140619	3340	2	124900868	ENST00000504082.1	30118	NA	LOC124900868	uncharacterized LOC124900868
903	chr6	14938656	14939059	404	*	-0.790418091337255	0.534708181301812	0.688729589347821	Intron (ENST00000629853.2/105374945, intron 2 of 3)	6	14976213	15009012	32800	2	105374945	ENST00000659197.1	69953	NA	LOC105374945	uncharacterized LOC105374945
904	chr6	106493404	106493766	363	*	-0.226580944769919	0.5587083150195	0.694755656448801	Intron (ENST00000633556.3/202, intron 2 of 21)	6	106461464	106513039	51576	1	202	ENST00000651520.1	31940	ENSG00000112297	CRYBG1	crystallin beta-gamma domain containing 1
905	chr7	137558446	137558775	330	*	-0.504755283463896	0.679719649119882	0.777207471074371	Intron (ENST00000453654.6/9162, intron 19 of 32)	7	137463489	137581928	118440	2	9162	ENST00000460662.2	23153	ENSG00000157680	DGKI	diacylglycerol kinase iota
906	chr8	39143817	39144109	293	*	0.372184883038504	0.732432045438174	0.819766727164109	Intron (ENST00000523400.5/203102, intron 3 of 5)	8	39118122	39224155	106034	1	203102	ENST00000518259.1	25695	ENSG00000197140	ADAM32	ADAM metallopeptidase domain 32
907	chr11	69126038	69126387	350	*	0.824550771316542	0.0180676627618875	0.108193540064825	Intron (ENST00000637504.1/219931, intron 19 of 19)	11	69155478	69159752	4275	1	107984345	ENST00000641568.1	-29091	ENSG00000284713	SMIM38	small integral membrane protein 38
908	chr2	68996395	68996722	328	*	-6.1031156535854	0.26881716578237	0.56965273217826	Distal Intergenic	2	69013176	69091098	77923	1	84168	ENST00000481119.2	-16454	ENSG00000169604	ANTXR1	ANTXR cell adhesion molecule 1
909	chr6	25549249	25549608	360	*	-5.22266098049124	0.536875351494372	0.688729589347821	Intron (ENST00000329474.7/55604, intron 26 of 36)	6	25495121	25619693	124573	1	55604	ENST00000635618.1	54128	ENSG00000079691	CARMIL1	capping protein regulator and myosin 1 linker 1
910	chr8	137747069	137747503	435	*	-0.600848297349437	0.824438974502828	0.886249509843133	Distal Intergenic	8	137811485	137837849	26365	2	401478	ENST00000657812.1	90346	NA	LOC401478	uncharacterized LOC401478
911	chr7	27380376	27380848	473	*	0.199840591641081	0.590180600457846	0.70334683717798	Exon (ENST00000624160.1/ENST00000624160.1, exon 1 of 1)	7	27361843	27409938	48096	1	105375207	ENST00000412413.1	18533	NA	LOC105375207	uncharacterized LOC105375207
912	chr12	131925955	131926275	321	*	2.681460384349	0.0562242522166609	0.234100835491071	Promoter (2-3kb)	12	131929200	131943859	14660	1	80324	ENST00000443358.6	-2925	ENSG00000177192	PUS1	pseudouridine synthase 1
913	chr6	52356913	52357356	444	*	-5.12655598605753	0.551739508430853	0.689387437615572	Distal Intergenic	6	52361421	52403549	42129	1	85315	ENST00000512121.1	-4065	ENSG00000170915	PAQR8	progestin and adipoQ receptor family member 8
914	chr12	4521816	4522562	747	*	-1.70139789404911	0.0291913306849053	0.150678952332153	Intron (ENST00000261250.8/57102, intron 6 of 13)	12	4489795	4517106	27312	2	57102	ENST00000544258.1	-4710	ENSG00000047621	FERRY3	FERRY endosomal RAB5 effector complex subunit 3
915	chr9	128378925	128379209	285	*	-0.0553957095531801	0.912747196424078	0.944097880431518	Intron (ENST00000470840.5/81605, intron 2 of 4)	9	128371375	128389869	18495	1	81605	ENST00000483206.2	7550	ENSG00000167118	URM1	ubiquitin related modifier 1
916	chr3	103423806	103424209	404	*	-5.82225111436555	0.396537295639244	0.639307516447545	Distal Intergenic	3	103524033	103524116	84	2	100616336	ENST00000584917.1	99907	ENSG00000265328	MIR548AB	microRNA 548ab
917	chr6	42160050	42160325	276	*	-5.12655598605753	0.551739508430853	0.689387437615572	Intron (ENST00000623004.2/114841037, intron 1 of 1)	6	42155446	42180054	24609	1	118142757	ENST00000703267.1	4604	ENSG00000290147	GUCA1ANB-GUCA1A	GUCA1ANB-GUCA1A readthrough
918	chr7	66789125	66789437	313	*	0.945236663985431	0.625217912504204	0.732902295007364	Intron (ENST00000503687.2/27342, intron 7 of 12)	7	66797372	66808064	10693	1	27342	ENST00000461017.1	-7935	ENSG00000154710	RABGEF1	RAB guanine nucleotide exchange factor 1
919	chr8	87777789	87778197	409	*	0.122005512893165	0.770290767362653	0.848549456470104	Distal Intergenic	8	87870747	87874015	3269	2	138009	ENST00000319675.5	95818	ENSG00000176566	DCAF4L2	DDB1 and CUL4 associated factor 4 like 2
920	chr9	112536218	112536546	329	*	-0.0387306643935982	0.900655373650812	0.937906715108623	Intron (ENST00000337530.11/158405, intron 1 of 3)	9	112484442	112487204	2763	2	100133204	ENST00000457681.1	-49014	NA	HSDL2-AS1	HSDL2 antisense RNA 1
921	chr11	56033460	56033768	309	*	2.6797350831832	0.0160917934050497	0.0999553772000302	3' UTR	11	56027654	56038191	10538	1	219447	ENST00000641320.1	5806	ENSG00000181785	OR5AS1	olfactory receptor family 5 subfamily AS member 1
922	chr14	75055523	75055857	335	*	-6.34930486029013	0.0957687331422728	0.332323895581653	Intron (ENST00000555463.1/97, intron 2 of 2)	14	75013769	75051532	37764	2	27030	ENST00000380968.6	-3991	ENSG00000119684	MLH3	mutL homolog 3
923	chr12	39384527	39384909	383	*	-6.65672010657887	0.0347620949046836	0.169347812566364	Intron (ENST00000361418.10/55605, intron 1 of 37)	12	39357251	39367927	10677	2	55605	ENST00000552908.1	-16600	ENSG00000139116	KIF21A	kinesin family member 21A
924	chr2	208247176	208247518	343	*	-0.478858767515127	0.309848697072477	0.598682663384073	Exon (ENST00000462386.5/3417, exon 4 of 4)	2	208236265	208254322	18058	2	3417	ENST00000415913.5	6804	ENSG00000138413	IDH1	isocitrate dehydrogenase (NADP(+)) 1
925	chr12	41165866	41166328	463	*	-0.720017401701156	0.0348781217989904	0.169652077828148	Distal Intergenic	12	41188320	41574745	386426	1	29951	ENST00000402685.7	-21992	ENSG00000165966	PDZRN4	PDZ domain containing ring finger 4
926	chr15	80648613	80648931	319	*	-1.14315106251158	0.128983528506444	0.39815877085397	Distal Intergenic	15	80679684	80754519	74836	1	58489	ENST00000560609.1	-30753	ENSG00000136379	ABHD17C	abhydrolase domain containing 17C, depalmitoylase
927	chr4	183830563	183830915	353	*	-5.62471864818097	0.472513774126229	0.666119292409783	Intron (ENST00000513034.3/56977, intron 1 of 2)	4	183853431	184001407	147977	1	56977	ENST00000511250.1	-22516	ENSG00000173320	STOX2	storkhead box 2
928	chr5	8385875	8386223	349	*	-5.12994871223534	0.476753834718715	0.666119292409783	Intron (ENST00000501071.2/729506, intron 3 of 5)	5	8450701	8460096	9396	1	100505738	ENST00000667556.1	-64478	ENSG00000247516	MIR4458HG	MIR4458 host gene
929	chr5	11732993	11733302	310	*	-5.12994871223534	0.476753834718715	0.666119292409783	Intron (ENST00000304623.13/1501, intron 1 of 21)	5	10971836	11589066	617231	2	1501	ENST00000706271.1	-143927	ENSG00000169862	CTNND2	catenin delta 2
930	chr6	117941571	117941995	425	*	-5.02349361600066	0.567455127701163	0.698635229571944	Intron (ENST00000360388.9/222553, intron 1 of 7)	6	117907264	118317671	410408	1	222553	ENST00000360388.9	34307	ENSG00000196376	SLC35F1	solute carrier family 35 member F1
931	chr8	48368132	48368429	298	*	0.434145333176205	0.73910031908414	0.825091128958933	Distal Intergenic	8	48515852	48518042	2191	2	105375822	ENST00000521359.2	149613	ENSG00000253140	LINC02947	long intergenic non-protein coding RNA 2947
932	chr16	15637797	15638184	388	*	2.07767058050955	0.1426287398878	0.421504842526289	Promoter (1-2kb)	16	15596693	15639233	42541	2	9665	ENST00000552553.5	1049	ENSG00000166783	MARF1	meiosis regulator and mRNA stability factor 1
933	chr20	56607166	56607549	384	*	-5.63128484472406	0.340999721377651	0.615999953013962	Distal Intergenic	20	56629306	56639283	9978	1	7022	ENST00000201031.3	-21757	ENSG00000087510	TFAP2C	transcription factor AP-2 gamma
934	chr15	66854126	66854441	316	*	1.09890959069255	0.121748101680506	0.384649006016769	Distal Intergenic	15	66931537	66956518	24982	2	102723481	ENST00000558436.2	102077	ENSG00000259289	SMASR	SMAD3 associated long non-coding RNA
935	chr6	131962568	131962864	297	*	0.555638685571517	0.576090871835454	0.698635229571944	Intron (ENST00000706350.1/122152366, intron 2 of 2)	6	131948176	131951372	3197	2	1490	ENST00000367976.4	-11196	ENSG00000118523	CCN2	cellular communication network factor 2
936	chr1	147980418	147980726	309	*	4.91805750104779	0.000501845429010451	0.00939100094811348	Intron (ENST00000488165.5/51463, intron 10 of 13)	1	147968935	147993339	24405	1	51463	ENST00000490955.1	11483	ENSG00000188092	GPR89B	G protein-coupled receptor 89B
937	chr1	241510789	241511152	364	*	-2.43046784313099	0.00272767862367942	0.0296293771545046	Promoter (<=1kb)	1	241497581	241510555	12975	2	2271	ENST00000684161.1	-234	ENSG00000091483	FH	fumarate hydratase
938	chr10	53030924	53031409	486	*	2.12476387971157	0.00551124974317704	0.0479423403219586	Promoter (<=1kb)	10	52972612	53030024	57413	2	105378309	ENST00000668157.1	-900	NA	LINC02672	long intergenic non-protein coding RNA 2672
939	chr10	95720928	95721304	377	*	-1.64044191066481	0.00818048256402597	0.0626209217281376	Intron (ENST00000453258.6/953, intron 1 of 9)	10	95711779	95869695	157917	1	953	ENST00000453258.6	9149	ENSG00000138185	ENTPD1	ectonucleoside triphosphate diphosphohydrolase 1
940	chr14	18451212	18451584	373	*	1.36591010237253	0.0776171045830111	0.289729271704361	Distal Intergenic	14	18601117	18602097	981	1	440153	ENST00000550708.2	-149533	ENSG00000257115	OR11H12	olfactory receptor family 11 subfamily H member 12
941	chr2	153210428	153210905	478	*	-0.683912727084514	0.293821473195738	0.590482096681201	Distal Intergenic	2	153337705	153357422	19718	1	114805	ENST00000429916.1	-126800	ENSG00000144278	GALNT13	polypeptide N-acetylgalactosaminyltransferase 13
942	chr7	45912073	45912569	497	*	0.386725773287215	0.612372211485447	0.722311330045813	Promoter (2-3kb)	7	45913773	45915325	1553	2	3486	ENST00000460209.1	2756	ENSG00000146674	IGFBP3	insulin like growth factor binding protein 3
943	chr7	120041607	120042092	486	*	-0.271337333190145	0.669140583809266	0.770508094323855	Distal Intergenic	7	119750809	119907397	156589	2	105375475	ENST00000426413.2	-134210	ENSG00000225546	LINC02476	long intergenic non-protein coding RNA 2476
944	chr9	91373304	91373637	334	*	-0.264022535807996	0.881662643223867	0.92461826981319	Distal Intergenic	9	91213823	91361918	148096	2	549	ENST00000375731.9	-11386	ENSG00000148090	AUH	AU RNA binding methylglutaconyl-CoA hydratase
945	chr3	133454145	133454936	792	*	1.35490222343983	0.410893836648339	0.647909316973076	Promoter (<=1kb)	3	133429269	133455776	26508	2	85003	ENST00000515542.1	840	ENSG00000249993	BFSP2-AS1	BFSP2 antisense RNA 1
946	chr3	149078352	149078653	302	*	-5.69470796916842	0.416854815939758	0.647909316973076	Intron (ENST00000465259.5/6596, intron 2 of 24)	3	149086332	149102823	16492	1	100873945	ENST00000492461.1	-7679	ENSG00000239718	HLTF-AS1	HLTF antisense RNA 1
947	chr15	52241643	52241956	314	*	1.58046013425284	0.115645221603719	0.373075357440655	Promoter (1-2kb)	15	52236789	52243559	6771	2	55930	ENST00000559434.1	1603	ENSG00000128833	MYO5C	myosin VC
948	chr3	65443402	65443776	375	*	-5.62799879630087	0.39469952792512	0.639307516447545	Intron (ENST00000330909.12/9223, intron 7 of 24)	3	65430795	65448237	17443	2	9223	ENST00000494271.1	4461	ENSG00000151276	MAGI1	membrane associated guanylate kinase, WW and PDZ domain containing 1
949	chr4	173141811	173142175	365	*	-0.881389892879017	0.472133037213783	0.666119292409783	Exon (ENST00000476759.3/ENST00000476759.3, exon 1 of 1)	4	173144624	173166159	21536	2	101930370	ENST00000659700.1	23984	ENSG00000245213	GALNT7-DT	GALNT7 divergent transcript
950	chr19	42817448	42817837	390	*	-1.02592747594899	0.239470806829866	0.546551629502192	Distal Intergenic	19	42821772	42825701	3930	1	100289650	ENST00000689250.2	-3935	ENSG00000225877	PSG8-AS1	PSG8 antisense RNA 1
951	chr1	108682701	108683056	356	*	2.23716847915386	0.000288715156069679	0.00650393247338551	Distal Intergenic	1	108692310	108702928	10619	1	55119	ENST00000370025.9	-9254	ENSG00000134186	PRPF38B	pre-mRNA processing factor 38B
952	chr1	185196587	185196956	370	*	2.34001440588323	0.00107133595127636	0.0154676442782749	Intron (ENST00000367501.7/54823, intron 10 of 18)	1	185157482	185174626	17145	1	54823	ENST00000450350.1	39105	ENSG00000116668	SWT1	SWT1 RNA endoribonuclease homolog
953	chr1	243783480	243783856	377	*	4.04775023644433	0.00279023564738425	0.0297968340875641	Intron (ENST00000336199.9/10000, intron 1 of 13)	1	243793205	243794400	1196	2	100874263	ENST00000417120.1	10544	ENSG00000228939	AKT3-IT1	AKT3 intronic transcript 1
954	chr10	112100562	112100925	364	*	-1.5739970766703	0.00968372704393465	0.070579612373945	Distal Intergenic	10	112153870	112183710	29841	2	57678	ENST00000369425.5	82785	ENSG00000119927	GPAM	glycerol-3-phosphate acyltransferase, mitochondrial
955	chr11	65159402	65159753	352	*	-0.876933486525213	0.0171593316736192	0.10420879296088	Distal Intergenic	11	65170233	65173374	3142	1	387778	ENST00000377185.3	-10480	ENSG00000204710	SPDYC	speedy/RINGO cell cycle regulator family member C
956	chr12	5814249	5814540	292	*	1.86752688767233	0.0293331428712739	0.15115220476062	Intron (ENST00000650848.1/57101, intron 8 of 26)	12	5827805	5870436	42632	2	57101	ENST00000544988.1	55896	ENSG00000047617	ANO2	anoctamin 2
957	chr13	50823379	50823747	369	*	-6.71614041549267	0.0653590331761487	0.25932792087796	3' UTR	13	50807855	50849905	42051	1	100874074	ENST00000413510.4	15524	ENSG00000176124	DLEU7-AS1	DLEU7 antisense RNA 1
958	chr2	25693661	25694023	363	*	-6.37432145812556	0.253998638914901	0.559600841475321	Distal Intergenic	2	25377245	25673647	296403	2	1838	ENST00000288642.12	-20014	ENSG00000138101	DTNB	dystrobrevin beta
959	chr2	38497128	38497403	276	*	0.816455086494991	0.25892720051497	0.563594086124799	Promoter (<=1kb)	2	38457046	38496411	39366	2	101929596	ENST00000661472.1	-717	ENSG00000231367	LINC02613	long intergenic non-protein coding RNA 2613
960	chr2	88032258	88032541	284	*	-6.05205713866563	0.27610944437889	0.577280841668944	Intron (ENST00000347055.4/51315, intron 3 of 3)	2	88017017	88021359	4343	1	105374852	ENST00000662952.1	15241	NA	LOC105374852	uncharacterized LOC105374852
961	chr20	23309773	23310134	362	*	-5.48722052795504	0.331572945249712	0.612709209776825	Distal Intergenic	20	23320958	23325352	4395	2	105372571	ENST00000610918.1	15218	NA	LOC105372571	uncharacterized LOC105372571
962	chr3	140538337	140538708	372	*	-5.99272698397442	0.412794702363749	0.647909316973076	Intron (ENST00000458420.7/64084, intron 9 of 16)	3	140505611	140508789	3179	2	101927808	ENST00000513309.1	-29548	ENSG00000250433	CLSTN2-AS1	CLSTN2 antisense RNA 1
963	chr4	123003016	123003371	356	*	-5.6930775867263	0.461337930968104	0.666119292409783	Intron (ENST00000675612.1/166378, intron 11 of 16)	4	122933419	122935389	1971	1	166378	ENST00000675392.1	69597	ENSG00000145375	AFG2A	AFG2 AAA ATPase homolog A
964	chr5	31477391	31477772	382	*	-5.12994871223534	0.476753834718715	0.666119292409783	Intron (ENST00000344624.8/29102, intron 16 of 35)	5	31467518	31472233	4716	2	29102	ENST00000511803.1	-5158	ENSG00000113360	DROSHA	drosha ribonuclease III
965	chr5	60821919	60822229	311	*	-0.710426175391516	0.491689264955267	0.671590251674632	Intron (ENST00000508821.6/79993, intron 1 of 8)	5	60764230	60843538	79309	2	79993	ENST00000511799.5	21309	ENSG00000164181	ELOVL7	ELOVL fatty acid elongase 7
966	chr5	86537208	86537611	404	*	-5.47725184169753	0.496470915065616	0.671590251674632	Distal Intergenic	5	86617928	86620766	2839	1	1350	ENST00000511472.5	-80317	ENSG00000127184	COX7C	cytochrome c oxidase subunit 7C
967	chr7	72786113	72786491	379	*	0.381907815354494	0.628886836171884	0.736041548402051	Intron (ENST00000612372.4/441250, intron 4 of 11)	7	72558744	72828174	269431	2	441250	ENST00000612372.4	41683	ENSG00000277149	TYW1B	tRNA-yW synthesizing protein 1 homolog B
968	chr9	35821838	35822319	482	*	-0.597455571171631	0.860168362206938	0.9107602336038	Intron (ENST00000377996.5/51754, intron 2 of 8)	9	35819344	35828579	9236	2	392307	ENST00000377984.2	6260	ENSG00000204930	FAM221B	family with sequence similarity 221 member B
969	chrX	20137636	20137972	337	*	-0.0213194588896875	0.944415380663236	0.964386339009823	Promoter (1-2kb)	23	20136306	20136385	80	2	100158262	ENST00000364722.1	-1251	ENSG00000254911	SCARNA9L	small Cajal body-specific RNA 9 like
970	chr4	70742515	70742821	307	*	-1.62329161136639	0.447133902139243	0.65927469804708	Intron (ENST00000503876.5/22902, intron 1 of 4)	4	70734434	70807102	72669	1	22902	ENST00000502653.5	8081	ENSG00000018189	RUFY3	RUN and FYVE domain containing 3
971	chr1	207285028	207285336	309	*	-3.26443371322052	0.00154043829432836	0.0201285477949073	Intron (ENST00000634239.1/124904497, intron 2 of 3)	1	207249067	207309121	60055	1	124904497	ENST00000417084.1	35961	NA	LINC02942	long intergenic non-protein coding RNA 2942
972	chr1	215997701	215998108	408	*	-2.27831099885263	0.00178288226308664	0.0221404842852154	Intron (ENST00000307340.8/7399, intron 34 of 71)	1	216072465	216086917	14453	1	102723833	ENST00000446411.5	-74357	ENSG00000233620	USH2A-AS2	USH2A antisense RNA 2
973	chr10	72450199	72450554	356	*	-2.46982897234752	0.00634321931403532	0.0523581622651252	Intron (ENST00000476605.7/10367, intron 5 of 9)	10	72477174	72508625	31452	2	10367	ENST00000604529.1	58071	ENSG00000107745	MICU1	mitochondrial calcium uptake 1
974	chr11	108442853	108443337	485	*	-6.72643333111574	0.0235676723867974	0.130433946883972	Intron (ENST00000525729.5/160140, intron 2 of 6)	11	108383000	108461569	78570	2	160140	ENST00000529391.5	18232	ENSG00000166323	C11orf65	chromosome 11 open reading frame 65
975	chr12	713772	714057	286	*	-1.74173107304529	0.0284842197931905	0.148326748290769	Distal Intergenic	12	674801	684127	9327	2	105369597	ENST00000541881.1	-29645	NA	LINC02455	long intergenic non-protein coding RNA 2455
976	chr12	33413923	33414233	311	*	-1.45822546374251	0.0343840168500731	0.168473194790676	Intron (ENST00000228567.7/341359, intron 2 of 6)	12	33407798	33426160	18363	2	341359	ENST00000567656.1	11927	ENSG00000110975	SYT10	synaptotagmin 10
977	chr12	74345473	74345780	308	*	-2.20471190053401	0.0416547511030946	0.191213916370185	Promoter (2-3kb)	12	74199594	74342649	143056	2	107987178	ENST00000670471.1	-2824	NA	LOC107987178	uncharacterized LOC107987178
978	chr13	30979314	30979603	290	*	-0.669034665101619	0.0595739112123558	0.242998026084972	Promoter (1-2kb)	13	30973289	30977623	4335	2	105370145	ENST00000433788.1	-1691	ENSG00000238185	LOC105370145	uncharacterized LOC105370145
979	chr13	67990692	67991041	350	*	-6.68311853454681	0.0676177454020879	0.265699435877358	Distal Intergenic	13	68025839	68037131	11293	1	101927072	ENST00000660570.1	-34798	ENSG00000286820	LOC101927072	uncharacterized LOC101927072
980	chr13	96560972	96561347	376	*	-0.551466065558615	0.071931361329431	0.275557591746492	Intron (ENST00000376705.4/266722, intron 1 of 1)	13	96427229	96427292	64	1	100616137	ENST00000635771.1	133743	ENSG00000283487	MIR4501	microRNA 4501
981	chr14	73432175	73432599	425	*	-1.59336584523582	0.0945126710854305	0.329053489969024	Intron (ENST00000554546.5/8650, intron 1 of 10)	14	73284251	73410071	125821	2	8650	ENST00000555859.5	-22104	ENSG00000133961	NUMB	NUMB endocytic adaptor protein
982	chr15	91991444	91991874	431	*	-0.643878305113972	0.133815893474633	0.407007839561286	Intron (ENST00000318445.11/28232, intron 2 of 9)	15	91941318	92104537	163220	1	28232	ENST00000556649.1	50126	ENSG00000176463	SLCO3A1	solute carrier organic anion transporter family member 3A1
983	chr16	14870356	14870666	311	*	-6.25538940880369	0.142341376512648	0.420926995483491	Intron (ENST00000287667.12/23420, intron 16 of 30)	16	14886775	14896156	9382	1	23420	ENST00000565655.1	-16109	ENSG00000103512	NOMO1	NODAL modulator 1
984	chr16	87629147	87629496	350	*	-1.89814320360897	0.164706475211225	0.45667688681045	Intron (ENST00000537256.5/57338, intron 1 of 5)	16	87653562	87698142	44581	1	57338	ENST00000563609.1	-24066	ENSG00000154118	JPH3	junctophilin 3
985	chr17	65789780	65790061	282	*	-6.60424624974678	0.195230802273636	0.498152765043759	Intron (ENST00000535342.7/201134, intron 21 of 26)	17	65635816	65826181	190366	2	201134	ENST00000583466.5	36120	ENSG00000154240	CEP112	centrosomal protein 112
986	chr17	74474521	74474979	459	*	-0.796575319622211	0.198023621601909	0.501268066831673	5' UTR	17	74466862	74484296	17435	1	11314	ENST00000577511.1	7659	ENSG00000167851	CD300A	CD300a molecule
987	chr18	45287414	45287765	352	*	-6.94286597316003	0.212383609499621	0.517145612551466	Intron (ENST00000586448.5/8170, intron 1 of 20)	18	45212995	45682975	469981	1	8170	ENST00000586448.5	74419	ENSG00000132874	SLC14A2	solute carrier family 14 member 2
988	chr18	61505319	61505701	383	*	1.74834371083042	0.217596668327054	0.523364186931512	Intron (ENST00000262717.9/28316, intron 5 of 11)	18	61490542	61555132	64591	1	28316	ENST00000536675.2	14777	ENSG00000101542	CDH20	cadherin 20
989	chr19	31627092	31627393	302	*	-1.31037377602204	0.234268280112562	0.541025772525038	Distal Intergenic	19	31590449	31593785	3337	1	100507527	ENST00000655256.1	36643	ENSG00000267465	LINC03103	long intergenic non-protein coding RNA 3103
990	chr2	15280387	15280752	366	*	-5.83195691062809	0.251253509645072	0.556607140854836	Intron (ENST00000442506.5/51594, intron 18 of 27)	2	15166961	15276969	110009	2	51594	ENST00000700063.1	-3418	ENSG00000151779	NBAS	NBAS subunit of NRZ tethering complex
991	chr2	52042626	52042985	360	*	-2.21055631413257	0.264078620946633	0.567873852720212	Intron (ENST00000440698.1/730100, intron 7 of 10)	2	51977787	52022435	44649	2	105374597	ENST00000663568.1	-20191	NA	LOC105374597	uncharacterized LOC105374597
992	chr2	109141075	109141380	306	*	-6.19844773725211	0.280625859818544	0.579534715468616	Promoter (<=1kb)	2	109141490	109141588	99	2	100422863	ENST00000582152.1	208	ENSG00000264934	MIR4265	microRNA 4265
993	chr2	170388590	170388954	365	*	-5.886780523085	0.300033944456581	0.594453035655675	Intron (ENST00000409940.6/140469, intron 14 of 29)	2	170407730	170412425	4696	1	140469	ENST00000469359.1	-18776	ENSG00000071909	MYO3B	myosin IIIB
994	chr2	176209231	176209610	380	*	-6.05047445455983	0.301641133435532	0.594453035655675	Distal Intergenic	2	176173674	176188958	15285	2	401022	ENST00000644334.1	-20273	ENSG00000224189	HAGLR	HOXD antisense growth-associated long non-coding RNA
995	chr2	177572343	177572717	375	*	-6.24296595313098	0.301641271232308	0.594453035655675	Distal Intergenic	2	177548998	177552796	3799	2	150737	ENST00000408939.4	-19547	ENSG00000196659	IFT70B	intraflagellar transport 70B
996	chr2	220252416	220252729	314	*	-6.14926090491651	0.315280067065953	0.604049709296228	Intron (ENST00000432993.1/105373893, intron 1 of 3)	2	220105656	220450778	345123	1	105373893	ENST00000432993.1	146760	NA	LOC105373893	uncharacterized LOC105373893
997	chr21	42121523	42121840	318	*	0.649850277007675	0.354032062345631	0.622273376492597	Promoter (1-2kb)	21	42120519	42142995	22477	1	89766	ENST00000400423.6	1004	ENSG00000177398	UMODL1	uromodulin like 1
998	chr3	25360710	25361013	304	*	-5.55784876608657	0.377821349983981	0.634542742114516	Intron (ENST00000687676.1/5915, intron 5 of 11)	3	25427886	25597755	169870	1	5915	ENST00000693261.1	-66873	ENSG00000077092	RARB	retinoic acid receptor beta
999	chr3	131157411	131157730	320	*	0.683653103600872	0.409051601576053	0.64780300510419	Promoter (2-3kb)	3	131154870	131165523	10654	1	79858	ENST00000515636.1	2541	ENSG00000114670	NEK11	NIMA related kinase 11
1000	chr3	144080007	144080485	479	*	-5.69470796916842	0.416854815939758	0.647909316973076	Distal Intergenic	3	143973608	143992367	18760	1	205428	ENST00000441925.2	106399	ENSG00000181744	DIPK2A	divergent protein kinase domain 2A
1001	chr3	168968423	168968748	326	*	-1.47476423506244	0.42031181187329	0.649622980337276	Distal Intergenic	3	169003022	169038416	35395	1	105374201	ENST00000650951.1	-34274	NA	LINC01997	long intergenic non-protein coding RNA 1997
1002	chr4	54445623	54445945	323	*	-5.31603921160834	0.445705149263845	0.65795630936916	Intron (ENST00000512628.1/ENST00000512628.1, intron 2 of 3)	4	54332892	54355954	23063	1	105377656	ENST00000511634.1	112731	NA	LINC02283	long intergenic non-protein coding RNA 2283
1003	chr4	84731225	84731551	327	*	-5.75829244209902	0.450670809179302	0.65927469804708	Intron (ENST00000514711.2/23001, intron 34 of 56)	4	84735106	84739330	4225	2	23001	ENST00000504839.1	7779	ENSG00000163625	WDFY3	WD repeat and FYVE domain containing 3
1004	chr4	95133631	95134087	457	*	-5.47890942965224	0.451620957753941	0.65927469804708	Intron (ENST00000515059.6/658, intron 10 of 12)	4	95104355	95155016	50662	1	658	ENST00000394931.1	29276	ENSG00000138696	BMPR1B	bone morphogenetic protein receptor type 1B
1005	chr5	40631876	40632283	408	*	-0.456450609468762	0.483660353760551	0.670767397226271	Intron (ENST00000636863.1/23548, intron 2 of 3)	5	40654963	40655094	132	1	124900196	ENST00000362682.1	-22680	ENSG00000199552	LOC124900196	small nucleolar RNA SNORA63
1006	chr5	71097188	71097536	349	*	-5.22434683164333	0.492543171831206	0.671590251674632	Distal Intergenic	5	71074225	71093193	18969	2	647859	ENST00000445744.3	-3995	NA	OCLNP1	OCLN pseudogene 1
1007	chr5	73474098	73474488	391	*	-5.22434683164333	0.492543171831206	0.671590251674632	Promoter (1-2kb)	5	73454187	73472896	18710	2	104355294	ENST00000506196.1	-1202	ENSG00000251324	LINC01386	long intergenic non-protein coding RNA 1386
1008	chr5	93344516	93344909	394	*	-5.47725184169753	0.496470915065616	0.671590251674632	Distal Intergenic	5	93409838	93422335	12498	2	441094	ENST00000606188.2	77426	ENSG00000237187	NR2F1-AS1	NR2F1 antisense RNA 1
1009	chr5	109138831	109139148	318	*	-1.24220386736754	0.501051577281617	0.675685057379546	Intron (ENST00000281092.9/2241, intron 17 of 19)	5	109177517	109187667	10151	1	2241	ENST00000513777.1	-38369	ENSG00000151422	FER	FER tyrosine kinase
1010	chr5	159104672	159105021	350	*	-5.31268498212174	0.522754159649454	0.680434354075127	Intron (ENST00000517335.2/101927740, intron 1 of 2)	5	159100682	159117478	16797	1	101927740	ENST00000499583.1	3990	ENSG00000245812	LINC02202	long intergenic non-protein coding RNA 2202
1011	chr5	170257038	170257370	333	*	-5.31268498212174	0.522754159649454	0.680434354075127	Promoter (1-2kb)	5	170256526	170258498	1973	2	3937	ENST00000523369.1	1128	ENSG00000043462	LCP2	lymphocyte cytosolic protein 2
1012	chr6	127439884	127440290	407	*	0.219546753122652	0.571045146310592	0.698635229571944	3' UTR	6	127441048	127447085	6038	2	9729	ENST00000465254.2	6795	ENSG00000189367	KIAA0408	KIAA0408
1013	chr6	129140675	129141158	484	*	-0.955634381538108	0.572920429908061	0.698635229571944	Promoter (1-2kb)	6	129143106	129165795	22690	1	3908	ENST00000685128.1	-1948	ENSG00000196569	LAMA2	laminin subunit alpha 2
1014	chr7	36141876	36142268	393	*	0.628300360536452	0.600396843274758	0.712214739993967	Distal Intergenic	7	36153254	36301538	148285	1	80820	ENST00000242108.9	-10986	ENSG00000122547	EEPD1	endonuclease/exonuclease/phosphatase family domain containing 1
1015	chr7	113173502	113173779	278	*	0.161487010882186	0.662578250572036	0.764255164890616	Distal Intergenic	7	113145016	113146330	1315	1	107986837	ENST00000430610.1	28486	ENSG00000225457	LOC107986837	uncharacterized LOC107986837
1016	chr7	133427306	133427721	416	*	-0.482588953515561	0.676432363685156	0.774913769084479	Intron (ENST00000393161.6/60412, intron 7 of 9)	7	133447300	133817465	370166	1	60412	ENST00000479839.6	-19579	ENSG00000131558	EXOC4	exocyst complex component 4
1017	chr8	128276185	128276479	295	*	-0.69524641675743	0.813250260398632	0.878505168357089	Distal Intergenic	8	128150116	128150188	73	1	100302281	ENST00000408334.1	126069	ENSG00000221261	MIR1208	microRNA 1208
1018	chr9	10969690	10970028	339	*	0.367565678614635	0.84348477926579	0.899693681811874	Distal Intergenic	9	11275314	11276314	1001	2	105375974	ENST00000437471.1	306286	NA	LOC105375974	uncharacterized LOC105375974
1019	chrX	21113590	21114044	455	*	0.022099118359061	0.945129614286459	0.964912028183832	Intron (ENST00000636317.1/105373146, intron 2 of 8)	23	20769718	21082964	313247	2	124905258	ENST00000636678.1	-30626	NA	LOC124905258	uncharacterized LOC124905258
1020	chrX	33796001	33796394	394	*	-0.0653528671085208	0.951586739388164	0.969594182538289	Intron (ENST00000664553.1/105373153, intron 1 of 4)	23	33742118	33942235	200118	1	105373153	ENST00000445233.1	53883	NA	LOC105373153	uncharacterized LOC105373153
1021	chrX	49055119	49055515	397	*	-0.0250216414040277	0.959634998900593	0.974460584786949	Promoter (1-2kb)	23	49053572	49068464	14893	1	90060	ENST00000597275.5	1547	ENSG00000147144	CCDC120	coiled-coil domain containing 120
1022	chrX	132431665	132432009	345	*	0.00402044805163909	0.991271831563024	0.994582618553857	Exon (ENST00000441399.3/101928578, exon 3 of 3)	23	132372001	132439677	67677	2	55796	ENST00000370857.7	7668	ENSG00000076770	MBNL3	muscleblind like splicing regulator 3
1023	chr1	232591808	232592156	349	*	-7.27203310646378	0.00239135137065656	0.0271564468471091	Intron (ENST00000674749.1/57568, intron 2 of 23)	1	232397965	232561558	163594	2	57568	ENST00000366630.5	-30250	ENSG00000116991	SIPA1L2	signal induced proliferation associated 1 like 2
1024	chr11	116301068	116301508	441	*	-0.773124011724059	0.025108643311822	0.136249128414347	Distal Intergenic	11	116496568	116500650	4083	2	109729162	ENST00000452629.2	199142	NA	LINC02151	long intergenic non-protein coding RNA 2151
1025	chr13	107845441	107845875	435	*	-0.636767393044771	0.0751157619866837	0.283667184725641	Intron (ENST00000375915.4/728215, intron 1 of 2)	13	107788342	107835451	47110	2	100874375	ENST00000449551.1	-9990	NA	NALF1-IT1	NALF1 intronic transcript 1
1026	chr18	25239872	25240272	401	*	-6.9969406517633	0.209197973873482	0.514629218471242	Intron (ENST00000361524.8/25925, intron 3 of 7)	18	25227203	25231530	4328	2	25925	ENST00000577720.1	-8342	ENSG00000198795	ZNF521	zinc finger protein 521
1027	chr3	32655609	32655889	281	*	-5.93925193816061	0.378281172998881	0.634542742114516	Distal Intergenic	3	32685145	32773714	88570	1	25904	ENST00000331889.10	-29256	ENSG00000182973	CNOT10	CCR4-NOT transcription complex subunit 10
1028	chr6	44630222	44630516	295	*	-5.12655598605753	0.551739508430853	0.689387437615572	Distal Intergenic	6	44727921	44830188	102268	1	101929770	ENST00000671451.1	-97405	NA	LOC101929770	uncharacterized LOC101929770
1029	chr9	116109571	116110029	459	*	0.127745862595959	0.90654938381103	0.942304174188735	Distal Intergenic	9	116153791	116402321	248531	1	5069	ENST00000328252.4	-43762	ENSG00000182752	PAPPA	pappalysin 1
1030	chr2	20720369	20720732	364	*	-1.39763666505758	0.251752663861207	0.557232269596343	Intron (ENST00000435420.6/60526, intron 4 of 5)	2	20684412	20739991	55580	2	60526	ENST00000470099.1	19259	ENSG00000118961	LDAH	lipid droplet associated hydrolase
1031	chr2	207407317	207407897	581	*	-5.82709779193357	0.309198792049297	0.597911113075322	Intron (ENST00000412387.5/124907970, intron 3 of 4)	2	207529737	207597789	68053	1	1385	ENST00000430624.5	-121840	ENSG00000118260	CREB1	cAMP responsive element binding protein 1
1032	chr20	57352928	57353372	445	*	-5.63128484472406	0.340999721377651	0.615999953013962	Promoter (1-2kb)	20	57351577	57356512	4936	1	8480	ENST00000452119.1	1351	ENSG00000101146	RAE1	ribonucleic acid export 1
1033	chr13	19652668	19653055	388	*	-6.54717450351508	0.0570392638075934	0.236398005330065	Intron (ENST00000361479.10/54737, intron 5 of 13)	13	19646754	19650412	3659	1	54737	ENST00000414242.3	5914	ENSG00000196199	MPHOSPH8	M-phase phosphoprotein 8
1034	chr14	106355841	106356304	464	*	-2.60684502694253	0.104656135939927	0.351422843885265	Exon (ENST00000604817.2/ENST00000604817.2, exon 2 of 2)	14	106287674	106288828	1155	1	338004	ENST00000618204.2	68167	NA	LINC00226	long intergenic non-protein coding RNA 226
1035	chr3	23600959	23601255	297	*	-0.77037292683233	0.377442988732332	0.634542742114516	Distal Intergenic	3	23805955	23807888	1934	1	7324	ENST00000484048.1	-204700	ENSG00000170142	UBE2E1	ubiquitin conjugating enzyme E2 E1
1036	chr7	130734026	130734375	350	*	0.260500882052975	0.674032030353752	0.773450988840027	Promoter (<=1kb)	7	130730697	130734207	3511	2	136259	ENST00000583337.4	0	ENSG00000266265	KLF14	KLF transcription factor 14
1037	chr5	145853493	145853868	376	*	-5.31268498212174	0.522754159649454	0.680434354075127	Distal Intergenic	5	145819688	145835369	15682	2	153768	ENST00000515475.1	-18124	ENSG00000186314	PRELID2	PRELI domain containing 2
1038	chr22	21635419	21635828	410	*	-5.69797305757511	0.354934927361735	0.622273376492597	Promoter (2-3kb)	22	21632760	21637329	4570	1	164592	ENST00000292779.4	2659	ENSG00000161180	CCDC116	coiled-coil domain containing 116
1039	chr1	184822055	184822357	303	*	-1.45398178127537	0.00106792667991229	0.0154676442782749	Intron (ENST00000367511.4/116496, intron 8 of 13)	1	184790724	184805985	15262	2	116496	ENST00000417056.5	-16070	ENSG00000135842	NIBAN1	niban apoptosis regulator 1
1040	chr12	55709113	55709402	290	*	1.40927788618523	0.0383581732554761	0.181493414739943	Promoter (1-2kb)	12	55684568	55707904	23337	2	3679	ENST00000553804.6	-1209	ENSG00000135424	ITGA7	integrin subunit alpha 7
1041	chr3	129367519	129367950	432	*	-0.324753270966904	0.407156026698205	0.645728616189948	Distal Intergenic	3	129393172	129396293	3122	2	132241	ENST00000507238.5	28343	ENSG00000290993	RPL32P3	ribosomal protein L32 pseudogene 3
1042	chr4	105880566	105880879	314	*	-0.8409961252448	0.455129332170221	0.662718835290161	Intron (ENST00000510876.1/57117, intron 1 of 3)	4	105894775	105938411	43637	1	255743	ENST00000504304.5	-13896	ENSG00000168743	NPNT	nephronectin
1043	chr4	1534896	1535191	296	*	-5.22772348609243	0.434330153686653	0.655628195038836	Distal Intergenic	4	1574055	1580527	6473	2	152877	ENST00000466692.3	45336	ENSG00000174137	FAM53A	family with sequence similarity 53 member A
1044	chr10	103564595	103564975	381	*	2.64836612837413	0.00895828867446661	0.0666637268455255	Intron (ENST00000369780.9/9148, intron 1 of 5)	10	103558085	103571722	13638	1	9148	ENST00000455386.1	6510	ENSG00000107954	NEURL1	neuralized E3 ubiquitin protein ligase 1
1045	chr2	239313406	239313706	301	*	-6.09996813852497	0.322442508949648	0.606238584460566	Intron (ENST00000345617.7/9759, intron 2 of 26)	2	239176453	239309212	132760	2	9759	ENST00000446876.1	-4194	ENSG00000068024	HDAC4	histone deacetylase 4
1046	chr10	74354267	74354607	341	*	-1.73082951843894	0.00652991758968906	0.0533781230416763	Intron (ENST00000672429.1/132, intron 4 of 9)	10	74314733	74708549	393817	1	132	ENST00000672604.1	39534	ENSG00000156110	ADK	adenosine kinase
1047	chr10	86888812	86889129	318	*	-1.40530116331637	0.00742562790437757	0.0585591464836549	Intron (ENST00000713669.1/657, intron 3 of 12)	10	86943871	86944571	701	2	79812	ENST00000488950.1	55442	ENSG00000173269	MMRN2	multimerin 2
1048	chr5	87076569	87076886	318	*	-5.47725184169753	0.496470915065616	0.671590251674632	Intron (ENST00000503349.1/101929380, intron 1 of 2)	5	87049227	87058694	9468	2	645261	ENST00000655245.1	-17875	NA	LOC645261	PP565
1049	chr8	132802204	132802574	371	*	0.0856664392156718	0.820141231044558	0.883937154634588	Promoter (<=1kb)	8	132803541	132813188	9648	1	51105	ENST00000395374.1	-967	ENSG00000129292	PHF20L1	PHD finger protein 20 like 1
1050	chr1	45813815	45814249	435	*	-3.44502175227132	8.77645379874052e-05	0.00382830606227997	Intron (ENST00000470809.1/23139, intron 1 of 4)	1	45803612	46036122	232511	1	23139	ENST00000361297.7	10203	ENSG00000086015	MAST2	microtubule associated serine/threonine kinase 2
1051	chr1	172310525	172310887	363	*	4.9144105091824	0.000855403605588937	0.0131504148297865	3' UTR	1	172387188	172389222	2035	1	26052	ENST00000491124.1	-76301	ENSG00000197959	DNM3	dynamin 3
1052	chr10	63159343	63159661	319	*	1.12958434466922	0.0058703199349846	0.0499854662717884	Distal Intergenic	10	63167221	63176555	9335	2	221037	ENST00000467356.5	16894	ENSG00000171988	JMJD1C	jumonji domain containing 1C
1053	chr13	107092145	107092472	328	*	-0.764025747956194	0.0747715267881942	0.282706098288783	Distal Intergenic	13	107320895	107320963	69	2	109616978	ENST00000364977.1	228491	ENSG00000201847	SNORD31B	small nucleolar RNA, C/D box 31B
1054	chr2	76415032	76415524	493	*	-6.24451482734958	0.274009662756828	0.576719549748469	Distal Intergenic	2	76985965	77009791	23827	1	101927907	ENST00000445178.1	-570441	ENSG00000234653	LRRTM4-AS1	LRRTM4 antisense RNA 1
1055	chr4	112241265	112241643	379	*	0.853459413196488	0.459122833008759	0.666119292409783	Intron (ENST00000510527.5/55435, intron 1 of 6)	4	112231889	112253311	21423	1	55435	ENST00000506522.1	9376	ENSG00000138660	AP1AR	adaptor related protein complex 1 associated regulatory protein
1056	chr4	140925262	140925724	463	*	-0.214864323624849	0.464404308134994	0.666119292409783	Intron (ENST00000515673.7/57484, intron 5 of 6)	4	140944549	140967870	23322	2	57484	ENST00000515057.1	42146	ENSG00000170153	RNF150	ring finger protein 150
1057	chr6	120017706	120018021	316	*	-5.02349361600066	0.567455127701163	0.698635229571944	Promoter (2-3kb)	6	120015179	120015257	79	1	100422951	ENST00000579460.1	2527	ENSG00000265725	MIR3144	microRNA 3144
1058	chr8	95989975	95990327	353	*	0.307005597140376	0.777487522157791	0.853395530884345	Intron (ENST00000505564.2/ENST00000505564.2, intron 1 of 1)	8	95947781	95948233	453	2	100500773	ENST00000523996.1	-41742	NA	SRSF3P2	SRSF3 pseudogene 2
1059	chr1	150495009	150495364	356	*	1.80555677583885	0.00052577918964784	0.0097353268048114	Promoter (2-3kb)	1	150492345	150492410	66	1	102465529	ENST00000635784.1	2664	ENSG00000283933	MIR6878	microRNA 6878
1060	chr11	74183840	74184153	314	*	-0.822079685706226	0.0190754360433675	0.112472815748747	Intron (ENST00000542710.3/51400, intron 1 of 3)	11	74171343	74222733	51391	1	51400	ENST00000544401.2	12497	ENSG00000214517	PPME1	protein phosphatase methylesterase 1
1061	chr16	88527556	88527882	327	*	-1.15326778947319	0.164990421951193	0.456855393861421	Intron (ENST00000319555.8/161882, intron 5 of 9)	16	88512960	88531053	18094	2	100128882	ENST00000563243.1	3171	ENSG00000261744	ZFPM1-AS1	ZFPM1 antisense RNA 1
1062	chr19	33539006	33539387	382	*	-6.49317202689048	0.235316477205333	0.542056398347817	Distal Intergenic	19	33555568	33557470	1903	1	100996681	ENST00000589967.1	-16181	NA	LOC100996681	uncharacterized LOC100996681
1063	chr2	43344693	43344975	283	*	-6.00067599420005	0.260563205994101	0.564295820615983	Intron (ENST00000407351.5/63892, intron 14 of 22)	2	43344121	43372237	28117	2	63892	ENST00000497770.1	27262	ENSG00000115970	THADA	THADA armadillo repeat containing
1064	chr1	119027980	119028355	376	*	2.51648966953811	0.000392271265287437	0.00802633597055529	Distal Intergenic	1	119047405	119064785	17381	1	104472716	ENST00000423984.2	-19050	NA	WARS2-IT1	WARS2 intronic transcript 1
1065	chr2	222568641	222569056	416	*	-5.56281209971323	0.316273115612432	0.604436494334215	3' UTR	2	222566899	222656092	89194	2	10056	ENST00000281828.8	87036	ENSG00000116120	FARSB	phenylalanyl-tRNA synthetase subunit beta
1066	chr8	107089078	107089425	348	*	0.0846095949486058	0.795521885671055	0.867711627264147	Distal Intergenic	8	107284519	107295541	11023	2	284	ENST00000522400.1	206116	ENSG00000154188	ANGPT1	angiopoietin 1
1067	chr2	41092466	41092757	292	*	-0.4526563337208	0.260195229241512	0.564295820615983	Distal Intergenic	2	40746487	40767452	20966	1	101929700	ENST00000420187.1	345979	ENSG00000233128	LINC01794	long intergenic non-protein coding RNA 1794
1068	chr3	158899849	158900160	312	*	-5.48056855869932	0.418637651678826	0.647909316973076	Distal Intergenic	3	158962235	159764599	802365	1	100505385	ENST00000639147.2	-62075	ENSG00000283154	IQCJ-SCHIP1	IQCJ-SCHIP1 readthrough
1069	chr15	64772819	64773177	359	*	-0.58375583808424	0.120704152336347	0.382715414998807	Promoter (2-3kb)	15	64739891	64775589	35699	2	348093	ENST00000300069.5	2412	ENSG00000166831	RBPMS2	RNA binding protein, mRNA processing factor 2
1070	chr17	55441210	55441549	340	*	-2.14959892757245	0.18942375365441	0.49022821288093	Distal Intergenic	17	55401469	55421924	20456	2	23531	ENST00000571578.1	-19286	ENSG00000108960	MMD	monocyte to macrophage differentiation associated
1071	chr11	117600765	117601076	312	*	-6.76745887220715	0.0252295161137625	0.136695194621599	Intron (ENST00000651296.2/57453, intron 3 of 32)	11	117411112	117412830	1719	1	22897	ENST00000533433.1	189653	ENSG00000110274	CEP164	centrosomal protein 164
1072	chr20	58094194	58094632	439	*	-5.63128484472406	0.340999721377651	0.615999953013962	Distal Intergenic	20	58150902	58161150	10249	1	128602	ENST00000371168.4	-56270	ENSG00000124237	CIMIP1	ciliary microtubule inner protein 1
1073	chr10	11961545	11961905	361	*	-1.2325421028201	0.00346098965937948	0.0346178464953898	Intron (ENST00000356352.6/26019, intron 10 of 20)	10	11849608	11894700	45093	2	219731	ENST00000445498.5	-66845	ENSG00000225778	PROSER2-AS1	PROSER2 antisense RNA 1
1074	chr10	47150476	47150843	368	*	-7.05670843565134	0.00515201906150879	0.0456286510466061	Distal Intergenic	10	47207445	47224993	17549	1	105378291	ENST00000692998.1	-56602	NA	LOC105378291	uncharacterized LOC105378291
1075	chr12	95998882	95999275	394	*	-1.12117347507436	0.0462747064871602	0.205909676474902	Promoter (2-3kb)	12	95996477	96011711	15235	1	102723340	ENST00000684881.2	2405	NA	LOC102723340	uncharacterized LOC102723340
1076	chr15	84625862	84626209	348	*	-2.24938456734934	0.130338363082676	0.400888107584244	Intron (ENST00000303310.2/ENST00000303310.2, intron 1 of 1)	15	84631451	84647478	16028	1	54581	ENST00000348993.9	-5242	NA	SCAND2P	SCAN domain containing 2 pseudogene
1077	chr18	32379043	32379347	305	*	-6.67135232034639	0.211099891559199	0.516528120937102	Intron (ENST00000399218.8/64762, intron 2 of 5)	18	32287876	32331670	43795	2	64762	ENST00000578619.1	-47373	ENSG00000141441	GAREM1	GRB2 associated regulator of MAPK1 subtype 1
1078	chr2	152041925	152042216	292	*	-6.49016747206434	0.292629015288639	0.588868731029335	Intron (ENST00000539935.7/785, intron 2 of 13)	2	151870842	152048789	177948	2	785	ENST00000635743.1	6573	ENSG00000182389	CACNB4	calcium voltage-gated channel auxiliary subunit beta 4
1079	chr2	229256816	229257189	374	*	-6.3293015666123	0.319000831705187	0.604436494334215	Intron (ENST00000392055.8/55022, intron 1 of 2)	2	228850526	229245060	394535	2	55022	ENST00000482518.6	-11756	ENSG00000153823	PID1	phosphotyrosine interaction domain containing 1
1080	chr4	108014337	108014688	352	*	-0.46493470522025	0.45643006542252	0.664240801384398	3' UTR	4	108009789	108035110	25322	1	3033	ENST00000640048.1	4548	ENSG00000138796	HADH	hydroxyacyl-CoA dehydrogenase
1081	chr5	55273839	55274249	411	*	-5.33800002525086	0.487359250994634	0.671590251674632	Promoter (2-3kb)	5	55270444	55276360	5917	2	54505	ENST00000513447.1	2111	ENSG00000067248	DHX29	DExH-box helicase 29
1082	chr1	165748835	165749202	368	*	2.73621654640453	0.000772604976471686	0.0126561022102735	Intron (ENST00000612311.4/54499, intron 5 of 6)	1	165743169	165768837	25669	2	54499	ENST00000481278.5	19635	ENSG00000143183	TMCO1	transmembrane and coiled-coil domains 1
1083	chr1	166474681	166475063	383	*	-3.59294656065771	0.000784934454566587	0.0127990903666362	Exon (ENST00000436045.1/ENST00000436045.1, exon 1 of 4)	1	166474879	166490096	15218	2	105371590	ENST00000662326.1	15033	NA	LINC01675	long intergenic non-protein coding RNA 1675
1084	chr10	22174292	22174631	340	*	1.62257774382655	0.00386500578053565	0.0372328248909739	Distal Intergenic	10	22208475	22218015	9541	2	340900	ENST00000422359.3	43384	ENSG00000223601	EBLN1	endogenous Bornavirus like nucleoprotein 1
1085	chr10	72949791	72950066	276	*	2.9562994069921	0.0063896130826073	0.0526015127483004	Intron (ENST00000373032.4/84647, intron 1 of 3)	10	72934762	72954806	20045	2	84647	ENST00000373032.4	4740	ENSG00000138308	PLA2G12B	phospholipase A2 group XIIB
1086	chr10	126721834	126722200	367	*	-6.96687561717659	0.0109026258591077	0.0761985142500351	Intron (ENST00000657225.1/118611, intron 1 of 2)	10	126424997	126670693	245697	2	118611	ENST00000488181.3	-51141	ENSG00000154493	C10orf90	chromosome 10 open reading frame 90
1087	chr10	132164491	132164804	314	*	-3.33393277966642	0.0114774304932095	0.0792491414931905	Promoter (2-3kb)	10	132161783	132163383	1601	1	282973	ENST00000667210.1	2708	ENSG00000188385	JAKMIP3	Janus kinase and microtubule interacting protein 3
1088	chr11	88937699	88938144	446	*	-7.09364736477945	0.0212169323978169	0.121106514338907	Intron (ENST00000455756.6/2915, intron 2 of 8)	11	88911936	89047370	135435	2	2915	ENST00000449371.6	109226	ENSG00000168959	GRM5	glutamate metabotropic receptor 5
1089	chr11	93118177	93118537	361	*	-1.61810892178432	0.0216010760986266	0.122740113357434	Distal Intergenic	11	93148148	93155488	7341	2	120103	ENST00000527503.1	36951	ENSG00000180773	SLC36A4	solute carrier family 36 member 4
1090	chr11	125723265	125723592	328	*	0.812179223515546	0.0265724152675678	0.141350576939438	Distal Intergenic	11	125746279	125749867	3589	1	160065	ENST00000305738.10	-22687	ENSG00000171053	PATE1	prostate and testis expressed 1
1091	chr12	18884506	18884887	382	*	-6.65820692895564	0.0319462500444961	0.160681427454529	Distal Intergenic	12	18738119	18739188	1070	1	93661	ENST00000317658.5	146387	ENSG00000177938	CAPZA3	capping actin protein of muscle Z-line subunit alpha 3
1092	chr12	20886816	20887298	483	*	-6.93203022047182	0.0321444659889379	0.161173355652706	Intron (ENST00000381545.8/28234, intron 13 of 15)	12	20862459	20902333	39875	1	28234	ENST00000544370.1	24357	ENSG00000111700	SLCO1B3	solute carrier organic anion transporter family member 1B3
1093	chr12	34276091	34276533	443	*	-0.740717272372786	0.0344076043021972	0.168473194790676	Distal Intergenic	12	34191037	34219246	28210	2	123706542	ENST00000660987.1	-56845	ENSG00000255652	LINC02963	long intergenic non-protein coding RNA 2963
1094	chr12	43725883	43726231	349	*	1.68897484989289	0.0351426738920209	0.170460127598613	3' UTR	12	43728607	43758758	30152	2	83448	ENST00000416848.6	32527	ENSG00000129317	PUS7L	pseudouridine synthase 7 like
1095	chr12	60299019	60299401	383	*	-1.26113064324048	0.0392817833992199	0.184388418154961	Distal Intergenic	12	59812102	59812576	475	1	100996696	ENST00000549280.1	486917	ENSG00000237176	LOC100996696	polyadenylate-binding protein 4-like
1096	chr15	51805262	51805556	295	*	-6.30304471182318	0.115569791320169	0.373032378706653	Intron (ENST00000539962.6/29767, intron 9 of 10)	15	51782822	51810292	27471	1	29767	ENST00000561407.1	22440	ENSG00000128872	TMOD2	tropomodulin 2
1097	chr16	7672126	7672458	333	*	-2.1525441403206	0.139162288784034	0.415298075256193	Intron (ENST00000641259.1/54715, intron 16 of 19)	16	7664764	7710844	46081	1	54715	ENST00000570188.1	7362	ENSG00000078328	RBFOX1	RNA binding fox-1 homolog 1
1098	chr16	13388129	13388505	377	*	-2.47761075042938	0.141780758334132	0.420137595858966	Intron (ENST00000653029.1/729993, intron 2 of 4)	16	13348729	13528440	179712	1	729993	ENST00000665873.1	39400	ENSG00000237515	SHISA9	shisa family member 9
1099	chr16	60332347	60332691	345	*	-0.875530976403167	0.154563559527643	0.440830489377917	Distal Intergenic	16	60346478	60477695	131218	1	101927605	ENST00000661470.1	-13787	ENSG00000261436	LOC101927605	uncharacterized LOC101927605
1100	chr16	85353258	85353586	329	*	0.935211356768797	0.162934186389293	0.453163349816585	Intron (ENST00000637419.1/23199, intron 1 of 2)	16	85357463	85359449	1987	1	23199	ENST00000568080.1	-3877	ENSG00000131149	GSE1	Gse1 coiled-coil protein
1101	chr17	65670927	65671212	286	*	-6.60424624974678	0.195230802273636	0.498152765043759	Intron (ENST00000535342.7/201134, intron 24 of 26)	17	65538102	65641033	102932	2	8313	ENST00000577662.1	-29894	ENSG00000168646	AXIN2	axin 2
1102	chr17	71532031	71532385	355	*	-5.95850286911926	0.197497274396887	0.500803250277349	Distal Intergenic	17	71098834	71202203	103370	2	101928165	ENST00000662323.1	-329828	ENSG00000260785	CASC17	cancer susceptibility 17
1103	chr17	75233191	75233544	354	*	0.433511123696306	0.198734198912546	0.50217729621218	Promoter (<=1kb)	17	75233125	75235758	2634	1	79902	ENST00000579900.5	66	ENSG00000125450	NUP85	nucleoporin 85
1104	chr17	80215870	80216184	315	*	-0.843574859230673	0.200520129273363	0.503410148700409	Promoter (1-2kb)	17	80207656	80214722	7067	2	6448	ENST00000572257.5	-1148	ENSG00000181523	SGSH	N-sulfoglucosamine sulfohydrolase
1105	chr18	21335926	21336229	304	*	-6.17920279795208	0.207941308839004	0.512926236751516	Intron (ENST00000424526.7/80000, intron 1 of 32)	18	21363593	21525417	161825	1	80000	ENST00000580732.6	-27364	ENSG00000141449	GREB1L	GREB1 like retinoic acid receptor coactivator
1106	chr18	42001295	42001739	445	*	-6.33543642849706	0.212162217000989	0.516908743612027	Intron (ENST00000262039.9/5289, intron 9 of 24)	18	42025331	42081479	56149	1	5289	ENST00000593098.5	-23592	ENSG00000078142	PIK3C3	phosphatidylinositol 3-kinase catalytic subunit type 3
1107	chr18	53536982	53537311	330	*	1.0084804829069	0.215217429876727	0.520936241466486	Intron (ENST00000671412.1/101928167, intron 1 of 2)	18	53480835	53568283	87449	2	124904304	ENST00000582064.1	30972	ENSG00000260433	LOC124904304	uncharacterized LOC124904304
1108	chr19	33774399	33774724	326	*	-0.514815204832076	0.235319413354546	0.542056398347817	Distal Intergenic	19	33795933	33806958	11026	1	79047	ENST00000587658.5	-21209	ENSG00000153885	KCTD15	potassium channel tetramerization domain containing 15
1109	chr2	62643678	62644092	415	*	0.829981782924773	0.267850855863488	0.56965273217826	Intron (ENST00000664749.1/ENST00000664749.1, intron 1 of 3)	2	62673851	63045597	371747	1	23301	ENST00000405015.7	-29759	ENSG00000115504	EHBP1	EH domain binding protein 1
1110	chr2	68198555	68198866	312	*	-6.1031156535854	0.26881716578237	0.56965273217826	Intron (ENST00000406334.3/116143, intron 3 of 14)	2	68173107	68174964	1858	1	56902	ENST00000488728.1	25448	ENSG00000115946	PNO1	partner of NOB1 homolog
1111	chr2	142124639	142124939	301	*	-0.807082654663585	0.289532328803986	0.585298873297492	Intron (ENST00000389484.8/53353, intron 1 of 90)	2	140850131	142131005	1280875	2	53353	ENST00000434794.1	6066	ENSG00000168702	LRP1B	LDL receptor related protein 1B
1112	chr2	187033954	187034337	384	*	0.948393178759847	0.304009567957349	0.596531506723167	Intron (ENST00000453517.5/105373786, intron 1 of 3)	2	187003274	187556288	553015	1	105373786	ENST00000412276.6	30680	NA	CALCRL-AS1	CALCRL and TFPI antisense RNA 1
1113	chr2	214914276	214914663	388	*	-6.37127166624319	0.312095140966623	0.60101640338721	Intron (ENST00000655899.1/101928103, intron 2 of 3)	2	214960392	214962062	1671	1	101928103	ENST00000420134.1	-45729	ENSG00000229267	SNHG31	small nucleolar RNA host gene 31
1114	chr20	52887676	52887984	309	*	-5.63128484472406	0.340999721377651	0.615999953013962	Distal Intergenic	20	52840936	52843775	2840	2	105372668	ENST00000652426.1	-43901	NA	LOC105372668	uncharacterized LOC105372668
1115	chr21	40386178	40386602	425	*	-5.55950169732599	0.353242484357195	0.622273376492597	Intron (ENST00000400454.6/1826, intron 3 of 32)	21	40383083	40385358	2276	1	100506492	ENST00000455354.1	3095	ENSG00000235123	DSCAM-AS1	DSCAM antisense RNA 1
1116	chr3	59705214	59705573	360	*	0.277910944489526	0.393590612437613	0.639307516447545	Intron (ENST00000668131.1/105377110, intron 5 of 6)	3	59809269	59811310	2042	1	105377110	ENST00000655190.1	-103696	NA	CFAP20DC-DT	CFAP20DC divergent transcript
1117	chr3	136097942	136098250	309	*	-0.678457669014394	0.41225144882362	0.647909316973076	Intron (ENST00000264977.8/5523, intron 10 of 13)	3	136102103	136106920	4818	1	5523	ENST00000469270.1	-3853	ENSG00000073711	PPP2R3A	protein phosphatase 2 regulatory subunit B''alpha
1118	chr3	149170515	149170799	285	*	-5.69470796916842	0.416854815939758	0.647909316973076	3' UTR	3	149167215	149168467	1253	1	84343	ENST00000478525.1	3300	ENSG00000163755	HPS3	HPS3 biogenesis of lysosomal organelles complex 2 subunit 1
1119	chr3	157624840	157625176	337	*	-5.48056855869932	0.418637651678826	0.647909316973076	Intron (ENST00000461040.5/152078, intron 2 of 3)	3	157569501	157578466	8966	1	152078	ENST00000652117.1	55339	ENSG00000293490	SLC66A1LP	solute carrier family 66 member 1 like, pseudogene
1120	chr5	7265585	7265863	279	*	-0.243838589733756	0.475759636710743	0.666119292409783	Distal Intergenic	5	7272792	7276923	4132	1	105374643	ENST00000649201.1	-6929	NA	LOC105374643	uncharacterized LOC105374643
1121	chr5	41749996	41750335	340	*	-5.55289902845732	0.484217194812475	0.670767397226271	Intron (ENST00000196371.10/5019, intron 14 of 16)	5	41731739	41739721	7983	2	5019	ENST00000503374.1	-10275	ENSG00000083720	OXCT1	3-oxoacid CoA-transferase 1
1122	chr5	51358328	51358629	302	*	-0.742621979235484	0.484383178078325	0.670981318405951	Distal Intergenic	5	51378575	51379675	1101	2	642366	ENST00000558403.1	21046	ENSG00000259663	ISL1-DT	ISL1 divergent transcript
1123	chr5	113635325	113635699	375	*	0.239097742450429	0.506922676229032	0.680401333281139	Distal Intergenic	5	113591158	113592601	1444	1	64848	ENST00000507567.1	44167	ENSG00000047188	YTHDC2	YTH N6-methyladenosine RNA binding protein C2
1124	chr5	141358395	141358792	398	*	0.56958592764068	0.519223780810672	0.680434354075127	Promoter (1-2kb)	5	141359994	141512975	152982	1	56103	ENST00000522605.2	-1202	ENSG00000253910	PCDHGB2	protocadherin gamma subfamily B, 2
1125	chr5	160965300	160965668	369	*	-5.31268498212174	0.522754159649454	0.680434354075127	Distal Intergenic	5	160931781	160938626	6846	2	285629	ENST00000518301.1	-26674	ENSG00000253417	LINC02159	long intergenic non-protein coding RNA 2159
1126	chr6	131538042	131538374	333	*	0.508980550329734	0.575463990679647	0.698635229571944	Intron (ENST00000672052.1/383, intron 2 of 4)	6	131573194	131579442	6249	1	383	ENST00000469293.1	-34820	ENSG00000118520	ARG1	arginase 1
1127	chr6	137041978	137042339	362	*	-0.264360647114393	0.580112432562229	0.698635229571944	Promoter (1-2kb)	6	137037927	137044248	6322	2	53832	ENST00000461799.1	1909	ENSG00000016402	IL20RA	interleukin 20 receptor subunit alpha
1128	chr7	9953461	9953880	420	*	-4.91239343089777	0.584181467510654	0.698635229571944	Intron (ENST00000663710.1/105375146, intron 1 of 4)	7	9961021	9985895	24875	1	105375146	ENST00000451755.2	-7141	NA	LOC105375146	uncharacterized LOC105375146
1129	chr7	71606562	71606856	295	*	-0.390433230490998	0.627986130688466	0.735251458592294	Intron (ENST00000333538.10/64409, intron 6 of 10)	7	71307672	71307770	99	2	100500836	ENST00000584357.2	-298792	ENSG00000265878	MIR3914-1	microRNA 3914-1
1130	chr8	113821054	113821348	295	*	-0.23000641594355	0.801310299471024	0.872200895501964	Distal Intergenic	8	113018776	113436939	418164	2	114788	ENST00000497026.5	-384115	ENSG00000164796	CSMD3	CUB and Sushi multiple domains 3
1131	chr8	133980482	133980872	391	*	0.472315460071165	0.821495507192154	0.884558169772068	Distal Intergenic	8	133886496	133902407	15912	1	101927822	ENST00000520149.2	93986	ENSG00000253593	LOC101927822	uncharacterized LOC101927822
1132	chr9	22594220	22594589	370	*	-0.326350902874889	0.852878025026743	0.906930411047431	Distal Intergenic	9	22646200	22824213	178014	1	441389	ENST00000436786.1	-51611	ENSG00000234840	LINC01239	long intergenic non-protein coding RNA 1239
1133	chr9	71972562	71972869	308	*	0.138930748170406	0.869133922189464	0.917096107871439	3' UTR	9	71911802	71972843	61042	1	138241	ENST00000377027.1	60760	ENSG00000155621	C9orf85	chromosome 9 open reading frame 85
1134	chrX	53249114	53249409	296	*	0.0984988337744473	0.961632622617058	0.975533612549006	Promoter (<=1kb)	23	53241150	53248446	7297	2	23096	ENST00000674761.1	-668	ENSG00000124313	IQSEC2	IQ motif and Sec7 domain ArfGEF 2
1135	chr1	10663476	10663905	430	*	2.99924446827307	1.39298405962539e-05	0.00273972690647164	Promoter (2-3kb)	1	10658007	10661398	3392	2	54897	ENST00000492173.1	-2078	ENSG00000130940	CASZ1	castor zinc finger 1
1136	chr1	102743230	102743585	356	*	5.68898545778079	0.000280089303933594	0.00636061994252325	Distal Intergenic	1	102763322	102853842	90521	2	112268286	ENST00000414418.1	110257	NA	LOC112268286	uncharacterized LOC112268286
1137	chr11	45159671	45159975	305	*	2.34341389531273	0.0154803151475577	0.0972959005665788	Intron (ENST00000530656.5/56981, intron 1 of 6)	11	45147343	45235110	87768	1	56981	ENST00000622142.5	12328	ENSG00000019485	PRDM11	PR/SET domain 11
1138	chr14	70840102	70840390	289	*	-6.35085136736138	0.0935949665030739	0.327192585218287	Distal Intergenic	14	70822004	70823984	1981	1	124903341	ENST00000622856.1	18098	NA	LOC124903341	uncharacterized LOC124903341
1139	chr2	20603446	20603780	335	*	-6.13166698422279	0.251726725056994	0.557232269596343	Intron (ENST00000446825.1/64342, intron 5 of 5)	2	20590775	20592548	1774	2	100874343	ENST00000449391.2	-10898	ENSG00000231948	HS1BP3-IT1	HS1BP3 intronic transcript 1
1140	chr20	14704913	14705270	358	*	-5.69960776700446	0.329625310013075	0.612709209776825	Intron (ENST00000217246.8/140733, intron 5 of 16)	20	14626913	14636524	9612	1	140848	ENST00000605675.1	78000	ENSG00000227927	MACROD2-IT1	MACROD2 intronic transcript 1
1141	chr5	154707377	154707767	391	*	-5.31268498212174	0.522754159649454	0.680434354075127	Intron (ENST00000687700.1/23367, intron 1 of 18)	5	154712843	154817605	104763	1	23367	ENST00000336314.9	-5076	ENSG00000155506	LARP1	La ribonucleoprotein 1, translational regulator
1142	chr6	75484264	75484659	396	*	-5.12655598605753	0.551739508430853	0.689387437615572	Intron (ENST00000393004.6/27145, intron 1 of 6)	6	75291859	75493629	201771	2	27145	ENST00000393004.6	8970	ENSG00000118407	FILIP1	filamin A interacting protein 1
1143	chr8	58741126	58741438	313	*	0.48873122552294	0.745505783560391	0.829645590204763	Distal Intergenic	8	58583508	58659853	76346	2	8439	ENST00000038176.8	-81273	ENSG00000035681	NSMAF	neutral sphingomyelinase activation associated factor
1144	chr12	31631473	31631771	299	*	1.90929726439291	0.0339845825002172	0.16711652917444	Intron (ENST00000418260.3/124902913, intron 1 of 1)	12	31647160	31668075	20916	1	254013	ENST00000412352.6	-15389	ENSG00000139160	ETFBKMT	electron transfer flavoprotein subunit beta lysine methyltransferase
1145	chr13	107335044	107335525	482	*	-2.22222388450853	0.0748674088839139	0.282951923088943	Intron (ENST00000375915.4/728215, intron 1 of 2)	13	107320895	107320963	69	2	109616978	ENST00000364977.1	-14081	ENSG00000201847	SNORD31B	small nucleolar RNA, C/D box 31B
1146	chr1	229618713	229619255	543	*	-7.34496910588283	0.00224064726085146	0.0258735043685433	Intron (ENST00000258281.7/27097, intron 1 of 4)	1	229599194	229625970	26777	2	27097	ENST00000366675.3	6715	ENSG00000135801	TAF5L	TATA-box binding protein associated factor 5 like
1147	chr18	35502469	35502797	329	*	-6.2031254448333	0.211281362610349	0.516528120937102	Distal Intergenic	18	35478995	35497979	18985	2	125476	ENST00000283410.4	-4490	ENSG00000153391	INO80C	INO80 complex subunit C
1148	chr1	246269279	246269610	332	*	-7.20799958711969	0.00287546953277364	0.0304949636640595	Intron (ENST00000630181.2/64754, intron 5 of 11)	1	245858498	246306009	447512	2	64754	ENST00000492487.5	36399	ENSG00000185420	SMYD3	SET and MYND domain containing 3
1149	chr3	187611588	187611906	319	*	-5.8803557466338	0.43080798561984	0.655328993884108	Distal Intergenic	3	187668912	187670394	1483	2	6750	ENST00000287641.4	58488	ENSG00000157005	SST	somatostatin
1150	chr5	42905627	42906017	391	*	-5.55289902845732	0.484217194812475	0.670767397226271	Intron (ENST00000653383.1/ENST00000653383.1, intron 2 of 2)	5	42800934	42887392	86459	2	6414	ENST00000514218.5	-18235	ENSG00000250722	SELENOP	selenoprotein P
1151	chr13	31234639	31234984	346	*	-1.09717244646419	0.0596053309095201	0.243105337372271	Intron (ENST00000343307.5/145173, intron 4 of 14)	13	31260407	31284755	24349	1	145173	ENST00000461652.2	-25423	ENSG00000187676	B3GLCT	beta 3-glucosyltransferase
1152	chr13	113637730	113638018	289	*	-2.06603031981333	0.0774395998488504	0.289512206537478	Promoter (<=1kb)	13	113637151	113640684	3534	1	7027	ENST00000494812.1	579	ENSG00000198176	TFDP1	transcription factor Dp-1
1153	chr6	4964918	4965257	340	*	0.354201872883158	0.52573894282592	0.681460054490233	Distal Intergenic	6	4928695	4943813	15119	1	9425	ENST00000469671.1	36223	ENSG00000153046	CDYL	chromodomain Y like
1154	chr1	182027775	182028110	336	*	3.42913694915148	0.000997064213244557	0.0147314144255609	Distal Intergenic	1	182054570	182061712	7143	2	127665	ENST00000339948.3	33602	ENSG00000179930	ZNF648	zinc finger protein 648
1155	chr10	100860988	100861285	298	*	-1.09746913176072	0.00856322252348836	0.0644600933117768	Distal Intergenic	10	100912963	100926760	13798	1	55719	ENST00000370271.7	-51678	ENSG00000119906	SLF2	SMC5-SMC6 complex localization factor 2
1156	chr10	127835970	127836258	289	*	-1.09828830814469	0.0110415643137364	0.0769472542276791	Distal Intergenic	10	127877841	127892941	15101	2	119467	ENST00000368671.4	56683	ENSG00000180745	CLRN3	clarin 3
1157	chr12	103368488	103368811	324	*	-1.36345160858135	0.0477400497298854	0.210078326883067	Intron (ENST00000547347.5/374470, intron 4 of 10)	12	103267609	103441591	173983	2	374470	ENST00000550650.5	72780	ENSG00000179088	C12orf42	chromosome 12 open reading frame 42
1158	chr12	106337783	106338124	342	*	-6.6860692399957	0.0486073804781809	0.21235303658248	Intron (ENST00000299045.8/255394, intron 8 of 9)	12	106321574	106324056	2483	1	255394	ENST00000552690.1	16209	ENSG00000166046	TCP11L2	t-complex 11 like 2
1159	chr12	123752661	123752995	335	*	-1.91114882611745	0.0543205795731588	0.228754480169735	Promoter (<=1kb)	12	123753991	123758220	4230	1	23545	ENST00000544833.1	-996	ENSG00000185344	ATP6V0A2	ATPase H+ transporting V0 subunit a2
1160	chr13	59133691	59134089	399	*	1.17102767627359	0.0666844465273553	0.263195037163219	Intron (ENST00000666115.1/105370224, intron 3 of 4)	13	59121879	59230636	108758	2	105370224	ENST00000666115.1	96547	NA	LOC105370224	uncharacterized LOC105370224
1161	chr14	30198966	30199270	305	*	0.85199266123136	0.0809681975733862	0.298578156695017	Intron (ENST00000549360.1/ENST00000549360.1, intron 1 of 2)	14	29663812	30191898	528087	2	5587	ENST00000549503.1	-7068	ENSG00000184304	PRKD1	protein kinase D1
1162	chr16	13533838	13534204	367	*	-6.31705681794717	0.141806689979037	0.420137595858966	Intron (ENST00000653029.1/729993, intron 3 of 4)	16	13348729	13528440	179712	1	729993	ENST00000665873.1	185109	ENSG00000237515	SHISA9	shisa family member 9
1163	chr2	2921347	2921707	361	*	0.680329309630233	0.246266479282816	0.552631383572075	Intron (ENST00000457478.1/101927554, intron 5 of 6)	2	2870558	2871231	674	2	124905968	ENST00000437610.1	-50116	NA	LOC124905968	uncharacterized LOC124905968
1164	chr22	47205893	47206319	427	*	-5.48389144849659	0.366447073343646	0.627150313868693	Distal Intergenic	22	47115838	47117217	1380	2	124905139	ENST00000623531.1	-88676	NA	LOC124905139	uncharacterized protein UNQ6126/PRO20091
1165	chr3	191668534	191668930	397	*	-0.375908154373733	0.431097432770041	0.655328993884108	Distal Intergenic	3	191568535	191573509	4975	1	103344926	ENST00000438488.1	99999	NA	PYDC2-AS1	PYDC2 antisense RNA 1
1166	chr9	33564049	33564385	337	*	-0.0677911292903075	0.858531752365405	0.9107602336038	Promoter (2-3kb)	9	33567103	33569126	2024	1	441459	ENST00000465094.2	-2718	ENSG00000230453	ANKRD18B	ankyrin repeat domain 18B
1167	chr15	52537466	52537878	413	*	-2.2233561524093	0.11589600635058	0.373786936591929	Distal Intergenic	15	52307286	52529132	221847	2	4644	ENST00000687574.1	-8334	ENSG00000197535	MYO5A	myosin VA
1168	chr1	157247188	157247585	398	*	3.26681187602848	0.000619485301569779	0.0107386494653089	Distal Intergenic	1	157273760	157283966	10207	1	105371455	ENST00000662441.1	-26175	ENSG00000271736	LINC02772	long intergenic non-protein coding RNA 2772
1169	chr12	5488747	5489230	484	*	-1.29699824717368	0.0292764985205455	0.150927294885862	Intron (ENST00000423158.4/4908, intron 1 of 1)	12	5494132	5495159	1028	1	4908	ENST00000331010.7	-4902	ENSG00000185652	NTF3	neurotrophin 3
1170	chr14	73475367	73475738	372	*	-0.621497184567832	0.0945578986234618	0.329178054567586	Intron (ENST00000515412.3/ENST00000515412.3, intron 2 of 2)	14	73478489	73480922	2434	2	399671	ENST00000566478.1	5184	ENSG00000187105	HEATR4	HEAT repeat containing 4
1171	chr15	74720871	74721528	658	*	1.77791746691246	0.125649482526001	0.391955636341116	3' UTR	15	74720156	74725370	5215	2	1543	ENST00000567032.5	3842	ENSG00000140465	CYP1A1	cytochrome P450 family 1 subfamily A member 1
1172	chr15	32175563	32175847	285	*	-6.38656406716775	0.10731230572533	0.356180826465147	Distal Intergenic	15	32158586	32166583	7998	1	1139	ENST00000637348.1	16977	ENSG00000175344	CHRNA7	cholinergic receptor nicotinic alpha 7 subunit
1173	chr5	148374519	148375175	657	*	-5.31268498212174	0.522754159649454	0.680434354075127	Intron (ENST00000667608.1/124901185, intron 2 of 4)	5	148336018	148383554	47537	2	102546294	ENST00000669375.1	8379	ENSG00000247199	FBXO38-DT	FBXO38 divergent transcript
1174	chr1	23138389	23138803	415	*	3.50614045910455	3.52553522896431e-05	0.00310925430977723	Intron (ENST00000471849.6/7798, intron 1 of 4)	1	23084030	23133679	49650	2	7798	ENST00000475164.3	-4710	ENSG00000169641	LUZP1	leucine zipper protein 1
1175	chr8	99465195	99465539	345	*	-0.0825536868834131	0.783963118689864	0.858695996210567	Intron (ENST00000496144.5/157680, intron 23 of 33)	8	99520899	99641893	120995	1	157680	ENST00000521559.1	-55360	ENSG00000132549	VPS13B	vacuolar protein sorting 13 homolog B
1176	chr11	69033383	69033673	291	*	2.14045496374358	0.0180569754377746	0.108145176971313	Distal Intergenic	11	69048932	69090597	41666	1	219931	ENST00000294309.8	-15259	ENSG00000162341	TPCN2	two pore segment channel 2
1177	chr2	30093844	30094154	311	*	-0.941856235283809	0.255661552468466	0.560866647467252	Intron (ENST00000453606.5/ENST00000453606.5, intron 2 of 2)	2	30146941	30160533	13593	1	51646	ENST00000379519.7	-52787	ENSG00000119801	YPEL5	yippee like 5
1178	chr2	73964507	73964790	284	*	-1.63428871271698	0.272421003089287	0.574963011153768	Intron (ENST00000667561.3/100874048, intron 1 of 1)	2	73957971	73981388	23418	2	100874048	ENST00000701457.1	16598	NA	DGUOK-AS1	DGUOK antisense RNA 1
1179	chr2	219795739	219796028	290	*	-6.14926090491651	0.315280067065953	0.604049709296228	Distal Intergenic	2	219730110	219737742	7633	1	105373886	ENST00000442416.1	65629	NA	LINC02832	long intergenic non-protein coding RNA 2832
1180	chr21	38758798	38759096	299	*	-5.55950169732599	0.353242484357195	0.622273376492597	Distal Intergenic	21	38739021	38747460	8440	2	400866	ENST00000429621.1	-11338	ENSG00000223806	LINC00114	long intergenic non-protein coding RNA 114
1181	chr7	94536197	94536611	415	*	-0.17381738011693	0.643580832103891	0.748124061237692	Intron (ENST00000297273.9/64921, intron 8 of 17)	7	94551733	94556966	5234	1	64921	ENST00000471944.5	-15122	ENSG00000127995	CASD1	CAS1 domain containing 1
1182	chr11	79294504	79294821	318	*	-1.10726040861258	0.0200996878937466	0.116652127060269	Intron (ENST00000278550.12/26011, intron 2 of 33)	11	79064599	79269673	205075	2	26011	ENST00000532654.5	-24831	ENSG00000149256	TENM4	teneurin transmembrane protein 4
1183	chr9	32483206	32484033	828	*	-0.267272662052614	0.856986703076152	0.909672281048461	Exon (ENST00000681448.1/23586, exon 6 of 6)	9	32456312	32489674	33363	2	23586	ENST00000681352.1	5641	ENSG00000107201	RIGI	RNA sensor RIG-I
1184	chr5	150218438	150218753	316	*	-5.31268498212174	0.522754159649454	0.680434354075127	Intron (ENST00000524041.1/6534, intron 15 of 15)	5	150221767	150224405	2639	2	815	ENST00000683273.1	5652	ENSG00000070808	CAMK2A	calcium/calmodulin dependent protein kinase II alpha
1185	chr9	73125505	73126148	644	*	-0.265646892910053	0.869533494643274	0.917096107871439	Distal Intergenic	9	73151865	73159879	8015	1	301	ENST00000468639.5	-25717	ENSG00000135046	ANXA1	annexin A1
1186	chr12	27449136	27449447	312	*	1.41170118336131	0.033022938901216	0.16384479854765	Promoter (2-3kb)	12	27446745	27502185	55441	1	341346	ENST00000698358.1	2391	ENSG00000165935	SMCO2	single-pass membrane protein with coiled-coil domains 2
1187	chr16	87214428	87214793	366	*	-0.572050367469441	0.164472710824233	0.456400754455977	Promoter (2-3kb)	16	87212122	87226430	14309	1	101928708	ENST00000566092.1	2306	ENSG00000261095	LOC101928708	uncharacterized LOC101928708
1188	chr11	97814402	97814797	396	*	-7.14279632134292	0.0220671113714032	0.124269300312674	Distal Intergenic	11	97878781	97942762	63982	2	105369454	ENST00000526385.5	127965	NA	LINC02713	long intergenic non-protein coding RNA 2713
1189	chr11	110047661	110047996	336	*	-3.32922079763982	0.0237912665678171	0.131258522402913	Intron (ENST00000692099.1/105369482, intron 1 of 2)	11	109803905	110088173	284269	2	105369482	ENST00000692099.1	40177	ENSG00000254659	LINC02715	long intergenic non-protein coding RNA 2715
1190	chr4	62282435	62282739	305	*	-5.31603921160834	0.445705149263845	0.65795630936916	Distal Intergenic	4	62072847	62165554	92708	2	101927186	ENST00000509461.5	-116881	NA	ADGRL3-AS1	ADGRL3 antisense RNA 1
1191	chr12	84405810	84406089	280	*	1.21044548073607	0.0435968244152963	0.197551832166714	Distal Intergenic	12	84284391	84294556	10166	1	124902976	ENST00000548619.1	121419	NA	LOC124902976	uncharacterized LOC124902976
1192	chr1	56191511	56191879	369	*	7.47336260754807	0.000128950252264264	0.00392529796214428	Intron (ENST00000641611.1/124904188, intron 3 of 7)	1	56154657	56173802	19146	2	124904188	ENST00000641333.1	-17709	NA	LOC124904188	uncharacterized LOC124904188
1193	chr1	119518304	119518731	428	*	3.27485518615952	0.000396972271061881	0.00808898340823099	Distal Intergenic	1	119507318	119514800	7483	1	3283	ENST00000528909.1	10986	ENSG00000203857	HSD3B1	hydroxy-delta-5-steroid dehydrogenase, 3 beta- and steroid delta-isomerase 1
1194	chr1	162435211	162435612	402	*	3.29243856966818	0.00072185631593273	0.0120376192541085	Distal Intergenic	1	162402477	162412138	9662	2	117157	ENST00000493550.1	-23073	ENSG00000198574	SH2D1B	SH2 domain containing 1B
1195	chr1	214069015	214069350	336	*	2.9983114815332	0.00173983800085757	0.0217970929288191	Intron (ENST00000637598.1/105372911, intron 2 of 4)	1	213989718	213996964	7247	1	5629	ENST00000607425.1	79297	ENSG00000117707	PROX1	prospero homeobox 1
1196	chr10	56282269	56282592	324	*	4.30287245556144	0.00561220832235413	0.0485960957448509	Distal Intergenic	10	56357816	56359731	1916	2	11130	ENST00000460654.5	77139	ENSG00000122952	ZWINT	ZW10 interacting kinetochore protein
1197	chr10	93546823	93547109	287	*	-1.31081408321558	0.00798621790729975	0.0616197937133512	Distal Intergenic	10	93566665	93590072	23408	1	338557	ENST00000371481.9	-19556	ENSG00000186188	FFAR4	free fatty acid receptor 4
1198	chr11	1220096	1220447	352	*	-1.57050229369866	0.0118723507801213	0.0812002222044815	Promoter (2-3kb)	11	1223066	1239541	16476	1	727897	ENST00000525715.5	-2619	ENSG00000117983	MUC5B	mucin 5B, oligomeric mucus/gel-forming
1199	chr11	115656323	115656615	293	*	-1.5041082945718	0.0250146358909067	0.136208868309307	Distal Intergenic	11	115659658	115843146	183489	1	105369512	ENST00000539305.1	-3043	NA	LINC02698	long intergenic non-protein coding RNA 2698
1200	chr12	14342600	14342881	282	*	-0.773313558931624	0.0313621914511805	0.158650862772033	Distal Intergenic	12	14356842	14365503	8662	2	124902884	ENST00000509114.3	22622	NA	LOC124902884	uncharacterized LOC124902884
1201	chr12	104881326	104881638	313	*	-2.23983050223106	0.0482868779468658	0.211736780645111	Intron (ENST00000258538.8/84102, intron 6 of 10)	12	104889033	104928202	39170	2	84102	ENST00000437220.1	46564	ENSG00000136052	SLC41A2	solute carrier family 41 member 2
1202	chr13	57255494	57255875	382	*	-1.00439436473223	0.0664535478398825	0.262487027483942	Distal Intergenic	13	57167197	57170218	3022	1	729250	ENST00000434815.1	88297	ENSG00000234278	PRR20E	proline rich 20E
1203	chr14	43407139	43407458	320	*	-0.800337538260881	0.0846041797079962	0.306962651728681	Distal Intergenic	14	43308648	43314803	6156	1	105370470	ENST00000655457.1	98491	NA	LOC105370470	uncharacterized LOC105370470
1204	chr14	106290545	106290915	371	*	-0.540818608376583	0.104589535883891	0.351239836506693	Promoter (2-3kb)	14	106287674	106288828	1155	1	338004	ENST00000618204.2	2871	NA	LINC00226	long intergenic non-protein coding RNA 226
1205	chr15	39739137	39739456	320	*	-0.885780049734233	0.110362167542187	0.363072698728484	Intron (ENST00000350221.4/161835, intron 7 of 11)	15	39739665	39747447	7783	2	161835	ENST00000559692.1	7991	ENSG00000150667	FSIP1	fibrous sheath interacting protein 1
1206	chr16	37092694	37093025	332	*	0.91698863467792	0.150033953688544	0.434123196396343	Distal Intergenic	16	35748357	35755796	7440	1	400533	ENST00000565625.1	1344337	ENSG00000261122	LINC02167	long intergenic non-protein coding RNA 2167
1207	chr16	57916799	57917280	482	*	-6.34004922638339	0.154338144715884	0.440516293482292	Exon (ENST00000251102.13/1258, exon 21 of 33)	16	57897856	57911901	14046	2	1258	ENST00000569643.1	-4898	ENSG00000070729	CNGB1	cyclic nucleotide gated channel subunit beta 1
1208	chr17	69457300	69457753	454	*	1.506481259324	0.196774320377862	0.500337962737089	Intron (ENST00000590474.7/5608, intron 1 of 11)	17	69414834	69542510	127677	1	5608	ENST00000359094.7	42466	ENSG00000108984	MAP2K6	mitogen-activated protein kinase kinase 6
1209	chr18	57205917	57206210	294	*	-6.45617031555787	0.21623120696321	0.521729787486348	Distal Intergenic	18	57169615	57171194	1580	2	105372138	ENST00000592678.1	-34723	ENSG00000267726	LINC02565	long intergenic non-protein coding RNA 2565
1210	chr2	7118659	7118960	302	*	-2.33281403189991	0.247688661969046	0.554468762906099	Distal Intergenic	2	7045329	7077916	32588	2	101929452	ENST00000664324.1	-40743	ENSG00000223884	LOC101929452	uncharacterized LOC101929452
1211	chr2	61677349	61677823	475	*	-6.28912489452554	0.267271682049518	0.56965273217826	Distal Intergenic	2	61728808	61764201	35394	2	107985767	ENST00000689428.1	86378	NA	LOC107985767	uncharacterized LOC107985767
1212	chr2	77219973	77220254	282	*	-6.24451482734958	0.274009662756828	0.576719549748469	Intron (ENST00000409884.6/80059, intron 3 of 3)	2	76985965	77009791	23827	1	101927907	ENST00000445178.1	234008	ENSG00000234653	LRRTM4-AS1	LRRTM4 antisense RNA 1
1213	chr2	190151319	190151784	466	*	-5.56446957481944	0.304450266193241	0.596531506723167	Promoter (1-2kb)	2	190150246	190200063	49818	1	84281	ENST00000409545.2	1073	ENSG00000187699	C2orf88	chromosome 2 open reading frame 88
1214	chr2	228122395	228122738	344	*	0.563763352136193	0.318479472575073	0.604436494334215	Intron (ENST00000392056.8/80309, intron 2 of 11)	2	227979957	228181626	201670	2	80309	ENST00000344657.5	58888	ENSG00000153820	SPHKAP	SPHK1 interactor, AKAP domain containing
1215	chr21	23904014	23904378	365	*	-6.14769715740423	0.346807160916411	0.620499540722538	Distal Intergenic	21	23857081	23889150	32070	1	105372750	ENST00000661152.1	46933	NA	LOC105372750	uncharacterized LOC105372750
1216	chr3	21538840	21539171	332	*	-0.445618955470423	0.375452453344945	0.634152169462226	Intron (ENST00000281523.8/79750, intron 3 of 7)	3	21542789	21579577	36789	1	100874216	ENST00000662195.1	-3618	ENSG00000225542	ZNF385D-AS1	ZNF385D antisense RNA 1
1217	chr3	24059913	24060337	425	*	-5.55784876608657	0.377821349983981	0.634542742114516	Distal Intergenic	3	24096269	24103223	6955	2	152024	ENST00000436123.1	42886	ENSG00000224074	LINC00691	long intergenic non-protein coding RNA 691
1218	chr3	112918995	112919398	404	*	-2.13931949667053	0.401515160275445	0.644747191095603	Distal Intergenic	3	112928918	112974912	45995	2	131450	ENST00000440122.6	55514	ENSG00000163606	CD200R1	CD200 receptor 1
1219	chr3	131576212	131576561	350	*	0.591457192818796	0.409400386600854	0.647909316973076	Intron (ENST00000617767.5/131034, intron 9 of 15)	3	131533555	131543093	9539	2	131034	ENST00000514439.1	-33119	ENSG00000196353	CPNE4	copine 4
1220	chr3	147210426	147210724	299	*	-5.69470796916842	0.416854815939758	0.647909316973076	Intron (ENST00000473299.1/124909494, intron 2 of 5)	3	147042246	147370435	328190	2	112268449	ENST00000670466.1	159711	NA	LOC112268449	uncharacterized LOC112268449
1221	chr4	43070975	43071276	302	*	-5.31603921160834	0.445705149263845	0.65795630936916	Distal Intergenic	4	42892713	43030658	137946	1	389207	ENST00000399770.3	178262	ENSG00000215203	GRXCR1	glutaredoxin and cysteine rich domain containing 1
1222	chr4	143650022	143650349	328	*	-5.39901555707553	0.464497000438261	0.666119292409783	Intron (ENST00000641328.1/105377459, intron 2 of 6)	4	143601819	143621052	19234	2	166752	ENST00000508899.1	-28970	ENSG00000183090	FREM3	FRAS1 related extracellular matrix 3
1223	chr4	153891654	153891995	342	*	-0.203532306417031	0.46461899668655	0.666119292409783	Distal Intergenic	4	153948718	154300500	351783	1	101927947	ENST00000660197.1	-56723	NA	LOC101927947	uncharacterized LOC101927947
1224	chr4	177495070	177495523	454	*	-5.62471864818097	0.472513774126229	0.666119292409783	Intron (ENST00000654463.1/285500, intron 1 of 4)	4	177444979	177677126	232148	1	285500	ENST00000507023.1	50091	ENSG00000250131	AGA-DT	AGA divergent transcript
1225	chr4	177616896	177617257	362	*	-5.62471864818097	0.472513774126229	0.666119292409783	Intron (ENST00000654463.1/285500, intron 3 of 4)	4	177623663	177681381	57719	1	285500	ENST00000671080.1	-6406	ENSG00000250131	AGA-DT	AGA divergent transcript
1226	chr4	183727071	183727473	403	*	-5.62471864818097	0.472513774126229	0.666119292409783	Promoter (1-2kb)	4	183725830	183732570	6741	1	105377581	ENST00000653139.1	1241	NA	LOC105377581	uncharacterized LOC105377581
1227	chr6	75546005	75546319	315	*	-5.12655598605753	0.551739508430853	0.689387437615572	Distal Intergenic	6	75308090	75493800	185711	2	27145	ENST00000237172.12	-52205	ENSG00000118407	FILIP1	filamin A interacting protein 1
1228	chr6	98733004	98733415	412	*	-0.611911148225212	0.555683209961833	0.692477044838395	Distal Intergenic	6	98834574	98839458	4885	1	5454	ENST00000328345.8	-101159	ENSG00000184486	POU3F2	POU class 3 homeobox 2
1229	chr6	122190339	122190640	302	*	-5.02349361600066	0.567455127701163	0.698635229571944	Distal Intergenic	6	122399551	122433119	33569	1	3298	ENST00000452194.5	-208911	ENSG00000025156	HSF2	heat shock transcription factor 2
1230	chr6	152172360	152172844	485	*	-4.91239343089777	0.584181467510654	0.698635229571944	Intron (ENST00000367257.8/23345, intron 10 of 24)	6	152121687	152168364	46678	2	23345	ENST00000539504.5	-3996	ENSG00000131018	SYNE1	spectrin repeat containing nuclear envelope protein 1
1231	chr7	30541661	30541990	330	*	0.207334001734026	0.593080599242786	0.705528509114995	Intron (ENST00000598361.4/79017, intron 1 of 4)	7	30497077	30550761	53685	2	79017	ENST00000598361.4	8771	ENSG00000006625	GGCT	gamma-glutamylcyclotransferase
1232	chr7	71544227	71544582	356	*	-0.228327886489148	0.627943729778411	0.735251458592294	Intron (ENST00000333538.10/64409, intron 5 of 10)	7	71307672	71307770	99	2	100500836	ENST00000584357.2	-236457	ENSG00000265878	MIR3914-1	microRNA 3914-1
1233	chr7	117231697	117232013	317	*	-4.35396209933461	0.667619159429111	0.769132456226644	Distal Intergenic	7	117219025	117223133	4109	1	7982	ENST00000464020.1	12672	ENSG00000004866	ST7	suppression of tumorigenicity 7
1234	chr8	36703744	36704103	360	*	-0.191033908571413	0.729506668766222	0.817514260217863	Intron (ENST00000656455.1/ENST00000656455.1, intron 3 of 5)	8	36784324	36814400	30077	1	157855	ENST00000523973.5	-80221	ENSG00000215262	KCNU1	potassium calcium-activated channel subfamily U member 1
1235	chr8	74021591	74021913	323	*	-0.446532396597031	0.758253847227791	0.839446161320028	Intron (ENST00000284818.7/23643, intron 3 of 4)	8	73991426	74029074	37649	1	23643	ENST00000518893.1	30165	ENSG00000154589	LY96	lymphocyte antigen 96
1236	chr8	78602573	78603066	494	*	0.176323991661475	0.763454572160798	0.84400281708795	3' UTR	8	78591231	78602098	10868	1	5569	ENST00000518467.1	11342	ENSG00000171033	PKIA	cAMP-dependent protein kinase inhibitor alpha
1237	chr8	91590508	91590903	396	*	-0.498388324005538	0.772538879727095	0.849596684414046	Intron (ENST00000521199.1/ENST00000521199.1, intron 2 of 3)	8	91357248	91393836	36589	1	115111	ENST00000517930.1	233260	ENSG00000147606	SLC26A7	solute carrier family 26 member 7
1238	chr8	110821890	110822219	330	*	-0.27705702040499	0.79859628221042	0.869823098453642	Distal Intergenic	8	110900058	111027337	127280	2	101927459	ENST00000658028.1	205118	ENSG00000253877	LINC01608	long intergenic non-protein coding RNA 1608
1239	chrX	24038288	24038651	364	*	0.0648764114971754	0.948203770475496	0.96730779396405	Distal Intergenic	23	23983720	24027186	43467	2	80311	ENST00000328046.8	-11102	ENSG00000174010	KLHL15	kelch like family member 15
1240	chr11	67490065	67490406	342	*	-1.24151886716828	0.0177584822969598	0.106823195416648	Promoter (<=1kb)	11	67490245	67490315	71	1	102465450	ENST00000618442.1	0	ENSG00000276769	MIR6752	microRNA 6752
1241	chr2	159190040	159190361	322	*	-6.28758392216951	0.294844335171342	0.590482096681201	Intron (ENST00000263635.8/85461, intron 16 of 26)	2	159186835	159186901	67	1	102465535	ENST00000621977.1	3205	ENSG00000275141	MIR6888	microRNA 6888
1242	chr5	157267326	157267658	333	*	-5.31268498212174	0.522754159649454	0.680434354075127	Promoter (<=1kb)	5	157266711	157302890	36180	1	26999	ENST00000611925.4	615	ENSG00000055163	CYFIP2	cytoplasmic FMR1 interacting protein 2
1243	chr1	212652252	212652702	451	*	-2.1547480285552	0.00169852057915537	0.0214420809372734	Distal Intergenic	1	212653999	212665434	11436	2	102723761	ENST00000446962.1	12732	NA	LINC02773	long intergenic non-protein coding RNA 2773
1244	chr10	3144420	3144758	339	*	1.29153391967925	0.00311919371450319	0.0322947409436224	Promoter (<=1kb)	10	3138691	3144366	5676	2	10531	ENST00000455371.5	-54	ENSG00000107959	PITRM1	pitrilysin metallopeptidase 1
1245	chr13	73271740	73272042	303	*	1.50145587784884	0.0684602993381264	0.267982446877651	Distal Intergenic	13	73075015	73075778	764	1	688	ENST00000464404.2	196725	ENSG00000102554	KLF5	KLF transcription factor 5
1246	chr3	30027473	30027761	289	*	-5.55784876608657	0.377821349983981	0.634542742114516	Distal Intergenic	3	29988073	29991715	3643	1	27303	ENST00000497274.1	39400	ENSG00000144642	RBMS3	RNA binding motif single stranded interacting protein 3
1247	chr3	79570536	79570903	368	*	-5.31939990119866	0.396236604341039	0.639307516447545	Intron (ENST00000464233.6/6091, intron 2 of 30)	3	79512805	79589942	77138	2	6091	ENST00000492990.1	19039	ENSG00000169855	ROBO1	roundabout guidance receptor 1
1248	chr3	198173423	198173761	339	*	-5.22772348609243	0.434330153686653	0.655628195038836	Intron (ENST00000634862.1/728262, intron 1 of 14)	3	198167739	198222513	54775	1	728262	ENST00000634862.1	5684	ENSG00000290937	FAM157A	family with sequence similarity 157 member A
1249	chr4	99535968	99536359	392	*	-1.5245406727104	0.452795053867941	0.660623556350563	3' UTR	4	99519242	99529955	10714	1	84103	ENST00000503257.1	16726	ENSG00000138813	C4orf17	chromosome 4 open reading frame 17
1250	chr6	131589151	131589535	385	*	0.155023239743353	0.575637702770817	0.698635229571944	Promoter (2-3kb)	6	131590410	131591984	1575	2	9439	ENST00000484885.1	2449	ENSG00000112282	MED23	mediator complex subunit 23
1251	chr9	27471597	27472078	482	*	0.16023215650507	0.855955856456223	0.909403823753042	Intron (ENST00000262244.6/79817, intron 1 of 3)	9	27495857	27498251	2395	2	79817	ENST00000657557.1	26173	ENSG00000120162	MOB3B	MOB kinase activator 3B
1252	chr1	11479816	11480150	335	*	3.96335627924514	1.54708642462273e-05	0.00273972690647164	Promoter (<=1kb)	1	11479166	11481960	2795	1	57540	ENST00000423056.2	650	ENSG00000204624	DISP3	dispatched RND transporter family member 3
1253	chr20	56021397	56021697	301	*	-5.63128484472406	0.340999721377651	0.615999953013962	Distal Intergenic	20	55997357	56005519	8163	2	140689	ENST00000064571.3	-15878	ENSG00000054803	CBLN4	cerebellin 4 precursor
1254	chr7	70766430	70766827	398	*	-0.487793663944227	0.627257269692577	0.734610432843303	Promoter (<=1kb)	7	70766345	70771515	5171	1	26053	ENST00000483297.2	85	ENSG00000158321	AUTS2	activator of transcription and developmental regulator AUTS2
1255	chr12	3491499	3492032	534	*	-6.76893091711696	0.0290708628622141	0.150352244591141	Promoter (<=1kb)	12	3485583	3491394	5812	2	100129223	ENST00000668740.1	-105	ENSG00000287243	THCAT155	thyroid cancer-associated transcript 155
1256	chr22	38415614	38416157	544	*	-5.82386529372486	0.363656648766096	0.627150313868693	Distal Intergenic	22	38416565	38423933	7369	2	105373030	ENST00000652019.1	7776	NA	LOC105373030	uncharacterized LOC105373030
1257	chr1	100685374	100685761	388	*	5.68898545778079	0.000280089303933594	0.00636061994252325	Distal Intergenic	1	100719742	100738613	18872	1	7412	ENST00000370119.8	-33981	ENSG00000162692	VCAM1	vascular cell adhesion molecule 1
1258	chr10	65684914	65685235	322	*	1.63820918029244	0.00598187535441959	0.0506287054452293	Intron (ENST00000669518.1/101928913, intron 5 of 6)	10	65615737	65683232	67496	1	101928913	ENST00000594054.5	69177	NA	LINC01515	long intergenic non-protein coding RNA 1515
1259	chr10	106735690	106736080	391	*	-6.94771439029849	0.0092708674037354	0.0684214517319371	Intron (ENST00000263054.11/114815, intron 5 of 25)	10	106577182	106699358	122177	2	114815	ENST00000369698.6	-36332	ENSG00000108018	SORCS1	sortilin related VPS10 domain containing receptor 1
1260	chr10	120093173	120093540	368	*	-3.95902144593746	0.0103464385930039	0.0738032182901899	Distal Intergenic	10	119958513	119958592	80	1	100616322	ENST00000580643.1	134660	ENSG00000265370	MIR4682	microRNA 4682
1261	chr11	131657195	131657568	374	*	-1.10451891211955	0.02760400219072	0.14498281523323	Intron (ENST00000374791.7/50863, intron 1 of 7)	11	131622451	131663576	41126	2	101929637	ENST00000663555.1	6008	NA	NTM-AS1	NTM antisense RNA 1
1262	chr12	88647864	88648158	295	*	-7.20935947233257	0.0443271171413738	0.200064709361642	Distal Intergenic	12	88582020	88600725	18706	1	105369885	ENST00000670029.1	65844	NA	LOC105369885	uncharacterized LOC105369885
1263	chr12	132579852	132580132	281	*	-7.44160503213418	0.0563718685993693	0.234474450105983	Promoter (1-2kb)	12	132581997	132582061	65	1	102465975	ENST00000612332.1	-1865	ENSG00000277052	MIR6763	microRNA 6763
1264	chr13	75840646	75840987	342	*	0.85164969807848	0.0692343867958596	0.26998348812964	Promoter (<=1kb)	13	75839716	75841186	1471	1	4008	ENST00000533809.2	930	ENSG00000136153	LMO7	LIM domain 7
1265	chr13	92641343	92641750	408	*	-1.34920557241549	0.0709177916236327	0.273459863700862	Intron (ENST00000377067.9/2262, intron 7 of 7)	13	92610646	92677725	67080	2	105370315	ENST00000662499.1	35975	ENSG00000287159	LOC105370315	uncharacterized LOC105370315
1266	chr14	28141564	28141998	435	*	-2.05450683692764	0.0805177661047013	0.297324126304051	Distal Intergenic	14	27322079	27845286	523208	2	728755	ENST00000555797.1	-296278	ENSG00000292998	MIR3171HG	MIR3171 host gene
1267	chr14	31911372	31911664	293	*	-0.60809661489144	0.0819937208387848	0.301523620726265	Distal Intergenic	14	31944853	31950382	5530	1	105370439	ENST00000553330.1	-33189	ENSG00000258474	LINC02313	long intergenic non-protein coding RNA 2313
1268	chr14	90732348	90732708	361	*	-1.00411876204801	0.0993309227379039	0.339879779427988	Intron (ENST00000328459.11/145567, intron 4 of 19)	14	90758599	90760061	1463	1	124903360	ENST00000663297.1	-25891	NA	LOC124903360	uncharacterized LOC124903360
1269	chr15	34621179	34621651	473	*	-0.741307197686291	0.108375562116712	0.358625264360536	Distal Intergenic	15	34525282	34588503	63222	2	440270	ENST00000569100.5	-32676	ENSG00000215252	GOLGA8B	golgin A8 family member B
1270	chr15	76851526	76851905	380	*	1.22574655771433	0.1271640386978	0.395137494610345	Intron (ENST00000563290.6/49855, intron 4 of 31)	15	76348185	76861944	513760	2	49855	ENST00000538941.6	10039	ENSG00000140386	SCAPER	S-phase cyclin A associated protein in the ER
1271	chr16	17254441	17254893	453	*	0.621536169719641	0.143377563563398	0.42277812800868	Intron (ENST00000261381.7/64131, intron 3 of 11)	16	17198031	17259028	60998	2	64131	ENST00000575674.1	4135	ENSG00000103489	XYLT1	xylosyltransferase 1
1272	chr16	82545608	82545979	372	*	-6.29684676374872	0.161456743378924	0.450699807102737	Intron (ENST00000650164.1/101928392, intron 2 of 5)	16	82491738	82575490	83753	2	101928392	ENST00000650164.1	29511	ENSG00000261285	LOC101928392	uncharacterized LOC101928392
1273	chr19	18701553	18701875	323	*	-0.635818971328084	0.230942739254403	0.537484698715581	Intron (ENST00000338797.10/23373, intron 1 of 14)	19	18683680	18782333	98654	1	23373	ENST00000321949.13	17873	ENSG00000105662	CRTC1	CREB regulated transcription coactivator 1
1274	chr19	19103556	19104002	447	*	-5.94885353553978	0.231366552510213	0.537484698715581	Promoter (1-2kb)	19	19101795	19105234	3440	1	284439	ENST00000600251.1	1761	ENSG00000181035	SLC25A42	solute carrier family 25 member 42
1275	chr2	930507	930920	414	*	-0.372712564881707	0.2459057637761	0.552256781684389	Distal Intergenic	2	949634	950703	1070	2	101060391	ENST00000691420.1	19783	NA	SNTG2-AS1	SNTG2 antisense RNA 1
1276	chr2	61392302	61392697	396	*	-5.83033581953299	0.267247120625082	0.56965273217826	Intron (ENST00000398571.7/9736, intron 5 of 79)	2	61417244	61417378	135	2	100124537	ENST00000384210.1	24681	ENSG00000206937	SNORA70B	small nucleolar RNA, H/ACA box 70B
1277	chr2	204543042	204543475	434	*	-5.99749251568473	0.309167199824118	0.597911113075322	Promoter (1-2kb)	2	204545475	205620162	1074688	1	117583	ENST00000406610.7	-2000	ENSG00000116117	PARD3B	par-3 family cell polarity regulator beta
1278	chr2	211180419	211180849	431	*	0.713415375712491	0.311198149323904	0.600085104393425	Distal Intergenic	2	211657597	211665354	7758	2	2066	ENST00000463121.1	484505	ENSG00000178568	ERBB4	erb-b2 receptor tyrosine kinase 4
1279	chr21	39503952	39504397	446	*	-5.55950169732599	0.353242484357195	0.622273376492597	Intron (ENST00000647779.1/106865373, intron 6 of 8)	21	39499823	39515506	15684	1	6450	ENST00000447939.1	4129	ENSG00000185437	SH3BGR	SH3 domain binding glutamate rich protein
1280	chr3	35932056	35932431	376	*	-0.844074657694813	0.380355122028307	0.635946680675766	Distal Intergenic	3	35792177	35794450	2274	1	10777	ENST00000476052.1	139879	ENSG00000172995	ARPP21	cAMP regulated phosphoprotein 21
1281	chr3	82040727	82041033	307	*	-5.31939990119866	0.396236604341039	0.639307516447545	Intron (ENST00000470263.5/105377180, intron 1 of 8)	3	82031985	82416593	384609	1	105377180	ENST00000666096.1	8742	ENSG00000239440	LINC02008	long intergenic non-protein coding RNA 2008
1282	chr3	194155331	194155729	399	*	-5.40068402167694	0.431739078574975	0.655328993884108	Distal Intergenic	3	194136148	194138732	2585	1	3280	ENST00000232424.4	19183	ENSG00000114315	HES1	hes family bHLH transcription factor 1
1283	chr3	194385328	194385703	376	*	-5.40068402167694	0.431739078574975	0.655328993884108	Distal Intergenic	3	194394821	194399266	4446	2	2814	ENST00000692618.1	13563	ENSG00000178732	GP5	glycoprotein V platelet
1284	chr4	128715038	128715404	367	*	-5.6930775867263	0.461337930968104	0.666119292409783	Distal Intergenic	4	128809700	128875224	65525	1	79960	ENST00000226319.11	-94296	ENSG00000077684	JADE1	jade family PHD finger 1
1285	chr5	100506526	100506911	386	*	-1.3614488351877	0.496488752649755	0.671609165183588	Intron (ENST00000660230.1/105379100, intron 1 of 1)	5	100449754	100535186	85433	2	121232371	ENST00000499025.5	28275	ENSG00000247877	FAM174A-DT	FAM174A divergent transcript
1286	chr6	22663541	22663981	441	*	-5.22266098049124	0.536875351494372	0.688729589347821	Promoter (<=1kb)	6	22663507	22675493	11987	1	102724736	ENST00000660833.1	34	NA	LOC102724736	uncharacterized LOC102724736
1287	chr6	35849390	35849814	425	*	0.667766961017902	0.549471784194864	0.689387437615572	Intron (ENST00000373825.7/6732, intron 13 of 15)	6	35835428	35838841	3414	2	6732	ENST00000505885.1	-10549	ENSG00000096063	SRPK1	SRSF protein kinase 1
1288	chr6	88627517	88627806	290	*	-0.300622548118776	0.552100585896005	0.689799010482506	Intron (ENST00000369485.9/8732, intron 14 of 15)	6	88303275	88442928	139654	2	105377885	ENST00000655924.1	-184589	NA	LOC105377885	uncharacterized LOC105377885
1289	chr6	88777053	88777419	367	*	-0.332215031606653	0.552381205865129	0.690095168142448	Intron (ENST00000369485.9/8732, intron 12 of 15)	6	88612719	88963409	350691	2	8732	ENST00000369475.7	185990	ENSG00000111880	RNGTT	RNA guanylyltransferase and 5'-phosphatase
1290	chr6	109501390	109501825	436	*	0.596285904756188	0.561568051485118	0.696993118049252	Intron (ENST00000658720.1/105377935, intron 3 of 3)	6	109493274	109506418	13145	2	221264	ENST00000490722.1	4593	ENSG00000155085	AK9	adenylate kinase 9
1291	chr7	31380204	31380629	426	*	-1.35446502193749	0.593995408657547	0.706120038492319	Distal Intergenic	7	31337465	31340726	3262	2	63974	ENST00000297142.4	-39478	ENSG00000164600	NEUROD6	neuronal differentiation 6
1292	chr7	52363670	52363982	313	*	-0.656445011144459	0.617532788220172	0.726548421440708	Distal Intergenic	7	52269437	52269569	133	2	124900240	ENST00000517219.1	-94101	ENSG00000253028	LOC124900240	small nucleolar RNA SNORA31
1293	chr7	101442373	101442776	404	*	-0.224050772892077	0.651108386990326	0.754569521916347	Intron (ENST00000313669.12/136227, intron 2 of 12)	7	101362877	101559024	196148	1	136227	ENST00000613501.1	79496	ENSG00000160963	COL26A1	collagen type XXVI alpha 1 chain
1294	chrX	149715313	149715748	436	*	0.0202625491524462	0.99316080736991	0.994582618553857	Exon (ENST00000412632.6/4110, exon 4 of 5)	23	149712060	149717268	5209	1	4110	ENST00000355220.6	3253	ENSG00000185247	MAGEA11	MAGE family member A11
1295	chr1	44876028	44876468	441	*	3.00384470926318	8.27657755971864e-05	0.00369076876434151	Promoter (<=1kb)	1	44863004	44875622	12619	2	8891	ENST00000486491.1	-406	ENSG00000070785	EIF2B3	eukaryotic translation initiation factor 2B subunit gamma
1296	chr11	117533842	117534178	337	*	-6.76745887220715	0.0252295161137625	0.136695194621599	Intron (ENST00000651296.2/57453, intron 3 of 32)	11	117411112	117412830	1719	1	22897	ENST00000533433.1	122730	ENSG00000110274	CEP164	centrosomal protein 164
1297	chr13	112302555	112302886	332	*	-0.786495248280186	0.0771066669701581	0.289125102317707	Distal Intergenic	13	112313467	112321758	8292	1	101928752	ENST00000565936.1	-10581	ENSG00000260343	LINC01043	long intergenic non-protein coding RNA 1043
1298	chr5	97844894	97845269	376	*	-5.47725184169753	0.496470915065616	0.671590251674632	Intron (ENST00000669006.1/109729164, intron 1 of 2)	5	97841822	97923495	81674	1	109729164	ENST00000666358.1	3072	ENSG00000248202	LINC02234	long intergenic non-protein coding RNA 2234
1299	chr6	39197925	39198360	436	*	-5.12655598605753	0.551739508430853	0.689387437615572	Intron (ENST00000359534.4/8645, intron 1 of 4)	6	39188971	39229475	40505	2	8645	ENST00000359534.4	31115	ENSG00000164626	KCNK5	potassium two pore domain channel subfamily K member 5
1300	chr8	104041365	104041753	389	*	-0.332821428683015	0.79111475853019	0.864040836980345	Intron (ENST00000696799.1/9699, intron 22 of 29)	8	104034275	104219937	185663	1	9699	ENST00000705952.1	7090	ENSG00000176406	RIMS2	regulating synaptic membrane exocytosis 2
1301	chr9	94146248	94146560	313	*	-0.203729531378577	0.882805629067148	0.925293259624483	Promoter (1-2kb)	9	94147966	94157219	9254	1	107987099	ENST00000650842.1	-1406	NA	LOC107987099	tripartite motif-containing protein 54-like
1302	chr16	32860044	32860363	320	*	-1.25234839323579	0.149482552067849	0.433168145990182	Distal Intergenic	16	32882631	32885114	2484	2	386757	ENST00000561837.1	24751	ENSG00000290985	SLC6A10P	solute carrier family 6 member 10, pseudogene
1303	chr1	64460006	64460416	411	*	7.47336260754807	0.000128950252264264	0.00392529796214428	Distal Intergenic	1	64470129	64693053	222925	1	57685	ENST00000651257.2	-9713	ENSG00000158966	CACHD1	cache domain containing 1
1304	chr3	65695877	65696232	356	*	-5.62799879630087	0.39469952792512	0.639307516447545	Intron (ENST00000330909.12/9223, intron 1 of 24)	3	65354231	65622090	267860	2	9223	ENST00000621418.4	-73787	ENSG00000151276	MAGI1	membrane associated guanylate kinase, WW and PDZ domain containing 1
1305	chr4	67871673	67871979	307	*	-5.31603921160834	0.445705149263845	0.65795630936916	Intron (ENST00000500538.7/550112, intron 6 of 7)	4	67838207	67883960	45754	2	9407	ENST00000511931.1	11981	ENSG00000153802	TMPRSS11D	transmembrane serine protease 11D
1306	chr2	215171716	215172355	640	*	-6.37127166624319	0.312095140966623	0.60101640338721	Distal Intergenic	2	214931542	215138626	207085	2	26154	ENST00000272895.12	-33090	ENSG00000144452	ABCA12	ATP binding cassette subfamily A member 12
1307	chr16	24554001	24554428	428	*	-6.29839454420162	0.146546567592156	0.428549585272765	Promoter (<=1kb)	16	24554477	24572860	18384	1	5930	ENST00000562430.5	-49	ENSG00000122257	RBBP6	RB binding protein 6, ubiquitin ligase
1308	chr5	34961273	34961929	657	*	-5.31436129054589	0.478109440847466	0.666506271970612	Distal Intergenic	5	34953526	34954855	1330	1	134218	ENST00000509626.1	7747	ENSG00000168724	DNAJC21	DnaJ heat shock protein family (Hsp40) member C21
1309	chr14	60169343	60169677	335	*	-0.861748860332595	0.0891442345623224	0.317068117376923	Promoter (<=1kb)	14	60165309	60169771	4463	2	51635	ENST00000553328.1	94	ENSG00000100612	DHRS7	dehydrogenase/reductase 7
1310	chr14	68561444	68561811	368	*	0.493376395484795	0.092389688634458	0.324469748481306	Intron (ENST00000487861.5/5890, intron 10 of 10)	14	68545562	68594988	49427	1	5890	ENST00000556251.1	15882	ENSG00000182185	RAD51B	RAD51 paralog B
1311	chr16	27572888	27573277	390	*	-1.9544513631572	0.147348953222115	0.429291754113758	Promoter (<=1kb)	16	27573907	27677818	103912	1	23247	ENST00000568258.5	-630	ENSG00000047578	KATNIP	katanin interacting protein
1312	chr16	66946088	66946362	275	*	-6.11892762970786	0.155895887715572	0.443242886655648	Intron (ENST00000566869.1/8824, intron 2 of 3)	16	66942712	66963256	20545	1	8824	ENST00000566869.1	3376	ENSG00000172831	CES2	carboxylesterase 2
1313	chr1	208065691	208066018	328	*	-1.54489046206802	0.00157506488040622	0.0204949051896874	Intron (ENST00000367033.4/5362, intron 12 of 31)	1	208038907	208040264	1358	2	5362	ENST00000463510.1	-25427	ENSG00000076356	PLXNA2	plexin A2
1314	chr12	112313686	112314052	367	*	-6.55623373556341	0.0503858152096079	0.217338475760295	Intron (ENST00000550722.5/283450, intron 3 of 75)	12	112249557	112273793	24237	2	283450	ENST00000311694.7	-39893	ENSG00000173064	HECTD4	HECT domain E3 ubiquitin protein ligase 4
1315	chrX	9570403	9570714	312	*	0.184829408728229	0.938146765159754	0.95990415171957	Intron (ENST00000407597.7/6907, intron 2 of 17)	23	9560465	9741037	180573	1	6907	ENST00000647060.1	9938	ENSG00000101849	TBL1X	transducin beta like 1 X-linked
1316	chr3	183355895	183356249	355	*	-0.756318022648257	0.429724885521601	0.655328993884108	Intron (ENST00000328913.8/23101, intron 3 of 29)	3	183298427	183400493	102067	2	23101	ENST00000459750.5	44244	ENSG00000053524	MCF2L2	MCF.2 cell line derived transforming sequence-like 2
1317	chr11	62064101	62064401	301	*	-1.07653451668574	0.0167135048298505	0.102455066912908	Intron (ENST00000658933.1/100507521, intron 1 of 2)	11	62049863	62081968	32106	2	100507521	ENST00000658933.1	17567	ENSG00000255553	LINC02733	long intergenic non-protein coding RNA 2733
1318	chr17	62012797	62013108	312	*	-6.20468705131677	0.192610992217257	0.494130386985813	Intron (ENST00000397786.7/9969, intron 8 of 29)	17	62010427	62030000	19574	2	9969	ENST00000583958.1	16892	ENSG00000108510	MED13	mediator complex subunit 13
1319	chr4	39189794	39190161	368	*	-1.41975312065388	0.443073718035795	0.65795630936916	Intron (ENST00000503697.5/57728, intron 4 of 8)	4	39182548	39219133	36586	1	57728	ENST00000506503.1	7246	ENSG00000157796	WDR19	WD repeat domain 19
1320	chr9	124593370	124593731	362	*	-0.198825401357299	0.911410703713744	0.943869994296457	Promoter (2-3kb)	9	124538092	124595808	57717	2	2649	ENST00000475178.1	2077	ENSG00000148200	NR6A1	nuclear receptor subfamily 6 group A member 1
1321	chr2	170039880	170040520	641	*	-5.886780523085	0.300033944456581	0.594453035655675	Intron (ENST00000272793.11/130507, intron 31 of 38)	2	170014803	170084131	69329	1	130507	ENST00000474426.1	25077	ENSG00000144357	UBR3	ubiquitin protein ligase E3 component n-recognin 3
1322	chr1	92811208	92811500	293	*	5.69081940970323	0.000222756081513615	0.00555709743311967	Distal Intergenic	1	92508696	92792404	283709	2	7813	ENST00000370331.5	-18804	ENSG00000067208	EVI5	ecotropic viral integration site 5
1323	chr2	105972557	105972873	317	*	-5.63787470175057	0.280435717429617	0.579534715468616	Distal Intergenic	2	105959083	105962386	3304	2	124906055	ENST00000654865.1	-10171	NA	LOC124906055	uncharacterized LOC124906055
1324	chr2	211132046	211132354	309	*	0.713415375712491	0.311198149323904	0.600085104393425	Distal Intergenic	2	210671615	210679107	7493	1	1373	ENST00000479988.1	460431	ENSG00000021826	CPS1	carbamoyl-phosphate synthase 1
1325	chr7	151213917	151214244	328	*	0.179964691978715	0.692529691921719	0.78816056439845	3' UTR	7	151207837	151210488	2652	2	114483833	ENST00000644661.2	-3429	ENSG00000285480	H2BK1	H2B.K variant histone 1
1326	chr10	10525102	10525377	276	*	3.68931926404531	0.00342456729219148	0.0343934534192552	Distal Intergenic	10	10418739	10462361	43623	2	101928322	ENST00000668678.1	-62741	NA	CELF2-DT	CELF2 divergent transript
1327	chr10	17139158	17139550	393	*	1.20555649250485	0.00374365348507864	0.0366043316510047	3' UTR	10	16823966	17129811	305846	2	8029	ENST00000377833.10	-9347	ENSG00000107611	CUBN	cubilin
1328	chr12	16327770	16328079	310	*	0.945503038513293	0.0316345612518804	0.159492892549457	Distal Intergenic	12	16347142	16363806	16665	1	4257	ENST00000536371.5	-19063	ENSG00000008394	MGST1	microsomal glutathione S-transferase 1
1329	chr13	50982223	50982626	404	*	-6.71614041549267	0.0653590331761487	0.25932792087796	Intron (ENST00000645955.1/79621, intron 10 of 10)	13	51004253	51007860	3608	2	2974	ENST00000485590.1	25234	ENSG00000293412	GUCY1B2	guanylate cyclase 1 soluble subunit beta 2 (pseudogene)
1330	chr14	49297827	49298128	302	*	-6.61315727054519	0.0857058357006283	0.30944353797106	Distal Intergenic	14	49057713	49077505	19793	2	105378178	ENST00000557062.1	-220322	NA	LOC105378178	uncharacterized LOC105378178
1331	chr15	34899443	34899752	310	*	-1.13028156743112	0.108567036148299	0.359083256597101	Intron (ENST00000156471.10/9716, intron 20 of 34)	15	34856500	34870264	13765	2	9716	ENST00000559090.5	-29179	ENSG00000021776	AQR	aquarius intron-binding spliceosomal factor
1332	chr15	65722452	65722803	352	*	-0.5269310802432	0.121100594784534	0.38337516538659	Intron (ENST00000443035.8/10260, intron 12 of 32)	15	65719246	65719332	87	2	100616379	ENST00000582784.1	-3120	ENSG00000264737	MIR4511	microRNA 4511
1333	chr17	21597875	21598289	415	*	-0.949662795069009	0.17665521868803	0.474077923093181	Distal Intergenic	17	21614487	21641536	27050	1	101930665	ENST00000618784.1	-16198	NA	LOC101930665	uncharacterized LOC101930665
1334	chr18	60044047	60044389	343	*	-5.95045843518127	0.217371940894254	0.523142225487919	Distal Intergenic	18	60125033	60161195	36163	1	130572099	ENST00000588794.1	-80644	ENSG00000267686	LINC03111	long intergenic non-protein coding RNA 3111
1335	chr22	28611744	28612233	490	*	-0.980034417647265	0.36072127488085	0.627150313868693	Intron (ENST00000397906.7/23331, intron 2 of 22)	22	28629428	28679812	50385	2	23331	ENST00000468807.1	67579	ENSG00000100154	TTC28	tetratricopeptide repeat domain 28
1336	chr3	153936025	153936344	320	*	-5.48056855869932	0.418637651678826	0.647909316973076	Intron (ENST00000463297.1/ENST00000463297.1, intron 4 of 5)	3	153730761	153980186	249426	2	105374165	ENST00000488210.1	43842	NA	LINC02006	long intergenic non-protein coding RNA 2006
1337	chr5	174542921	174543267	347	*	-0.919067407150213	0.523983630170263	0.680434354075127	Distal Intergenic	5	174523864	174528764	4901	1	101928176	ENST00000664184.1	19057	ENSG00000249306	LINC01411	long intergenic non-protein coding RNA 1411
1338	chr6	9507351	9507842	492	*	-0.613491720506346	0.527171079614823	0.682194211304021	Distal Intergenic	6	9224594	9226261	1668	1	124901255	ENST00000643938.1	282757	NA	LOC124901255	uncharacterized LOC124901255
1339	chr6	139229436	139229877	442	*	-0.174172687744218	0.582700899664836	0.698635229571944	Intron (ENST00000589192.5/167838, intron 1 of 2)	6	139166891	139239169	72279	2	167838	ENST00000649069.1	9292	ENSG00000164440	TXLNB	taxilin beta
1340	chr6	142177162	142177514	353	*	-4.91239343089777	0.584181467510654	0.698635229571944	Intron (ENST00000452973.6/51534, intron 3 of 5)	6	142170346	142198781	28436	1	51534	ENST00000491881.1	6816	ENSG00000009844	VTA1	vesicle trafficking 1
1341	chr7	93534864	93535245	382	*	-0.958120113069138	0.642902380379985	0.747471354555558	Intron (ENST00000426151.7/799, intron 2 of 13)	7	93426323	93559810	133488	2	799	ENST00000394441.5	24565	ENSG00000004948	CALCR	calcitonin receptor
1342	chr5	148401626	148401954	329	*	-5.31268498212174	0.522754159649454	0.680434354075127	Promoter (2-3kb)	5	148398997	148402433	3437	1	81545	ENST00000502629.1	2629	ENSG00000145868	FBXO38	F-box protein 38
1343	chr7	152847584	152847874	291	*	-0.167189532092689	0.694032741042447	0.789054030548529	Intron (ENST00000377776.7/57180, intron 9 of 9)	7	152810742	152855371	44630	1	57180	ENST00000479402.1	36842	ENSG00000133627	ACTR3B	actin related protein 3B
1344	chr10	118755759	118756066	308	*	-2.72478166145702	0.0101895766550689	0.0731191225550985	Promoter (<=1kb)	10	118684556	118755249	70694	2	143384	ENST00000493518.5	-510	ENSG00000151893	CACUL1	CDK2 associated cullin domain 1
1345	chr6	148974596	148974998	403	*	-4.91239343089777	0.584181467510654	0.698635229571944	Intron (ENST00000367463.5/10090, intron 5 of 7)	6	148955628	148964684	9057	2	100128176	ENST00000413845.1	-9912	NA	UST-AS1	UST antisense RNA 1
1346	chr17	66425083	66425378	296	*	-5.95528110319333	0.195326062768447	0.498152765043759	Intron (ENST00000413366.8/5578, intron 2 of 16)	17	66398069	66416854	18786	2	101928001	ENST00000584715.5	-8229	NA	PRKCA-AS1	PRKCA antisense RNA 1
1347	chr1	94601897	94602280	384	*	-3.0773162897894	0.000240577179679641	0.00588419524504754	Distal Intergenic	1	94621151	94624184	3034	2	101928079	ENST00000435559.1	21904	ENSG00000293271	SLC44A3-AS1	SLC44A3 antisense RNA 1
1348	chr10	12688135	12688522	388	*	-1.30138631843264	0.00350394851282301	0.0349251932454084	Intron (ENST00000619168.5/57118, intron 3 of 10)	10	12653138	12653197	60	2	100616320	ENST00000637781.1	-34938	ENSG00000283699	MIR4481	microRNA 4481
1349	chr1	219542266	219542648	383	*	2.80959605588789	0.00186358100034361	0.022713493712116	Distal Intergenic	1	219608012	219613105	5094	2	643136	ENST00000651890.2	70457	ENSG00000215817	ZC3H11B	zinc finger CCCH-type containing 11B
1350	chr1	148986190	148986595	406	*	4.91805750104779	0.000501845429010451	0.00939100094811348	3' UTR	1	148979795	148993882	14088	1	9659	ENST00000491426.3	6395	ENSG00000178104	PDE4DIP	phosphodiesterase 4D interacting protein
1351	chr1	163893405	163893714	310	*	-3.95005382113233	0.000742478387186439	0.0122664218419932	Distal Intergenic	1	163340255	163343815	3561	1	83540	ENST00000531529.1	553150	ENSG00000143228	NUF2	NUF2 component of NDC80 kinetochore complex
1352	chr1	219480506	219480806	301	*	2.80959605588789	0.00186358100034361	0.022713493712116	Distal Intergenic	1	219435153	219459369	24217	2	102723886	ENST00000640010.1	-21137	NA	LYPLAL1-AS1	LYPLAL1 antisense RNA 1
1353	chr10	69416285	69416604	320	*	1.16558066102686	0.00621671437066581	0.052001864292886	Promoter (<=1kb)	10	69403903	69416918	13016	2	6865	ENST00000373306.5	314	ENSG00000075073	TACR2	tachykinin receptor 2
1354	chr12	52412352	52412756	405	*	-7.23349075333755	0.0373703362199187	0.177846042699056	Exon (ENST00000548135.1/ENST00000548135.1, exon 2 of 3)	12	52393931	52406335	12405	2	3888	ENST00000257974.3	-6017	ENSG00000161850	KRT82	keratin 82
1355	chr15	40398513	40398868	356	*	-1.47699530526445	0.110969680755518	0.364524604141082	Distal Intergenic	15	40405485	40421313	15829	1	3712	ENST00000650656.1	-6617	ENSG00000128928	IVD	isovaleryl-CoA dehydrogenase
1356	chr2	137382026	137382397	372	*	-2.24068598463134	0.28819675751014	0.584262849297767	Intron (ENST00000409968.6/80731, intron 12 of 27)	2	137155960	137170915	14956	1	80731	ENST00000485379.1	226066	ENSG00000144229	THSD7B	thrombospondin type 1 domain containing 7B
1357	chr2	151426937	151427259	323	*	0.442957580804795	0.291915424344106	0.58801018390277	Intron (ENST00000453091.6/55183, intron 8 of 34)	2	151420225	151423760	3536	1	55183	ENST00000498041.1	6712	ENSG00000080345	RIF1	replication timing regulatory factor 1
1358	chr3	14544145	14544635	491	*	-5.76153692665797	0.373407536605163	0.632224784698783	Promoter (2-3kb)	3	14489111	14542081	52971	2	80852	ENST00000619221.4	-2064	ENSG00000144596	GRIP2	glutamate receptor interacting protein 2
1359	chr3	118632025	118632306	282	*	-5.40235406491163	0.4040060007519	0.644747191095603	Intron (ENST00000657445.1/105374060, intron 3 of 3)	3	118507777	118559127	51351	2	105374060	ENST00000476460.2	-72898	NA	LOC105374060	uncharacterized LOC105374060
1360	chr8	32428188	32428568	381	*	0.100476315534693	0.727874284441389	0.816354315365646	Intron (ENST00000519301.6/3084, intron 1 of 10)	8	32440704	32448803	8100	1	100874286	ENST00000657615.1	-12136	ENSG00000254049	NRG1-IT3	NRG1 intronic transcript 3
1361	chr8	107780016	107780374	359	*	0.384632645332934	0.797009775476131	0.869035223184799	Distal Intergenic	8	107958228	107989555	31328	2	340419	ENST00000521757.1	209181	ENSG00000147655	RSPO2	R-spondin 2
1362	chrX	63351700	63352099	400	*	0.0265946043735289	0.963834240938061	0.977115238675085	Promoter (<=1kb)	23	63347228	63351332	4105	2	139886	ENST00000374884.3	-368	ENSG00000186767	SPIN4	spindlin family member 4
1363	chr22	20766867	20767158	292	*	-5.69797305757511	0.354934927361735	0.622273376492597	Intron (ENST00000255882.11/5297, intron 19 of 54)	22	20774113	20787720	13608	1	3053	ENST00000215727.10	-6955	ENSG00000099937	SERPIND1	serpin family D member 1
1364	chr19	10645420	10645706	287	*	-5.89322692884868	0.227567814179708	0.534216041858562	Distal Intergenic	19	10642336	10643398	1063	1	57153	ENST00000590475.1	3084	ENSG00000129353	SLC44A2	solute carrier family 44 member 2 (CTL2 blood group)
1365	chr3	121857298	121857725	428	*	-6.04573397993347	0.404427471999266	0.644747191095603	Intron (ENST00000490434.5/55840, intron 3 of 4)	3	121835277	121857156	21880	1	55840	ENST00000490477.1	22021	ENSG00000145088	EAF2	ELL associated factor 2
1366	chr1	77564653	77564997	345	*	3.52979556760492	0.000158025465261553	0.004519807280221	3' UTR	1	77557245	77558736	1492	1	26289	ENST00000531672.1	7408	ENSG00000154027	AK5	adenylate kinase 5
1367	chr2	126861193	126861509	317	*	-0.54089737885597	0.286387862484204	0.58367822184309	Distal Intergenic	2	126898864	126901507	2644	1	101929926	ENST00000643416.1	-37355	ENSG00000237524	TEX51	testis expressed 51
1368	chr7	102820374	102820832	459	*	-0.384743267263003	0.652740896589698	0.755918805629252	Intron (ENST00000440067.4/222235, intron 20 of 20)	7	102813238	102816271	3034	2	222235	ENST00000480422.1	-4103	ENSG00000161040	FBXL13	F-box and leucine rich repeat protein 13
1369	chr9	95176881	95177219	339	*	-0.323123921971264	0.883878022564557	0.925804452230381	Intron (ENST00000289081.8/2176, intron 4 of 14)	9	95145270	95150033	4764	2	2176	ENST00000493098.1	-26848	ENSG00000158169	FANCC	FA complementation group C
1370	chr17	15303332	15303725	394	*	-6.86048704719338	0.172059012816747	0.466585275839096	Intron (ENST00000654786.1/124903932, intron 1 of 2)	17	15303811	15307001	3191	2	64518	ENST00000462175.5	3276	ENSG00000125409	TEKT3	tektin 3
1371	chr2	30471165	30471514	350	*	-1.36868708591039	0.256138872081775	0.561605530552994	Intron (ENST00000466477.5/253558, intron 1 of 3)	2	30447403	30562193	114791	1	253558	ENST00000476535.1	23762	ENSG00000172954	LCLAT1	lysocardiolipin acyltransferase 1
1372	chr4	73281371	73281692	322	*	0.321757007867412	0.448652155794403	0.65927469804708	Intron (ENST00000502790.1/102724832, intron 2 of 4)	4	73263960	73264084	125	1	124900180	ENST00000408712.1	17411	ENSG00000221639	LOC124900180	small nucleolar RNA SNORA3/SNORA45 family
1373	chr5	93387346	93387768	423	*	-5.47725184169753	0.496470915065616	0.671590251674632	Intron (ENST00000660523.1/441094, intron 5 of 5)	5	93409838	93422335	12498	2	441094	ENST00000606188.2	34567	ENSG00000237187	NR2F1-AS1	NR2F1 antisense RNA 1
1374	chr12	32031187	32031630	444	*	-1.29077918969669	0.0340848958047021	0.16743963536856	Distal Intergenic	12	31987166	31993103	5938	1	55196	ENST00000543763.1	44021	ENSG00000174718	RESF1	retroelement silencing factor 1
1375	chr16	72994340	72994639	300	*	-1.18707903857263	0.158904773464928	0.447753534206618	Intron (ENST00000268489.10/463, intron 1 of 9)	16	72782885	73048128	265244	2	463	ENST00000268489.10	53489	ENSG00000140836	ZFHX3	zinc finger homeobox 3
1376	chr20	25867498	25867863	366	*	-5.48722052795504	0.331572945249712	0.612709209776825	Promoter (<=1kb)	20	25774222	25868132	93911	2	101926935	ENST00000485279.2	269	NA	LOC101926935	uncharacterized LOC101926935
1377	chr3	158763262	158763678	417	*	-5.48056855869932	0.418637651678826	0.647909316973076	Exon (ENST00000460866.1/ENST00000460866.1, exon 1 of 1)	3	158747577	158805474	57898	1	64747	ENST00000465739.5	15685	ENSG00000118855	MFSD1	major facilitator superfamily domain containing 1
1378	chr5	102957632	102957936	305	*	1.08410954063303	0.497919290026871	0.67295370694994	Promoter (2-3kb)	5	102959997	102974837	14841	1	5066	ENST00000505372.1	-2061	ENSG00000145730	PAM	peptidylglycine alpha-amidating monooxygenase
1379	chr1	238108517	238108828	312	*	4.62279235467564	0.00260043949054982	0.0285606367921647	Exon (ENST00000445891.1/ENST00000445891.1, exon 1 of 2)	1	238238943	238404906	165964	1	105373220	ENST00000665394.1	-130115	NA	LOC105373220	uncharacterized LOC105373220
1380	chr2	74134305	74134674	370	*	-0.352013874636956	0.272473851343386	0.57502962932841	Exon (ENST00000401851.2/ENST00000401851.2, exon 1 of 1)	2	74130583	74135394	4812	1	200424	ENST00000616370.1	3722	ENSG00000187605	TET3	tet methylcytosine dioxygenase 3
1381	chr20	1558606	1558879	274	*	0.861022904273747	0.323363633653542	0.607320146534692	Promoter (<=1kb)	20	1534251	1557705	23455	2	128646	ENST00000381623.4	-901	ENSG00000125900	SIRPD	signal regulatory protein delta
1382	chr5	98094107	98094457	351	*	-5.47725184169753	0.496470915065616	0.671590251674632	Intron (ENST00000671389.1/105379098, intron 3 of 4)	5	98085866	98161322	75457	2	105379098	ENST00000671389.1	66865	ENSG00000248901	LINC01846	long intergenic non-protein coding RNA 1846
1383	chrX	150695449	150695795	347	*	0.0202625491524462	0.99316080736991	0.994582618553857	Promoter (1-2kb)	23	150693531	150765088	71558	1	8776	ENST00000490316.7	1918	ENSG00000063601	MTMR1	myotubularin related protein 1
1384	chr7	37430233	37430616	384	*	-0.630960241055282	0.601645460151822	0.713067957576018	Intron (ENST00000310758.9/9844, intron 1 of 21)	7	37269454	37448856	179403	2	9844	ENST00000463390.1	18240	ENSG00000155849	ELMO1	engulfment and cell motility 1
1385	chr17	45347224	45347554	331	*	-6.25072190974749	0.185536713240197	0.48525886619784	Distal Intergenic	17	45264636	45317029	52394	2	9020	ENST00000617331.3	-30195	ENSG00000006062	MAP3K14	mitogen-activated protein kinase kinase kinase 14
1386	chr4	52619798	52620102	305	*	-5.31603921160834	0.445705149263845	0.65795630936916	Intron (ENST00000441222.8/64854, intron 4 of 8)	4	52626093	52628366	2274	2	64854	ENST00000502443.1	8264	ENSG00000109189	USP46	ubiquitin specific peptidase 46
1387	chr19	19568652	19569091	440	*	-5.94885353553978	0.231366552510213	0.537484698715581	Intron (ENST00000557978.6/80714, intron 5 of 7)	19	19561707	19563824	2118	2	80714	ENST00000558276.7	-4828	ENSG00000105717	PBX4	PBX homeobox 4
1388	chr1	206284589	206284936	348	*	-1.74029459634874	0.00150515700399365	0.0197975572775628	Intron (ENST00000573034.8/23380, intron 2 of 22)	1	206312148	206392904	80757	1	23380	ENST00000604133.1	-27212	ENSG00000266028	SRGAP2	SLIT-ROBO Rho GTPase activating protein 2
1389	chr5	1094736	1095205	470	*	-5.62471864818097	0.472513774126229	0.666119292409783	Promoter (1-2kb)	5	1052186	1093575	41390	2	10723	ENST00000634447.1	-1161	ENSG00000113504	SLC12A7	solute carrier family 12 member 7
1390	chr5	81761672	81762011	340	*	-5.47725184169753	0.496470915065616	0.671590251674632	Distal Intergenic	5	81446869	81751797	304929	2	23635	ENST00000507655.5	-9875	ENSG00000145687	SSBP2	single stranded DNA binding protein 2
1391	chr7	42199885	42200249	365	*	-0.277455437711852	0.607016688454289	0.717555653076599	Intron (ENST00000678429.1/2737, intron 2 of 14)	7	41960949	42227721	266773	2	2737	ENST00000678429.1	27472	ENSG00000106571	GLI3	GLI family zinc finger 3
1392	chr8	73172442	73172782	341	*	-0.106593322878681	0.757793864284559	0.839433574669833	Distal Intergenic	8	73066532	73124088	57557	2	157869	ENST00000519697.1	-48354	ENSG00000164764	SBSPON	somatomedin B and thrombospondin type 1 domain containing
1393	chr11	66209692	66210053	362	*	-7.14416844681237	0.0173756472080914	0.105049990652737	Intron (ENST00000320580.9/55690, intron 2 of 23)	11	66216198	66220677	4480	1	55690	ENST00000531298.5	-6145	ENSG00000175115	PACS1	phosphofurin acidic cluster sorting protein 1
1394	chr11	66753451	66753828	378	*	-1.91767055465714	0.017508816444253	0.105601845179906	Intron (ENST00000534325.5/79703, intron 2 of 3)	11	66748394	66843324	94931	1	79703	ENST00000525449.6	5057	ENSG00000173715	TOP6BL	TOP6B like initiator of meiotic double strand breaks
1395	chr11	74579857	74580230	374	*	1.5833615908695	0.0191625362294115	0.112856485560064	Intron (ENST00000528481.5/10714, intron 1 of 5)	11	74592556	74595502	2947	1	10714	ENST00000532784.5	-12326	ENSG00000077514	POLD3	DNA polymerase delta 3, accessory subunit
1396	chr1	35577623	35577939	317	*	7.79366611637353	5.92772164260224e-05	0.00318104462317986	Promoter (<=1kb)	1	35569807	35577779	7973	2	105378645	ENST00000444348.3	0	ENSG00000239636	TFAP2E-AS1	TFAP2E antisense RNA 1
1397	chr1	66027555	66027865	311	*	7.47336260754807	0.000128950252264264	0.00392529796214428	Intron (ENST00000329654.8/5142, intron 3 of 16)	1	66042500	66050718	8219	2	101927139	ENST00000424138.1	22853	ENSG00000227466	PDE4B-AS1	PDE4B antisense RNA 1
1398	chr1	94393706	94394170	465	*	3.6047528314043	0.000237650588911286	0.00583424659289188	Intron (ENST00000656153.1/107985092, intron 6 of 6)	1	94418389	94518663	100275	1	5825	ENST00000370214.9	-24219	ENSG00000117528	ABCD3	ATP binding cassette subfamily D member 3
1399	chr1	113703172	113703544	373	*	-1.89335385809828	0.000326063730761354	0.00699019047109279	Promoter (2-3kb)	1	113699875	113705981	6107	2	10745	ENST00000481652.1	2437	ENSG00000116793	PHTF1	putative homeodomain transcription factor 1
1400	chr1	150032514	150032859	346	*	-1.70321109338584	0.000516486068766991	0.00961024927441882	Distal Intergenic	1	149937812	150010726	72915	2	56957	ENST00000581312.6	-21788	ENSG00000264522	OTUD7B	OTU deubiquitinase 7B
1401	chr11	29168205	29168529	325	*	-1.56059839830581	0.0141019065208231	0.0911146998218329	Intron (ENST00000530960.1/ENST00000530960.1, intron 2 of 4)	11	29044690	29064308	19619	1	105376603	ENST00000666135.1	123515	ENSG00000249867	LINC02742	long intergenic non-protein coding RNA 2742
1402	chr11	59495633	59495935	303	*	3.66802371170296	0.0163726424837792	0.101026829121111	Distal Intergenic	11	59503576	59504511	936	1	219986	ENST00000313253.1	-7641	ENSG00000176200	OR4D11	olfactory receptor family 4 subfamily D member 11
1403	chr11	92947963	92948242	280	*	-6.78867238048488	0.0215962226493943	0.122722270277684	Distal Intergenic	11	92965797	92966603	807	1	124902733	ENST00000532770.1	-17555	NA	LOC124902733	uncharacterized LOC124902733
1404	chr11	121563267	121563675	409	*	-0.724131407684118	0.0259830981257406	0.139360827188057	Intron (ENST00000260197.12/6653, intron 21 of 47)	11	121566725	121629684	62960	1	6653	ENST00000525532.5	-3050	ENSG00000137642	SORL1	sortilin related receptor 1
1405	chr11	124141746	124142027	282	*	-1.32922441462899	0.0263300985835424	0.140499251616979	Intron (ENST00000392748.5/4013, intron 15 of 17)	11	124117495	124118152	658	1	4013	ENST00000533623.1	24251	ENSG00000110002	VWA5A	von Willebrand factor A domain containing 5A
1406	chr12	1233355	1233805	451	*	1.83330520685973	0.0285418742409359	0.148405136132011	Intron (ENST00000611180.5/23085, intron 12 of 12)	12	1257138	1371952	114815	1	23085	ENST00000543263.2	-23333	ENSG00000082805	ERC1	ELKS/RAB6-interacting/CAST family member 1
1407	chr14	38403172	38403509	338	*	-6.46829810913547	0.0834910255525419	0.304089388594228	Distal Intergenic	14	38290953	38311930	20978	1	112268136	ENST00000555636.1	112219	NA	LOC112268136	uncharacterized LOC112268136
1408	chr14	39290260	39290604	345	*	1.71601747181826	0.0838398733730774	0.305028284994728	Intron (ENST00000553728.1/4253, intron 8 of 27)	14	39276226	39350645	74420	1	4253	ENST00000553352.1	14034	ENSG00000150527	MIA2	MIA SH3 domain ER export factor 2
1409	chr14	66103855	66104246	392	*	-6.38963560362356	0.0910475412766597	0.320993031870632	Distal Intergenic	14	66111557	66128052	16496	1	105370540	ENST00000666006.1	-7311	ENSG00000258502	LINC02290	long intergenic non-protein coding RNA 2290
1410	chr15	38164393	38164731	339	*	-2.12739650163192	0.109314254674906	0.360401220481823	Intron (ENST00000561320.5/ENST00000561320.5, intron 2 of 3)	15	38252836	38357249	104414	1	161742	ENST00000299084.9	-88105	ENSG00000166068	SPRED1	sprouty related EVH1 domain containing 1
1411	chr15	50014769	50015070	302	*	-6.86477166160865	0.114963987694766	0.372360439903199	Intron (ENST00000284509.11/79895, intron 6 of 27)	15	49979606	50044674	65069	2	79895	ENST00000558959.5	29604	ENSG00000104043	ATP8B4	ATPase phospholipid transporting 8B4 (putative)
1412	chr19	13431253	13431540	288	*	-6.3758479810176	0.228805158765521	0.535396141082774	Intron (ENST00000713788.1/773, intron 3 of 46)	19	13307347	13365459	58113	2	773	ENST00000636974.1	-65794	ENSG00000141837	CACNA1A	calcium voltage-gated channel subunit alpha1 A
1413	chr2	6353277	6353644	368	*	-6.41506293400224	0.247487058437364	0.554106841465115	Distal Intergenic	2	6301297	6341788	40492	2	105373401	ENST00000650957.2	-11489	NA	LOC105373401	uncharacterized LOC105373401
1414	chr2	16899746	16900131	386	*	-5.83195691062809	0.251253509645072	0.556607140854836	Distal Intergenic	2	16970034	16974497	4464	1	107985806	ENST00000421181.1	-69903	NA	LINC01866	long intergenic non-protein coding RNA 1866
1415	chr2	31695849	31696172	324	*	-6.52916390084632	0.256539457584372	0.561727846037134	Distal Intergenic	2	31793823	31803980	10158	2	105374449	ENST00000416279.1	107808	ENSG00000223647	LINC01946	long intergenic non-protein coding RNA 1946
1416	chr2	80013263	80013558	296	*	-2.14518797067628	0.27469086896262	0.577238628748703	Intron (ENST00000466387.5/1496, intron 11 of 21)	2	79866495	79866583	89	2	102465877	ENST00000622224.1	-146680	ENSG00000276917	MIR8080	microRNA 8080
1417	chr2	230031747	230032112	366	*	-5.76478705290259	0.319045165074023	0.604436494334215	Distal Intergenic	2	230059227	230068289	9063	2	151473	ENST00000425822.5	36177	ENSG00000163053	SLC16A14	solute carrier family 16 member 14
1418	chr20	24683767	24684054	288	*	-5.48722052795504	0.331572945249712	0.612709209776825	Distal Intergenic	20	24584902	24597153	12252	1	79953	ENST00000482637.1	98865	ENSG00000101463	SYNDIG1	synapse differentiation inducing 1
1419	chr3	165743769	165744207	439	*	-5.48056855869932	0.418637651678826	0.647909316973076	Intron (ENST00000651449.1/103695433, intron 8 of 8)	3	165773079	165837420	64342	2	590	ENST00000479451.5	93213	ENSG00000114200	BCHE	butyrylcholinesterase
1420	chr4	5697395	5697772	378	*	-5.22772348609243	0.434330153686653	0.655628195038836	5' UTR	4	5562439	5708559	146121	2	132884	ENST00000344408.10	10787	ENSG00000173040	EVC2	EvC ciliary complex subunit 2
1421	chr4	49233010	49233325	316	*	-5.31603921160834	0.445705149263845	0.65795630936916	Exon (ENST00000510867.2/ENST00000510867.2, exon 1 of 1)	4	49028692	49031276	2585	1	80157	ENST00000507372.1	204318	ENSG00000109182	CWH43	cell wall biogenesis 43 C-terminal homolog
1422	chr5	97668817	97669113	297	*	-5.47725184169753	0.496470915065616	0.671590251674632	Intron (ENST00000504012.1/102546227, intron 3 of 3)	5	97504723	97532386	27664	1	102546227	ENST00000663326.1	164094	ENSG00000250331	LINC01340	long intergenic non-protein coding RNA 1340
1423	chr5	167634595	167635038	444	*	-5.31268498212174	0.522754159649454	0.680434354075127	Intron (ENST00000518659.6/57451, intron 4 of 30)	5	167653228	167660481	7254	2	124901127	ENST00000522956.1	25443	NA	LOC124901127	uncharacterized LOC124901127
1424	chr6	43350127	43350493	367	*	-5.12655598605753	0.551739508430853	0.689387437615572	Intron (ENST00000605935.5/24149, intron 5 of 9)	6	43331489	43342836	11348	2	24149	ENST00000606599.1	-7291	ENSG00000171467	ZNF318	zinc finger protein 318
1425	chr6	55174508	55174833	326	*	-5.12655598605753	0.551739508430853	0.689387437615572	Promoter (<=1kb)	6	55174515	55282617	108103	1	3062	ENST00000370862.4	0	ENSG00000137252	HCRTR2	hypocretin receptor 2
1426	chr7	8240592	8240952	361	*	-4.91239343089777	0.584181467510654	0.698635229571944	Intron (ENST00000402384.8/3382, intron 1 of 13)	7	8157116	8236894	79779	2	3382	ENST00000317367.9	-3698	ENSG00000003147	ICA1	islet cell autoantigen 1
1427	chr7	18985483	18985772	290	*	-4.91239343089777	0.584181467510654	0.698635229571944	Intron (ENST00000406451.8/9734, intron 25 of 25)	7	18892096	18899433	7338	2	105375176	ENST00000447057.1	-86050	NA	HDAC9-AS1	HDAC9 antisense RNA 1
1428	chr7	25905559	25905977	419	*	-0.281595626955768	0.587742766707445	0.701117941465221	Distal Intergenic	7	25949919	25949986	68	2	406940	ENST00000362215.3	44009	ENSG00000199085	MIR148A	microRNA 148a
1429	chr8	1100059	1100410	352	*	-0.554542747815658	0.699504262102565	0.793283818169103	Intron (ENST00000637795.2/9228, intron 2 of 14)	8	1104882	1262580	157699	1	9228	ENST00000520524.5	-4472	ENSG00000198010	DLGAP2	DLG associated protein 2
1430	chr9	128741321	128741729	409	*	0.0978844515523049	0.91380349990539	0.944994054618929	Exon (ENST00000291900.7/10444, exon 11 of 16)	9	128724435	128733199	8765	1	100506100	ENST00000443631.2	16886	ENSG00000223478	ZDHHC12-DT	ZDHHC12 divergent transcript
1431	chrX	13452023	13452368	346	*	0.0340484325328077	0.938488517182582	0.960197424389176	Distal Intergenic	23	13336430	13397878	61449	1	100133123	ENST00000656111.1	115593	ENSG00000226985	LINC01203	long intergenic non-protein coding RNA 1203
1432	chrX	55737367	55737721	355	*	-0.0529205122461628	0.962124449377486	0.975915517875509	Intron (ENST00000414239.5/10325, intron 5 of 6)	23	55731401	55751623	20223	1	10325	ENST00000474757.1	5966	ENSG00000083750	RRAGB	Ras related GTP binding B
1433	chr1	148367833	148368215	383	*	4.91805750104779	0.000501845429010451	0.00939100094811348	Intron (ENST00000638958.1/105371225, intron 1 of 6)	1	148362370	148362533	164	2	101954273	ENST00000384610.1	-5300	ENSG00000207340	RNVU1-1	RNA, variant U1 small nuclear 1
1434	chr1	225689815	225690129	315	*	2.66201850617941	0.00208217801607802	0.024571393417376	Distal Intergenic	1	225700264	225716413	16150	1	102723834	ENST00000651661.2	-10135	ENSG00000227496	LOC102723834	uncharacterized LOC102723834
1435	chr11	36175856	36176313	458	*	-1.26501634129369	0.014971591577748	0.0951144115334333	Intron (ENST00000524419.5/143458, intron 4 of 5)	11	36163299	36227429	64131	1	143458	ENST00000529759.1	12557	ENSG00000179241	LDLRAD3	low density lipoprotein receptor class A domain containing 3
1436	chr12	94583383	94583750	368	*	-1.16608800931662	0.0457620638725045	0.204375177182965	Intron (ENST00000261226.9/57458, intron 1 of 3)	12	94571231	94571352	122	2	102465834	ENST00000616161.1	-12031	ENSG00000283818	MIR7844	microRNA 7844
1437	chr12	102867251	102867582	332	*	1.93107998071682	0.0477101993172924	0.209974543727064	Intron (ENST00000553106.6/5053, intron 4 of 12)	12	102840513	102853415	12903	2	5053	ENST00000549247.6	-13836	ENSG00000171759	PAH	phenylalanine hydroxylase
1438	chr14	38911576	38911891	316	*	-6.89657500830684	0.0835830236446458	0.304283668378425	Intron (ENST00000658492.1/283547, intron 1 of 5)	14	38877399	38948200	70802	2	283547	ENST00000669541.1	36309	ENSG00000259070	LINC00639	long intergenic non-protein coding RNA 639
1439	chr16	1419915	1420201	287	*	-6.57313592679827	0.136853776469998	0.411283874280414	Promoter (<=1kb)	16	1419752	1420747	996	2	283951	ENST00000442039.3	546	ENSG00000174109	UQCC4	ubiquinol-cytochrome c reductase complex assembly factor 4
1440	chr17	68805649	68806052	404	*	-6.00705849261702	0.196577740597944	0.500042510403217	Distal Intergenic	17	68876314	68877646	1333	2	10351	ENST00000588458.1	71594	ENSG00000141338	ABCA8	ATP binding cassette subfamily A member 8
1441	chr2	220751097	220751491	395	*	1.48746853079935	0.315580573348082	0.604401761745203	Distal Intergenic	2	220776818	220855873	79056	1	107985990	ENST00000658049.1	-25327	NA	LOC107985990	uncharacterized LOC107985990
1442	chr2	224175749	224176085	337	*	-5.94244718400623	0.317176272814749	0.604436494334215	Distal Intergenic	2	224001641	224039318	37678	2	5270	ENST00000454956.1	-136431	ENSG00000135919	SERPINE2	serpin family E member 2
1443	chr2	237999129	237999440	312	*	-0.808833289614417	0.322108175887806	0.606238584460566	Intron (ENST00000440223.5/140739, intron 5 of 7)	2	238025261	238041783	16523	1	140739	ENST00000480828.5	-25821	ENSG00000184182	UBE2F	ubiquitin conjugating enzyme E2 F (putative)
1444	chr20	1504408	1504771	364	*	0.861022904273747	0.323363633653542	0.607320146534692	Distal Intergenic	20	1472668	1491587	18920	2	284759	ENST00000486775.5	-12821	ENSG00000196209	SIRPB2	signal regulatory protein beta 2
1445	chr3	31222843	31223141	299	*	-5.93925193816061	0.378281172998881	0.634542742114516	Distal Intergenic	3	31161704	31161787	84	2	100423038	ENST00000580653.1	-61056	ENSG00000265376	MIR466	microRNA 466
1446	chr3	178924273	178924767	495	*	-0.451910611259451	0.427633239657861	0.655328993884108	Intron (ENST00000668466.1/124906307, intron 1 of 5)	3	178729193	178937352	208160	2	124906307	ENST00000668466.1	12585	NA	LOC124906307	uncharacterized LOC124906307
1447	chr4	171140675	171141096	422	*	-1.47157557931414	0.471975026159959	0.666119292409783	Distal Intergenic	4	171186184	171186292	109	1	102466953	ENST00000613604.1	-45088	ENSG00000278502	MIR6082	microRNA 6082
1448	chr5	144990589	144990901	313	*	-5.31268498212174	0.522754159649454	0.680434354075127	Intron (ENST00000659832.1/ENST00000659832.1, intron 1 of 3)	5	145337932	145381670	43739	2	153768	ENST00000504620.1	390769	ENSG00000186314	PRELID2	PRELI domain containing 2
1449	chr5	146890339	146890730	392	*	-5.31268498212174	0.522754159649454	0.680434354075127	Intron (ENST00000508545.6/5521, intron 1 of 9)	5	146691214	146879170	187957	2	5521	ENST00000528601.5	-11169	ENSG00000156475	PPP2R2B	protein phosphatase 2 regulatory subunit Bbeta
1450	chr5	147386079	147386374	296	*	-5.31268498212174	0.522754159649454	0.680434354075127	Promoter (2-3kb)	5	147383349	147384446	1098	1	202374	ENST00000510953.1	2730	ENSG00000169302	STK32A	serine/threonine kinase 32A
1451	chr6	118353431	118353847	417	*	-5.02349361600066	0.567455127701163	0.698635229571944	Distal Intergenic	6	118501430	118502906	1477	1	23629	ENST00000469424.1	-147583	NA	BRD7P3	bromodomain containing 7 pseudogene 3
1452	chr8	70212385	70212748	364	*	0.247440340818104	0.753662374360335	0.835552538572733	Intron (ENST00000452400.7/10499, intron 4 of 22)	8	70216696	70245375	28680	2	10499	ENST00000519724.1	32627	ENSG00000140396	NCOA2	nuclear receptor coactivator 2
1453	chr9	72370401	72370738	338	*	0.0979613203886889	0.869413124537354	0.917096107871439	Distal Intergenic	9	72354458	72365235	10778	2	7763	ENST00000376960.8	-5166	ENSG00000107372	ZFAND5	zinc finger AN1-type containing 5
1454	chr2	120730953	120731235	283	*	-5.99908360839472	0.283549278373399	0.580707748557639	Distal Intergenic	2	120735623	120951445	215823	1	2736	ENST00000482119.6	-4388	ENSG00000074047	GLI2	GLI family zinc finger 2
1455	chr11	82931351	82931629	279	*	-6.98982998241719	0.0205188380064435	0.118485242904738	Intron (ENST00000524921.5/220042, intron 4 of 4)	11	82922614	82931956	9343	1	220042	ENST00000533750.1	8737	ENSG00000165490	DDIAS	DNA damage induced apoptosis suppressor
1456	chr14	70651202	70651527	326	*	-6.35085136736138	0.0935949665030739	0.327192585218287	Intron (ENST00000256367.3/23508, intron 1 of 2)	14	70641916	70675366	33451	1	23508	ENST00000256367.3	9286	ENSG00000133985	TTC9	tetratricopeptide repeat domain 9
1457	chr22	41671782	41672155	374	*	-5.62964108204886	0.366003473841177	0.627150313868693	Distal Intergenic	22	41673934	41676323	2390	2	4809	ENST00000648161.1	4168	ENSG00000100138	SNU13	small nuclear ribonucleoprotein 13
1458	chr22	43341202	43341614	413	*	-5.48389144849659	0.366447073343646	0.627150313868693	Promoter (1-2kb)	22	43237576	43343323	105748	2	80274	ENST00000290460.7	1709	ENSG00000159307	SCUBE1	signal peptide, CUB domain and EGF like domain containing 1
1459	chr5	173290165	173290467	303	*	-5.31268498212174	0.522754159649454	0.680434354075127	Distal Intergenic	5	173318178	173324286	6109	2	8614	ENST00000520593.1	33819	ENSG00000113739	STC2	stanniocalcin 2
1460	chr7	29141395	29141770	376	*	-0.834852389600511	0.59153993092793	0.704152600865387	Intron (ENST00000578605.1/128966558, intron 1 of 1)	7	28995631	29146497	150867	2	54504	ENST00000396276.7	4727	ENSG00000106066	CPVL	carboxypeptidase vitellogenic like
1461	chr7	98390903	98391210	308	*	-0.248375226195614	0.646071787246694	0.750143929517907	Intron (ENST00000005260.9/55971, intron 1 of 13)	7	98355041	98400337	45297	2	55971	ENST00000479789.1	9127	ENSG00000006453	BAIAP2L1	BAR/IMD domain containing adaptor protein 2 like 1
1462	chr1	153091263	153091759	497	*	5.23471401800786	0.000542506513592343	0.00977184948681638	Promoter (2-3kb)	1	153093135	153094526	1392	2	6704	ENST00000368750.8	2767	ENSG00000203785	SPRR2E	small proline rich protein 2E
1463	chr12	108773541	108773821	281	*	0.753087853077813	0.04909555086807	0.213455719889183	Distal Intergenic	12	108778144	108778271	128	2	124900333	ENST00000391200.1	4450	ENSG00000273499	LOC124900333	small nucleolar RNA SNORA40
1464	chr2	200054536	200054867	332	*	-0.527523007492038	0.307957968781573	0.597911113075322	Distal Intergenic	2	199959266	199963836	4571	1	79568	ENST00000469156.1	95270	ENSG00000162972	MAIP1	matrix AAA peptidase interacting protein 1
1465	chr1	10266157	10266613	457	*	4.20085435517679	1.33367593795577e-05	0.00273972690647164	Intron (ENST00000377093.9/23095, intron 5 of 20)	1	10278558	10282383	3826	1	23095	ENST00000495136.1	-11945	ENSG00000054523	KIF1B	kinesin family member 1B
1466	chr10	68576583	68576864	282	*	4.20189814407267	0.00611814599106791	0.0513818065922955	Intron (ENST00000373644.5/80312, intron 2 of 11)	10	68560337	68694487	134151	1	80312	ENST00000373644.5	16246	ENSG00000138336	TET1	tet methylcytosine dioxygenase 1
1467	chr17	42026716	42027048	333	*	-6.37890428372899	0.184246023270603	0.483691630995262	Promoter (1-2kb)	17	42025576	42028131	2556	2	201181	ENST00000496039.5	1083	ENSG00000187595	ZNF385C	zinc finger protein 385C
1468	chr3	15346424	15346748	325	*	-5.76153692665797	0.373407536605163	0.632224784698783	Distal Intergenic	3	15255650	15341368	85719	2	9467	ENST00000408919.7	-5056	ENSG00000131370	SH3BP5	SH3 domain binding protein 5
1469	chr1	22521387	22521691	305	*	4.73651361379907	3.41776439745844e-05	0.00310925430977723	Exon (ENST00000375647.5/9923, exon 15 of 18)	1	22563489	22603595	40107	1	2046	ENST00000166244.8	-41798	ENSG00000070886	EPHA8	EPH receptor A8
1470	chr15	41265605	41266004	400	*	-6.42571730763154	0.111533960806601	0.365677545708199	Intron (ENST00000558351.5/11261, intron 5 of 7)	15	41256910	41272375	15466	1	11261	ENST00000560965.1	8695	ENSG00000187446	CHP1	calcineurin like EF-hand protein 1
1471	chr7	98009680	98010438	759	*	-0.32787496575714	0.645428589472795	0.749521646205557	Distal Intergenic	7	97987047	97991169	4123	2	4951	ENST00000473987.2	-18511	ENSG00000135175	OCM2	oncomodulin 2
1472	chr1	235605472	235605859	388	*	4.41258160402921	0.00254077062873584	0.0281324409200438	Intron (ENST00000391854.7/2786, intron 1 of 3)	1	235550832	235595479	44648	2	2786	ENST00000366597.5	-9993	ENSG00000168243	GNG4	G protein subunit gamma 4
1473	chr16	58030639	58030956	318	*	-6.34004922638339	0.154338144715884	0.440516293482292	Intron (ENST00000219271.4/4324, intron 1 of 9)	16	58025754	58046901	21148	1	4324	ENST00000219271.4	4885	ENSG00000102996	MMP15	matrix metallopeptidase 15
1474	chr21	41915964	41916301	338	*	0.601705337960962	0.353637420561355	0.622273376492597	Promoter (2-3kb)	21	41886673	41919033	32361	2	25966	ENST00000482084.5	2732	ENSG00000157617	C2CD2	C2 calcium dependent domain containing 2
1475	chr3	51268318	51268662	345	*	-5.88195991792381	0.387163065252218	0.639307516447545	Intron (ENST00000266037.10/1795, intron 23 of 52)	3	51385291	51389397	4107	1	7873	ENST00000528157.7	-116629	ENSG00000145050	MANF	mesencephalic astrocyte derived neurotrophic factor
1476	chr3	62158251	62158660	410	*	-5.62799879630087	0.39469952792512	0.639307516447545	Intron (ENST00000474889.6/5793, intron 7 of 29)	3	62217583	62293551	75969	1	5793	ENST00000475012.5	-58923	ENSG00000144724	PTPRG	protein tyrosine phosphatase receptor type G
1477	chr4	680192	680526	335	*	-5.22772348609243	0.434330153686653	0.655628195038836	Promoter (<=1kb)	4	680746	682028	1283	1	4636	ENST00000503612.1	-220	ENSG00000215375	MYL5	myosin light chain 5
1478	chr6	93173314	93173779	466	*	0.928559181040043	0.554635783358786	0.691879629199044	Distal Intergenic	6	93240043	93246076	6034	2	2045	ENST00000680608.1	72297	ENSG00000135333	EPHA7	EPH receptor A7
1479	chr8	139910859	139911269	411	*	0.286123026199352	0.826422246383202	0.88767476073178	Promoter (<=1kb)	8	139911238	139916620	5383	1	105375781	ENST00000518354.5	0	ENSG00000253574	LOC105375781	uncharacterized LOC105375781
1480	chr1	235861997	235862270	274	*	4.41258160402921	0.00254077062873584	0.0281324409200438	Intron (ENST00000389793.7/1130, intron 1 of 52)	1	235829409	235866876	37468	2	1130	ENST00000468626.2	4606	ENSG00000143669	LYST	lysosomal trafficking regulator
1481	chr1	10287271	10287751	481	*	2.9931192620065	1.3429843609009e-05	0.00273972690647164	3' UTR	1	10282450	10292334	9885	1	23095	ENST00000497835.1	4821	ENSG00000054523	KIF1B	kinesin family member 1B
1482	chr7	41104959	41105329	371	*	0.597892772673973	0.60512767899255	0.715772905007792	Intron (ENST00000665804.1/101928773, intron 1 of 4)	7	41101604	41133507	31904	1	101928773	ENST00000440213.1	3355	ENSG00000224017	LINC01449	long intergenic non-protein coding RNA 1449
1483	chr16	47412520	47412872	353	*	-6.20937899487368	0.150627251486769	0.434893493302703	Intron (ENST00000320640.11/81533, intron 6 of 17)	16	47155557	47396220	240664	2	81533	ENST00000542691.5	-16300	ENSG00000129636	ITFG1	integrin alpha FG-GAP repeat containing 1
1484	chr18	9769589	9769933	345	*	-0.378165074070657	0.20656411711348	0.511872236549165	Intron (ENST00000578734.5/11031, intron 1 of 5)	18	9775287	9859592	84306	1	11031	ENST00000435762.2	-5354	ENSG00000168461	RAB31	RAB31, member RAS oncogene family
1485	chr3	47444850	47445175	326	*	-1.1096983798128	0.384692992642312	0.638381752047769	Promoter (1-2kb)	3	47428526	47443302	14777	2	22937	ENST00000495603.2	-1548	ENSG00000114650	SCAP	SREBF chaperone
1486	chr5	59796448	59796838	391	*	-0.333190693440078	0.491329833768039	0.671590251674632	Intron (ENST00000340635.11/5144, intron 1 of 14)	5	58969038	59768848	799811	2	5144	ENST00000507116.6	-27600	ENSG00000113448	PDE4D	phosphodiesterase 4D
1487	chr5	133064993	133065364	372	*	0.177486432304669	0.51020566345076	0.680434354075127	Exon (ENST00000304858.7/3308, exon 2 of 19)	5	133076043	133088495	12453	1	3308	ENST00000504328.1	-10679	ENSG00000170606	HSPA4	heat shock protein family A (Hsp70) member 4
1488	chr13	110527278	110527556	279	*	-2.65709580860297	0.0761637579780099	0.286384805919517	Intron (ENST00000267328.5/55647, intron 1 of 1)	13	110502575	110508179	5605	2	100874203	ENST00000417970.2	-19099	ENSG00000232814	COL4A2-AS1	COL4A2 antisense RNA 1
1489	chr12	118459001	118459321	321	*	-6.54868187495381	0.052141470119341	0.222200505599952	Distal Intergenic	12	118403501	118411147	7647	1	64426	ENST00000360286.2	55500	ENSG00000111707	SUDS3	SDS3 homolog, SIN3A corepressor complex component
1490	chr14	37745791	37746234	444	*	-6.46829810913547	0.0834910255525419	0.304089388594228	Intron (ENST00000553443.6/319089, intron 12 of 32)	14	37772383	37842694	70312	1	319089	ENST00000476979.5	-26149	ENSG00000139865	TTC6	tetratricopeptide repeat domain 6
1491	chr18	32077435	32077755	321	*	-6.41281151262941	0.211077360325504	0.516528120937102	Intron (ENST00000583184.1/54941, intron 4 of 4)	18	32091874	32131561	39688	1	51444	ENST00000261593.8	-14119	ENSG00000134758	RNF138	ring finger protein 138
1492	chr3	108570799	108571078	280	*	-0.884450542162238	0.397688656041611	0.640606395107118	Intron (ENST00000295746.13/57650, intron 8 of 20)	3	108574565	108574698	134	1	124900556	ENST00000365509.1	-3487	ENSG00000202379	LOC124900556	small nucleolar RNA SNORA70
1493	chr3	53080695	53081103	409	*	-6.14613461737995	0.388628836925411	0.639307516447545	Intron (ENST00000607495.5/91869, intron 1 of 5)	3	52969119	53099453	130335	2	91869	ENST00000607495.5	18350	ENSG00000163933	RFT1	RFT1 homolog
1494	chr20	36551189	36551560	372	*	0.336068467909686	0.334526537121058	0.613879241242098	3' UTR	20	36541519	36551447	9929	1	10398	ENST00000279022.7	9670	ENSG00000101335	MYL9	myosin light chain 9
1495	chr6	12365635	12365983	349	*	-0.410558035683009	0.531184618057549	0.686240853062243	Distal Intergenic	6	12290361	12297194	6834	1	1906	ENST00000379375.6	75274	ENSG00000078401	EDN1	endothelin 1
1496	chr7	66478970	66479314	345	*	0.945236663985431	0.625217912504204	0.732902295007364	Exon (ENST00000638517.1/285908, exon 7 of 23)	7	66388635	66491456	102822	2	285908	ENST00000640964.1	12142	ENSG00000179406	LINC00174	long intergenic non-protein coding RNA 174
1497	chr8	123488673	123488959	287	*	-0.783584567235843	0.813009305757711	0.878505168357089	Distal Intergenic	8	123503106	123506625	3520	2	114907	ENST00000524000.5	17666	ENSG00000156804	FBXO32	F-box protein 32
1498	chr9	27100569	27100929	361	*	0.118068768637131	0.854885442983185	0.908443890030634	Promoter (1-2kb)	9	27102630	27104728	2099	1	124902134	ENST00000522960.1	-1701	NA	LOC124902134	uncharacterized LOC124902134
1499	chr19	8376880	8377231	352	*	-0.710173950971094	0.226387236608598	0.533289763434358	Promoter (<=1kb)	19	8374421	8377827	3407	2	100507567	ENST00000597407.1	596	ENSG00000269386	RAB11B-AS1	RAB11B antisense RNA 1
1500	chr3	170634203	170634529	327	*	-5.93765629313552	0.42157918682451	0.649897889697075	Intron (ENST00000486975.1/5010, intron 2 of 3)	3	170656562	170662123	5562	1	101928583	ENST00000497988.1	-22033	ENSG00000285051	SLC7A14-AS1	SLC7A14 antisense RNA 1
1501	chr6	2160401	2160803	403	*	-5.02519893077881	0.524404795365088	0.680434354075127	Intron (ENST00000530927.5/2762, intron 1 of 10)	6	1623806	2175991	552186	2	2762	ENST00000530927.5	15188	ENSG00000112699	GMDS	GDP-mannose 4,6-dehydratase
1502	chr13	94987666	94987975	310	*	2.48098113425178	0.0713701043383367	0.274310932603309	Intron (ENST00000669430.1/ENST00000669430.1, intron 1 of 1)	13	94960041	94961319	1279	1	100861544	ENST00000563184.1	27625	ENSG00000260962	LINC00557	long intergenic non-protein coding RNA 557
1503	chr20	58315779	58316225	447	*	-5.63128484472406	0.340999721377651	0.615999953013962	Intron (ENST00000244040.4/57403, intron 2 of 6)	20	58309758	58346048	36291	1	57403	ENST00000488949.1	6021	ENSG00000124209	RAB22A	RAB22A, member RAS oncogene family
1504	chr6	75289713	75290185	473	*	-5.12655598605753	0.551739508430853	0.689387437615572	Intron (ENST00000655404.3/100506804, intron 1 of 1)	6	75285055	75296904	11850	1	100506804	ENST00000689068.1	4658	ENSG00000225793	TMEM30A-DT	TMEM30A divergent transcript
1505	chr8	106078252	106078567	316	*	-0.175961196250194	0.793946123135589	0.866361792795164	Distal Intergenic	8	105780246	106060524	280279	2	102723356	ENST00000520433.5	-17728	NA	ZFPM2-AS1	ZFPM2 antisense RNA 1
1506	chr12	26760393	26761091	699	*	-6.87479727303727	0.0329041782777358	0.163474422328532	Intron (ENST00000381340.8/3709, intron 2 of 56)	12	26722438	26726013	3576	2	3709	ENST00000536627.1	-34380	ENSG00000123104	ITPR2	inositol 1,4,5-trisphosphate receptor type 2
1507	chr7	44449060	44449439	380	*	0.788380622771064	0.61049336161638	0.720729662844002	Intron (ENST00000355451.8/23386, intron 2 of 5)	7	44425910	44427641	1732	2	23386	ENST00000478769.1	-21419	ENSG00000015676	NUDCD3	NudC domain containing 3
1508	chr7	5978947	5979308	362	*	-4.91239343089777	0.584181467510654	0.698635229571944	Intron (ENST00000265849.12/5395, intron 12 of 14)	7	5926136	5970689	44554	2	222967	ENST00000404406.6	-8258	ENSG00000155026	RSPH10B	radial spoke head 10 homolog B
1509	chr11	10352172	10352479	308	*	3.74468232393208	0.0127120710487842	0.0849487256964215	Intron (ENST00000527261.5/100130460, intron 2 of 2)	11	10357273	10410838	53566	1	100130460	ENST00000532966.1	-4794	NA	CAND1.11	uncharacterized LOC100130460
1510	chr1	144410755	144411055	301	*	2.44303735649951	0.000467146355097814	0.0090697921274353	Promoter (1-2kb)	1	144412576	144412740	165	1	101954267	ENST00000384476.1	-1521	ENSG00000207205	RNVU1-15	RNA, variant U1 small nuclear 15
1511	chr10	69105640	69105929	290	*	-2.23933388791827	0.00616797396495535	0.0516931003808845	Distal Intergenic	10	69088106	69104541	16436	1	5552	ENST00000462445.1	17534	ENSG00000122862	SRGN	serglycin
1512	chr19	1466573	1466901	329	*	-2.3510190890603	0.223901567547093	0.531696129855898	Exon (ENST00000590469.6/10297, exon 15 of 15)	19	1474479	1478897	4419	2	148223	ENST00000590621.1	11996	ENSG00000119559	C19orf25	chromosome 19 open reading frame 25
1513	chr6	144770461	144770806	346	*	-4.91239343089777	0.584181467510654	0.698635229571944	Intron (ENST00000367545.8/7402, intron 58 of 74)	6	144754714	144758310	3597	1	7402	ENST00000480333.1	15747	ENSG00000152818	UTRN	utrophin
1514	chr17	77867763	77868127	365	*	-6.15709778840863	0.199711914735433	0.50217729621218	Distal Intergenic	17	77879027	77884087	5061	2	400624	ENST00000374983.3	15960	ENSG00000204283	LINC01973	long intergenic non-protein coding RNA 1973
1515	chr1	13594889	13595178	290	*	4.36445216390831	1.78684680546089e-05	0.00273972690647164	Intron (ENST00000294489.10/10630, intron 1 of 5)	1	13585480	13616259	30780	1	10630	ENST00000488631.1	9409	ENSG00000162493	PDPN	podoplanin
1516	chr10	46069299	46069610	312	*	-1.27725777229962	0.0050948641420584	0.0452537091308985	Distal Intergenic	10	46033313	46048180	14868	2	4477	ENST00000663171.1	-21119	ENSG00000263639	MSMB	microseminoprotein beta
1517	chr11	88240637	88241101	465	*	-7.28196972910216	0.021166941008105	0.120932127949346	Distal Intergenic	11	88176502	88176593	92	1	100423040	ENST00000577344.1	64135	ENSG00000266581	MIR3166	microRNA 3166
1518	chr14	49424152	49424481	330	*	-6.61315727054519	0.0857058357006283	0.30944353797106	Distal Intergenic	14	49585390	49586325	936	2	6235	ENST00000557519.1	161844	ENSG00000213741	RPS29	ribosomal protein S29
1519	chr16	12185816	12186128	313	*	-0.892686541686596	0.141321878554848	0.419550456046147	Intron (ENST00000566228.6/92017, intron 13 of 20)	16	12129697	12527397	397701	1	92017	ENST00000564791.5	56119	ENSG00000048471	SNX29	sorting nexin 29
1520	chr16	14606078	14606487	410	*	-1.10113098928793	0.14221438780932	0.420837261830878	3' UTR	16	14608107	14610699	2593	2	5073	ENST00000563155.1	4212	ENSG00000140694	PARN	poly(A)-specific ribonuclease
1521	chr16	15069893	15070240	348	*	-6.25538940880369	0.142341376512648	0.420926995483491	Exon (ENST00000198767.11/54700, exon 14 of 18)	16	15074677	15083750	9074	2	54700	ENST00000561685.1	13510	ENSG00000085721	RRN3	RRN3 homolog, RNA polymerase I transcription factor
1522	chr2	150595579	150595953	375	*	-5.944046787447	0.29150145657724	0.58748884821086	Exon (ENST00000421624.1/ENST00000421624.1, exon 2 of 2)	2	150612381	150635116	22736	1	101929282	ENST00000440668.5	-16428	ENSG00000224048	LINC02612	long intergenic non-protein coding RNA 2612
1523	chr2	230916651	230917077	427	*	-5.76478705290259	0.319045165074023	0.604436494334215	Intron (ENST00000444078.5/9290, intron 1 of 2)	2	230907318	230925226	17909	2	9290	ENST00000444078.5	8149	ENSG00000135898	GPR55	G protein-coupled receptor 55
1524	chr4	132754209	132754520	312	*	-5.6930775867263	0.461337930968104	0.666119292409783	Distal Intergenic	4	132591089	132678503	87415	1	104355285	ENST00000513270.1	163120	ENSG00000251398	LINC01256	long intergenic non-protein coding RNA 1256
1525	chr5	90887230	90887600	371	*	-5.47725184169753	0.496470915065616	0.671590251674632	Intron (ENST00000405460.9/84059, intron 83 of 89)	5	90899183	91164216	265034	1	84059	ENST00000640815.1	-11583	ENSG00000164199	ADGRV1	adhesion G protein-coupled receptor V1
1526	chr6	89207487	89207853	367	*	-0.24060056191411	0.553017804220973	0.690766613163584	Intron (ENST00000454853.7/2569, intron 1 of 9)	6	89205471	89217261	11791	2	2569	ENST00000481493.1	9408	ENSG00000146276	GABRR1	gamma-aminobutyric acid type A receptor subunit rho1
1527	chr7	70224351	70224817	467	*	-0.137425010345342	0.626288157684283	0.733658702644094	Intron (ENST00000644939.1/26053, intron 4 of 18)	7	70134556	70437858	303303	1	26053	ENST00000643060.1	89795	ENSG00000158321	AUTS2	activator of transcription and developmental regulator AUTS2
1528	chr8	6929675	6930137	463	*	-0.87492527413916	0.70289086470837	0.796144642373447	Intron (ENST00000526235.1/ENST00000526235.1, intron 2 of 2)	8	6924697	6926076	1380	2	1671	ENST00000297436.3	-3599	ENSG00000164822	DEFA6	defensin alpha 6
1529	chr9	18956578	18956957	380	*	0.0781368100314995	0.847503829783212	0.902401278172608	Intron (ENST00000649457.1/158297, intron 1 of 11)	9	18905491	18910947	5457	1	92949	ENST00000489062.2	51087	ENSG00000178031	ADAMTSL1	ADAMTS like 1
1530	chr9	39499936	39500271	336	*	-0.382841355783822	0.861281376832943	0.911282082192415	Intron (ENST00000602828.2/401509, intron 1 of 3)	9	39444304	39508885	64582	2	401509	ENST00000602828.2	8614	NA	ZNF658B	zinc finger protein 658B (pseudogene)
1531	chr9	77201682	77201983	302	*	-0.0418902043860251	0.87226299400676	0.919299370090383	Intron (ENST00000376636.7/23230, intron 3 of 70)	9	77209488	77211617	2130	1	23230	ENST00000471439.1	-7505	ENSG00000197969	VPS13A	vacuolar protein sorting 13 homolog A
1532	chr9	89790552	89790920	369	*	0.0426364164830341	0.879861924663415	0.923836722373838	Distal Intergenic	9	89799695	89821753	22059	1	101927823	ENST00000421297.1	-8775	NA	LOC101927823	uncharacterized LOC101927823
1533	chr9	126533462	126533821	360	*	-0.383293016011865	0.91234755511608	0.943869994296457	Distal Intergenic	9	126516417	126518808	2392	1	105376276	ENST00000454034.1	17045	NA	LOC105376276	uncharacterized LOC105376276
1534	chr1	30481837	30482124	288	*	2.94929707693568	5.69876002661092e-05	0.00318104462317986	Distal Intergenic	1	30713767	30716135	2369	2	4146	ENST00000494561.1	234011	ENSG00000162510	MATN1	matrilin 1
1535	chr1	48233944	48234259	316	*	3.12816035965452	9.8025022572358e-05	0.00392529796214428	Intron (ENST00000425816.5/200010, intron 8 of 12)	1	48238426	48242578	4153	1	200010	ENST00000525901.1	-4167	ENSG00000117834	SLC5A9	solute carrier family 5 member 9
1536	chr10	29398320	29398677	358	*	-1.75598855509494	0.00418973477524799	0.0394021922764805	Intron (ENST00000658254.1/105376474, intron 1 of 2)	10	29373027	29409366	36340	2	105376474	ENST00000658254.1	10689	NA	LOC105376474	uncharacterized LOC105376474
1537	chr12	30988394	30988764	371	*	-2.02995824918711	0.0338121461366459	0.166536579970619	Exon (ENST00000625497.2/124902910, exon 3 of 4)	12	30986776	31005906	19131	2	124902910	ENST00000625497.2	17142	NA	TSPAN11-AS1	TSPAN11 antisense RNA 1
1538	chr14	31612112	31612392	281	*	0.785087657479347	0.0818294206835132	0.301078337445169	Intron (ENST00000550649.5/80224, intron 3 of 5)	14	31561624	31787822	226199	1	80224	ENST00000551314.1	50488	ENSG00000151413	NUBPL	NUBP iron-sulfur cluster assembly factor, mitochondrial
1539	chr2	31887332	31887659	328	*	-0.890584899454301	0.256545118254989	0.561727846037134	Intron (ENST00000295065.9/51072, intron 6 of 8)	2	31869851	31943383	73533	2	51072	ENST00000422936.5	55724	ENSG00000162959	MEMO1	mediator of cell motility 1
1540	chr2	62100734	62101209	476	*	-0.527303655757787	0.267465846345398	0.56965273217826	Intron (ENST00000472729.1/150684, intron 2 of 2)	2	62196115	62224731	28617	1	10678	ENST00000301998.5	-94906	ENSG00000170340	B3GNT2	UDP-GlcNAc:betaGal beta-1,3-N-acetylglucosaminyltransferase 2
1541	chr22	45134234	45134599	366	*	-5.48389144849659	0.366447073343646	0.627150313868693	Exon (ENST00000426282.6/100506714, exon 3 of 3)	22	45133701	45139757	6057	2	100506714	ENST00000665704.1	5158	ENSG00000226328	NUP50-DT	NUP50 divergent transcript
1542	chr3	194205872	194206354	483	*	-5.40068402167694	0.431739078574975	0.655328993884108	Promoter (<=1kb)	3	194203018	194205797	2780	2	100505920	ENST00000415869.6	-75	NA	LINC02036	long intergenic non-protein coding RNA 2036
1543	chr5	170015370	170015717	348	*	-5.31268498212174	0.522754159649454	0.680434354075127	Intron (ENST00000520908.7/1794, intron 32 of 51)	5	170008497	170034508	26012	1	1794	ENST00000433448.2	6873	ENSG00000134516	DOCK2	dedicator of cytokinesis 2
1544	chr6	156443228	156443621	394	*	-4.91239343089777	0.584181467510654	0.698635229571944	Distal Intergenic	6	155911195	156397589	486395	2	101928923	ENST00000663591.1	-45639	NA	LOC101928923	uncharacterized LOC101928923
1545	chr7	133008701	133008998	298	*	0.48555549464185	0.675656438519981	0.774176604507487	Intron (ENST00000262570.10/54927, intron 3 of 7)	7	133034860	133034915	56	2	100500804	ENST00000639535.1	25917	ENSG00000284135	MIR3654	microRNA 3654
1546	chr8	29134192	29134617	426	*	0.268055700769221	0.723198928152391	0.812667991184637	Exon (ENST00000524189.6/23303, exon 22 of 40)	8	29070494	29108192	37699	2	23303	ENST00000523130.1	-26000	ENSG00000197892	KIF13B	kinesin family member 13B
1547	chr8	88277716	88278115	400	*	-0.549798485471183	0.770962585155795	0.848933706082466	Intron (ENST00000286614.11/4325, intron 1 of 9)	8	88326836	88714769	387934	1	105375630	ENST00000658283.1	-48721	NA	LOC105375630	uncharacterized LOC105375630
1548	chr8	104971156	104971583	428	*	-0.134677044252875	0.79230605411199	0.865032773199945	Intron (ENST00000518180.1/23414, intron 2 of 4)	8	105142860	105188606	45747	2	101927392	ENST00000518927.1	217023	ENSG00000254041	LINC03084	long intergenic non-protein coding RNA 3084
1549	chr10	110023279	110023639	361	*	-7.49278529588251	0.00942617015899784	0.069220891196688	Intron (ENST00000468251.5/120, intron 1 of 5)	10	110016435	110117402	100968	1	120	ENST00000496517.5	6844	ENSG00000148700	ADD3	adducin 3
1550	chr12	36806993	36807317	325	*	2.95804524078156	0.0346122590508833	0.169057605829417	Distal Intergenic	12	38155476	38167631	12156	1	124902916	ENST00000671057.1	-1348159	NA	LOC124902916	uncharacterized LOC124902916
1551	chr3	22178054	22178368	315	*	-1.96407161200458	0.375630534263867	0.634293034009505	Intron (ENST00000706131.1/79750, intron 1 of 9)	3	22133582	22169016	35435	2	79750	ENST00000497570.1	-9038	ENSG00000151789	ZNF385D	zinc finger protein 385D
1552	chr4	56783066	56783368	303	*	-5.31603921160834	0.445705149263845	0.65795630936916	Distal Intergenic	4	56809860	56811796	1937	2	6691	ENST00000509707.1	28428	ENSG00000128040	SPINK2	serine peptidase inhibitor Kazal type 2
1553	chr7	45425595	45425929	335	*	0.178050816027441	0.612232714801654	0.722208592398738	Distal Intergenic	7	45574140	45664672	90533	1	107	ENST00000432715.5	-148211	ENSG00000164742	ADCY1	adenylate cyclase 1
1554	chr1	1798707	1799021	315	*	3.80967748483067	3.48567760223437e-06	0.00273972690647164	Intron (ENST00000615252.5/2782, intron 4 of 8)	1	1787987	1794197	6211	2	2782	ENST00000461893.5	-4510	ENSG00000078369	GNB1	G protein subunit beta 1
1555	chr1	172057955	172058315	361	*	4.9144105091824	0.000855403605588937	0.0131504148297865	Intron (ENST00000688173.1/26052, intron 9 of 14)	1	172138808	172138888	81	1	100422882	ENST00000636555.1	-80493	ENSG00000283152	MIR3120	microRNA 3120
1556	chr1	179243547	179243825	279	*	-2.33684587221681	0.000926630701460854	0.0139294498645423	Distal Intergenic	1	179110581	179229684	119104	2	27	ENST00000668691.1	-13863	ENSG00000143322	ABL2	ABL proto-oncogene 2, non-receptor tyrosine kinase
1557	chr11	106590979	106591316	338	*	2.17044414286202	0.0232882717480358	0.129480055320253	Intron (ENST00000692272.1/124902744, intron 1 of 1)	11	106579494	106604394	24901	2	124902744	ENST00000692272.1	13078	ENSG00000289232	LOC124902744	uncharacterized LOC124902744
1558	chr11	129479875	129480275	401	*	-1.15111498808093	0.0272151551747514	0.143611722259398	Distal Intergenic	11	129375848	129452279	76432	1	8538	ENST00000281437.6	104027	ENSG00000043039	BARX2	BARX homeobox 2
1559	chr15	30112970	30113331	362	*	-7.41554946843826	0.106593711815002	0.354681122584618	Promoter (<=1kb)	15	30112198	30112330	133	1	124900359	ENST00000384701.1	772	ENSG00000207432	LOC124900359	U8 small nucleolar RNA
1560	chr15	50815647	50815977	331	*	-0.527161438178902	0.115233061852153	0.372600593918877	Distal Intergenic	15	50839879	50860931	21053	2	124903490	ENST00000619889.1	44954	NA	LOC124903490	uncharacterized LOC124903490
1561	chr17	38424635	38424933	299	*	-0.724084609179831	0.182103829554524	0.481325134399716	Intron (ENST00000633445.2/57636, intron 1 of 23)	17	38428464	38512385	83922	1	57636	ENST00000622683.5	-3531	ENSG00000275832	ARHGAP23	Rho GTPase activating protein 23
1562	chr18	10055544	10055974	431	*	-5.95206466213581	0.20664577990806	0.511872236549165	Distal Intergenic	18	10085838	10144406	58569	1	105371984	ENST00000685786.1	-29864	NA	LOC105371984	uncharacterized LOC105371984
1563	chr2	97772733	97773076	344	*	-5.76804283378487	0.277925361923485	0.577280841668944	Intron (ENST00000186436.10/23505, intron 32 of 40)	2	97756333	97765317	8985	2	23505	ENST00000485245.2	-7416	ENSG00000075568	TMEM131	transmembrane protein 131
1564	chr2	115966164	115966480	317	*	-5.99908360839472	0.283549278373399	0.580707748557639	Distal Intergenic	2	115814663	115836682	22020	1	57628	ENST00000473362.1	151501	ENSG00000175497	DPP10	dipeptidyl peptidase like 10
1565	chr2	161402199	161402587	389	*	-6.73239298305307	0.295732261621034	0.591516515036282	Intron (ENST00000409682.8/10213, intron 10 of 11)	2	161407528	161411715	4188	1	10213	ENST00000492908.1	-4941	ENSG00000115233	PSMD14	proteasome 26S subunit, non-ATPase 14
1566	chr2	205464516	205464898	383	*	-5.82709779193357	0.309198792049297	0.597911113075322	Intron (ENST00000406610.7/117583, intron 20 of 22)	2	205482590	205616062	133473	1	117583	ENST00000488622.1	-17692	ENSG00000116117	PARD3B	par-3 family cell polarity regulator beta
1567	chr20	32889776	32890142	367	*	-5.56115614120881	0.332636334119593	0.612709209776825	Intron (ENST00000400522.9/388795, intron 7 of 26)	20	32898385	32903670	5286	1	388795	ENST00000533479.1	-8243	ENSG00000215529	EFCAB8	EF-hand calcium binding domain 8
1568	chr3	6093745	6094041	297	*	-1.6740250299474	0.369356261683106	0.630346147426476	Intron (ENST00000425894.1/102723596, intron 2 of 2)	3	6148484	6365885	217402	1	124909341	ENST00000435651.1	-54443	NA	LOC124909341	uncharacterized LOC124909341
1569	chr4	4488233	4488599	367	*	-5.22772348609243	0.434330153686653	0.655628195038836	Intron (ENST00000505286.5/53407, intron 1 of 10)	4	4476121	4481700	5580	2	104472519	ENST00000515487.1	-6533	ENSG00000248221	STX18-IT1	STX18 intronic transcript 1
1570	chr4	56075662	56076036	375	*	-5.31603921160834	0.445705149263845	0.65795630936916	Intron (ENST00000629263.3/57482, intron 1 of 4)	4	56049847	56327804	277958	1	57482	ENST00000646253.2	25815	ENSG00000109265	CRACD	capping protein inhibiting regulator of actin dynamics
1571	chr7	37502363	37502762	400	*	-0.148345828668751	0.601802825277001	0.713225347568181	Distal Intergenic	7	36855551	37449223	593673	2	9844	ENST00000448602.5	-53140	ENSG00000155849	ELMO1	engulfment and cell motility 1
1572	chr8	33978301	33978754	454	*	-0.501569217544748	0.728129182557959	0.816354315365646	Intron (ENST00000523063.5/105379364, intron 3 of 5)	8	34007856	34038923	31068	1	105379364	ENST00000521541.1	-29102	NA	LOC105379364	uncharacterized LOC105379364
1573	chr8	64538589	64538945	357	*	-0.19609466763934	0.749753760726897	0.832671513715099	Distal Intergenic	8	64574306	64577263	2958	2	401463	ENST00000520834.1	38318	ENSG00000254102	BHLHE22-AS1	BHLHE22 antisense RNA 1
1574	chr8	80738183	80738496	314	*	-0.183596758760725	0.767122091025224	0.847119520473174	Intron (ENST00000519936.2/619279, intron 2 of 8)	8	80664842	80673339	8498	2	619279	ENST00000522040.5	-64844	ENSG00000164684	ZNF704	zinc finger protein 704
1575	chr8	97684057	97684377	321	*	-0.69862307120653	0.778813723321732	0.85408693833103	Intron (ENST00000336273.8/92140, intron 2 of 11)	8	97691019	97724652	33634	1	92140	ENST00000519293.1	-6642	ENSG00000147649	MTDH	metadherin
1576	chr3	56756248	56756582	335	*	-5.48222923094475	0.390459320648321	0.639307516447545	Intron (ENST00000338458.8/50650, intron 5 of 12)	3	56729021	56775567	46547	2	50650	ENST00000497267.5	18985	ENSG00000163947	ARHGEF3	Rho guanine nucleotide exchange factor 3
1577	chr7	109457	109941	485	*	-4.91239343089777	0.584181467510654	0.698635229571944	Distal Intergenic	7	70972	95683	24712	2	105375113	ENST00000465755.2	-13774	NA	LOC105375113	uncharacterized LOC105375113
1578	chr10	94418665	94419006	342	*	-6.94485579253441	0.00808290142268988	0.0621415858847159	Intron (ENST00000225235.5/23232, intron 1 of 12)	10	94402541	94536332	133792	1	23232	ENST00000225235.5	16124	ENSG00000108239	TBC1D12	TBC1 domain family member 12
1579	chr11	10245729	10246199	471	*	3.74468232393208	0.0127120710487842	0.0849487256964215	Intron (ENST00000692716.1/81846, intron 1 of 38)	11	9838039	10294069	456031	2	81846	ENST00000533770.6	47870	ENSG00000133812	SBF2	SET binding factor 2
1580	chr12	6908426	6908773	348	*	-1.43839061873438	0.0297280320141448	0.152707099494409	Promoter (2-3kb)	12	6905634	6914071	8438	1	10233	ENST00000429740.1	2792	ENSG00000010626	LRRC23	leucine rich repeat containing 23
1581	chr2	48416693	48417000	308	*	-5.76967284876154	0.262702463946294	0.565766721937826	Distal Intergenic	2	48440598	48511468	70871	1	129285	ENST00000431614.5	-23598	ENSG00000162869	PPP1R21	protein phosphatase 1 regulatory subunit 21
1582	chr22	26402007	26402402	396	*	-6.32777062084275	0.359665202666183	0.627150313868693	Distal Intergenic	22	26429260	26445015	15756	1	57168	ENST00000215906.6	-26858	ENSG00000128203	ASPHD2	aspartate beta-hydroxylase domain containing 2
1583	chr5	111671438	111671880	443	*	0.844069163950532	0.503170294265252	0.677852041510987	Intron (ENST00000666013.1/100505678, intron 2 of 4)	5	111730389	111732181	1793	1	100505678	ENST00000513221.1	-58509	ENSG00000246859	STARD4-AS1	STARD4 antisense RNA 1
1584	chr8	58285825	58286189	365	*	0.48873122552294	0.745505783560391	0.829645590204763	Distal Intergenic	8	58259730	58272137	12408	2	101929528	ENST00000523886.2	-13688	ENSG00000253281	LINC03133	long intergenic non-protein coding RNA 3133
1585	chr8	118817085	118817543	459	*	-0.3876579138912	0.807798019363567	0.877327399440976	Intron (ENST00000625758.3/552860, intron 6 of 7)	8	118924475	118929073	4599	2	4982	ENST00000521597.1	111530	ENSG00000164761	TNFRSF11B	TNF receptor superfamily member 11b
1586	chr2	214713821	214714154	334	*	-6.37127166624319	0.312095140966623	0.60101640338721	Distal Intergenic	2	214728538	214730508	1971	2	580	ENST00000432456.5	16354	ENSG00000138376	BARD1	BRCA1 associated RING domain 1
1587	chr15	64278396	64278757	362	*	0.689676761350928	0.120243314887848	0.381639253396844	Intron (ENST00000303052.13/53944, intron 2 of 11)	15	64251439	64300467	49029	2	53944	ENST00000635359.1	21710	ENSG00000169118	CSNK1G1	casein kinase 1 gamma 1
1588	chr4	128324685	128325015	331	*	-5.6930775867263	0.461337930968104	0.666119292409783	Intron (ENST00000505133.5/100507487, intron 3 of 4)	4	128292933	128474996	182064	1	100507487	ENST00000509834.6	31752	ENSG00000251432	LINC02615	long intergenic non-protein coding RNA 2615
1589	chr22	17864233	17864773	541	*	-0.776577694467157	0.354614210785432	0.622273376492597	3' UTR	22	17865924	17876703	10780	2	57553	ENST00000462645.1	11930	ENSG00000243156	MICAL3	microtubule associated monooxygenase, calponin and LIM domain containing 3
1590	chr18	74618739	74619093	355	*	-1.30759824330873	0.220913109607643	0.527871229888046	Intron (ENST00000582337.5/55628, intron 1 of 4)	18	74630963	74804624	173662	1	55628	ENST00000309902.10	-11870	ENSG00000215421	ZNF407	zinc finger protein 407
1591	chr11	81156425	81156836	412	*	-0.922983236905737	0.0203206006654498	0.117630903668668	Distal Intergenic	11	80751200	80762826	11627	2	101928944	ENST00000526840.1	-393599	ENSG00000255178	LINC02720	long intergenic non-protein coding RNA 2720
1592	chr13	73870329	73870811	483	*	-1.14442403541465	0.0687325512564111	0.268806515433049	Intron (ENST00000377669.7/11278, intron 3 of 7)	13	73812873	73995056	182184	2	11278	ENST00000472022.1	124245	ENSG00000118922	KLF12	KLF transcription factor 12
1593	chr18	59053439	59053845	407	*	0.60203395590507	0.217336256944345	0.523142225487919	Promoter (<=1kb)	18	59053132	59057942	4811	1	390858	ENST00000587689.1	307	NA	OACYLP	O-acyltransferase like, pseudogene
1594	chr3	20643585	20643929	345	*	-1.8467475661317	0.375102148150348	0.633689535365872	Intron (ENST00000634618.1/101927829, intron 10 of 16)	3	20732384	21145967	413584	1	105376987	ENST00000634837.1	-88455	NA	LOC105376987	uncharacterized LOC105376987
1595	chr4	113778216	113778542	327	*	-2.06922424010589	0.459748288293897	0.666119292409783	Distal Intergenic	4	113451032	113761927	310896	2	817	ENST00000296402.9	-16289	ENSG00000145349	CAMK2D	calcium/calmodulin dependent protein kinase II delta
1596	chr5	2266746	2267184	439	*	-5.62471864818097	0.472513774126229	0.666119292409783	Distal Intergenic	5	2103097	2119926	16830	1	105374618	ENST00000663791.1	163649	NA	LOC105374618	uncharacterized LOC105374618
1597	chr7	22199321	22199651	331	*	-1.10547639337972	0.584929158463138	0.699030256270091	Intron (ENST00000665637.1/9771, intron 9 of 25)	7	22154570	22194763	40194	2	9771	ENST00000458533.5	-4558	ENSG00000136237	RAPGEF5	Rap guanine nucleotide exchange factor 5
1598	chr7	110389732	110390221	490	*	-0.745451562281006	0.659924846612106	0.761986806648304	Intron (ENST00000667232.1/105375451, intron 4 of 7)	7	110431984	110489076	57093	2	105375451	ENST00000657059.1	98855	NA	LOC105375451	uncharacterized LOC105375451
1599	chr9	93128755	93129124	370	*	-0.0658693040980906	0.882169301812503	0.925077672010239	Promoter (2-3kb)	9	93121497	93126190	4694	2	4814	ENST00000489274.1	-2565	ENSG00000131669	NINJ1	ninjurin 1
1600	chr12	116598020	116598400	381	*	-0.667343085284306	0.0516362696015316	0.220906946976342	Distal Intergenic	12	116559381	116576606	17226	1	643246	ENST00000556529.4	38639	ENSG00000258102	MAP1LC3B2	microtubule associated protein 1 light chain 3 beta 2
1601	chr13	99853177	99853579	403	*	-3.18104528957704	0.0729445660407135	0.277982858114284	Exon (ENST00000659729.1/ENST00000659729.1, exon 2 of 2)	13	99858861	99865238	6378	1	171425	ENST00000416504.5	-5282	ENSG00000125246	CLYBL	citramalyl-CoA lyase
1602	chr6	27890330	27890620	291	*	-0.382406858456184	0.539767967369447	0.689387437615572	Promoter (<=1kb)	6	27890315	27890826	512	2	8356	ENST00000359303.4	206	ENSG00000197153	H3C12	H3 clustered histone 12
1603	chr6	169755424	169755706	283	*	-4.91239343089777	0.584181467510654	0.698635229571944	Promoter (1-2kb)	6	169753905	169759923	6019	1	55780	ENST00000590017.1	1519	ENSG00000130023	ERMARD	ER membrane associated RNA degradation
1604	chr6	118601224	118601635	412	*	-5.02349361600066	0.567455127701163	0.698635229571944	Intron (ENST00000368491.8/387119, intron 2 of 12)	6	118565559	118574068	8510	2	387119	ENST00000472713.1	-27156	ENSG00000111860	CEP85L	centrosomal protein 85 like
1605	chr12	119834251	119834991	741	*	-0.874492056596666	0.0524632200805646	0.223220077700298	Intron (ENST00000261833.11/11113, intron 5 of 46)	12	119720524	119857687	137164	2	11113	ENST00000536325.1	22696	ENSG00000122966	CIT	citron rho-interacting serine/threonine kinase
1606	chr19	18645188	18645594	407	*	0.335120175491568	0.230744959179884	0.537379590992929	Promoter (<=1kb)	19	18644638	18667992	23355	1	55295	ENST00000596843.1	550	ENSG00000167487	KLHL26	kelch like family member 26
1607	chr15	70059101	70059390	290	*	-6.30149351751865	0.123574654199798	0.388348818556985	Promoter (<=1kb)	15	70058091	70058815	725	2	7090	ENST00000559826.1	-286	ENSG00000140332	TLE3	TLE family member 3, transcriptional corepressor
1608	chr15	99710750	99711092	343	*	-1.07977290247929	0.135125727797449	0.408657847419749	Exon (ENST00000354410.9/4205, exon 10 of 11)	15	99706595	99715962	9368	1	4205	ENST00000561125.2	4155	ENSG00000068305	MEF2A	myocyte enhancer factor 2A
1609	chr3	153089310	153089659	350	*	-5.48056855869932	0.418637651678826	0.647909316973076	Distal Intergenic	3	153152238	153155303	3066	2	124909451	ENST00000685453.1	65644	ENSG00000288787	LOC124909451	uncharacterized LOC124909451
1610	chr4	159422084	159422386	303	*	0.221973963679622	0.466792021917559	0.666119292409783	Distal Intergenic	4	159352457	159353569	1113	1	9693	ENST00000509891.1	69627	ENSG00000109756	RAPGEF2	Rap guanine nucleotide exchange factor 2
1611	chr19	13326784	13327272	489	*	-6.3758479810176	0.228805158765521	0.535396141082774	Intron (ENST00000713788.1/773, intron 11 of 46)	19	13312652	13334436	21785	2	773	ENST00000636022.1	7164	ENSG00000141837	CACNA1A	calcium voltage-gated channel subunit alpha1 A
1612	chr3	23056891	23057212	322	*	0.878807214075964	0.376432692822679	0.634542742114516	Distal Intergenic	3	23195070	23202533	7464	2	100505877	ENST00000452251.5	145321	ENSG00000233153	UBE2E2-DT	UBE2E2 divergent transcript
1613	chr7	85614566	85614902	337	*	-0.463358832120834	0.638759912192805	0.744442744580188	Distal Intergenic	7	85475227	85489232	14006	1	105375380	ENST00000422448.1	139339	ENSG00000225128	LINC00972	long intergenic non-protein coding RNA 972
1614	chr11	124956682	124957026	345	*	-1.81129903317726	0.026434255300465	0.14082351596578	Promoter (2-3kb)	11	124954202	125041489	87288	1	80071	ENST00000344762.6	2480	ENSG00000149548	CCDC15	coiled-coil domain containing 15
1615	chr10	113908338	113908670	333	*	-2.01784945011825	0.00985784546968822	0.0714391314295941	3' UTR	10	113854824	113858852	4029	1	374354	ENST00000468890.1	53514	ENSG00000196865	NHLRC2	NHL repeat containing 2
1616	chr10	95505450	95505799	350	*	-2.82622340906289	0.00816862891793178	0.0625654263897171	Intron (ENST00000371227.8/10580, intron 1 of 31)	10	95490737	95493185	2449	2	10580	ENST00000482068.1	-12265	ENSG00000095637	SORBS1	sorbin and SH3 domain containing 1
1617	chr3	6506706	6506984	279	*	-0.346116339424421	0.369483148057037	0.630346147426476	Promoter (<=1kb)	3	6507749	6736738	228990	1	105376944	ENST00000669512.1	-765	ENSG00000189229	LOC105376944	uncharacterized LOC105376944
1618	chr3	41556124	41556540	417	*	-0.275990844939426	0.38151437049972	0.636445141238201	Intron (ENST00000301831.9/54986, intron 32 of 36)	3	41246599	41278151	31553	2	54986	ENST00000489118.1	-277973	ENSG00000168038	ULK4	unc-51 like kinase 4
1619	chr5	138621895	138622175	281	*	-0.339170999474594	0.514871615831797	0.680434354075127	Promoter (1-2kb)	5	138623479	138623582	104	1	124901196	ENST00000459407.1	-1304	ENSG00000238745	LOC124901196	small nucleolar RNA U13
1620	chr14	50882625	50883018	394	*	-2.81829339808164	0.0861261182808055	0.310068979189159	Promoter (2-3kb)	14	50885778	50893564	7787	1	145447	ENST00000555292.1	-2760	ENSG00000131969	ABHD12B	abhydrolase domain containing 12B
1621	chr3	114567582	114568038	457	*	-5.40235406491163	0.4040060007519	0.644747191095603	Intron (ENST00000675478.1/26137, intron 6 of 11)	3	114419054	114599303	180250	2	26137	ENST00000470556.1	31265	ENSG00000181722	ZBTB20	zinc finger and BTB domain containing 20
1622	chr1	235233099	235233396	298	*	2.32298538584197	0.00253022806835702	0.0281324409200438	Promoter (1-2kb)	1	235180139	235234492	54354	2	51742	ENST00000471257.5	1096	ENSG00000054267	ARID4B	AT-rich interaction domain 4B
1623	chr10	86672885	86673214	330	*	-7.3526788044859	0.00741090822155746	0.0584721867200071	Intron (ENST00000685347.1/11155, intron 11 of 16)	10	86668692	86700045	31354	1	11155	ENST00000623007.3	4193	ENSG00000122367	LDB3	LIM domain binding 3
1624	chr15	50555736	50556141	406	*	-6.34467203110289	0.115109840657517	0.372458844266802	Intron (ENST00000561267.5/54822, intron 5 of 5)	15	50500886	50546708	45823	2	373509	ENST00000530218.5	-9028	ENSG00000170236	USP50	ubiquitin specific peptidase 50
1625	chr17	4040735	4041092	358	*	-6.11258792606469	0.168232945765047	0.461839845122869	Intron (ENST00000381638.7/23140, intron 39 of 54)	17	4024919	4033359	8441	2	23140	ENST00000573606.2	-7376	ENSG00000074755	ZZEF1	zinc finger ZZ-type and EF-hand domain containing 1
1626	chr2	88679906	88680286	381	*	-6.05205713866563	0.27610944437889	0.577280841668944	Intron (ENST00000682892.1/9451, intron 2 of 17)	2	88685170	88691476	6307	2	102724805	ENST00000682656.1	11190	NA	LOC102724805	uncharacterized LOC102724805
1627	chr2	108364698	108365148	451	*	-5.63787470175057	0.280435717429617	0.579534715468616	Distal Intergenic	2	108377911	108382922	5012	1	27233	ENST00000494122.1	-12763	ENSG00000198075	SULT1C4	sulfotransferase family 1C member 4
1628	chr5	37231150	37231474	325	*	-0.343091989346142	0.479143173074265	0.667278249043147	Intron (ENST00000508244.5/65250, intron 7 of 50)	5	37195666	37240564	44899	2	65250	ENST00000676290.1	9090	ENSG00000197603	CPLANE1	ciliogenesis and planar polarity effector complex subunit 1
1629	chr6	2530126	2530526	401	*	-5.02519893077881	0.524404795365088	0.680434354075127	Distal Intergenic	6	2617144	2637455	20312	1	105374885	ENST00000649361.1	-86618	NA	LINC02521	long intergenic non-protein coding RNA 2521
1630	chr1	198829536	198829986	451	*	4.67510565593764	0.00122440085449095	0.0169487515564836	Promoter (2-3kb)	1	198807493	198827216	19724	2	100131234	ENST00000412162.1	-2320	NA	MIR181A1HG	MIR181A1 host gene
1631	chr11	118314331	118314650	320	*	1.17560679891654	0.0253645241400682	0.137247369205253	Promoter (2-3kb)	11	118312144	118315986	3843	1	916	ENST00000531913.1	2187	ENSG00000198851	CD3E	CD3 epsilon subunit of T-cell receptor complex
1632	chr15	45917815	45918128	314	*	-1.56672504185746	0.1134150852879	0.368887054740186	Intron (ENST00000559600.1/105370802, intron 2 of 4)	15	45879637	45928936	49300	1	105370802	ENST00000655516.1	38178	ENSG00000259200	LOC105370802	uncharacterized LOC105370802
1633	chr15	72416561	72416870	310	*	-6.25850689023785	0.125091598247773	0.391097578010409	Intron (ENST00000562573.1/105370888, intron 2 of 3)	15	72398309	72408029	9721	1	338949	ENST00000567679.1	18252	ENSG00000187806	TMEM202	transmembrane protein 202
1634	chr19	27745263	27745621	359	*	-6.05522630247524	0.232458930151524	0.538090507977626	Intron (ENST00000666409.1/105372345, intron 2 of 6)	19	27681072	27793138	112067	2	105372345	ENST00000666409.1	47517	NA	LOC105372345	uncharacterized LOC105372345
1635	chr2	43377589	43377952	364	*	-6.00067599420005	0.260563205994101	0.564295820615983	Intron (ENST00000407351.5/63892, intron 14 of 22)	2	43344121	43372237	28117	2	63892	ENST00000497770.1	-5352	ENSG00000115970	THADA	THADA armadillo repeat containing
1636	chr20	34810508	34810823	316	*	-5.56115614120881	0.332636334119593	0.612709209776825	Intron (ENST00000374796.6/23054, intron 1 of 15)	20	34714774	34821639	106866	2	23054	ENST00000374796.6	10816	ENSG00000198646	NCOA6	nuclear receptor coactivator 6
1637	chr7	10717462	10717803	342	*	-4.91239343089777	0.584181467510654	0.698635229571944	Intron (ENST00000634803.1/79150, intron 1 of 2)	7	10702676	10707406	4731	1	100131472	ENST00000422697.1	14786	NA	LOC100131472	uncharacterized LOC100131472
1638	chrX	28807948	28808400	453	*	0.157813615744388	0.949293087335617	0.967755900853449	Intron (ENST00000378993.6/11141, intron 2 of 10)	23	28587446	29956718	1369273	1	11141	ENST00000378993.6	220502	ENSG00000169306	IL1RAPL1	interleukin 1 receptor accessory protein like 1
1639	chr5	179738374	179738793	420	*	-5.02519893077881	0.524404795365088	0.680434354075127	Intron (ENST00000292599.4/9794, intron 1 of 4)	5	179732822	179777283	44462	1	9794	ENST00000292599.4	5552	ENSG00000161021	MAML1	mastermind like transcriptional coactivator 1
1640	chr3	140957271	140957603	333	*	-5.99272698397442	0.412794702363749	0.647909316973076	Promoter (<=1kb)	3	140956627	140976282	19656	1	55186	ENST00000512506.5	644	ENSG00000114120	SLC25A36	solute carrier family 25 member 36
1641	chr5	14916886	14917276	391	*	-5.12994871223534	0.476753834718715	0.666119292409783	Distal Intergenic	5	14704800	14871778	166979	2	56172	ENST00000284268.8	-45108	ENSG00000154122	ANKH	ANKH inorganic pyrophosphate transport regulator
1642	chr1	202142379	202142746	368	*	4.50496605658492	0.00135237372013489	0.0183018729924232	Promoter (1-2kb)	1	202133404	202144737	11334	2	127829	ENST00000272217.7	1991	ENSG00000143862	ARL8A	ARF like GTPase 8A
1643	chr3	174995256	174995570	315	*	-0.663882959067697	0.424345061053884	0.652933695448564	Intron (ENST00000434257.1/254827, intron 3 of 3)	3	175079312	175112600	33289	2	100862679	ENST00000436929.1	117030	ENSG00000230292	NAALADL2-AS3	NAALADL2 antisense RNA 3
1644	chr10	47340375	47340954	580	*	-1.40422428255543	0.00516198876352246	0.0456937136164223	Distal Intergenic	10	47348363	47357881	9519	1	5949	ENST00000584701.2	-7409	ENSG00000265203	RBP3	retinol binding protein 3
1645	chr1	170834020	170834424	405	*	2.81602240623765	0.000847240402059559	0.0131504148297865	Intron (ENST00000669750.1/105371611, intron 3 of 4)	1	170935526	170998806	63281	1	80133	ENST00000367758.7	-101102	ENSG00000117501	MROH9	maestro heat like repeat family member 9
1646	chr12	71745547	71746031	485	*	-1.35209262377992	0.041400479568242	0.190554013455498	Distal Intergenic	12	71754863	71800286	45424	1	23011	ENST00000261263.5	-8832	ENSG00000080371	RAB21	RAB21, member RAS oncogene family
1647	chr6	139386533	139386931	399	*	0.417647868328868	0.582802499497217	0.698635229571944	Intron (ENST00000650173.1/107986651, intron 4 of 7)	6	139371807	139374648	2842	2	10370	ENST00000367651.4	-11885	ENSG00000164442	CITED2	Cbp/p300 interacting transactivator with Glu/Asp rich carboxy-terminal domain 2
1648	chr3	20122361	20122831	471	*	-0.558453036458818	0.374989067148752	0.633659140350466	Exon (ENST00000263754.5/8850, exon 9 of 18)	3	20127478	20146581	19104	1	8850	ENST00000468111.1	-4647	ENSG00000114166	KAT2B	lysine acetyltransferase 2B
1649	chr2	235324415	235324704	290	*	-5.63293008617898	0.319696746929144	0.604671242359386	Distal Intergenic	2	235177896	235178905	1010	1	124907998	ENST00000449362.1	146519	ENSG00000235293	LOC124907998	uncharacterized LOC124907998
1650	chr1	72819273	72819587	315	*	3.67159752136609	0.000144922480463771	0.00427985717992196	Intron (ENST00000715648.1/339468, intron 6 of 6)	1	72793104	72854475	61372	1	105378799	ENST00000715649.1	26169	NA	LINC02797	long intergenic non-protein coding RNA 2797
1651	chr1	146971147	146971473	327	*	4.91805750104779	0.000501845429010451	0.00939100094811348	Exon (ENST00000698835.1/149013, exon 16 of 37)	1	146938744	146996202	57459	1	149013	ENST00000617931.4	32403	ENSG00000268043	NBPF12	NBPF member 12
1652	chr1	173528326	173528683	358	*	4.9144105091824	0.000855403605588937	0.0131504148297865	Intron (ENST00000367714.4/284525, intron 18 of 27)	1	173521215	173556205	34991	2	284525	ENST00000648789.1	27522	ENSG00000162753	SLC9C2	solute carrier family 9 member C2 (putative)
1653	chr1	175850726	175851079	354	*	4.9144105091824	0.000855403605588937	0.0131504148297865	Distal Intergenic	1	175877343	175880468	3126	1	101928751	ENST00000457217.1	-26264	ENSG00000224718	LINC01657	long intergenic non-protein coding RNA 1657
1654	chr1	198367043	198367538	496	*	-1.69606505122968	0.001219619335212	0.0169047903194535	Distal Intergenic	1	198277704	198319749	42046	1	140609	ENST00000493790.1	89339	ENSG00000151414	NEK7	NIMA related kinase 7
1655	chr1	223475544	223475916	373	*	1.58579767410941	0.00199376638470302	0.0238627244477133	Distal Intergenic	1	223538007	223543166	5160	2	388743	ENST00000484873.6	67250	ENSG00000203697	CAPN8	calpain 8
1656	chr10	59760532	59760840	309	*	3.75364640972982	0.0057138239148373	0.0490843287377372	Distal Intergenic	10	59738472	59756041	17570	2	100507027	ENST00000629130.1	-4491	ENSG00000227877	MRLN	myoregulin
1657	chr10	60668978	60669321	344	*	-1.95442276326521	0.00574387332729891	0.0492598649014733	Intron (ENST00000373827.6/288, intron 1 of 43)	10	60507501	60733324	225824	2	288	ENST00000510382.1	64003	ENSG00000151150	ANK3	ankyrin 3
1658	chr10	72573659	72573961	303	*	-1.18517002135796	0.00635433292353136	0.0524225694416091	Intron (ENST00000361114.10/10367, intron 1 of 11)	10	72367340	72551198	183859	2	10367	ENST00000476605.7	-22461	ENSG00000107745	MICU1	mitochondrial calcium uptake 1
1659	chr11	231314	231670	357	*	-1.33020148989638	0.011701506650088	0.0803097152779546	Promoter (<=1kb)	11	225762	230692	4931	2	23410	ENST00000534381.1	-622	ENSG00000142082	SIRT3	sirtuin 3
1660	chr11	14802109	14802481	373	*	-1.04088756177909	0.0130198270905786	0.0861004353989846	Intron (ENST00000282096.9/5140, intron 4 of 15)	11	14788939	14819206	30268	1	5140	ENST00000525439.1	13170	ENSG00000152270	PDE3B	phosphodiesterase 3B
1661	chr11	32625344	32625621	278	*	-0.922775498641808	0.0142711349276854	0.0917926987335391	Intron (ENST00000335185.10/493860, intron 14 of 17)	11	32602725	32635832	33108	2	493860	ENST00000528333.1	10211	ENSG00000186714	CCDC73	coiled-coil domain containing 73
1662	chr11	123331500	123331867	368	*	-2.37889457777228	0.0262777495152516	0.140424044562177	Distal Intergenic	11	123313657	123315340	1684	2	105369541	ENST00000657363.1	-16160	ENSG00000254823	LINC02727	long intergenic non-protein coding RNA 2727
1663	chr12	21129128	21129483	356	*	-0.802013728655509	0.0321675079520932	0.161227900943991	Promoter (1-2kb)	12	21131194	21239796	108603	1	10599	ENST00000256958.3	-1711	ENSG00000134538	SLCO1B1	solute carrier organic anion transporter family member 1B1
1664	chr12	43129234	43129640	407	*	1.97276352691491	0.0350693845289163	0.170192677753382	Distal Intergenic	12	43155315	43163110	7796	1	105369740	ENST00000553211.1	-25675	ENSG00000258331	LINC02461	long intergenic non-protein coding RNA 2461
1665	chr12	78279534	78280007	474	*	-2.19438760078292	0.0426434063746051	0.194537296622108	Distal Intergenic	12	78326680	78359746	33067	2	105369860	ENST00000548512.1	79739	ENSG00000258220	LINC02424	long intergenic non-protein coding RNA 2424
1666	chr13	74313259	74313546	288	*	-1.62707539238001	0.0689800254363818	0.269503851006267	Intron (ENST00000653992.1/105370259, intron 1 of 5)	13	74288184	74407294	119111	1	105370259	ENST00000669178.1	25075	ENSG00000286330	LOC105370259	uncharacterized LOC105370259
1667	chr15	21130873	21131245	373	*	-0.653520598253643	0.104991740314395	0.351807530829543	Distal Intergenic	15	21019388	21020851	1464	1	654499	ENST00000561158.1	111485	NA	FAM30C	family with sequence similarity 30 member C
1668	chr15	50413304	50413714	411	*	-6.34467203110289	0.115109840657517	0.372458844266802	Distal Intergenic	15	50424380	50449440	25061	1	9101	ENST00000560297.5	-10666	ENSG00000138592	USP8	ubiquitin specific peptidase 8
1669	chr16	83161399	83161738	340	*	-1.53953683252945	0.161673878203068	0.451135933506518	Intron (ENST00000268613.14/1012, intron 5 of 14)	16	82953230	82990298	37069	2	101928417	ENST00000565238.1	-171101	ENSG00000260832	LOC101928417	uncharacterized LOC101928417
1670	chr17	70299542	70299879	338	*	-1.15178564772499	0.197310842847502	0.500803250277349	Distal Intergenic	17	70169532	70180044	10513	1	3759	ENST00000243457.4	130010	ENSG00000123700	KCNJ2	potassium inwardly rectifying channel subfamily J member 2
[truncated: 18,741 more rows]
